# Supplementary material for: Coexpression network and phenotypic analysis identify metabolic pathways associated with the effect of warming on grain yield components in wheat
Source: PLoS One. 2018 Jun 25;13(6):e0199434. doi: 10.1371/journal.pone.0199434 (PMC6016909; doi:10.1371/journal.pone.0199434)
Supplement: S1 Table — For each stage and trait, values are estimated from the fitted equations of the growth curve of observed values as a function of time. In parentheses, the standard-error of the predicted mean value is indicated. (XLSX) [file pone.0199434.s011.xlsx]

## Sheet: Feuil1
S1 Table
Genotype	Traitement	Developemental stage (°Cd)	Fresh mass (mg)	Volume (mm3)	Length (mm)	Width (mm)	Thickness (mm)	Dry Matter (mg)	Cell Number in the endosperm
SxB139	19°C	0	4.4	6.53	1.41	2.81	1.67	1.86	0
SxB139	19°C	80	14.86	16.31	4.23	3.18	2.24	4.13	7860
SxB139	19°C	120	22.99	23.12	5.53	3.36	2.52	6.03	36062
SxB139	19°C	160	32.55	30.85	6.53	3.53	2.77	8.66	53151
SxB139	19°C	180	37.66	34.92	6.92	3.61	2.88	10.28	56757
SxB139	19°C	220	47.99	43.18	7.49	3.76	3.09	14.19	59657
SxB139	19°C	240	53.03	47.23	7.69	3.83	3.19	16.46	60162
SxB139	19°C	300	66.64	58.42	8.03	4.02	3.42	24.21	61614
SxB139	19°C	400	81.4	71.35	8.12	4.26	3.65	37.16	60678
SxB139	27°C	0	6.83	7.35	1.54	2.44	1.6	1.86	0
SxB139	27°C	80	15.9	16.84	4.3	2.87	2.14	4.08	7127
SxB139	27°C	120	22.05	22.79	5.47	3.07	2.4	5.94	42689
SxB139	27°C	160	29	29.07	6.33	3.26	2.64	8.46	48606
SxB139	27°C	180	32.68	32.22	6.65	3.35	2.75	10.01	48968
SxB139	27°C	220	40.13	38.29	7.11	3.51	2.94	13.67	49092
SxB139	27°C	240	43.82	41.13	7.26	3.59	3.03	15.77	49099
SxB139	27°C	300	54.13	48.53	7.53	3.79	3.25	22.74	49102
SxB139	27°C	400	66.58	56.24	7.6	4.01	3.45	33.82	49102
