# Supplementary material for: Coexpression network and phenotypic analysis identify metabolic pathways associated with the effect of warming on grain yield components in wheat
Source: PLoS One. 2018 Jun 25;13(6):e0199434. doi: 10.1371/journal.pone.0199434 (PMC6016909; doi:10.1371/journal.pone.0199434)
Supplement: S2 Table — LT0-400 and HT0-400 indicate developmental stages given in °Cd units. (XLSX) [file pone.0199434.s012.xlsx]

## Sheet: DEG139.csv
S2 Table
SEQID	LT0	LT80	LT120	LT160	LT180	LT220	LT240	LT300	LT400	HT0	HT80	HT120	HT160	HT180	HT220	HT240	HT300	HT400
Ta#S12859498	5.5968	5.38585	5.2384	5.3582	5.1422	4.7611	4.8051	5.68155	5.7663	5.98235	5.6399	5.15185	5.42055	4.57715	4.59295	4.96715	5.5232	5.1454
Ta#S12861229	4.9099	5.40385	5.05985	4.84755	4.72225	5.0197	5.5714	5.13105	5.30955	4.2874	4.6553	4.8815	4.1594	4.4298	4.7273	5.02665	5.2072	5.43765
Ta#S12861938	5.85115	5.64495	4.77995	5.26105	4.55955	4.8348	4.79575	4.7545	4.3448	5.65105	5.60905	4.43635	4.69485	4.70165	4.4183	4.78655	4.62015	4.20415
Ta#S12862364	6.4671	6.80965	5.94145	6.12545	6.34445	6.233	6.7121	6.49295	5.7219	6.6	6.6298	5.90795	6.15415	6.47775	6.69515	6.83995	6.262	6.32595
Ta#S12864497	5.8373	4.758	5.17215	5.86905	5.1374	5.11015	5.0176	4.8638	4.82185	5.65755	5.6007	5.38315	4.95035	5.29545	4.42395	4.6008	4.5119	4.37095
Ta#S12867373	4.1025	3.7386	4.1935	4.0392	3.9997	3.5234	3.5565	3.7656	3.50245	3.9514	3.6373	4.04875	4.4873	3.96305	3.6792	3.7191	3.9226	3.51825
Ta#S12868088	4.8183	4.59975	3.89485	3.65045	4.4693	4.4042	4.64595	4.33155	3.82745	5.06305	4.839	4.519	4.0488	3.9319	4.4555	4.5301	4.7417	3.9705
Ta#S12870088	7.67935	7.97485	7.66935	7.83185	7.6102	7.3135	7.60945	7.43605	7.85095	7.55395	7.9719	7.53715	7.4247	8.35375	7.3276	7.32805	7.15765	7.68635
Ta#S12872143	6.3871	6.0011	5.7759	5.77565	6.1082	5.8254	6.2394	6.1529	5.5284	6.65915	6.11355	5.686	5.91755	5.86845	5.93185	6.0059	6.3109	4.9583
Ta#S12873577	4.0974	4.1281	3.7078	4.3077	3.94345	4.0489	3.93915	4.0683	4.31985	4.07165	4.08635	3.97275	4.0267	3.5888	3.67275	3.83085	3.8774	3.8437
Ta#S12874958	4.07915	4.249	3.94555	3.48245	4.1054	4.5489	4.30495	4.29905	3.92025	4.02055	3.9845	3.66055	3.8256	4.025	4.34705	4.5657	4.76515	3.57015
Ta#S12878002	5.4014	5.3803	4.711	5.11225	5.24845	5.44065	5.42985	5.589	5.3027	5.46025	4.8757	4.54395	5.0963	4.94655	5.8791	5.58125	5.88945	5.3325
Ta#S12878483	7.1751	7.28095	6.8648	7.17915	7.0495	7.34125	7.34215	7.62535	7.20835	7.07335	7.26915	6.77585	6.88095	6.9217	7.6457	7.5143	7.79375	7.3401
Ta#S12879042	5.01505	5.2156	5.1692	4.9948	5.2715	4.35255	4.4674	4.69585	4.87735	5.12075	5.36675	5.11995	4.7509	5.47805	4.2851	4.5491	4.41905	4.585
Ta#S12879623	3.84985	3.88865	3.50055	3.86365	3.6779	3.62075	3.693	3.4655	3.34445	4.1101	4.27865	3.57145	3.68675	3.7075	3.58275	3.9888	3.75265	3.0814
Ta#S12881932	4.25895	4.4502	4.4322	4.79265	4.35055	4.78965	4.6325	4.6145	4.71865	4.26435	4.18275	4.3546	4.37185	4.33945	4.6412	4.52955	5.00495	4.95905
Ta#S12883536	12.1465	11.0712	12.2863	12.5151	11.2683	12.0046	11.3389	11.5741	12.4596	11.9462	10.7365	12.4038	12.5269	11.1948	11.8171	11.158	11.6235	12.5432
Ta#S12884462	4.6623	4.4648	4.4522	5.07825	4.44235	5.2251	4.4711	4.82065	5.2485	4.3372	4.16435	4.39445	4.87875	4.5202	5.03705	4.4673	5.1658	5.6324
Ta#S12885513	5.38235	5.1244	5.25465	5.66265	5.7122	5.51315	6.23705	5.9302	6.30415	5.87995	5.3798	5.01635	5.5095	6.0084	6.61335	6.0557	6.32555	6.01415
Ta#S12887543	8.61755	8.79635	9.0063	8.24235	9.8619	9.0758	9.45235	9.17925	8.16195	8.526	8.70065	9.15665	8.0414	9.8223	9.1113	9.35345	9.15965	8.0679
Ta#S12888069	5.2688	5.26545	4.89695	4.68785	4.68855	4.53205	4.557	4.8383	4.5883	5.41615	5.0046	4.64325	4.4316	4.97055	4.2747	4.59105	4.8079	4.5502
Ta#S12888496	3.80935	3.9355	3.8716	3.63675	3.69455	3.7306	3.68065	3.80795	3.37435	4.0259	3.7324	3.7032	3.77655	3.74225	3.75535	4.06965	3.6803	3.1636
Ta#S12889381	5.28065	5.37915	4.85425	5.0034	4.9952	4.50935	4.9518	5.08025	4.44255	5.32905	5.5608	4.65345	4.7138	4.8423	4.5594	4.88605	4.84865	4.79235
Ta#S12891362	5.5918	6.29115	5.57565	6.423	6.55125	5.1932	5.2701	5.6352	6.32935	5.67435	5.9378	6.307	6.225	6.302	4.9794	5.3785	5.58945	6.69635
Ta#S12891730	6.72345	6.9402	7.4141	7.59615	7.7584	7.28625	7.01755	7.3528	7.66075	6.7187	6.7352	7.3498	7.75285	7.8794	7.11105	7.26095	7.4914	7.62055
Ta#S12892583	7.49365	7.2463	7.23885	7.3799	7.18275	7.1341	7.2871	7.23355	7.77815	7.4878	7.7337	7.2188	7.77475	7.3916	7.1074	7.31	7.03895	7.7019
Ta#S12893420	5.5325	6.0787	4.78755	5.44075	5.8051	5.9685	5.8541	6.78135	4.80865	5.6674	5.70675	4.96515	6.47215	7.36715	5.84985	6.0686	7.74	5.1317
Ta#S12897420	5.51425	6.25115	5.3509	5.46885	5.44395	5.4339	5.6352	5.6409	4.99605	6.12055	6.0037	5.1401	5.6293	5.7428	5.5611	6.18345	5.40595	5.05025
Ta#S12898053	6.8192	7.05065	6.58745	6.5857	6.87195	7.25405	7.2965	6.86945	6.1606	6.93695	6.8781	6.6872	6.3721	6.8458	6.98875	7.31635	7.02045	5.85675
Ta#S12898999	6.6198	6.3236	5.27655	5.5806	5.2842	5.9871	5.58435	6.0031	6.70065	6.6159	6.4739	5.14315	5.40325	5.1874	6.0144	5.4706	6.2474	6.52295
Ta#S12899136	9.9469	10.1328	9.4458	9.50045	9.72155	8.9648	9.4318	9.41015	8.5101	10.0061	10.0019	9.36375	9.53595	9.99845	9.27845	9.4729	9.2482	8.64505
Ta#S12901821	13.3758	13.3513	13.5457	13.593	13.3162	13.1084	13.0425	13.2323	13.2112	13.3374	13.2418	13.5009	13.6191	13.3006	13.182	12.9884	13.0721	13.1875
Ta#S12901939	5.40945	5.6991	4.58815	4.83975	4.7558	4.57815	4.69505	4.47325	4.7214	5.54425	5.74365	4.9781	4.5062	4.4587	4.56785	5.32045	4.5488	4.34195
Ta#S12904183	11.2118	10.8185	11.5881	11.2413	11.1075	11.3447	10.7894	10.8529	11.2537	11.0945	10.5966	11.7005	11.332	11.1877	11.1934	10.727	10.8153	11.4912
Ta#S12904387	5.2249	5.4846	5.73285	5.82185	5.7868	6.11695	6.4884	6.11165	5.28475	5.26905	5.4705	5.61345	5.37705	6.06895	6.06175	6.2684	6.1766	4.86175
Ta#S12905365	9.83425	9.0298	9.88635	10.3528	9.56575	10.1228	9.12685	10.0533	10.3935	9.5712	8.6784	9.9307	10.4614	9.3618	10.2154	9.09445	9.5423	10.5814
Ta#S12906378	4.2757	4.14325	4.28685	4.4435	4.30505	3.9459	4.00525	4.118	3.79385	4.273	4.21835	4.77445	4.26855	4.63435	4.06105	4.1552	3.8246	4.053
Ta#S12906595	5.77275	5.61875	5.21855	5.3871	5.5174	5.3958	5.6944	5.83595	5.4332	6.1734	6.18435	5.3988	4.7047	5.43915	6.03195	5.6125	5.8351	5.2688
Ta#S12906612	7.65285	8.0264	7.75455	7.21435	7.65925	6.96535	7.2786	7.1577	7.4542	7.6988	8.08285	7.7336	7.94585	7.73375	6.69735	7.23875	7.3834	7.52395
Ta#S12906765	5.8877	6.13895	5.52435	5.4778	4.75125	5.38565	4.247	4.95605	6.29625	6.1517	5.3581	5.92795	5.81465	4.59425	4.74285	4.2174	4.74335	6.34815
Ta#S12906881	8.3118	8.5334	8.40335	7.8384	8.83215	8.48285	8.6735	8.0141	7.75115	8.3813	8.86215	8.3357	7.4774	9.01995	8.20215	8.763	8.32655	7.35845
Ta#S12906944	9.17575	9.29895	8.9165	8.69785	9.0838	8.5752	8.3836	9.1096	8.80035	9.1812	9.65375	8.98005	8.64075	9.1758	9.01925	8.5184	8.84915	8.6282
Ta#S12906950	6.2307	6.07965	5.9605	5.59155	5.76515	6.1649	5.99805	6.28865	6.5833	6.16655	5.80415	5.7097	5.7113	4.94335	6.12035	6.2696	6.41095	6.24415
Ta#S12906980	7.4475	7.00425	7.2018	7.034	6.8046	6.89575	6.961	7.0413	6.5685	7.6154	7.13425	6.97845	6.46425	6.83045	6.63745	6.814	6.97305	6.8233
Ta#S12907081	6.8847	6.2478	7.16405	6.4116	7.1601	6.89745	7.04395	6.82955	6.36865	6.5525	7.17205	7.05035	7.31785	6.90695	6.835	7.25395	6.7711	5.83495
Ta#S12907189	5.78605	5.70245	5.7215	5.76445	6.02695	6.17995	6.64205	6.2904	5.2546	5.6063	6.23955	5.72125	5.61295	6.06145	6.33555	6.60075	6.3064	5.0174
Ta#S12907198	5.07355	5.4741	4.8224	5.042	5.52375	4.7003	5.03765	5.00865	4.914	5.5366	5.8987	4.92185	4.9366	5.3358	4.6329	4.8267	4.86925	4.9802
Ta#S12911970	6.5561	6.60005	6.75935	6.5314	6.93095	6.6272	6.4858	5.9681	6.56705	7.0042	6.87255	6.65065	5.87875	6.7663	6.09995	6.5574	6.3246	6.2353
Ta#S12913030	4.9371	5.5579	5.70815	4.97835	4.6174	4.82525	4.5828	4.7901	5.30775	4.30335	4.9513	5.59665	5.0954	4.2326	4.6913	4.5804	4.26555	5.41805
Ta#S12913283	8.54105	8.73305	8.4756	8.6997	8.9899	8.64615	8.49155	9.11305	9.49775	8.70895	8.6797	8.13155	8.50785	8.50775	8.47535	8.6349	9.097	9.35705
Ta#S12913517	4.82675	4.80355	5.2543	5.43615	5.3785	5.94995	5.35655	5.90055	5.6773	5.12375	5.1331	5.24475	5.3637	5.01225	6.2117	5.7345	5.7186	5.7574
Ta#S12913598	9.28605	8.35825	9.2943	9.65525	8.74775	9.1622	8.7252	8.60645	9.0091	9.1445	8.69635	9.37765	9.78395	8.92405	9.10615	8.27755	8.51945	9.0383
Ta#S12913652	7.26855	7.05015	6.323	7.50175	7.07465	7.3032	7.2141	7.28855	7.2561	7.49335	6.41265	6.7264	7.9765	6.89255	7.01525	7.23015	7.0791	7.1975
Ta#S12914223	4.98055	5.25885	4.9154	4.97255	4.96365	4.718	5.30295	4.6212	4.8053	5.4879	6.0123	4.8421	5.14485	5.1107	4.97665	5.0934	4.9836	4.54
Ta#S12914865	6.1588	5.77225	6.51215	5.8462	5.5622	5.5772	5.3362	4.95985	6.10895	6.1659	5.5802	6.37665	6.0251	5.58835	5.04145	4.9349	5.2511	6.1392
Ta#S12914926	5.14125	5.19375	5.54545	5.5909	5.64535	5.85675	5.7696	5.7431	5.3144	4.8601	5.6625	5.3517	5.37975	5.71885	5.82095	5.80995	5.88535	5.1055
Ta#S12915083	4.0937	3.81385	3.89505	3.72905	3.842	4.22045	4.4744	4.60495	3.1707	3.71335	4.30525	3.49305	3.5208	3.90945	4.35925	4.74925	4.62045	3.49165
Ta#S12915707	4.26205	4.13765	3.56425	3.86385	3.4999	3.75575	3.85685	3.9721	3.6022	5.03625	4.3482	3.6017	3.7938	3.5468	3.88195	3.9178	3.98415	3.7447
Ta#S12917129	5.06885	5.3663	4.68045	4.89965	5.25275	5.0644	4.54835	4.1829	4.7916	5.8742	6.09545	4.80265	4.40115	5.0844	4.72275	4.9852	4.54375	4.658
Ta#S12917148	7.41935	7.85825	8.2441	8.23035	7.8554	8.5541	7.691	8.46455	8.87665	7.65315	7.36185	8.18695	8.0906	7.72175	8.24785	7.8016	8.26045	9.16565
Ta#S12917149	4.4091	4.0366	4.0118	3.85135	3.803	3.66555	3.92565	4.05435	3.76095	4.34825	4.3026	3.88895	3.5216	3.7067	3.59865	3.55335	3.87275	3.6245
Ta#S12917376	5.03535	5.15795	5.32625	4.81645	4.14305	4.84685	4.3903	4.48035	4.4299	4.8165	5.2109	5.4079	5.36205	4.3924	4.42145	4.5143	4.3384	4.8609
Ta#S12917916	3.5682	3.46885	3.48655	3.6295	3.7053	3.3788	3.3744	3.57475	3.44545	3.70215	3.40835	3.4791	3.6657	3.7083	3.4741	3.41445	3.60055	3.38435
Ta#S12918828	4.4156	4.0912	4.42205	4.2022	4.10675	4.3975	3.7669	3.7318	4.03665	4.95155	4.4491	4.0447	3.83205	4.19385	4.3515	3.99785	4.0091	4.01045
Ta#S12919341	5.1468	5.2097	4.852	4.74415	4.96575	4.8037	5.0027	4.7712	4.16805	5.2767	5.24165	4.98985	4.74005	5.10685	4.77265	4.78485	4.2885	4.34875
Ta#S12919823	4.05645	4.1744	3.9783	3.89485	4.40325	4.19135	4.3366	4.7775	3.71795	3.95035	4.59565	3.7674	3.6713	4.17345	4.2799	4.42865	4.7026	4.34685
Ta#S12921511	7.63745	7.08855	7.9997	8.7311	7.41205	8.3723	7.83125	8.38435	9.27105	7.55235	6.15225	8.0206	8.62735	7.4286	8.41915	7.7312	8.02025	9.25345
Ta#S12921596	5.4742	5.39495	5.7191	5.18765	5.2119	5.8367	5.76655	5.3234	5.12135	5.1627	5.4202	5.78555	5.13135	5.28875	5.93785	5.73885	5.1768	5.4768
Ta#S12922222	7.07755	7.61545	8.06675	7.421	8.26865	8.16875	8.3313	8.4791	7.2447	7.25905	7.55065	7.9979	7.14955	8.4351	8.4426	8.4027	8.4663	7.27725
Ta#S12922439	7.8077	7.81755	7.808	8.34435	7.13155	8.3328	7.43955	7.68325	8.81865	7.70485	7.2093	7.79395	8.68495	7.1001	8.33355	7.5145	8.1359	8.83575
Ta#S12922475	5.8607	5.76865	6.11995	6.12035	5.7476	6.652	6.2119	6.41115	6.3296	5.51535	5.54335	6.5032	6.4418	6.2025	6.7934	6.031	6.20485	6.00355
Ta#S12922876	5.4135	5.5979	6.0506	6.0916	6.2418	6.2775	5.66525	5.858	6.72405	5.206	5.5952	6.00165	6.40295	5.80505	6.5149	5.88125	5.7809	6.95605
Ta#S12922900	12.0884	11.3107	11.9915	13.0055	11.8859	12.5437	11.698	12.2065	12.3119	11.8381	11.016	12.3611	12.8667	11.7333	12.533	11.8106	12.1633	12.441
Ta#S12922908	6.07975	6.18875	5.85325	5.6846	5.95385	5.6775	5.82245	5.8075	5.40875	6.39065	6.3362	5.8058	5.6869	6.07605	5.6257	5.5233	5.82445	5.1452
Ta#S12923040	3.8368	3.93905	3.75945	3.5529	3.7559	3.9298	3.9219	4.0782	3.5664	3.76955	4.0723	3.9656	3.55995	3.82625	4.09185	4.1462	4.24535	3.34075
Ta#S12923225	4.5906	4.3958	4.366	4.34515	4.3999	4.68045	4.9145	4.4236	3.919	4.4714	4.7591	4.58665	4.10035	4.5159	4.71945	4.9283	4.564	4.1341
Ta#S12923233	5.039	4.5721	4.70635	4.8992	4.1002	4.1845	4.35535	4.6394	4.5099	5.1433	4.56625	4.893	5.51625	4.05115	4.43775	3.99555	4.11115	4.47765
Ta#S12923247	5.22725	4.92785	5.0318	4.6387	4.6006	4.5675	4.72225	4.6382	4.97295	5.4065	5.3817	4.78835	5.1276	5.04795	4.8516	4.42015	4.58865	4.5815
Ta#S12923276	9.97765	9.6034	10.534	10.839	10.1511	10.6563	10.3055	10.1192	10.7478	9.93085	9.4673	10.5201	10.5628	9.9719	10.7635	10.202	10.3961	10.9071
Ta#S12923302	7.69805	7.6454	7.80345	7.5293	7.6911	7.2526	7.742	7.70855	6.843	7.52225	7.7772	7.9031	7.5161	8.13155	7.31105	7.60715	7.57105	6.7606
Ta#S12923505	4.5706	4.4468	4.6585	4.471	4.5601	4.28455	4.52345	4.30665	3.68735	4.5986	4.697	4.47385	4.46795	4.3088	3.9744	4.32595	4.6804	3.53365
Ta#S12923520	9.75595	9.7878	10.0204	10.1228	9.9797	9.5778	9.56435	9.7498	9.192	9.51785	9.79355	10.7874	9.9859	9.7985	9.70155	9.55105	9.7415	9.4024
Ta#S12923644	6.7826	7.0518	6.93355	6.65345	7.19425	7.0497	6.56295	7.1677	6.0285	7.2272	7.49195	7.37365	6.75475	7.24335	6.632	6.9655	6.9597	5.9518
Ta#S12923688	7.34735	7.63525	6.74365	6.7833	7.21775	7.14545	7.49625	7.55355	7.44645	7.1128	7.54505	6.6454	6.5123	7.13255	7.3354	7.4662	7.47525	7.41375
Ta#S12924285	7.05325	7.499	8.10765	8.65225	7.8881	8.4516	7.8472	7.7304	8.46625	7.25575	7.3279	8.51435	8.4749	7.83295	7.9001	7.4015	7.31745	8.5142
Ta#S12924349	6.001	5.7376	5.84	5.62275	5.6993	6.2972	6.4885	5.79095	5.3436	5.3513	6.14565	6.07385	6.1447	5.7832	6.70905	6.3381	6.2359	5.47735
Ta#S12925015	3.6476	3.7637	3.82955	4.1163	4.09755	4.0015	4.2365	4.19935	3.8674	3.7007	3.71645	3.7692	3.927	4.0712	4.4608	4.37225	4.3084	3.76165
Ta#S12926184	8.1528	8.2674	8.56225	7.9576	8.60895	8.14375	8.15705	8.01675	7.26485	8.0826	8.4869	8.35065	8.3857	8.8525	8.15895	8.3813	7.84855	7.2079
Ta#S12926244	6.1304	5.8678	6.7205	6.62215	5.86665	6.646	5.656	6.2252	6.7012	6.37625	4.63345	6.37725	7.2446	5.6403	6.9162	5.46415	5.75685	6.8901
Ta#S12926383	3.75925	3.8949	4.01995	3.8507	3.5694	3.92425	3.55145	3.4501	3.69335	3.8974	4.02815	3.74965	3.6146	3.79585	3.3345	3.32445	3.43	3.3897
Ta#S12927512	5.2444	4.9119	4.2863	4.3923	4.428	4.3783	4.65385	4.48235	3.95125	4.9592	4.98515	4.6651	4.3514	4.61965	4.43935	4.60725	4.4826	3.87835
Ta#S12928189	12.5659	12.1561	12.2525	12.1327	12.3334	11.7127	11.7624	11.649	11.9104	12.565	12.4744	12.3138	11.984	12.3192	11.6281	11.8128	11.6266	11.8138
Ta#S12928687	4.2591	5.05555	4.4228	4.66355	4.5083	5.03675	5.05875	5.1337	4.3914	4.3357	5.252	4.589	4.52375	4.80545	5.02515	5.1521	5.3509	3.7899
Ta#S12929172	5.2486	4.9973	4.21045	4.28065	5.0026	4.9031	4.60615	4.67595	4.8008	5.6033	5.1503	4.26	4.33575	4.3085	4.6946	5.27735	4.95345	4.5675
Ta#S12930998	4.8081	5.5367	5.265	5.4152	5.91965	5.9181	6.0759	6.24315	6.32	4.8737	5.2247	5.3973	5.63385	5.83305	6.1344	6.18095	6.393	6.2912
Ta#S12931413	9.91395	9.73235	9.36995	9.1931	9.62645	9.4067	9.23275	9.24705	9.05985	10.0327	9.7959	9.1801	9.55235	9.6025	9.36245	9.2735	9.26365	8.9965
Ta#S12932052	4.2384	4.00925	4.13835	4.37745	4.3096	4.6649	4.5631	4.6005	4.33725	4.0794	4.4222	4.25645	4.10865	4.31635	5.0166	4.8213	4.5221	4.2828
Ta#S12932648	4.5192	4.754	4.8106	4.5112	4.78935	4.84225	4.8814	4.87105	5.21535	4.6901	4.64405	4.79185	4.90215	4.4607	4.8155	5.13645	5.10275	4.8697
Ta#S12932831	5.55345	5.3596	5.6555	5.996	5.93735	5.59285	5.5855	6.22875	6.44895	5.37355	4.66375	5.6989	5.7352	5.645	5.7717	5.4345	5.67875	6.2853
Ta#S12938307	5.96835	5.6079	5.97965	5.8617	5.6245	6.08575	5.35385	5.6353	6.11375	6.37345	5.59835	5.8253	6.35375	5.2711	5.979	5.5178	5.61785	6.02005
Ta#S12938423	6.20865	6.2452	7.3123	6.48245	7.0779	6.54105	6.82935	6.2187	6.0971	6.3865	6.7176	6.77465	6.73985	7.01975	6.4931	6.8116	5.9982	5.6016
Ta#S12938577	5.07525	5.35485	5.17655	4.9804	5.11615	4.65095	5.49175	5.29235	4.29195	5.17275	6.5287	4.53675	4.8392	5.22005	5.2668	5.4239	5.32285	4.2944
Ta#S12939519	8.4383	8.3815	8.0753	7.7529	7.87035	7.8021	7.85905	7.48135	7.06285	8.18355	8.46135	7.4349	7.7621	8.11375	7.3642	7.9431	7.56265	6.7867
Ta#S12940574	6.4771	5.99265	5.98535	6.5641	5.76015	6.0281	5.71255	5.89755	5.7015	6.21965	6.0392	6.2514	6.8418	5.9935	5.7955	5.74385	5.6292	5.54765
Ta#S12940609	7.594	7.9729	8.36215	8.11875	8.07755	8.57355	8.1822	8.6496	8.4972	7.0977	7.7215	8.3072	8.3575	8.2346	8.13785	8.57945	8.76575	8.79105
Ta#S12940796	4.54665	4.03315	5.2202	5.05785	4.4677	4.3311	4.41495	5.325	5.6027	4.2943	4.53565	4.36095	4.68085	4.4162	4.58615	4.8239	5.38425	6.0259
Ta#S12941714	5.1297	5.48485	5.01675	5.83785	5.77135	5.8385	5.99635	6.259	6.4382	5.6313	5.2969	5.20545	5.72495	5.8471	6.7339	6.02325	6.61275	5.37935
Ta#S12941747	12.0974	12.1739	12.477	12.7686	11.648	12.3576	11.6919	12.2335	12.5975	12.3748	12.0022	12.1368	12.4211	11.291	12.5012	11.8598	12.2256	12.933
Ta#S12941974	4.37795	4.1185	4.20605	4.4503	4.4	4.787	5.0079	4.89895	4.3845	4.2098	4.4797	4.26375	4.2701	4.4811	5.3893	4.9713	4.74895	4.43025
Ta#S12942906	3.94165	3.2645	3.26165	3.31035	3.2022	3.289	3.4777	3.45055	3.11685	4.27525	3.4855	3.4051	3.31195	3.28625	3.43035	3.2998	3.3291	2.90495
Ta#S12943979	4.25235	4.38285	3.73435	4.1079	4.07525	3.87745	4.40715	4.2372	3.9548	4.1495	4.7803	3.8308	4.07595	4.00155	4.0249	4.1467	4.3143	3.4639
Ta#S12944587	6.424	6.3498	6.5424	7.1356	6.08225	6.21425	6.19685	6.4187	7.31545	6.7475	6.2106	7.19855	7.30005	6.024	6.43065	5.58905	6.3009	7.28375
Ta#S12944929	5.4194	6.05865	5.2731	5.29235	5.31195	5.21345	5.7315	5.4607	5.38285	5.78295	6.33215	5.3009	5.23545	5.3591	5.01135	5.7057	5.2166	5.17905
Ta#S12946245	7.487	7.52915	6.9822	6.85385	7.3204	7.6661	7.6411	7.3392	7.4693	7.68895	7.81755	7.1194	6.57625	7.19235	7.5646	7.70535	7.70665	7.54185
Ta#S12946418	5.0423	4.8611	4.8161	5.52095	5.148	4.63765	4.91435	4.73735	5.04965	4.987	5.32455	5.02375	4.72465	4.90985	4.4514	4.6008	4.6472	5.3378
Ta#S12946514	7.8863	8.59935	7.64295	7.64535	8.16435	7.53705	8.18335	7.96865	7.54325	7.96545	8.55035	7.72945	8.1735	8.2834	7.53405	8.25635	7.96095	7.04255
Ta#S12946529	4.91665	4.71515	4.1261	3.6452	3.76055	4.13945	4.33485	3.78785	3.96395	5.15425	4.944	4.01115	3.59625	3.8469	4.44925	4.08965	3.98175	3.929
Ta#S12946867	7.20755	7.20085	6.3696	6.43555	6.5937	6.46005	6.4533	6.4964	6.41675	7.0513	7.51345	6.75005	7.0056	6.60005	6.4756	6.78075	6.30545	6.21835
Ta#S12947516	6.34075	6.71605	5.5926	5.4724	6.27475	6.78735	6.9838	6.8199	5.98475	6.06715	6.9357	5.68355	5.5201	6.0223	6.68225	6.70695	6.8759	5.44045
Ta#S12947563	6.1888	5.95515	6.0593	5.66905	5.70275	5.5285	5.7679	5.7715	5.3203	6.31365	6.2205	6.02	5.31425	5.86595	5.43585	5.588	5.2993	5.2044
Ta#S12947978	4.9496	4.99395	4.3755	4.5825	4.9476	4.2533	4.40095	4.73785	4.09555	4.97115	5.10495	4.58825	4.5748	4.8988	4.47195	4.91115	4.67425	4.07185
Ta#S12948314	5.91655	6.49995	7.00405	6.757	7.03875	6.63425	6.98415	6.8442	7.1228	5.63665	6.49025	6.27655	6.2771	6.9456	6.804	6.63205	6.8887	6.72595
Ta#S12948363	7.02495	6.6498	6.2259	6.2989	6.232	5.5417	5.6292	6.1552	6.73745	7.41585	6.70015	6.1904	5.86815	5.99955	5.62655	5.59735	6.22765	6.7208
Ta#S12948384	6.2228	5.68035	5.82635	5.2453	5.5265	5.33445	5.4447	5.21895	5.8179	6.52215	5.78695	5.65535	5.41485	5.4783	5.19865	5.4922	5.4676	5.78285
Ta#S12948625	5.74665	5.9517	5.04085	4.689	5.17305	4.89635	4.99385	4.7969	5.0669	6.10325	6.11055	5.6916	5.26	5.5398	4.9745	4.71	4.7712	5.0402
Ta#S12948653	6.80785	6.1708	5.74255	6.0152	5.26025	5.92155	5.35145	5.66515	6.2078	6.40645	6.0496	5.988	6.52125	4.91295	5.61395	4.62745	5.24695	6.6427
Ta#S12948706	6.7961	6.99325	5.811	6.43975	6.4769	6.07295	6.02245	6.15215	6.5348	6.80305	7.25365	6.4104	6.4281	6.2481	5.68335	6.0527	6.00865	6.43005
Ta#S12948756	9.9131	10.0452	9.59315	9.06785	9.6581	9.40285	9.8676	9.65195	9.19995	9.7432	10.0049	9.4623	9.1256	9.75045	9.483	9.90465	9.64485	9.20265
Ta#S12949004	4.00625	4.11695	3.7847	3.81935	3.62475	3.9901	3.7252	3.85515	3.82945	4.6259	4.0694	3.88205	3.62585	3.67665	3.7701	3.98555	3.7513	3.6326
Ta#S12949162	4.8043	4.8405	4.1236	4.20595	4.4238	4.25875	4.4981	4.43755	4.51575	4.65735	4.98665	4.02705	4.01215	4.5433	4.3366	4.8254	4.6322	4.03475
Ta#S12949178	10.9171	10.7279	10.8358	11.4174	10.8377	11.0328	11.4347	11.5204	11.2512	11.25	10.9832	11.3612	11.4963	10.8316	11.4806	12.1726	11.8758	11.2273
Ta#S12949906	4.70625	5.06685	4.7714	4.9017	5.11025	4.66805	4.57105	4.3137	4.7331	4.6707	5.4579	4.7782	4.7999	5.06315	4.3277	4.76985	4.56205	4.45535
Ta#S12950154	4.5525	5.3004	4.7016	4.568	4.30955	4.9676	5.13845	5.0337	4.4466	4.5519	5.12435	4.32705	3.99585	4.48215	5.1237	4.97605	4.90765	4.5017
Ta#S12950440	8.123	8.1075	8.01835	8.5919	8.78375	8.79145	8.2549	8.03635	9.03925	7.8765	8.1405	8.0461	8.70345	8.86265	8.9761	8.2431	8.1466	9.6435
Ta#S12950458	5.2903	5.2322	5.4252	5.39335	5.8506	5.91825	6.189	5.8635	5.31595	5.5833	5.1507	5.674	5.81525	5.9257	5.95895	6.20685	6.31505	4.95035
Ta#S12951164	12.9398	12.9186	13.1173	12.5506	13.1727	12.5325	12.7716	12.6776	12.0711	12.9345	13.1329	13.0805	12.4462	13.3504	12.4146	12.7942	12.8355	12.1608
Ta#S12951237	7.18555	6.7903	6.9736	6.7139	7.18635	6.7717	6.5123	7.0354	7.4635	7.31125	6.5937	6.8029	7.0297	6.8609	6.6925	6.79685	7.03855	7.2916
Ta#S12951298	11.5666	11.1792	12.3213	12.4916	11.8875	12.4234	11.7024	11.6598	12.1214	11.7418	11.0101	11.8635	12.3542	11.7409	12.176	11.5629	11.3976	12.3785
Ta#S12952212	7.69995	7.8693	7.5183	6.72595	7.8194	7.64565	8.0066	7.68195	6.6157	7.38655	8.0874	7.4985	7.10205	7.9566	7.3597	7.7569	7.65345	6.5919
Ta#S12952283	3.99425	3.87505	3.79835	3.71235	4.1734	4.0531	4.04885	4.5694	4.13775	3.63775	3.9484	3.8853	3.73275	4.0078	4.23245	4.4214	4.60965	3.9787
Ta#S12952380	6.45195	6.36405	6.5059	6.571	6.6555	6.5417	6.159	5.94975	5.8679	6.52515	6.36615	6.8934	6.53625	6.70515	6.213	6.03165	5.9118	5.9028
Ta#S12952854	7.00475	7.4768	6.62725	6.2568	7.2305	6.1888	6.85325	6.91875	6.3189	7.13875	7.5121	6.81305	6.27015	7.27075	6.20865	6.8299	7.0952	5.9483
Ta#S12952923	5.8606	5.85975	5.5003	5.1177	5.7328	5.22135	5.09875	4.69485	5.5231	5.95115	5.7919	5.7022	5.56045	5.60875	5.30755	5.27235	4.6343	5.03705
Ta#S12952971	5.99985	6.04795	5.6451	5.56815	5.87555	6.0305	5.6368	5.2698	5.2394	6.2707	6.08725	5.77105	5.74635	5.9209	5.73995	5.54605	5.3379	5.09795
Ta#S12953877	5.83535	6.11305	5.3425	5.20195	5.4968	5.29565	5.3053	5.3769	5.55425	5.25795	6.1442	5.49655	4.92715	5.55635	5.1836	5.2138	5.2027	5.85045
Ta#S12955516	5.61625	5.7483	5.49005	5.08455	5.12595	4.8278	5.35125	4.81465	5.2783	5.69905	6.07895	5.40995	4.83585	5.461	4.9665	5.22445	4.92495	4.8655
Ta#S12956827	5.51035	5.36165	5.059	5.30185	5.21925	5.4032	5.42695	5.2304	4.7286	5.56875	5.49185	5.1837	5.01745	4.96715	5.55985	5.29855	5.07155	4.5583
Ta#S12956892	4.96255	4.68055	4.57895	6.06825	4.8112	4.4771	5.03245	4.57215	4.36735	4.9174	4.96715	4.5966	6.50325	4.67105	4.421	4.7418	5.1559	4.3707
Ta#S12957382	8.23135	8.14815	7.94265	9.10105	8.29225	8.2139	8.2308	8.38815	8.8401	8.21825	8.09435	7.877	7.93145	7.8441	8.1767	8.2964	8.67725	8.9585
Ta#S12958972	5.3152	5.38675	4.87235	5.185	4.64885	5.3458	5.30225	5.69975	5.0035	5.53225	5.23705	4.62425	4.879	4.89475	5.3765	5.67655	5.78195	4.8757
Ta#S12959837	6.22725	6.1091	5.97805	6.1555	6.2854	6.5435	6.55075	6.41395	6.17905	5.98445	5.8567	6.20295	5.4882	6.2303	6.82655	6.41175	6.35085	6.4945
Ta#S12959996	7.5193	7.4473	7.32425	7.5666	7.7375	7.49715	7.7203	7.61155	7.5474	7.5061	7.37385	7.6128	8.1401	8.10395	7.7162	7.5688	7.91475	6.87805
Ta#S12961489	5.05985	4.6112	5.14535	5.8087	6.2752	5.35215	5.47505	5.29675	6.1768	4.5299	4.7984	5.82005	5.2307	6.4725	5.0897	5.836	5.43625	6.5001
Ta#S12961820	5.5835	5.95325	5.84925	6.02625	5.5018	5.81705	5.62475	5.76295	5.99715	6.102	5.6989	5.8848	6.00365	4.9115	5.1927	5.4446	5.59115	6.16855
Ta#S12961913	6.11825	5.90735	5.0398	5.47835	4.8937	5.0766	5.1766	4.9987	5.0511	6.07305	6.05345	5.2203	5.76785	5.11765	5.434	5.22425	4.8851	4.9677
Ta#S12962257	6.57815	7.10805	6.1044	6.13995	6.4795	5.74115	6.1491	6.3532	5.8231	7.02495	7.2051	5.88135	6.1104	6.1855	6.0016	6.02705	6.3615	6.1948
Ta#S12962342	5.8235	4.85585	6.1681	5.7228	5.3053	5.77995	5.2552	5.2255	6.3581	6.02365	4.94595	6.13855	6.51785	4.652	5.9351	5.27725	4.8101	6.98375
Ta#S12962528	6.5899	6.8887	6.37075	6.21985	5.884	6.6089	6.81325	6.9588	6.31505	6.54635	6.6878	6.34645	6.3492	6.05485	6.54305	6.51135	7.2598	6.62995
Ta#S12963485	3.85885	4.04905	4.0654	4.04125	4.39845	3.8994	4.16545	4.18115	3.3824	3.7299	3.83165	4.0619	4.1723	4.31045	3.97395	4.2909	4.1654	3.3837
Ta#S12964558	6.32555	6.5432	6.1833	5.3421	6.2911	5.9485	6.19225	6.02475	5.9904	6.4221	6.7419	5.74715	5.5092	6.4589	5.8208	6.32265	6.27	6.0724
Ta#S12966377	4.79025	5.35525	5.121	5.07025	5.0147	5.3708	4.7821	5.1617	5.3408	4.4229	5.585	5.51605	4.81125	5.07825	5.59475	5.26405	5.10775	4.92305
Ta#S12966618	12.063	11.9713	12.1878	12.1639	12.2545	12.0205	12.0053	11.7041	12.028	12.2149	12.0076	12.2073	11.922	12.5058	11.6447	11.8993	11.6518	12.0338
Ta#S12966803	7.4078	7.5308	7.32445	6.7743	7.59975	6.6857	6.74265	6.45965	6.8609	7.8133	7.44585	7.40985	6.9879	7.624	6.75185	6.99545	6.78015	6.60795
Ta#S12966885	7.0062	7.81225	6.5091	6.5528	6.9052	6.87115	7.2471	6.9087	6.4793	7.2094	7.88945	6.3579	6.6378	7.12915	7.00435	7.2515	7.1594	6.27765
Ta#S12967200	5.2518	5.0832	4.711	4.5289	4.1755	4.44355	4.65905	4.351	4.2171	5.6413	5.31155	5.02615	4.51585	4.47165	4.60525	4.25105	4.42985	4.4602
Ta#S12967596	4.92525	5.58525	4.86455	4.3926	4.55805	4.6681	4.97075	5.32105	4.1531	4.9915	5.48115	4.6807	4.2764	4.80175	4.60635	5.01705	5.44505	4.04325
Ta#S12970170	8.42515	8.2345	8.74115	8.62235	8.54645	8.749	8.51345	8.64165	7.96875	8.32665	8.01075	8.35965	8.4183	8.60075	8.9749	8.31715	8.56495	7.88395
Ta#S12970757	5.9032	6.8107	6.47485	6.0644	6.8561	5.8569	6.53645	6.2884	5.9539	5.737	6.8605	6.44705	6.2671	6.9728	6.5691	6.85635	6.17765	5.92705
Ta#S12971915	6.33105	6.1612	7.09915	6.80645	7.0333	6.58675	6.43935	6.43445	6.89945	6.70215	5.9632	7.2057	6.30425	7.0375	6.8287	6.3091	6.73555	6.6989
Ta#S12972055	3.73005	3.87665	3.90725	4.0262	4.55045	4.44025	4.59735	4.9273	4.4375	3.5165	4.2307	3.745	3.99475	4.32055	4.0182	4.5991	5.07825	4.13095
Ta#S12972392	7.2919	6.99705	6.15965	6.2603	6.64985	6.6502	6.6645	6.7903	6.744	6.9468	6.81495	6.0375	6.5473	6.51815	5.8265	5.8067	6.9826	6.4727
Ta#S12972658	5.03585	5.05925	4.89245	4.6378	5.0237	4.64735	4.6464	4.87315	4.53	5.30505	5.19855	4.3428	4.51125	4.8531	4.64905	4.97375	4.72535	4.2101
Ta#S12975084	5.64835	6.0463	5.09155	5.18155	5.548	5.4067	5.4905	5.4074	5.4399	5.7917	5.9435	5.34375	5.18575	5.63785	5.06925	5.51055	5.53285	5.3016
Ta#S12975558	4.20145	4.46945	4.0833	3.76125	3.8464	3.73035	3.6932	4.09515	3.72885	4.1183	4.3297	4.0712	3.5721	3.86035	3.67095	4.0005	3.766	3.5497
Ta#S12975847	5.6649	6.152	5.818	5.8493	6.2942	6.1922	6.2546	6.3553	6.181	5.58085	6.19725	5.8004	6.14365	6.10635	5.96475	6.3086	6.53725	5.7599
Ta#S12977762	4.88135	4.61505	4.6172	5.0739	5.0226	4.13465	4.6412	4.4787	3.8764	5.0139	4.99555	4.17015	4.2358	5.6772	4.5969	4.5472	4.5901	3.6769
Ta#S12979611	4.6272	4.23835	4.25955	4.21915	4.1926	3.80115	4.0153	3.95125	3.9658	4.2903	4.79235	3.97915	3.9763	3.78025	4.01135	4.09735	3.9412	3.5252
Ta#S12980311	7.0459	6.9672	7.7074	8.58985	7.2629	7.65885	7.369	7.6741	7.7328	7.0213	6.96125	7.6978	8.6429	6.6978	8.0127	7.49735	7.5329	7.95225
Ta#S12980394	5.013	4.476	4.92155	5.4056	4.46555	5.43095	4.7753	5.2086	5.1511	4.8544	4.51265	5.46545	5.3712	4.41585	5.0909	5.10035	4.73915	5.68875
Ta#S12980534	5.0056	4.75655	4.4506	4.71165	4.54225	4.31905	4.06265	4.20965	4.4006	4.91155	5.39635	4.6496	4.6652	4.7564	3.95605	4.2079	4.0245	4.18555
Ta#S12981000	5.65495	5.55875	5.12595	5.0848	5.72595	5.58725	5.73405	5.65975	5.3392	5.8212	6.1751	5.33	5.15395	5.15705	5.4469	5.6634	5.64265	5.4691
Ta#S12981328	9.3524	9.7792	9.1221	9.0552	9.33495	9.1635	9.2179	9.16555	8.4223	9.3031	9.77625	9.0828	8.89675	9.41845	8.9013	9.19895	9.20095	8.3451
Ta#S12981702	6.1158	6.02895	6.2766	5.9254	5.53455	5.30405	5.393	5.9815	6.621	6.60175	5.9569	5.9962	5.54855	5.1292	5.62505	5.2741	5.02815	6.52635
Ta#S12981836	5.36835	5.8976	5.22575	5.3965	5.401	5.57155	5.6839	6.0887	5.1211	5.6947	5.6339	5.14115	5.8359	5.283	6.1181	5.85795	6.22735	5.31555
Ta#S12982673	5.38515	5.03955	4.37825	4.26405	4.60425	4.65075	5.085	5.0047	4.77265	5.21855	4.7326	4.18335	4.0287	5.1551	4.50785	5.0775	5.1633	4.65865
Ta#S12983678	5.4989	4.6838	4.8074	4.94	5.3857	4.92625	5.4614	5.3388	4.63145	5.6641	4.87515	4.8899	4.28495	5.0339	5.0281	5.30265	5.1636	4.23305
Ta#S12985071	10.6814	11.3445	10.7607	11.1225	11.5974	10.9784	11.3834	11.2756	10.8013	10.6475	11.766	10.8315	11.0203	11.5792	11.1336	11.4119	11.218	11.0084
Ta#S12985187	4.5784	4.1385	3.9228	3.7022	3.9024	4.09715	3.83175	4.1011	3.60265	4.3646	4.87765	3.9173	4.1583	3.68285	4.28965	3.93815	4.07535	3.8942
Ta#S12986009	9.25635	9.0833	8.74015	8.72275	8.44865	9.01855	8.7209	8.7835	8.9047	9.12625	9.0562	8.4561	8.3391	8.54765	8.8978	8.7366	8.79265	9.12085
Ta#S12986096	6.67255	6.4999	6.3309	6.01765	5.80035	5.3922	5.51145	5.6847	5.98045	6.777	6.6919	6.2804	6.00865	5.12385	5.78505	5.6872	5.82725	6.34265
Ta#S12986264	6.93105	6.7194	6.2583	6.30455	6.73805	5.90075	6.38715	5.883	5.91935	6.96795	7.0015	6.2864	6.519	6.6156	6.03445	5.9052	6.1445	5.78475
Ta#S12986566	6.2645	5.77395	6.14455	6.33395	6.0962	5.46935	5.78945	5.9215	6.326	6.32295	6.55025	6.25985	6.3651	6.23045	5.6278	5.5645	5.85995	6.326
Ta#S12987287	7.3599	7.43925	7.49735	8.5629	8.2486	7.49995	7.68795	7.70285	8.46275	7.5273	7.938	8.0691	8.1546	8.5169	7.4922	7.39015	7.84315	8.67545
Ta#S12987441	3.8857	4.02115	3.97185	3.7208	3.74885	4.0845	4.0973	4.35915	4.3995	4.18355	3.7654	4.23795	4.2924	4.31295	4.05045	4.05645	3.98685	5.22415
Ta#S12987468	5.95825	5.7807	5.92905	5.85675	5.45625	5.6569	5.6824	5.5989	5.86925	5.9407	5.9279	5.67315	6.27485	5.4673	5.5404	5.51365	5.5956	5.9994
Ta#S12988195	6.8647	6.16715	6.188	6.6486	6.16125	6.79065	6.6055	6.5718	6.9304	6.52195	5.752	6.4317	6.2418	6.50265	6.5088	6.2519	6.6313	7.39525
Ta#S12989329	4.43905	4.3423	4.4881	4.8241	5.1388	4.43845	4.61035	4.52915	3.87385	4.26005	4.45085	4.662	5.3116	5.2726	4.55545	4.52595	4.97905	3.63435
Ta#S12989582	10.8262	11.1944	11.5297	11.2866	11.7414	11.4507	11.4559	11.2252	10.638	10.2331	10.9457	11.363	11.1379	11.6373	11.3715	11.3568	11.2598	10.7294
Ta#S12989753	5.5947	5.3215	5.1096	4.32165	5.0483	4.5004	4.67585	4.99745	4.73025	5.58485	5.77295	4.80075	4.3773	4.81065	4.44265	4.8624	4.7485	4.83515
Ta#S12990023	5.96915	6.0473	5.49025	5.65575	6.25285	5.4441	5.8248	5.42525	5.0287	6.1221	6.92145	5.6721	5.54625	6.0434	5.5008	5.68165	5.3714	4.6554
Ta#S12990248	8.2551	8.87815	7.5966	7.85605	8.3084	7.5285	7.59335	7.62415	6.93765	8.3963	9.07055	7.9843	7.7976	8.1237	7.6769	7.89265	7.8401	6.89935
Ta#S12990322	6.016	5.0837	5.241	5.37975	5.41015	4.8213	4.6126	4.39925	5.1638	6.5281	5.94005	5.3396	5.05585	5.0746	5.04075	5.0309	5.13165	5.7236
Ta#S12990368	6.7473	6.64335	6.3604	5.94225	6.444	5.7724	5.91725	5.8787	5.40175	7.13765	6.86445	6.4522	6.1432	6.0713	5.78305	6.22785	5.81805	5.49655
Ta#S12990451	4.4033	4.81245	4.61935	4.70825	4.92825	4.81655	4.8033	4.87445	4.58235	4.5205	4.6587	4.8688	4.42955	4.8296	4.96725	5.37645	5.43635	4.405
Ta#S12990476	5.16745	4.73445	5.3102	4.7113	4.51655	4.37435	4.1996	4.59855	5.52005	4.63655	4.4722	4.7444	5.2505	4.4134	5.1225	4.4806	4.6226	5.69755
Ta#S12990489	3.79165	4.2954	4.7655	4.2433	4.3061	4.4909	4.2395	4.5209	4.0075	4.1813	4.6936	4.09545	4.51195	4.3367	4.1251	4.2194	4.2133	3.9718
Ta#S12990546	5.6589	5.91555	5.57385	6.0242	5.57755	4.8246	5.0317	5.0831	5.3094	6.244	5.52295	5.7989	6.01155	5.16555	4.9229	5.0447	5.104	5.51865
Ta#S12990810	4.63295	4.68195	4.51835	5.17485	4.85895	5.3146	4.6949	4.9017	5.7072	4.6606	4.6236	4.4371	5.3229	4.6446	4.98225	4.736	5.1646	6.02015
Ta#S12991042	4.52005	4.6074	5.43995	4.6461	4.73415	4.802	4.9315	5.1853	5.75395	4.9044	4.28655	4.84585	4.9717	4.63295	4.9173	5.13965	5.3491	5.7934
Ta#S12991076	4.4235	4.3387	4.0093	4.00295	3.6924	4.19705	4.52385	4.8101	4.3587	4.4952	4.22835	3.70465	3.85705	3.69375	4.99465	4.33405	4.22365	4.5338
Ta#S12991426	4.5036	4.64915	4.2641	4.71735	4.91835	4.7757	4.59605	4.5835	3.972	4.4641	4.7822	4.49335	4.9699	5.06285	4.2166	4.94145	4.4663	4.0719
Ta#S12991600	3.3097	3.28565	3.19765	3.3295	3.2267	3.3996	3.3017	3.18785	3.98955	3.10255	3.35895	3.2226	3.44605	3.19255	3.2449	3.2867	3.3664	3.9495
Ta#S12991646	5.0506	5.47365	4.68265	4.29795	4.49915	4.35295	4.68425	4.42645	4.1306	5.0782	5.44445	4.659	4.4075	4.89795	4.40105	4.63145	4.3769	4.10305
Ta#S12991815	11.4191	11.5834	11.4909	11.3219	11.5495	10.9051	11.1903	11.1472	11.1107	11.5331	11.6346	11.372	11.1902	11.4635	10.8865	11.1873	11.2003	10.9881
Ta#S12992043	4.9169	4.69085	4.28115	4.68585	4.45435	4.17325	3.91935	4.2033	4.18365	5.14325	4.80475	4.39715	4.1025	4.01825	4.57155	4.39185	4.20375	3.909
Ta#S12992163	7.528	6.5535	7.35215	7.17395	6.24595	6.97925	6.75845	7.18245	7.76025	7.7914	6.55335	7.0569	7.4867	6.1435	7.04175	6.9427	7.191	8.01045
Ta#S12992558	5.54155	5.0954	4.5309	5.20145	4.8956	5.03905	5.11245	5.3092	5.42265	5.4155	5.5913	4.5275	4.6062	4.98625	4.96175	5.41415	5.4376	5.47165
Ta#S12993728	7.93005	7.6563	6.88965	7.23945	7.11415	6.9986	7.25755	6.8598	6.8164	8.27975	7.5065	6.99545	6.8388	6.7823	7.153	7.26845	7.18215	6.6099
Ta#S12994066	4.99925	4.6962	4.71865	4.5016	4.3174	4.54785	3.9624	3.94835	3.7535	5.4856	4.5339	4.4396	4.31115	4.0556	4.0932	4.0059	3.83365	3.9608
Ta#S12994103	3.8846	3.54405	3.7187	3.94365	3.2961	3.54315	3.43395	3.5906	3.2246	3.42625	3.7878	4.4383	3.9436	3.43235	3.4006	3.41485	3.42255	3.4021
Ta#S12994127	4.1892	4.66275	4.9391	4.6647	4.0089	4.44265	4.4239	4.7114	4.7538	4.2058	4.652	4.8495	4.8331	4.4102	4.6289	4.4573	4.52255	3.88235
Ta#S12994208	4.5959	4.06495	4.5854	4.46405	4.52025	4.66685	4.23395	4.67225	4.5315	4.7032	3.88745	4.59285	5.2498	4.5635	4.37965	4.4624	4.4836	4.54365
Ta#S12994503	5.4719	6.0946	5.80565	5.4317	5.81085	4.6544	5.12235	5.1915	5.3883	5.3025	6.2573	5.5885	5.59705	6.55175	4.47245	4.8574	5.2684	4.95785
Ta#S12994891	4.49315	5.59345	4.3016	4.12065	4.5372	4.19785	4.361	4.3274	3.78665	4.71065	5.5591	4.1182	4.31765	5.1418	4.3596	4.33085	4.52525	3.4256
Ta#S12994936	4.18085	4.09175	3.6718	3.73265	3.61935	3.97365	3.6539	3.7511	3.2693	4.26855	3.84685	3.8489	3.682	3.6411	3.7113	3.7402	3.5545	3.289
Ta#S12994940	9.2118	8.9218	8.41895	8.18855	8.71825	7.9905	8.25995	8.38275	8.28665	9.46695	9.345	8.0235	7.72865	8.4956	7.89795	8.20875	8.24405	8.49495
Ta#S12995051	4.671	4.573	4.3973	4.68305	4.8459	4.1357	4.38975	4.5092	4.58165	4.7537	4.8754	4.1884	5.08265	4.87275	4.1257	4.50415	4.57275	4.60725
Ta#S12995093	4.68475	4.9891	4.39105	4.0898	4.1134	3.9112	4.6992	4.3843	3.6102	3.927	5.39825	4.2668	4.10975	4.0318	4.0182	4.1325	4.45655	3.0251
Ta#S12995312	5.41895	4.94005	4.74185	4.65495	4.64285	4.6164	4.6936	4.5357	4.5122	5.12635	5.34945	4.5376	5.22425	4.4558	4.38275	4.2601	4.1452	4.80845
Ta#S12995664	6.06685	5.84725	6.122	6.24135	6.31815	5.73895	6.11545	5.9519	5.5758	5.7291	6.3411	5.9356	6.59605	6.66525	5.89465	6.05285	5.8061	5.61205
Ta#S12995776	6.64435	6.89805	7.43775	7.46885	7.82845	7.20025	7.4013	7.0027	6.69295	6.67255	7.17415	7.2437	7.3991	7.49165	7.40715	7.3692	6.2779	6.97375
Ta#S12996111	4.3064	4.735	4.6031	4.7015	4.70465	5.04105	5.24455	4.74065	4.08765	4.6566	4.71405	4.5522	4.6311	4.7999	5.08965	5.3485	5.01065	3.8632
Ta#S12996141	5.7009	5.6335	5.16285	5.6335	5.6644	5.0264	5.6203	5.30515	5.47295	5.68635	5.80315	5.32285	5.95325	5.89165	4.8055	5.4903	5.59445	5.7642
Ta#S12996149	8.47615	8.7883	9.2962	8.8415	8.96665	8.39605	8.61095	8.43745	8.8634	8.57095	8.5837	9.0467	8.7871	9.236	8.32365	8.5276	8.257	8.7536
Ta#S12996316	5.1702	4.9438	4.30845	4.70415	4.8463	4.79695	5.10015	4.8176	4.49655	5.12725	5.72515	4.08255	4.39325	4.8092	4.6372	5.11315	5.4894	4.3626
Ta#S12996318	7.79465	7.7241	7.0813	7.25605	7.095	7.6011	8.09715	7.9545	7.6001	7.5001	7.64885	7.18135	7.3499	7.10635	7.8257	8.06715	8.3665	7.6379
Ta#S12996531	4.1821	3.915	3.6634	4.0421	3.5197	3.7279	3.80005	3.81775	3.36295	4.25445	3.78495	3.76655	3.4563	3.50005	3.70855	3.7957	3.8672	3.34655
Ta#S12996715	4.5973	4.7581	4.27975	4.55815	4.01655	3.8125	4.10515	3.94125	3.8942	4.50905	5.094	4.2552	4.5966	3.8951	3.72705	4.05935	3.86705	4.0077
Ta#S12996811	4.6948	5.04355	4.45095	4.1455	4.4281	4.61995	4.3741	4.65195	4.2394	4.70595	5.42935	4.30735	4.2269	4.71585	4.5334	4.52585	4.78115	4.24065
Ta#S12996935	14.1946	14.1805	14.3795	13.9237	14.2059	13.6177	13.7744	13.7319	13.8087	14.4677	14.3451	14.2121	14.0321	14.155	13.6726	13.8367	13.7256	13.7259
Ta#S12997256	5.62845	5.55045	5.8514	5.7325	5.2128	5.9033	6.1877	5.9979	5.95715	5.6227	5.2448	5.66765	5.48295	5.1054	6.1619	6.1685	5.9869	5.7897
Ta#S12997703	6.4888	6.08425	7.19675	8.14595	6.9399	7.97555	7.4476	7.53295	7.8909	6.38135	5.9431	7.4451	7.92665	6.9906	7.9699	7.31195	7.30255	8.1123
Ta#S12998490	4.6941	4.9461	4.9232	4.8498	5.27335	5.0871	5.67405	5.7828	4.7475	4.6594	4.74395	5.0683	5.2173	5.1322	5.76735	5.56215	5.91635	4.67865
Ta#S12998627	10.933	11.1645	11.7837	11.0879	11.5245	11.4345	11.1591	11.187	11.131	10.6695	11.0344	12.0686	11.2179	11.4873	11.3452	11.1865	11.1529	11.1387
Ta#S12999045	4.7831	5.2023	4.9335	5.20865	5.42545	5.17715	5.5852	5.48195	4.67995	4.742	5.46965	4.85355	5.16255	5.5516	5.54685	5.4951	5.56535	4.85335
Ta#S13000140	6.972	7.1987	6.8686	7.1569	7.14775	7.12055	7.85235	7.1515	6.0933	6.9741	7.29645	6.8782	6.56045	7.37415	7.60675	7.73375	7.5158	6.0393
Ta#S13002563	4.4884	4.81105	4.576	4.2534	4.82035	4.7768	4.96755	4.681	4.24255	4.84685	4.9684	4.6657	3.73735	4.6803	4.8636	5.22975	5.0716	4.23475
Ta#S13002787	10.0798	10.2123	10.0269	9.5281	10.08	9.70875	9.88615	9.1992	9.80585	10.1823	10.1662	10.0195	9.642	10.3629	9.64895	9.718	9.34725	9.75465
Ta#S13006635	4.887	5.19245	5.212	5.56215	5.44825	5.5875	5.35665	6.04535	6.0138	4.87785	4.7529	5.2275	6.0236	5.3945	5.56455	5.5676	5.6277	6.06725
Ta#S13011452	4.23695	4.30485	4.33435	4.14355	4.4587	4.5222	4.7458	4.70695	3.75865	4.10995	4.461	4.2209	4.1492	4.726	4.47975	4.688	4.60695	3.492
Ta#S13011459	7.22225	7.5284	7.47195	7.45745	7.73105	7.40845	7.5467	7.14385	7.03735	7.3368	7.23505	7.2823	7.16855	7.9138	7.27755	7.571	7.32325	6.71505
Ta#S13011733	7.4173	6.95	7.5964	8.33965	7.33375	7.5461	7.82805	8.08825	8.7061	7.3265	6.9411	7.52125	8.5748	7.40815	8.1489	7.6364	7.721	8.62615
Ta#S13011833	8.11305	8.0839	8.44	8.6263	7.8102	8.0391	7.55795	7.75025	8.46795	8.21455	8.0739	8.3759	9.12555	7.51465	7.83825	7.2055	7.5883	8.6089
Ta#S13012619	8.92265	9.55045	8.8547	8.92275	9.0936	8.40855	8.81075	8.38675	7.79085	9.053	9.5477	8.91255	8.6989	9.17315	8.53085	8.76145	8.45705	7.6046
Ta#S13019290	3.9234	4.587	4.20355	3.8003	4.3438	4.4275	4.70815	4.4966	3.95845	3.90245	4.1431	4.04805	3.5783	4.14375	4.6293	4.734	4.77185	4.21225
Ta#S13019980	7.00125	6.6002	7.1299	7.3496	7.112	7.81335	6.895	7.07455	7.49925	6.8985	6.5571	7.29925	7.2665	7.0334	7.7289	7.09935	6.82295	7.6049
Ta#S13020099	5.6508	5.5941	5.5258	5.60845	5.0897	5.35555	5.43945	5.0185	5.22355	5.4294	5.9064	5.37385	6.0999	5.43235	5.23065	5.2866	4.8166	4.83195
Ta#S13020526	6.7393	7.3762	6.30965	5.9296	6.72295	6.0682	6.44	6.0355	5.71275	7.15885	7.54735	6.10985	5.59255	6.9018	5.54815	6.30555	6.211	5.63225
Ta#S13021039	4.30905	4.5101	3.8495	3.7406	3.9156	3.8958	4.0756	3.97045	4.1521	4.69645	4.58885	3.73045	3.97225	3.73665	3.75205	3.9689	4.17785	3.91605
Ta#S13021327	5.2221	5.49745	5.59105	5.0357	5.3407	4.83215	5.0475	4.8148	4.41165	5.38685	5.57545	5.78405	5.1101	5.05685	4.899	5.4091	4.83185	4.3526
Ta#S13021858	5.6847	5.66445	5.41335	4.78035	5.1463	5.36535	5.68945	5.50095	5.0592	5.55535	5.6573	5.13295	4.7885	5.2353	5.2994	5.61885	5.30025	4.62805
Ta#S13022767	6.3331	6.25355	7.28405	7.1816	6.95675	7.64345	6.6854	7.3811	7.9249	6.64955	5.9146	7.0496	7.5348	6.90505	7.7711	7.02945	7.0744	8.3118
Ta#S13023300	6.17345	5.843	5.9613	6.20715	6.34325	5.97055	5.93765	6.10275	5.3927	6.2272	6.4403	6.02255	6.4957	6.2384	6.0083	6.1737	5.92855	5.114
Ta#S13023345	5.75945	5.36835	5.83915	6.1388	5.54575	5.5859	5.1965	5.2575	5.21075	6.1441	5.2525	6.274	6.89675	5.4722	5.48205	5.12135	5.6072	5.35855
Ta#S13026489	6.5885	7.32485	6.67725	6.21675	7.1216	6.81915	6.94775	6.5996	6.2322	6.7625	7.2276	6.506	6.21445	6.80735	6.8814	6.90505	6.62705	5.7447
Ta#S13027001	7.2937	7.015	7.2374	7.1881	7.0687	6.7375	6.89855	6.834	6.78635	7.0668	6.8301	7.1205	7.3152	7.0048	6.8869	6.69325	6.70715	6.44755
Ta#S13027762	4.42405	4.5372	4.4236	4.3922	4.1673	4.2618	4.77465	5.45185	4.93125	3.96685	4.11585	4.44545	4.60395	4.24915	4.7658	4.8915	4.9102	5.6142
Ta#S13028491	5.49785	5.7831	5.50785	5.4697	5.803	5.85005	5.99715	6.36015	6.12115	5.22025	5.4242	5.78825	5.0665	5.69285	5.9066	5.7805	6.05975	6.40635
Ta#S13028651	4.6198	4.763	4.84345	5.58005	4.74215	5.0129	4.8256	5.65645	6.0858	4.9189	4.43715	4.70905	5.21535	4.5465	5.004	4.95895	5.69865	6.18355
Ta#S13031549	6.38855	6.4055	5.79945	5.6328	5.8923	5.30695	5.7353	5.47275	5.44215	6.116	6.44	5.6618	5.65915	5.6497	5.59985	5.4995	5.1387	5.49685
Ta#S13031799	9.486	9.00245	8.6567	9.08265	8.3479	8.21555	8.0748	8.47025	8.9762	9.1451	8.94865	8.9909	9.10155	8.22445	8.05465	8.04955	8.3061	9.0332
Ta#S13032219	5.11275	4.1208	4.55865	4.3341	4.21045	4.24815	4.43405	4.23535	4.1161	5.06865	5.0608	4.35355	4.3164	4.136	4.6047	4.23255	4.0714	4.2443
Ta#S13033642	4.8782	5.21865	5.92825	5.1605	5.29355	5.3335	4.8938	4.28885	5.03095	4.70435	5.19205	5.304	5.1066	5.40125	4.5472	4.74775	3.8822	5.56835
Ta#S13035392	8.55935	10.0727	9.11735	8.5517	9.3497	8.84765	9.8552	9.02985	8.35735	8.73955	10.1219	9.4008	8.2101	9.9514	8.68915	9.5513	8.8597	8.1022
Ta#S13036309	7.40245	8.09955	6.90085	6.86215	7.9461	6.98355	7.89425	7.58805	7.2094	7.4105	8.49585	6.6783	6.4625	8.0181	7.16025	8.06575	7.50015	7.19575
Ta#S13037395	5.7547	5.5923	4.5691	4.8385	4.7063	4.4508	4.26095	5.2796	5.06215	6.5105	6.1624	4.7363	5.785	5.29365	4.13985	4.5359	5.09865	4.69055
Ta#S13042031	6.96555	7.30615	7.32225	7.48215	7.81955	6.53115	6.7177	6.64045	6.5437	7.42995	7.6487	7.22435	6.65145	7.9919	6.3102	6.85355	6.66725	6.6878
Ta#S13042676	9.6641	9.39335	10.1157	9.8169	9.41395	9.61515	9.2461	9.5144	9.98645	9.67995	9.2814	10.09	10.4995	8.9467	9.7232	9.42425	9.71625	10.0109
Ta#S13042775	11.9617	11.4297	11.749	11.4804	11.5465	11.2066	11.3721	11.0748	11.6799	11.8546	11.459	11.7087	11.7309	11.5298	11.0146	11.1504	11.0434	11.7556
Ta#S13042778	6.7731	6.83975	6.205	6.14155	6.75405	6.37845	6.975	6.86265	5.86465	6.51905	6.8636	5.9959	6.4809	6.70575	6.36495	6.841	6.97195	5.75285
Ta#S13043018	4.14905	3.93985	4.20965	4.09175	4.2027	4.0847	4.0375	4.1039	3.5204	4.30845	4.33385	4.18055	4.1232	4.24075	3.9648	4.2873	3.97525	3.2828
Ta#S13043067	5.9758	6.04195	5.35615	5.75045	5.88925	6.39955	5.96585	6.0667	5.49535	6.60255	6.0748	5.3164	5.6883	5.79675	6.17625	6.3767	5.8167	5.2933
Ta#S13043734	3.8574	4.0923	4.69835	4.5302	4.85515	5.0062	4.83715	4.72705	4.6443	3.98205	3.9075	4.8768	4.8534	4.8406	4.95865	4.7457	4.66405	4.29115
Ta#S13043758	7.94355	7.25195	7.2943	7.19995	6.53045	6.8681	6.9667	6.8738	6.6683	7.6402	7.50275	6.8471	6.82965	6.0971	6.75605	6.7658	6.59165	7.034
Ta#S13045471	8.14855	8.37295	7.5685	8.0865	8.39035	7.634	8.03735	7.57245	7.8022	8.3023	8.6283	7.8086	7.65625	8.35465	7.64395	7.93205	7.6268	7.62495
Ta#S13046617	11.0814	11.4598	12.2954	12.0872	12.0735	12.5688	12.1691	12.3583	12.5269	10.8989	11.2783	12.0187	11.9251	11.7712	12.3625	12.3702	12.2965	12.5474
Ta#S13047413	5.23365	4.96455	5.3394	5.66215	5.8786	5.82285	5.7732	5.5534	6.0464	4.95315	5.43365	5.7979	5.02595	5.62465	6.14885	5.7277	5.2891	6.02705
Ta#S13047430	6.7367	6.0907	7.3518	7.6481	7.23465	7.6543	7.11645	8.10455	7.2629	6.25325	6.10315	7.5325	7.59625	7.13895	7.96375	6.96945	7.7379	7.21355
Ta#S13048057	6.56	6.49055	6.97095	6.5923	6.17445	6.70425	6.80675	6.24315	6.5553	6.9594	6.779	6.70135	6.6729	5.6112	6.70015	6.58645	6.4801	6.40635
Ta#S13048111	6.87205	7.15785	6.1329	6.6171	6.6412	6.88015	6.9521	6.728	6.50085	7.127	7.02295	5.78705	6.34705	6.29505	6.7508	6.95805	6.7104	6.39915
Ta#S13048710	4.54935	4.64525	5.73825	5.6255	5.31305	5.20175	5.1234	5.3316	4.79275	4.3581	4.64785	5.7809	6.0181	5.029	5.84315	5.3271	4.9785	5.09365
Ta#S13048978	7.60135	7.4242	8.43855	8.1382	8.2166	8.47265	8.08695	7.78305	7.71365	7.6307	7.88695	8.30775	9.04925	8.25865	8.32535	8.4093	7.95655	7.60695
Ta#S13050505	5.5441	6.90085	6.5989	6.5829	6.21185	6.94865	6.04535	7.2752	7.3122	5.3483	6.6905	6.58485	6.6109	6.25945	7.4127	6.1202	6.58745	7.18325
Ta#S13052848	6.4817	6.2382	6.4557	6.45835	6.17385	7.1195	5.8186	6.57745	7.0328	6.60875	6.11855	6.7374	6.85755	6.1229	7.06805	5.7468	6.46265	7.20085
Ta#S13056707	11.2956	10.6642	11.0638	10.9626	10.7662	10.4852	10.3562	10.9222	11.3387	11.3249	10.8201	11.1841	11.0582	10.9511	10.3149	10.6498	11.4802	10.9499
Ta#S13057295	6.04665	6.7865	6.93885	6.33515	6.03375	6.13375	5.6336	5.9672	6.32635	6.32385	6.47645	6.3847	6.322	5.9635	5.5401	6.09805	6.3786	6.67375
Ta#S13057458	4.56075	4.6004	4.03495	4.32435	4.6281	4.2245	4.26515	4.39575	4.23415	4.5414	5.017	3.81745	4.2387	4.3478	4.1564	4.2703	4.4011	3.9941
Ta#S13057851	7.33855	6.14765	6.80715	6.02215	5.95205	6.61935	6.5975	5.9651	7.0856	7.18235	5.65525	6.81415	6.8862	6.07975	6.15535	6.00815	6.0668	7.1726
Ta#S13058196	9.813	9.80815	9.928	9.5324	9.8692	9.5771	10.0617	9.5859	8.6106	9.6964	9.85285	9.9416	9.7399	10.0836	9.67365	9.90485	9.617	8.59065
Ta#S13076424	4.2545	4.09585	3.87955	3.6317	3.64895	3.42115	3.54605	3.5238	3.53185	4.18845	4.3424	4.01385	3.92185	3.98955	3.65945	3.5554	3.52155	3.2039
Ta#S13109312	6.2217	4.59295	5.9748	6.1716	5.10265	5.62125	5.1727	5.09015	5.87905	5.34775	5.02935	6.04305	5.90735	5.2799	5.90765	5.0037	5.2377	6.3048
Ta#S13109542	4.56885	5.1297	3.87845	3.9942	4.24275	3.8911	4.25135	4.6612	3.74915	4.1761	5.1674	3.93995	4.1791	4.0366	3.87905	4.3371	4.2389	3.53325
Ta#S13110670	7.09675	7.4504	6.88725	6.4075	7.12635	7.0502	7.3273	6.96575	7.4603	7.274	7.94325	6.6454	6.3814	7.1405	6.95605	7.35865	7.1153	7.5884
Ta#S13110680	5.6478	6.2448	5.0608	5.2445	5.38085	5.487	5.35595	5.5695	5.08455	5.96295	6.4566	5.21315	5.1294	5.2955	5.12705	5.2435	5.5413	5.04905
Ta#S13110773	4.3219	4.35575	3.8803	4.08905	4.15355	4.29765	4.4062	3.97315	3.9013	4.6062	4.47185	4.08005	4.6915	4.18095	4.2963	4.3848	4.09185	3.58655
Ta#S13110838	6.4507	6.6737	6.12275	5.975	6.7842	5.18705	5.63185	5.675	5.43725	6.56765	6.96795	5.9332	6.0554	6.8198	5.7245	5.57805	5.4952	5.65675
Ta#S13110843	3.96865	3.8177	3.9456	4.1757	3.9712	4.15535	4.6895	4.0724	3.44235	3.8646	4.0265	3.94415	4.6254	4.3645	4.5404	4.60625	4.5351	3.4637
Ta#S13111301	4.16875	4.7426	4.24335	4.11765	4.23435	3.97145	4.11515	4.27385	4.0439	4.4786	4.96995	4.1995	3.85755	4.72765	4.2021	4.00765	4.1767	4.36935
Ta#S13111313	8.5676	8.2281	8.6472	8.63415	8.47915	8.75765	8.5814	8.6135	8.2318	7.94285	8.0759	8.78	8.67545	8.3735	8.544	8.45205	8.83335	8.46675
Ta#S13111355	5.07565	5.0289	6.03315	5.8859	6.0327	5.79525	5.55795	6.0667	5.72995	4.8968	4.8414	6.0544	6.3624	6.0558	6.18935	6.0297	6.05295	5.6526
Ta#S13111357	6.56425	6.1248	5.4118	5.3735	5.75505	5.6943	5.80705	5.1536	5.80065	5.9979	6.16945	4.9462	4.9037	5.5032	5.6174	5.8915	5.43975	6.2059
Ta#S13111474	5.4249	5.5377	5.8022	5.4698	5.6681	5.67335	5.7113	5.5953	6.34075	5.34515	5.03745	5.7064	5.38735	5.7675	5.3529	5.9642	5.85665	6.5828
Ta#S13111503	4.0229	4.2847	4.0605	4.30265	4.68355	3.81105	4.3123	4.1777	4.0316	4.27735	4.2865	3.8896	4.0173	4.7481	3.9938	4.3173	4.74445	3.55375
Ta#S13111512	5.53635	5.9425	6.17485	6.0619	6.6266	5.7735	5.93895	6.0261	5.9705	5.63635	6.03935	6.39405	6.6513	6.75465	5.9861	5.84435	6.08905	5.64145
Ta#S13112153	4.05045	4.00695	3.67365	3.9177	3.8436	3.8399	3.85495	4.0655	3.7301	4.23725	4.5317	3.92825	3.91845	3.79545	3.99825	3.8726	3.85045	3.6555
Ta#S13112161	10.118	9.994	10.8403	11.1609	10.3372	10.718	10.2113	10.7139	11.1533	10.2278	9.8705	10.8383	11.1105	10.1464	10.8249	10.3828	10.7218	11.2624
Ta#S13112192	3.872	3.9419	3.66505	4.08135	3.67365	3.90335	3.8065	3.84455	3.41715	4.09725	3.8179	3.5843	4.1325	3.91235	3.6593	3.8677	3.93165	3.0417
Ta#S13112200	5.7066	5.60335	6.3951	5.757	6.9101	6.6569	6.2249	6.43145	6.31745	5.2795	5.193	6.5796	5.7912	6.32205	6.6442	6.22075	6.25975	6.2042
Ta#S13112217	9.24455	9.9196	8.50285	8.31475	8.95655	8.4796	8.73565	8.4859	8.53785	9.5497	10.0163	8.48505	8.4063	9.0162	8.35835	9.0207	8.4934	8.49295
Ta#S13112231	4.03195	4.4836	4.22625	4.17255	4.16595	3.9469	4.1873	4.0629	3.6588	4.15375	4.42515	4.5057	3.84415	4.3726	4.1659	4.27975	4.147	3.20335
Ta#S13112247	6.13035	6.4291	7.2995	6.6201	7.5519	6.56635	5.7614	6.22955	7.4693	6.0891	6.15575	7.43395	7.22555	7.46675	6.6128	5.5922	5.5414	7.38375
Ta#S13112294	9.4728	9.5525	9.25045	9.22895	9.7398	8.66045	9.11945	8.8452	8.66385	9.8491	9.69335	9.33015	9.55875	9.6255	8.50975	8.9683	8.64925	8.80645
Ta#S13112382	10.4421	9.59485	11.0043	10.913	10.8636	10.6711	10.2114	10.5945	10.8552	10.7485	9.87335	10.9604	10.9895	10.8044	10.4002	10.6051	10.5983	11.0435
Ta#S13112403	4.01985	4.1308	3.8817	4.34145	3.9222	3.97915	4.12555	4.03145	3.8771	3.9659	4.0087	3.88395	4.49615	3.8131	4.23915	4.1885	4.2574	3.671
Ta#S13112439	8.7345	9.5	8.66995	8.62365	9.4194	8.7726	8.955	9.1615	8.61665	8.745	9.1087	8.58075	8.29035	9.2929	8.68855	9.22015	9.10045	8.35955
Ta#S13112484	5.69085	5.2654	5.094	5.0611	4.8221	4.71845	4.87095	4.51095	4.7293	5.64825	5.3396	4.90975	5.09225	5.1759	4.82295	4.65015	4.5207	4.1192
Ta#S13112521	4.4411	4.58905	3.90755	3.98755	4.20785	4.3669	3.95045	4.2062	4.94015	4.362	4.51615	4.76255	4.0428	4.1847	4.2623	4.36075	4.226	4.6304
Ta#S13112591	11.3791	11.2354	11.7177	11.3636	11.544	11.5534	10.929	11.2212	12.1505	11.1581	10.7139	11.7037	11.2253	11.3389	11.4532	11.0259	10.9538	12.1103
Ta#S13112593	5.9059	6.4088	5.99735	6.5203	6.4341	6.5409	6.347	6.7663	7.0778	6.0246	6.551	6.37335	5.69275	6.46	6.1621	6.5596	6.8696	7.0099
Ta#S13112677	4.4705	4.50255	4.5667	4.44595	4.80335	5.32675	5.2145	5.1964	4.956	4.2564	4.29465	4.5536	4.60605	4.57025	5.37595	5.40485	5.07265	4.64035
Ta#S13112850	4.1408	4.0306	3.78855	4.26265	3.8022	3.45055	3.61265	3.5931	3.27105	3.93175	4.7083	3.89615	4.27645	4.04935	3.67045	3.58305	3.58335	3.1956
Ta#S13113613	3.5663	3.67645	3.8903	4.49095	3.93385	4.3327	4.234	4.2466	3.7733	3.74895	4.07705	4.01485	4.78295	4.37555	4.43765	4.10875	4.03725	3.91045
Ta#S13113700	5.43815	5.6169	5.07175	5.5702	5.2851	4.6932	4.93305	5.16285	4.7676	5.50205	5.82595	5.32895	5.15615	5.0932	4.736	5.08685	4.9532	4.7654
Ta#S13114347	4.62815	4.9713	4.73885	4.7844	4.9642	5.0566	4.992	4.8838	4.2083	4.7878	4.8794	4.59155	4.68895	5.2718	5.1151	5.2986	4.92655	4.3422
Ta#S13115217	5.76855	5.80215	5.36165	5.20375	5.0839	5.1224	5.5923	5.73265	5.49055	6.2473	5.39135	5.28785	5.39965	5.3452	4.80235	5.33145	5.55455	5.35295
Ta#S13116069	7.96245	7.9308	7.686	7.5719	7.41195	6.88035	7.08305	6.7652	6.10295	7.65495	7.74915	7.7499	7.76505	7.9186	6.82225	6.73185	6.1688	6.18305
Ta#S13116156	5.57885	5.782	5.16325	5.33045	5.45975	5.49915	5.4831	5.77985	5.3541	5.6062	5.97825	5.1269	5.42535	5.1271	5.8054	5.03255	5.1571	5.4486
Ta#S13116767	7.43345	7.3313	7.0731	8.09875	7.24715	8.5032	7.6288	8.14585	8.58045	7.5602	6.58225	7.204	7.95245	6.9328	8.43875	7.9646	8.6342	9.28465
Ta#S13117158	9.0588	9.26775	8.84445	9.3528	9.2107	9.3592	9.4423	9.32705	7.90525	9.23865	9.2951	8.9411	8.86645	8.95125	9.65775	9.36905	9.42235	7.95955
Ta#S13117609	6.58615	5.4996	6.9342	6.61115	6.78765	5.9865	5.92905	6.02415	6.68895	6.5374	6.21825	7.05525	6.5682	6.62375	5.69805	6.17995	5.28515	6.86925
Ta#S13119152	5.72525	6.38055	6.51895	6.13305	6.89115	6.20585	6.3483	6.95865	5.87225	5.7459	6.7342	6.58775	5.9839	6.90035	6.404	6.60475	6.80215	5.492
Ta#S13119676	4.83975	4.61105	4.47215	4.8611	4.36195	3.8815	4.16895	4.08	4.33625	4.88365	4.55115	4.8	4.64955	4.64585	4.0234	3.93875	3.9319	4.2586
Ta#S13119743	5.07635	5.13505	4.9414	4.81515	4.6869	5.3306	5.5112	5.1827	4.64745	5.27595	5.12405	4.55575	4.6424	4.5454	5.44645	5.40945	5.05535	4.9755
Ta#S13120490	6.81725	7.04875	7.5203	6.916	7.43915	5.9891	6.05935	6.2313	6.78175	7.08605	6.8097	7.1845	5.78425	7.33675	5.2194	6.1162	6.41145	6.8558
Ta#S13122221	9.8698	10.1441	9.9258	8.9272	10.2465	9.20975	9.45345	9.6321	9.22465	9.97835	10.2661	9.8346	8.9351	10.3753	8.83275	9.645	9.54525	9.1624
Ta#S13122397	6.2501	6.5123	6.42365	6.32075	6.27425	7.22515	7.02375	7.1636	6.4905	6.1639	6.52685	6.41345	6.3384	6.4149	6.90635	7.3678	7.1538	6.5961
Ta#S13122539	6.9014	7.34705	7.2844	7.329	7.7939	8.19025	7.7997	7.6752	7.18035	6.7094	7.58685	7.32115	7.1942	7.86605	7.6974	7.9514	7.66825	6.5387
Ta#S13123336	7.4623	7.7208	7.3666	6.99745	7.9205	6.8573	7.00395	6.8434	6.6724	7.63255	8.1067	7.74035	7.1422	7.6103	6.8044	6.96615	7.1365	6.57965
Ta#S13123524	8.4863	8.20225	8.44365	8.14495	7.99545	7.4093	7.32035	7.80205	7.2909	8.5581	7.92895	8.466	8.1594	7.97815	7.68355	7.47005	7.18625	7.34085
Ta#S13125745	6.6269	6.72915	6.3276	6.41305	5.8023	6.0974	6.05585	6.53205	7.1621	6.75475	6.6043	6.2117	5.76985	5.7276	6.2602	6.07565	6.51835	6.88585
Ta#S13126171	5.5887	6.0049	6.4125	6.8202	6.2728	7.2166	6.0038	6.281	6.5124	5.5249	5.88225	6.22445	6.5164	6.30815	7.36325	6.3453	6.5228	6.581
Ta#S13126189	10.3821	10.5884	9.6375	9.7731	10.2778	9.8175	9.9826	9.75915	9.43435	10.5397	10.6744	9.81925	9.528	10.2162	9.92045	9.97845	9.90175	9.51885
Ta#S13126420	4.4814	4.07935	3.76085	3.7958	3.674	3.8204	3.7474	3.65215	3.36235	4.42405	4.42645	3.64615	3.73925	3.55605	4.1297	3.52965	3.32535	3.38265
Ta#S13127163	3.5779	3.9817	3.51495	3.56365	3.58175	3.6923	3.6084	3.43855	3.19715	3.87965	3.9029	3.5916	3.51185	3.657	3.57005	3.7266	3.6161	3.0134
Ta#S13127331	5.9023	7.21685	4.7436	4.62555	5.90175	5.5275	5.8024	6.25255	5.42855	6.4221	7.5324	4.745	4.9214	5.4116	4.7624	6.0416	6.1745	4.92075
Ta#S13127729	7.24105	6.83545	7.11745	7.2968	6.33125	6.67985	6.4578	6.27865	7.1807	6.74825	6.57805	7.45425	7.4625	6.0434	7.14195	6.07135	6.348	7.22915
Ta#S13128465	5.101	5.54925	5.25295	5.804	5.19815	5.0565	4.59405	5.11565	5.6669	5.6671	5.16605	5.1646	5.6	5.38695	4.62355	4.582	5.0226	5.3509
Ta#S13128696	5.6462	6.0821	5.27845	4.9742	5.19895	5.61315	5.392	5.55535	5.2513	5.628	6.04245	5.03125	5.0321	5.28545	5.33195	5.8894	5.9321	4.99555
Ta#S13129108	3.942	4.7804	3.85845	4.0388	3.8645	4.068	3.96905	3.7792	3.54065	4.0598	4.5677	3.70015	3.87805	3.90715	3.6302	3.68965	3.6603	3.6915
Ta#S13130015	9.667	9.6683	9.33765	8.53535	9.497	8.5164	8.5986	8.46325	8.0268	9.8042	9.7312	9.0973	8.82345	9.42445	8.3643	8.55435	8.59135	8.0809
Ta#S13130022	10.2347	10.8565	9.76395	9.3823	10.3727	8.9577	9.7378	9.47245	8.92365	10.5728	11.1087	9.70745	9.0129	10.5289	9.2541	9.8697	9.3838	8.91375
Ta#S13130439	6.61485	6.24945	7.1419	7.0533	6.868	6.216	6.86965	7.30295	7.8761	6.7568	6.7475	6.70725	5.848	6.2612	6.994	6.60095	7.43135	7.89425
Ta#S13130890	7.9015	7.93745	8.4415	8.44095	8.20085	8.5183	8.413	8.6007	8.5578	7.8302	7.7455	8.6825	8.91425	8.26885	8.93845	8.41275	8.49725	8.24385
Ta#S13130974	8.41435	7.97785	7.88055	8.2369	8.11655	8.2339	8.21045	8.5174	8.8565	8.17915	8.03045	8.3063	8.19315	8.09405	8.50165	8.3065	8.95845	8.3182
Ta#S13131298	6.123	5.4258	6.04205	5.42015	5.87305	5.644	5.5791	5.27635	5.5491	6.25285	6.60955	5.73785	5.47915	5.72605	5.87875	6.00715	5.1791	5.31065
Ta#S13131882	4.48915	4.9803	4.0487	4.2497	4.45425	3.94925	3.95275	4.368	4.0922	4.67385	5.42145	3.85495	4.21725	4.5091	4.2262	4.0187	4.01595	3.65625
Ta#S13131964	8.2349	7.4512	8.5289	9.1614	8.0491	8.9948	8.19685	8.82835	9.2753	8.4162	7.35995	8.6179	9.51575	8.23645	9.2575	8.4175	8.7267	9.3472
Ta#S13131994	6.47115	6.43265	6.395	6.23725	5.9291	6.2436	6.93275	6.83185	7.47495	6.03915	6.25575	6.1741	5.98425	5.85685	6.37135	6.6081	6.99595	7.3638
Ta#S13131999	4.6134	4.39095	4.74985	4.27605	3.91265	4.2702	3.67265	4.0082	3.7218	4.8699	5.095	4.2568	4.2009	4.1422	4.17605	4.0119	4.1084	3.8948
Ta#S13132449	7.5408	8.0534	7.4737	7.1173	8.06465	7.73795	7.7263	7.4119	6.7412	7.6569	7.72295	7.46205	7.3232	7.9082	7.6425	7.8621	7.5337	6.0673
Ta#S13132868	5.49655	6.4912	5.53665	5.71455	5.40745	5.8244	5.57395	6.47795	6.5056	5.2767	6.87885	5.9084	5.61795	4.88885	5.7716	4.99425	5.74625	6.67665
Ta#S13133024	4.6898	4.77	4.86855	4.72535	4.5674	5.01815	4.85405	4.6565	4.03175	4.6808	5.22845	4.36905	4.2918	4.54425	5.028	4.9745	4.7466	3.7908
Ta#S13133193	3.98275	4.0731	4.071	3.89455	3.97305	4.38965	4.3283	4.2676	4.1305	3.691	4.08945	3.7485	3.6656	3.9525	4.57155	4.4882	4.42875	4.18815
Ta#S13133470	10.0963	9.94755	9.97515	10.2631	9.38365	9.9979	9.94675	10.1602	9.56125	10.0884	10.1863	9.78215	9.953	8.92245	9.93905	9.91145	10.1677	9.50825
Ta#S13133522	8.83805	8.7003	8.69275	7.3638	8.58065	7.96825	8.12885	7.68285	8.78195	8.82305	8.6966	8.43515	7.09495	8.3947	8.16145	7.8178	7.87155	8.58375
Ta#S13134941	7.4006	6.45445	7.56165	8.36865	7.08455	8.5503	7.198	6.74725	7.77975	7.3537	5.58165	8.09175	8.30965	7.41345	8.2856	7.2268	7.1949	8.34105
Ta#S13134987	9.68585	9.02455	9.7551	9.64125	9.50775	9.4918	9.3126	9.18365	9.9501	9.36995	8.6892	9.87765	9.8499	9.6152	9.24705	9.19455	9.55125	9.7536
Ta#S13135006	8.25495	7.2844	8.77035	9.7893	7.8686	8.76805	7.70775	7.59825	8.96135	8.20395	6.7216	9.05755	9.3906	8.19315	8.76355	7.35215	7.4442	9.2071
Ta#S13135033	9.6237	8.5934	9.18125	9.17955	8.34155	8.8432	8.3631	8.64845	9.4909	9.43115	8.55685	8.8861	9.1547	8.25075	8.57205	8.19555	8.35705	9.5752
Ta#S13135094	4.4934	5.0744	4.9493	4.78585	4.74935	5.2446	5.36465	5.3512	4.8871	4.378	4.9342	4.85395	4.41975	5.2527	5.47225	5.34745	5.19785	4.2608
Ta#S13135287	8.0248	8.1509	7.5313	7.73925	7.79315	7.32155	7.4541	7.4517	7.6717	8.21715	8.1666	7.2985	7.2192	7.74965	7.1208	7.6393	7.4833	7.78365
Ta#S13136445	5.14915	4.94175	4.3541	4.46455	4.3565	4.41	4.32855	4.46385	4.0397	5.0906	5.1245	4.44415	4.6166	4.31665	4.36995	4.4366	4.60605	3.90005
Ta#S13137418	6.3867	6.87275	6.0185	6.1387	6.46785	6.55235	6.19955	6.11645	6.63935	6.55695	6.9009	5.74715	6.63515	6.3397	6.29075	6.25615	6.028	6.7025
Ta#S13137590	4.15205	4.3445	3.77035	3.97535	3.8187	3.8891	3.8533	3.8235	3.5529	5.02365	4.2969	3.65255	4.2825	3.79035	3.945	3.85745	3.88265	3.7229
Ta#S13137607	5.8045	5.64895	5.33405	4.7232	5.1686	4.69325	4.8438	4.69385	5.41405	5.97555	5.52665	5.24845	4.8684	4.8502	4.83705	4.4553	4.6975	5.52455
Ta#S13137675	6.79315	6.6934	6.3627	6.48575	6.0678	6.36205	6.52775	6.0804	5.97725	6.8679	6.83885	6.43285	5.97015	6.21615	6.6104	6.37925	5.9779	5.93695
Ta#S13137758	6.9441	6.8265	6.29075	6.3994	6.6566	6.8129	7.08105	6.67445	6.3687	7.15275	6.655	6.32965	5.96545	6.87045	6.71325	7.03575	6.642	6.12845
Ta#S13137932	8.38875	6.9769	7.74705	8.45085	7.2172	7.89555	7.07345	7.0436	7.8153	8.0417	6.9311	7.8243	8.21285	7.00545	7.33495	6.78295	6.84375	8.3053
Ta#S13138106	4.8367	4.6437	4.1939	4.01075	4.30675	4.49685	4.48515	4.70725	4.1371	4.18635	5.2536	3.9831	4.76265	4.44195	4.43405	4.3945	4.6931	3.78705
Ta#S13138949	3.72775	4.6072	4.6262	4.4705	4.80605	4.78225	4.60375	4.72965	4.2687	3.662	4.2075	4.59995	4.02585	4.38195	4.84975	4.87075	4.5769	4.512
Ta#S13138967	10.4608	10.6181	10.2322	9.67955	10.0486	9.5397	9.5776	9.5967	10.2691	10.277	10.6667	10.3454	9.7892	10.5139	9.5312	9.5404	9.44175	10.4365
Ta#S13139397	5.11385	5.2044	5.54305	5.7219	5.8927	6.04635	6.09435	6.11055	5.6338	5.42935	4.88545	4.94285	5.4675	6.25655	5.83995	5.9409	6.31135	5.26625
Ta#S13139583	7.41455	8.2452	7.8833	7.7583	7.7313	7.7583	7.7037	7.84	7.4572	6.97475	8.4084	7.64105	7.67275	7.62985	7.6094	8.07555	8.04465	7.39045
Ta#S13142602	5.11415	5.3522	5.29035	5.17445	5.67365	5.9849	5.87125	5.9156	5.60615	4.6984	4.9968	5.57375	5.19405	5.8105	5.678	6.0474	5.66495	5.5234
Ta#S13142668	7.13375	7.5141	6.82925	6.9137	6.99525	6.0838	6.09125	6.30275	6.63695	7.07905	7.47325	6.7052	6.752	6.85525	5.9389	6.21075	6.4812	5.9737
Ta#S13142685	3.5938	3.50735	3.4899	3.56005	3.5683	3.67235	3.61435	3.33735	3.08395	3.5449	3.3653	3.48565	3.99185	3.9707	3.45245	3.4976	3.4036	3.3208
Ta#S13143195	6.2606	6.26695	6.48705	5.6544	5.544	6.00675	5.8104	5.8913	6.78345	5.865	6.45325	6.19185	4.53825	4.9861	5.1688	4.99975	5.86495	6.7564
Ta#S13143579	8.23365	9.5347	8.4414	8.21195	8.40215	8.26905	8.20915	7.8468	8.55925	8.2168	9.7164	8.3496	7.7911	8.57715	8.08095	8.3789	8.23005	8.574
Ta#S13143619	10.8903	11.2766	10.6694	9.6629	11.0272	10.0993	10.5739	10.5345	9.5814	11.027	11.4634	10.3894	9.41225	11.0525	9.95105	10.4914	10.6622	9.4921
Ta#S13143658	7.2761	8.29405	6.52865	6.03165	6.9855	6.52675	7.6359	6.62835	6.33415	7.74875	8.57315	6.3871	5.8885	7.22685	6.59195	7.4766	6.55555	6.25365
Ta#S13143685	3.44465	3.2569	3.3042	3.4939	3.15145	3.56655	3.4063	3.41625	2.9651	3.64875	3.45335	3.2034	3.32945	3.37645	3.5618	3.4501	3.46485	2.8162
Ta#S13143694	5.85525	6.4045	5.26945	5.26105	5.7704	5.0979	5.77005	5.63425	5.75785	6.3296	6.79725	5.13915	5.2578	5.3757	5.72335	6.1655	6.08915	5.7887
Ta#S13144318	9.1927	9.54915	8.9234	8.6379	8.7762	8.3801	8.0647	8.2726	8.70365	9.2604	9.5614	8.9406	8.5899	9.3179	8.26175	8.2572	8.24825	8.57105
Ta#S13144735	6.36475	6.88345	5.8491	6.0759	6.7931	6.14775	6.6749	6.29265	5.49085	6.82855	7.19945	5.8326	5.6547	6.48835	6.02415	6.4633	6.4906	5.41815
Ta#S13144781	8.5064	9.02515	8.63635	8.622	9.4024	8.1019	8.5554	8.3938	7.6647	8.66495	9.25835	8.7169	8.34295	9.43465	8.14235	8.72215	8.33695	7.82225
Ta#S13144909	7.57265	7.51805	7.12935	7.0152	7.0427	6.35615	6.8346	6.8791	6.9121	7.4904	7.62355	7.13235	7.0898	6.94105	6.58885	6.9592	6.6776	6.72795
Ta#S13144947	3.9867	3.9656	3.95825	3.74055	4.16115	3.97315	4.3231	4.223	3.82545	3.57925	3.81805	3.7917	4.00325	3.98385	4.1538	4.5436	4.60335	3.49405
Ta#S13145200	4.7093	4.74605	3.93185	4.1739	4.3837	4.1147	3.91635	4.05215	3.52855	4.883	4.93115	3.97215	4.5049	4.02635	4.04965	3.84655	4.17325	3.43975
Ta#S13145238	10.228	10.2277	10.8224	10.1744	10.8299	10.3578	10.2959	10.128	9.30555	9.9193	10.1253	10.9275	10.1075	10.9395	10.3106	10.369	10.2437	9.2445
Ta#S13145563	4.75205	5.1064	4.2094	4.76695	4.62415	4.2242	4.2348	4.27835	4.37875	5.06035	5.0728	4.1908	4.58745	4.4754	3.99925	4.2425	4.9597	4.26085
Ta#S13145582	11.9688	12.204	11.0116	10.7241	11.2785	10.7873	11.5232	11.7054	11.3492	11.9503	12.2938	10.7372	10.6127	11.4488	10.5982	11.4931	11.6078	11.1883
Ta#S13145597	6.87245	7.4677	7.05235	6.82125	7.75385	7.62675	7.6381	7.46015	7.291	6.86655	7.25305	7.42325	6.54805	7.93425	7.86995	7.6492	7.87	7.0261
Ta#S13145713	6.8123	6.0401	7.1461	6.81925	7.0724	7.304	6.6493	6.44805	7.1674	6.62315	5.56165	7.33945	6.6944	7.16595	6.93575	6.70585	6.48375	7.46595
Ta#S13145751	9.19965	8.6991	8.5086	8.3847	8.70665	8.42585	8.6938	8.29455	8.2452	9.15325	8.76265	8.66545	8.5204	8.8467	8.20075	8.78175	8.24395	8.32265
Ta#S13145771	11.7998	11.2672	11.5024	11.2721	11.653	11.6554	11.65	11.6771	11.9883	11.68	11.0391	11.7139	11.4565	11.5843	11.7973	11.6223	11.6803	12.1961
Ta#S13145800	5.22515	5.3147	5.4329	4.9213	5.2987	4.9239	5.1404	5.2641	4.42985	5.3593	5.38015	4.98875	5.5615	5.5039	5.10935	5.1433	5.4996	4.22915
Ta#S13145890	3.8297	4.28305	3.9031	4.0167	4.11075	3.8171	4.08675	3.6153	3.7288	3.99565	5.10635	3.8644	4.78805	4.6438	4.1323	3.90005	3.7364	3.71955
Ta#S13146063	6.7737	6.6551	7.10895	7.05435	7.73205	7.22885	7.3178	6.8711	6.5943	6.61145	6.6547	6.85895	7.70175	7.8021	7.14245	7.45965	7.3884	6.9422
Ta#S13146116	5.92475	5.4073	6.48015	5.2304	5.46975	5.3776	5.0548	4.9187	5.9961	5.8956	5.5047	6.2871	5.4635	5.4561	5.0177	5.20015	4.88485	5.96545
Ta#S13146176	6.9213	7.32545	7.6204	6.9498	7.92705	7.0249	7.2506	7.1136	6.904	6.94245	7.591	7.81515	7.6919	7.4782	7.1048	7.3805	6.7921	6.8947
Ta#S13146222	8.5276	8.9998	8.60085	8.74995	9.2214	8.31785	8.72505	8.26845	8.60865	8.7005	9.0852	8.3101	8.56165	8.7969	8.09255	8.68175	8.49895	8.7236
Ta#S13146234	4.04835	4.02165	4.04915	4.01485	3.96715	4.1442	4.16595	4.2171	3.62785	4.13785	4.63055	3.8588	4.2484	4.2559	4.2137	4.1166	4.12165	3.6513
Ta#S13146282	6.83335	6.98035	6.40265	6.4675	6.3781	6.5746	6.654	6.72595	6.3385	6.8857	7.05255	6.7217	6.7054	6.8313	6.4618	6.90485	6.59695	5.91515
Ta#S13146284	3.37725	3.39855	3.54435	3.69125	3.747	4.011	3.7268	3.6749	3.79095	3.2203	3.485	3.7848	3.85355	3.6956	3.7471	3.6573	3.94405	3.7205
Ta#S13146412	6.4541	5.93625	6.6936	7.1268	6.406	6.7655	6.51895	6.47595	7.13605	6.3085	6.109	6.6476	6.88245	6.4951	6.373	6.50035	6.45735	7.70505
Ta#S13146449	5.54545	5.63935	4.88005	5.11385	4.9319	4.6012	4.72095	4.70255	4.49895	5.7106	5.7698	5.39245	4.8702	4.81655	4.7612	4.54805	4.4669	4.96075
Ta#S13146544	3.2197	3.66875	3.37885	3.4841	3.49515	3.84465	3.9299	3.8714	3.83675	3.51055	3.6074	3.3718	3.49415	3.51585	3.52695	4.1124	4.08915	3.39415
Ta#S13146596	8.8673	8.7791	8.683	9.365	8.75225	9.8358	9.59425	9.6091	9.5096	8.72605	8.62495	8.85825	9.0561	8.71135	10.1179	9.4238	9.87605	9.72845
Ta#S13146625	5.1247	5.29125	4.87075	5.0819	5.4218	4.64025	4.6785	4.91315	5.01095	5.08165	5.7829	4.8473	4.7716	5.2849	4.52725	4.8188	4.71305	4.77565
Ta#S13146791	6.4334	5.96735	6.7932	6.51135	6.89775	6.8797	6.8169	6.4606	5.84385	6.0536	6.3255	6.8953	6.6593	7.0346	6.9547	6.7394	6.8178	5.69955
Ta#S13146896	8.77965	9.127	8.8679	8.71715	9.32995	9.93965	9.6682	10.0975	9.84435	8.5771	9.14425	9.06355	9.2206	9.2436	9.97005	9.80355	10.1483	9.72965
Ta#S13146999	7.4726	7.3624	7.80615	7.57755	7.92945	8.1791	7.61255	7.40145	7.79265	7.2581	7.11595	7.98375	7.69025	7.62665	7.8609	7.1653	7.51005	8.17875
Ta#S13147135	8.43975	9.1738	9.0113	8.12945	9.56275	8.74075	9.0369	9.06315	7.87055	8.6397	9.253	8.40445	8.32525	9.64135	8.5192	9.05285	8.93805	7.7213
Ta#S13147236	6.9809	7.12465	7.2441	7.23295	7.4144	6.86345	6.68245	6.64055	7.5256	7.0778	7.1439	7.4706	7.2442	7.39415	6.39555	6.7148	6.7496	7.67725
Ta#S13147265	6.85045	7.09045	6.30535	5.9826	7.2486	6.44095	6.8095	6.59865	6.7988	6.52835	7.47145	6.63995	6.0123	7.52335	6.84375	7.03445	6.9266	6.39995
Ta#S13147273	5.4258	6.35625	5.04985	5.0613	5.481	5.2231	5.64455	5.59015	4.8173	5.51275	6.95895	4.9534	4.64525	5.70175	5.4127	5.5335	5.5776	4.8291
Ta#S13147683	7.1829	6.88975	6.7464	5.5911	6.81555	5.90835	6.3678	6.35245	6.35915	7.1966	6.9708	6.63395	6.0495	6.8906	5.6142	6.17985	5.84635	6.1613
Ta#S13147740	5.84605	6.65705	6.4616	6.5224	6.5155	6.3741	6.95715	6.877	6.19665	6.0101	6.6052	6.43975	5.4277	7.2257	6.47855	7.1401	6.68745	5.6743
Ta#S13147997	4.4629	4.67765	5.60495	5.66125	5.7469	5.5179	5.5194	5.45685	4.83105	4.5212	4.72755	5.6179	5.28415	5.9251	5.5572	5.49695	5.4154	4.83905
Ta#S13148135	7.0512	7.53975	7.8041	7.6617	8.15995	7.6252	7.18525	7.21225	7.34995	7.43765	7.3708	8.18455	7.56745	8.0118	7.32015	6.9906	6.8468	6.86715
Ta#S13148220	4.53345	4.23075	4.39345	3.9396	4.4842	4.75075	4.3383	4.56795	4.5592	4.44	5.00365	4.3217	4.1329	4.422	4.50855	4.9207	5.12505	4.2385
Ta#S13148618	4.4481	5.0594	4.2058	4.0712	5.08315	4.2793	4.49965	4.46675	3.8616	4.2113	5.52215	4.27795	4.1725	4.74625	4.6072	4.69735	4.22895	3.71645
Ta#S13148864	7.85305	7.5467	7.30635	7.41055	7.5306	6.967	7.2654	7.1783	6.9696	7.97935	7.6559	7.2048	7.27595	7.61635	7.06215	7.3858	6.98185	7.08835
Ta#S13149117	11.2392	11.096	11.5172	11.6301	11.2212	11.8826	11.4421	11.9501	12.2617	11.2738	11.0076	11.6656	11.8497	11.2385	11.9469	11.457	11.6907	12.3994
Ta#S13149129	3.6373	3.78615	4.30745	4.01285	4.19735	3.62885	3.6802	3.603	3.4233	4.0194	4.1911	4.0559	4.28995	4.0286	3.9554	3.6445	3.67715	3.39
Ta#S13149174	6.639	7.6954	5.97415	5.4192	6.80245	5.7782	6.27145	6.64305	5.8283	6.75275	7.6716	5.74325	5.17495	6.6955	6.11175	6.365	6.30575	5.7989
Ta#S13149379	4.73205	5.366	4.9754	4.1519	4.7635	5.1617	5.15995	5.40875	5.4214	5.1864	5.22985	4.8196	4.4422	4.4565	4.8589	5.3666	5.17025	5.2305
Ta#S13149445	6.3293	6.53085	6.7336	7.3026	6.56975	6.9457	7.15955	7.27295	6.99685	6.4754	7.0992	6.63945	7.1718	6.669	6.89225	7.07355	7.18735	6.58825
Ta#S13149782	5.44435	5.56195	5.97	5.74235	5.6289	5.31625	5.12425	5.13885	4.85475	5.7905	5.70015	5.98195	5.92365	5.52735	5.59455	5.2759	4.9562	4.6967
Ta#S13149987	3.80435	4.2731	3.4066	3.3494	3.5867	3.66155	3.9574	3.3289	3.4531	3.6672	4.53805	3.28455	3.5664	3.48035	3.55755	3.52725	3.5756	3.0921
Ta#S13150216	6.83695	6.97515	6.50425	6.241	6.4741	5.9527	6.5632	6.19095	5.6398	6.9899	7.13875	6.49035	6.11035	6.26715	6.04795	6.4561	6.5675	5.4925
Ta#S13150294	6.44115	7.0152	6.39705	6.5005	6.7082	6.12885	6.1009	6.56525	5.8937	6.8549	7.2948	6.69805	6.1951	6.7412	6.0039	6.1297	5.99205	5.83865
Ta#S13150311	5.0988	5.4828	4.8173	4.76605	5.1192	5.07495	5.05165	5.27215	4.54445	5.11735	5.7129	4.6318	4.6356	4.7619	5.0933	5.324	5.52115	4.59555
Ta#S13150917	8.4288	10.0416	9.5726	9.44085	9.95585	9.4153	10.1387	10.1014	9.9191	8.68895	10.2249	9.2131	8.9369	9.8586	9.60415	10.2139	9.9182	10.0601
Ta#S13150921	4.7846	5.34055	4.29935	4.61725	4.7512	4.47975	4.71255	4.66155	4.188	4.9666	5.3556	4.51795	4.6903	4.64095	4.53095	4.6326	4.97645	4.1566
Ta#S13150985	4.29395	4.351	3.74355	4.33755	4.42905	4.3285	4.76685	4.78205	4.31655	4.09975	4.3901	4.1351	4.07415	4.0064	4.073	4.527	5.05815	4.08985
Ta#S13151146	4.9163	4.81585	4.3316	4.7987	3.87715	4.2327	4.14085	4.3182	4.43935	4.60325	4.5699	4.63845	4.95885	3.6602	4.35095	3.8813	3.95555	4.0243
Ta#S13151289	6.327	6.7354	6.53655	6.5567	6.72925	6.06985	6.28305	5.80535	6.52175	6.3886	7.00455	6.51255	6.4766	7.04975	5.97995	6.2551	5.898	6.55995
Ta#S13151370	12.4034	12.3273	12.6915	12.452	12.3108	12.8034	12.2881	13.1089	12.8892	12.31	11.9853	12.6293	12.3086	12.0859	12.6859	12.2917	12.6466	12.9761
Ta#S13152612	9.6508	10.4296	8.87465	8.7492	9.54985	8.8065	9.02455	9.0536	8.7492	9.83345	10.5787	9.17885	8.59385	9.3507	8.9491	9.1552	8.9292	8.92805
Ta#S13152709	5.195	5.4504	4.86805	4.6748	5.13235	4.7177	4.86305	4.9893	4.3248	5.6362	6.17605	4.7742	4.4862	4.82935	4.82445	4.8883	4.9509	4.2624
Ta#S13152744	5.53305	5.5169	4.71135	4.77915	5.2345	4.48795	4.55115	4.65995	5.15355	6.18925	5.41745	5.0758	4.6786	5.4595	4.56875	4.73495	5.0146	5.0219
Ta#S13153113	4.3106	4.348	4.4007	4.52155	4.37735	4.4625	4.8003	4.2016	4.167	4.14735	4.4944	4.7463	4.36765	3.86355	4.6864	4.7033	4.479	3.903
Ta#S13153447	4.38055	4.1377	3.74695	3.90875	4.06345	3.9713	4.52695	3.6753	3.3388	4.76735	3.9724	3.6399	4.08135	3.88595	3.9248	4.2718	3.925	3.495
Ta#S13153449	6.00985	7.0927	5.03895	4.95545	5.9176	5.84325	6.70475	7.1862	5.8729	5.99465	6.94385	5.1782	4.53385	5.83615	6.3351	7.1283	7.0524	6.09275
Ta#S13153603	8.89485	8.67745	9.0697	9.00175	8.3637	8.73425	8.6243	8.936	9.41245	8.74035	8.5917	8.90225	8.99925	7.77045	8.43645	8.4554	8.6897	9.46975
Ta#S13153644	5.5824	5.3602	5.6342	4.84865	4.9459	4.7384	5.0405	4.6588	4.68225	5.4369	5.65345	5.4361	4.5234	4.7759	4.9604	4.85595	4.6433	4.35965
Ta#S13153956	8.6203	7.87675	8.80545	8.8608	8.12715	8.7522	7.72035	8.5266	8.57645	8.49435	7.0906	8.75285	8.8309	7.9893	8.63865	7.75785	8.2331	8.92935
Ta#S13154126	4.6676	5.09125	4.9298	4.44855	4.27065	4.4669	4.13665	4.16105	4.10685	4.51985	5.159	4.84415	4.51035	4.50365	4.3792	4.46445	4.3223	3.9453
Ta#S13156966	4.9875	4.557	5.38825	4.50355	4.0091	4.30285	4.22075	4.4048	4.9069	4.6489	4.00425	4.8361	4.93635	4.21435	4.57185	4.32255	4.1724	5.01965
Ta#S13158850	7.14665	7.26565	6.49235	7.01265	6.76705	6.8335	6.9559	7.04895	6.60785	7.1335	7.33855	6.55115	6.77985	7.01855	6.80945	7.04585	7.06325	6.21175
Ta#S13160952	9.24885	10.1317	9.3479	8.79545	9.9377	8.92895	9.216	9.03455	8.74605	9.0124	10.3317	9.15175	8.33985	10.2892	8.88165	9.09865	9.15995	8.9232
Ta#S13161323	4.0759	5.0565	4.22735	4.1914	3.9698	3.94755	4.1396	4.25315	3.6932	4.2995	5.47175	4.72725	3.9268	4.2544	3.93565	4.16815	3.93925	3.6776
Ta#S13161510	5.8991	6.25265	5.62535	5.523	6.07375	5.6144	6.2994	5.3068	4.9744	6.1277	6.1167	5.3903	5.063	6.29345	5.75545	6.11615	5.67715	4.78055
Ta#S13163326	6.4822	6.55055	6.09405	5.65065	5.56895	5.87445	5.6692	5.89715	6.51895	6.7686	6.4227	5.69525	5.16795	5.6936	5.91845	6.3955	6.1339	6.2586
Ta#S13163816	5.2717	5.0301	5.40085	5.405	5.3195	5.4671	5.11525	5.0282	4.7772	4.89665	5.3636	4.9999	5.99845	5.27815	5.23615	5.30425	5.05625	4.7933
Ta#S13164480	6.987	6.91745	6.4446	6.6599	6.7837	7.1092	7.18255	7.3869	6.54835	6.67085	7.1417	6.39875	6.6405	6.7817	7.04915	7.3026	7.2877	6.20765
Ta#S13164645	6.5732	6.5509	6.1661	6.1493	6.84625	6.22815	5.5505	5.78855	6.2556	6.5659	6.52375	6.6785	6.20555	6.6544	5.3252	5.9224	5.48515	5.9675
Ta#S13165541	5.20215	5.7462	4.9539	4.71035	4.75435	5.11895	4.62285	4.8095	4.97465	5.93285	5.66725	5.03405	5.18505	4.8995	5.01585	4.7027	4.89165	4.9077
Ta#S13166050	6.44235	6.7362	5.90305	6.34325	5.91315	5.5396	5.71175	5.9954	6.37195	6.5052	6.686	5.7633	6.9427	5.89735	5.5131	6.0601	6.01795	5.6551
Ta#S13166118	9.0184	9.54965	7.76095	7.4234	8.56275	7.30485	8.18285	8.368	7.65905	9.1169	9.584	8.0763	7.1893	8.7793	7.3618	8.33475	8.3432	7.77945
Ta#S13167226	9.8641	9.84385	9.79215	9.8877	9.6495	9.8352	9.9415	10.2255	9.5841	9.64205	9.69825	9.42395	9.96455	9.56815	10.2276	10.0179	9.9937	9.3929
Ta#S13167259	6.0243	6.03605	5.3669	5.5138	5.4749	4.323	5.1781	4.97545	5.2408	6.09725	6.01325	5.3718	5.1017	5.77515	4.80665	4.8788	5.1217	5.08475
Ta#S13168636	4.5054	4.75265	4.5167	5.07685	4.8468	5.1888	5.29805	5.3265	4.67355	4.4161	4.53095	4.41185	4.59305	4.95335	5.3116	5.3826	5.18375	4.42065
Ta#S13168883	13.0238	12.8438	13.1422	12.8367	12.6266	12.8478	12.4415	12.5302	12.8858	12.726	12.5324	13.09	12.8069	12.5651	12.76	12.5256	12.4574	13.0405
Ta#S13168990	4.12775	3.93955	3.7594	3.9209	3.65425	4.0016	4.15	4.0205	3.94405	3.98655	4.06795	3.92085	3.8619	3.80385	4.1948	4.10175	4.73175	4.50825
Ta#S13169044	7.1306	7.8862	6.91985	6.8953	7.7277	7.16055	7.3726	7.51295	6.5631	7.3439	7.93675	6.6925	7.07055	7.69595	7.0486	7.56295	7.46415	6.22605
Ta#S13169367	5.5938	5.5083	4.7573	5.50135	5.1407	5.04925	5.042	5.089	5.42815	5.53925	5.74775	4.8567	5.3517	5.3139	4.98795	4.929	5.2747	5.62725
Ta#S13170223	7.2344	5.8957	7.2858	7.2814	7.10015	7.28465	6.645	6.47955	6.64645	7.519	6.5862	7.24705	7.30915	6.9852	7.32875	6.6003	6.5435	6.562
Ta#S13171107	8.588	8.58545	8.0961	8.06535	8.31095	7.4919	7.5416	7.2489	7.69805	8.82425	8.7284	7.89515	7.8249	8.1559	7.4814	7.8141	7.169	7.8813
Ta#S13171400	6.3128	6.45775	6.50945	5.78675	6.95	6.28865	6.19005	5.8401	6.0578	6.33675	6.318	6.66935	5.84445	6.86465	6.0171	6.01315	5.4416	5.60985
Ta#S13171490	6.8003	6.61185	7.14735	6.8251	6.91705	7.50295	7.4072	6.8578	6.61175	7.07465	6.9362	6.8117	6.76155	6.8637	7.6126	7.54095	7.13215	6.12395
Ta#S13171991	6.15895	6.18445	6.00605	6.00875	5.9759	6.31025	6.06455	6.2099	6.2866	6.00755	6.17625	5.9209	5.6256	5.86785	6.12365	6.4791	5.8862	6.24095
Ta#S13172060	5.2111	6.51385	5.13765	5.8452	5.4418	5.9419	5.8461	7.0903	6.71055	5.2138	6.69695	5.5025	6.07655	6.01875	6.41505	5.71785	6.2024	6.85105
Ta#S13172589	4.4806	4.92145	4.618	5.05845	4.7838	4.32885	4.6324	4.53335	4.4428	5.0203	4.6002	4.57485	5.3508	4.84775	4.68395	4.5309	4.4901	4.13545
Ta#S13173099	5.98135	7.421	6.0824	5.8236	6.29	6.1957	6.6254	7.01155	5.8105	6.28415	7.3425	6.179	5.2143	6.12705	5.94045	6.5083	7.0991	5.83615
Ta#S13174171	3.78165	3.78545	3.95065	4.63105	4.17555	3.8432	4.1696	4.12645	3.82495	3.6252	3.87265	4.38335	4.8411	4.64995	3.9641	3.7797	3.69695	3.44015
Ta#S13174766	11.6006	10.686	11.6048	11.455	10.4102	11.0114	10.606	11.0253	11.4709	11.5819	10.6433	11.5796	11.3813	10.3725	10.7249	10.2427	10.549	11.5755
Ta#S13174767	9.8569	10.1886	9.3145	9.6317	9.43585	10.0512	9.68295	10.0425	9.9097	9.47205	10.2111	9.27385	9.41245	9.4164	9.95595	9.83585	10.068	10.0512
Ta#S13175387	5.32535	5.1517	4.94655	4.7625	4.57815	5.30665	4.9429	4.9307	5.16675	5.45245	5.47225	4.78215	4.80915	4.56535	5.7393	5.0084	5.2511	5.2537
Ta#S13175461	6.53995	5.96705	7.22435	7.10025	6.03845	7.00085	6.3338	6.77875	7.5492	6.2022	6.19595	7.5705	7.1049	5.9798	7.0038	6.6697	7.0888	7.3836
Ta#S13175516	3.9066	3.645	3.7911	3.55605	3.89065	3.9426	4.02995	4.1098	3.28945	3.557	4.16605	3.52635	3.44445	3.72805	3.85295	4.06175	3.99465	3.63535
Ta#S13176925	6.431	6.5408	6.871	7.46295	6.32965	6.53165	6.21875	6.74125	7.20795	6.6039	5.9165	7.02865	7.042	5.92855	6.78505	6.362	6.33095	7.3135
Ta#S13177028	6.66825	6.4963	5.96965	6.16925	6.56195	6.22315	6.20735	6.2775	5.865	6.9523	7.0387	5.8797	5.77205	6.37715	5.87585	6.498	5.81065	5.95425
Ta#S13177061	7.71525	7.90455	8.27765	8.82975	7.83055	7.7859	7.60915	7.61455	8.86195	7.60015	8.09265	8.17815	8.90865	7.92165	7.5959	7.5701	7.7583	8.90535
Ta#S13177401	5.61545	6.0835	5.45785	5.21405	5.5703	5.51715	4.86755	5.37265	5.1948	5.5449	5.7416	5.42745	4.94875	5.89335	4.99895	4.97035	5.50305	5.41735
Ta#S13178019	5.156	5.0613	4.6051	5.10195	4.59965	5.0425	5.2587	5.2711	4.5211	4.7976	5.3418	4.4551	5.0959	4.74785	5.0486	5.70665	4.80475	4.3137
Ta#S13178658	4.9424	4.36885	4.80335	5.2716	4.71115	4.2839	4.49265	4.4277	5.1022	4.72905	4.15085	4.8514	4.5785	4.84975	4.4759	4.1591	4.3083	5.0732
Ta#S13178917	8.5804	8.59905	8.49515	8.1543	8.6671	7.96255	8.45395	8.0402	7.3444	8.3536	8.78075	8.51185	7.9083	8.75465	7.9523	8.3377	8.31215	7.13855
Ta#S13178989	4.68655	4.8124	4.55325	4.00735	4.43945	4.3422	4.5898	4.464	4.3306	4.24815	5.58715	4.38035	4.3957	4.54405	4.55585	4.566	4.77705	4.2023
Ta#S13179179	3.462	3.335	3.35335	3.7287	3.707	3.5971	3.46925	3.69665	3.92965	3.6805	3.202	3.41515	3.45655	3.4863	3.70965	3.5365	3.23775	4.2187
Ta#S13180419	12.8956	13.1988	12.8308	12.9606	12.7863	12.6299	12.8324	12.8832	12.4498	12.9352	13.0589	12.8155	12.9316	12.9275	12.5737	12.736	12.7844	12.2871
Ta#S13180640	7.2329	7.26345	6.6366	6.6077	6.4165	7.2255	6.80405	7.10275	5.9086	7.0837	7.2678	6.85575	7.8852	6.6984	7.13355	7.02385	7.4315	5.9189
Ta#S13180756	6.54125	6.77675	6.12755	6.44025	6.35945	7.06725	7.227	6.9209	6.65295	6.51555	6.69745	6.43425	5.8929	6.5087	6.8922	7.19055	6.9004	6.65895
Ta#S13183772	5.32915	5.19825	4.62185	4.32855	4.5681	4.77465	4.62765	4.7863	4.9777	5.60375	5.143	4.4714	4.8168	4.0978	4.50915	4.8447	4.49465	4.4852
Ta#S13186477	6.65465	7.2072	5.83695	6.5686	6.4537	6.06145	6.4102	6.30465	6.8111	6.71595	7.25975	5.89985	6.02345	6.78675	5.78745	6.7786	6.7327	6.9967
Ta#S13186861	8.6246	8.6259	9.76105	9.838	9.0313	9.51695	9.39485	8.67865	9.7573	8.96525	8.26405	9.66885	9.9068	8.54155	9.2665	9.0508	9.24305	10.1967
Ta#S13186995	5.83725	6.12485	5.35545	6.03515	5.68155	4.99095	5.09055	5.00645	5.3216	5.6177	6.1014	5.68	5.77445	5.3694	5.55495	4.98915	5.09435	5.4474
Ta#S13187078	4.3186	4.2726	3.93505	3.906	4.21875	4.4346	4.18755	4.1083	3.77175	4.3167	4.1839	4.0862	4.20095	4.3235	4.4233	4.4744	3.86415	3.6038
Ta#S13187635	5.89805	5.62175	6.2052	6.29275	6.4303	6.79725	6.3649	6.2696	5.97585	5.59015	5.5212	6.21835	6.4861	6.3047	6.6945	6.62395	6.1875	5.86095
Ta#S13187996	4.36355	4.2641	4.23505	4.30655	4.1525	4.058	4.24485	4.2983	4.36625	4.2055	4.4773	4.298	4.5464	3.84595	4.25695	4.14255	4.12095	4.69035
Ta#S13188076	8.4006	8.675	8.8136	8.31965	9.19565	8.7766	8.93255	8.8127	8.1163	8.0949	8.65375	9.053	8.0043	9.68365	8.64765	8.94235	8.89755	8.3748
Ta#S13188686	8.5213	8.3756	9.35075	9.3609	8.2833	9.1852	8.5817	8.76735	9.42325	8.5954	8.33985	9.4181	9.4722	8.4737	9.09435	8.53775	8.8003	9.54485
Ta#S13189218	5.4375	5.6307	6.08935	5.90265	6.02425	5.7626	5.8022	5.6557	6.77095	5.10045	5.23295	5.9312	5.58955	5.529	5.7142	6.0556	5.78265	6.62025
Ta#S13189413	9.41295	9.0695	9.49395	9.9924	9.2409	9.5346	9.24045	9.33825	10.4061	9.72525	8.901	9.6152	9.86065	8.84685	9.58065	9.17055	9.2557	10.4185
Ta#S13189450	3.683	3.73295	3.88185	3.9777	3.7987	4.1371	3.86585	4.68735	4.2918	3.81135	3.6867	3.973	4.03555	3.87215	3.8624	4.06475	4.4455	4.5999
Ta#S13189815	5.372	5.8647	5.88215	5.8147	5.99535	6.1626	6.0255	6.1616	5.8333	5.142	5.66325	5.8753	5.66915	6.3974	5.9825	6.1474	6.2457	5.5923
Ta#S13189933	4.08255	4.1577	4.0351	4.18435	4.05165	4.3102	4.02405	4.31625	4.77765	4.15545	4.252	4.03185	4.00695	3.77405	4.11975	3.8708	4.2758	5.3396
Ta#S13190346	4.1748	4.397	4.35195	4.28875	4.9692	4.9021	4.69165	5.0188	4.8332	4.3699	4.5102	4.38505	5.00935	4.19885	5.14155	5.02455	5.2533	5.0667
Ta#S13190619	3.6883	3.472	3.7149	3.6471	3.2735	3.5186	3.3688	3.57935	3.15105	4.39715	3.79155	3.3379	3.53345	3.5253	3.47635	3.39965	3.55835	3.00005
Ta#S13191236	8.60475	7.9843	8.404	8.96705	8.1419	9.036	8.82335	8.8446	9.2754	8.15025	7.6109	8.35045	8.69515	8.19165	9.27295	8.6767	9.0034	9.50905
Ta#S13191403	4.2578	4.9475	4.1388	3.87465	4.1805	4.0378	4.1385	4.16235	3.62105	4.67175	4.3687	3.70055	3.6743	4.17925	4.0109	4.0736	4.73675	3.58385
Ta#S13191850	9.1448	8.8215	8.5783	8.43915	7.9126	8.63745	8.436	8.5368	9.2193	9.0473	8.3504	8.6551	7.97695	7.4075	8.61465	8.19615	8.53255	9.09075
Ta#S13192700	9.7335	8.88245	9.3532	8.9594	8.16145	8.58215	8.54825	8.3816	9.309	9.77845	8.87625	9.01875	8.90015	8.3452	8.5582	8.1087	8.4648	9.4153
Ta#S13193741	6.1884	6.03435	6.10445	6.6313	5.18705	5.96245	5.78895	6.25425	6.3877	6.0319	5.72055	5.9061	6.143	4.77965	5.59145	5.66285	6.27845	6.45525
Ta#S13193858	6.73535	7.07275	6.25365	6.1878	7.0761	5.752	6.21375	6.1998	5.9274	6.86705	7.23025	6.13135	6.4444	6.96135	5.59605	5.74895	6.18125	6.2109
Ta#S13194001	6.852	6.9841	6.4075	5.97145	5.6601	5.91585	5.8805	6.69805	6.92425	6.4725	6.8237	6.0534	6.2382	5.08835	5.5748	6.16625	6.5795	6.5489
Ta#S13195073	4.64345	4.76215	4.85895	4.59535	5.0696	5.3009	4.7925	4.78545	5.0728	4.97525	4.5219	4.75095	4.3265	4.42525	4.77695	5.33405	5.29765	4.95605
Ta#S13195085	5.03385	4.7536	4.1279	3.95905	4.0331	3.8988	4.4114	4.22815	5.44775	5.0779	4.36475	4.38385	4.1121	4.05225	3.8141	4.2808	4.85365	5.3096
Ta#S13197036	8.9662	8.83655	8.9873	9.0473	8.52215	9.0054	8.31805	8.7893	9.13095	8.93085	8.93035	8.9754	8.85755	8.27875	9.14465	7.9502	8.7703	9.4209
Ta#S13197507	4.03625	4.15905	3.57725	3.29865	3.62815	3.80115	3.79565	3.8417	3.61335	4.27005	4.2628	3.7101	3.59945	3.44985	3.7484	3.72695	3.86525	3.434
Ta#S13200933	7.257	7.7257	7.4403	6.56015	6.6736	7.53075	7.2654	7.43845	7.1003	6.87295	7.15905	7.316	7.2631	6.9939	7.0382	7.2916	7.1658	7.2492
Ta#S13202102	3.63475	3.62405	3.68685	3.79265	3.7873	3.6085	3.8688	4.07935	3.6509	3.75215	3.6673	3.327	3.6831	4.09635	3.78855	4.21385	4.4403	3.51185
Ta#S13202544	6.82095	6.7297	7.83875	7.8083	6.679	7.06435	6.76145	7.1246	7.13995	6.8981	6.78345	8.0899	8.3204	6.3156	6.63985	6.25135	6.99605	6.97235
Ta#S13204926	8.49865	7.0608	8.02275	9.21475	8.03695	8.83	7.9765	7.6195	8.73365	8.2988	7.322	8.56185	9.22195	7.7689	8.7232	7.97885	7.6764	9.58035
Ta#S13205053	7.3589	8.05785	8.53825	7.34435	7.693	8.1874	7.6736	7.87405	8.08775	7.294	7.4794	8.1453	6.8833	7.3937	7.9618	7.4802	7.64395	8.15875
Ta#S13205243	4.59065	4.28175	5.24175	4.6806	4.9673	4.8412	4.5151	4.9342	5.057	4.30445	4.37845	5.15125	4.63765	4.6271	4.70905	4.72645	4.49765	5.2415
Ta#S13205698	14.0206	13.7834	14.2376	14.1674	13.2906	13.8744	13.3183	13.7132	14.1061	14.0404	13.5822	13.9062	14.1504	13.1547	14.0877	13.4213	13.4885	14.2173
Ta#S13206344	8.2292	8.608	7.52725	6.8993	7.8782	7.50885	7.71025	7.74305	7.69745	8.3398	8.66295	7.37725	6.68775	7.8944	7.38645	7.78	7.8647	7.36415
Ta#S13206544	3.5673	3.29895	3.47935	3.4462	3.5757	3.65395	3.51065	3.3433	3.4887	3.39265	3.3651	3.42545	3.8579	3.3497	3.45155	3.6928	3.36125	3.65825
Ta#S13206588	7.05055	7.33245	6.4608	6.04105	6.3255	6.8687	7.28635	7.0043	6.8769	7.30445	7.3278	6.24695	6.00235	6.4522	7.1106	7.38605	7.3501	6.89755
Ta#S13207031	7.5244	7.62385	6.9694	6.32685	7.21285	6.268	6.7755	6.8553	6.9443	7.29865	7.84785	6.8221	6.2265	7.41515	6.0204	6.799	6.5565	6.7662
Ta#S13207435	6.52465	6.98775	6.21385	5.82735	6.32315	6.2399	6.4205	6.3237	5.726	6.62885	6.94445	6.0954	5.69335	6.59975	6.1252	6.5066	6.44335	5.65075
Ta#S13207515	5.8716	5.5822	5.2632	5.3581	5.37195	5.66085	6.088	6.04995	5.9203	5.6178	5.6062	5.12825	5.42455	5.19135	5.922	6.08265	6.1559	6.01695
Ta#S13207703	4.83025	4.5556	3.9917	4.35965	4.27415	4.14685	4.2605	4.1728	4.6047	4.67495	4.5836	4.10525	4.3169	3.73605	4.184	4.03515	4.035	4.5342
Ta#S13208045	8.8615	9.22015	8.31395	7.49845	8.5069	7.78715	8.0334	8.16575	8.31525	9.12615	9.53665	7.77365	7.66665	8.8993	7.70675	8.07655	7.9385	8.33015
Ta#S13208264	4.57645	4.61595	5.185	5.2768	5.49485	5.42925	5.31145	5.53215	5.39255	4.65015	5.21375	5.4667	5.88755	5.41735	5.49665	5.1124	5.36205	5.49555
Ta#S13208525	4.67505	4.65575	4.63415	4.4654	4.51585	4.04895	4.8615	4.6435	4.46705	4.7446	4.84325	4.5285	4.2412	4.94575	4.51375	4.6373	4.29315	4.07265
Ta#S13208718	4.32475	5.053	4.62675	4.41985	5.06205	5.15	5.53595	5.157	4.7397	4.3613	5.2112	4.14995	4.6795	5.30645	5.19045	5.6993	4.87285	4.58715
Ta#S13208760	4.82025	5.9388	4.12165	3.89995	4.4423	4.78555	4.75255	5.1057	4.53565	4.9589	6.04155	3.94095	3.68555	4.39275	4.3345	4.7986	4.7079	4.2535
Ta#S13209202	3.8653	4.2161	3.73315	3.5592	3.81175	4.03255	4.1743	4.14855	3.79865	3.9607	4.8589	3.73615	3.8105	4.01185	4.26025	4.23045	4.547	3.8433
Ta#S13209368	6.66325	6.313	6.7312	6.94605	6.6992	7.08375	7.07245	7.13515	7.77155	6.547	6.06705	6.9568	6.9555	6.63005	7.34385	7.0528	7.3475	8.1785
Ta#S13209615	4.5687	5.325	4.3367	4.636	4.57155	4.6321	4.75695	4.3047	4.3604	4.9595	5.8421	4.21785	4.1086	5.0774	4.77645	4.5064	4.6295	4.37425
Ta#S13209984	4.1736	4.2883	3.8789	3.96555	3.9642	4.46595	4.6309	4.38895	3.9251	4.1469	4.79685	4.01965	3.89325	4.09475	4.3319	4.3983	4.11375	3.7273
Ta#S13210115	8.04155	8.6769	8.7343	8.69475	10.0679	8.57555	8.90165	8.96165	9.5412	7.7734	8.05755	9.44575	9.3086	9.95845	8.4336	8.82865	9.0764	9.37425
Ta#S13210521	6.3078	7.14515	6.03335	6.27555	6.49795	6.6755	7.03055	6.9425	6.16685	6.45515	7.6668	6.01705	6.15745	7.48045	6.74905	6.77085	6.951	6.2652
Ta#S13210540	5.57035	5.43735	5.2924	5.1665	4.8402	4.72115	4.7434	4.6869	5.06675	5.49485	5.91775	4.82045	5.0708	5.1128	4.903	4.796	4.54665	5.0297
Ta#S13210712	4.9221	5.23005	4.67615	4.73955	4.98265	5.55605	5.51125	5.1372	4.7585	4.62265	5.13975	4.7183	5.2407	4.83635	5.43455	5.34345	5.3047	4.0531
Ta#S13210754	4.74965	4.95635	4.29145	3.56215	4.1637	4.51575	4.2487	4.7908	4.1636	4.8018	5.3445	4.34345	4.0609	4.1402	4.21055	4.39385	4.37855	3.70275
Ta#S13211937	3.8276	3.86135	3.56605	3.6236	3.76645	3.3036	3.93345	3.67275	3.32945	4.06265	4.15455	3.75615	3.54475	3.69405	3.315	3.8487	4.09805	3.02335
Ta#S13211954	5.47955	5.9182	5.33215	5.34105	5.7811	5.10545	5.60545	5.0591	4.9155	5.78085	6.33485	5.40185	5.90805	6.0992	4.99155	5.4842	5.371	4.77825
Ta#S13212113	4.1556	4.2222	4.32655	4.45975	4.3363	4.11115	4.36275	4.27325	3.6309	4.0947	4.26015	4.7311	4.77185	4.62025	3.99525	4.2102	4.19645	3.53885
Ta#S13212142	10.3192	9.91675	10.0253	9.7555	10.1204	9.71785	9.65075	8.9174	9.70995	10.6967	10.2183	9.90455	9.35085	10.2368	9.6488	9.81355	9.3936	9.66865
Ta#S13212275	5.6088	5.90805	4.9977	5.00355	5.46385	5.55895	6.03425	5.7777	5.1942	5.3783	5.92115	5.2698	4.9584	5.83885	5.82895	5.96335	5.7243	4.93815
Ta#S13212306	3.9199	4.07015	3.74925	3.7719	4.4374	4.2354	4.6568	4.86375	4.09425	3.89245	4.7784	4.08605	4.06495	4.22265	4.611	4.90065	4.94285	3.88185
Ta#S13213145	4.15625	4.61615	4.0442	3.67295	3.74045	3.72695	3.9382	3.9566	3.927	4.6771	4.6343	3.8565	3.68895	4.06755	3.6776	3.73915	3.9688	3.47165
Ta#S13213552	4.33965	3.87435	4.1898	4.05615	4.0795	4.41585	4.07035	4.12145	4.5163	3.84475	4.31165	3.69975	3.9365	3.8499	4.06955	4.2609	4.0489	4.696
Ta#S13213703	8.72295	9.9196	8.31315	8.51265	9.48975	8.39425	9.6117	9.5456	7.7373	8.81455	9.89595	8.452	8.1662	9.54105	8.55945	9.39185	9.47015	7.43405
Ta#S13213965	4.67845	4.73655	4.19225	4.6598	4.2073	4.4394	4.35515	4.52185	4.0325	5.0448	4.818	4.3264	4.059	4.3147	4.63485	4.55945	4.4008	3.8923
Ta#S13214162	4.87505	5.70275	4.8843	4.95225	5.29585	5.3928	5.4554	5.58335	5.31305	5.11335	5.95765	4.53995	4.65545	5.23655	4.97465	5.6354	5.8309	5.2509
Ta#S13214522	3.5178	3.77115	3.34605	3.4402	3.6557	3.92595	3.75585	4.0395	3.17085	3.68025	3.99345	3.20855	3.54935	3.40255	4.2445	4.228	4.2686	3.3312
Ta#S13214550	7.69065	7.54365	7.7813	7.60215	8.0239	7.39915	7.43745	7.23365	7.4206	7.815	7.86075	7.86595	7.1692	7.83335	6.81935	7.4379	7.04635	7.3992
Ta#S13214553	3.85765	3.7053	3.79055	4.0526	3.68385	3.61365	4.0199	3.8927	3.47415	4.427	3.87755	3.81215	4.2653	3.83235	4.1115	4.05445	3.9822	3.4374
Ta#S13214652	4.10665	4.1667	3.54245	4.102	3.88025	3.6038	3.775	3.79805	3.4902	4.11685	4.7601	3.79715	3.8272	3.7256	3.47285	3.7565	3.4673	3.42745
Ta#S13215730	10.6983	10.4793	10.8485	10.1448	11.0314	10.8065	10.497	10.4672	10.2943	10.0725	10.1891	10.9291	10.6437	10.9261	10.6011	10.3125	10.206	9.9926
Ta#S13218441	8.5288	9.67005	7.5057	8.144	8.75665	8.02635	8.37365	8.25295	7.46695	8.7701	9.7672	7.72115	7.72	8.6338	8.29775	8.4446	8.348	7.5179
Ta#S13218577	3.8414	3.92715	3.9566	4.068	3.83885	3.7561	3.77825	3.9324	3.36865	3.8149	4.04115	3.89335	4.12175	3.8226	3.96295	4.0295	4.08675	3.2636
Ta#S13219378	4.4358	4.79	3.7086	4.02725	4.32415	4.12195	4.49945	4.34105	3.8436	4.4064	5.24685	3.7691	3.804	4.4198	4.44535	4.37895	4.81735	3.9458
Ta#S13220212	5.697	6.298	5.5266	5.39495	5.4219	5.0797	5.1903	5.30615	5.07755	5.5853	6.16475	5.0273	4.89845	5.8994	5.51635	5.39945	5.5552	4.78685
Ta#S13220923	10.1805	10.3163	10.6434	10.87	10.0296	10.3359	10.4314	10.3036	10.8467	10.2035	10.0352	10.6504	10.7265	10.0041	10.4286	10.4274	10.631	10.8308
Ta#S13221549	6.2623	5.74765	5.3105	5.7432	5.12575	5.92005	6.0401	5.72525	4.76655	6.51225	6.02045	5.1789	4.592	5.1622	5.84225	6.0667	5.62675	4.72375
Ta#S13221702	8.87295	8.38635	9.69175	10.7756	9.65705	10.7164	9.5951	10.2684	10.8252	9.25475	8.34345	9.72265	10.4635	9.33425	10.6091	9.865	9.9401	10.9577
Ta#S13221747	6.17865	6.58435	7.0143	6.7571	6.3082	6.44025	6.17255	5.90855	5.9878	6.53895	5.901	6.70805	6.85035	6.39535	6.2159	6.2207	5.64685	6.1533
Ta#S13222085	5.757	5.74455	5.81645	5.86185	6.0695	6.38525	5.46835	5.4622	6.15165	5.72735	5.7073	5.8331	5.31555	5.8242	6.1652	5.542	5.7412	6.01075
Ta#S13222321	3.72505	3.7864	3.61415	3.79595	3.8093	4.1136	3.98875	4.02105	3.53355	3.75525	4.8387	3.56725	4.03095	3.8243	3.66025	4.0122	3.9702	3.53225
Ta#S13222607	6.71495	7.3527	6.9764	7.01235	7.55845	7.4155	7.6674	7.2054	6.6268	6.8818	7.7408	6.6714	6.6982	7.7161	7.20835	8.0588	7.19315	6.84125
Ta#S13223787	6.9979	5.98	6.1149	6.02875	5.68795	6.4468	6.5863	6.87945	6.7863	7.16215	6.58335	6.10725	6.6788	5.36085	6.73675	6.68895	6.8145	7.01275
Ta#S13223846	6.149	5.82385	5.3493	5.69355	5.45945	4.95685	5.4502	5.03235	5.5278	6.3332	6.00355	4.98775	5.1647	5.6818	4.8796	5.22455	4.84495	5.27445
Ta#S13224201	6.98795	7.05035	6.46255	6.4012	6.44305	6.28025	6.34875	6.34205	6.3148	6.86445	7.4342	6.4183	5.8771	6.33255	6.16165	6.51905	6.28155	6.1098
Ta#S13224681	7.17675	7.03325	7.5317	8.046	7.4362	7.27525	7.09	6.9717	7.29815	6.9077	7.0775	8.05215	7.82905	7.6091	7.0295	7.38025	7.0469	7.29975
Ta#S13225065	8.65325	7.4386	9.31495	9.4102	8.67025	9.51175	8.2178	8.7598	8.7097	8.43175	7.26435	9.3264	9.661	8.65715	9.2489	7.99485	8.3739	8.765
Ta#S13225267	10.2564	10.6687	10.0084	10.4688	10.5556	10.6902	11.1615	10.8539	10.0929	10.4424	10.629	9.9815	10.3763	10.4152	10.8686	11.2478	11.1125	10.5278
Ta#S13225503	5.06435	4.9679	5.59915	5.4787	5.68075	5.60205	5.0608	5.20525	5.22645	4.95345	4.9127	5.7718	6.01045	6.0458	5.242	5.2672	5.1192	4.772
Ta#S13225694	6.316	6.53065	5.93865	5.78945	6.1407	5.93995	5.82785	5.9034	5.8428	6.43195	6.6051	5.9429	5.4691	6.023	6.06605	5.8076	5.7819	5.49815
Ta#S13225787	5.00385	4.3718	4.73295	4.71565	4.01765	4.1174	4.10505	4.5617	4.12615	4.6232	4.49185	4.2107	4.91505	3.94365	4.4755	4.026	4.63235	4.0492
Ta#S13227232	7.75215	7.68645	7.6467	6.90755	7.7375	7.3443	7.4929	7.01435	7.44365	7.9107	7.7789	7.6941	7.094	7.6209	7.04605	7.17885	6.956	7.30615
Ta#S13228634	6.84965	7.4652	6.46675	6.5207	6.1654	6.4831	6.6667	6.4108	6.2109	6.72105	7.6224	6.4559	5.9859	6.7067	6.4394	6.94135	6.6506	6.1754
Ta#S13228778	7.85555	7.32785	7.2057	7.7506	7.2556	7.429	7.20345	6.7393	6.55195	7.88	7.86555	7.1211	7.63405	7.4333	7.51055	7.5183	6.68695	6.77015
Ta#S13229405	3.7974	4.78185	4.42275	4.3982	4.29185	4.53625	4.9268	4.3962	4.2557	4.3315	5.3333	4.29745	3.85105	4.42185	4.2425	4.64215	4.6065	4.1118
Ta#S13231794	6.17735	6.2476	6.7508	5.96355	6.0231	6.6058	6.19065	6.76365	6.1909	6.3925	6.58885	7.09175	6.50815	5.83265	6.5518	6.0962	6.9748	6.1458
Ta#S13237777	6.03795	6.346	5.69945	5.6788	6.26335	5.88165	6.1996	6.2703	6.57875	6.053	6.4433	5.47495	5.6339	6.22615	6.1048	6.1962	6.1461	6.4047
Ta#S13239365	5.28455	5.99285	5.2738	5.69225	6.2173	6.01075	6.14985	6.05445	5.81065	5.37495	6.18675	5.48005	5.5111	6.29335	6.15275	6.20895	5.96255	5.4533
Ta#S13243921	5.4468	4.63505	6.16175	6.4646	5.3171	6.21975	5.3876	5.7983	6.83095	5.28875	4.46955	6.63635	6.6262	5.57335	6.24175	5.3955	5.8436	7.0813
Ta#S13244310	4.50265	4.0581	4.46425	5.3152	4.2474	4.22935	3.98465	4.22435	5.2453	4.65405	3.9318	5.2191	5.43285	4.08885	4.1236	4.1732	4.38815	5.7793
Ta#S13250812	4.95965	4.89815	4.30055	4.5272	4.24	4.2378	4.1701	4.14515	3.8851	4.89495	4.60485	4.2638	3.9344	4.7493	4.09835	4.3223	3.69945	3.70025
Ta#S13251915	7.66025	7.6819	8.2939	8.52465	7.45785	7.7903	7.50885	7.43445	7.8015	7.4758	7.3536	8.39725	8.2597	7.9781	7.9142	7.5322	7.42345	7.3594
Ta#S13252602	8.05785	7.62935	8.3622	8.95985	8.53675	9.31585	8.3603	8.26155	8.87735	7.7248	7.44475	8.1804	9.9212	8.45375	9.3888	8.09895	8.0711	8.78795
Ta#S13254308	5.291	5.48415	5.5727	5.23715	5.499	5.7779	5.9103	5.5432	5.61385	5.2262	5.2964	5.6909	5.8548	5.6369	5.0306	5.9551	5.3736	5.30045
Ta#S13254964	6.1255	5.69605	4.90045	4.6442	4.6943	5.2042	5.0925	5.5608	5.22255	6.31395	5.6979	4.7468	5.1541	4.42825	5.1048	5.0432	5.07595	5.34635
Ta#S13256207	8.7578	9.1044	8.149	8.44175	8.5489	8.62475	8.84495	8.87425	8.57625	8.8448	9.2509	8.17295	7.6848	8.4171	8.6581	8.85925	8.71735	8.84125
Ta#S13256705	4.7266	4.7532	4.44965	4.4102	4.28835	4.1516	4.1743	4.2416	4.904	4.98085	4.6998	4.4009	4.51655	4.2133	4.42955	4.18465	4.2868	4.73685
Ta#S13257297	3.8557	3.8428	3.83245	3.74955	4.42275	4.1912	4.37945	4.11215	4.12885	3.89365	4.35815	3.6147	3.94195	4.02215	4.66295	4.4927	4.27105	3.9436
Ta#S13257421	5.0051	4.67765	5.0286	4.5334	4.23935	4.67025	4.13015	4.4064	4.5726	5.4422	4.4317	4.6187	4.6616	4.4172	4.33225	4.12275	4.5552	4.2398
Ta#S13258114	4.13425	4.4462	4.2523	4.55685	4.6007	4.3162	3.9841	3.8914	3.61505	4.02475	4.06185	4.1505	4.34295	4.8383	4.1999	4.1963	3.6703	3.2681
Ta#S13259304	4.69845	4.8642	4.74875	4.5828	4.46025	4.45185	4.5957	4.32725	4.08455	4.90025	5.2229	4.4757	4.74505	4.5146	4.47745	4.74155	4.5167	3.74355
Ta#S13261577	6.08655	5.8586	5.0451	5.1993	5.38995	5.5877	5.9139	5.7694	5.6925	6.10155	5.9879	4.9532	5.4819	5.5235	5.5667	5.80325	5.7271	5.7593
Ta#S13263101	4.1634	4.0993	3.84615	4.30365	4.0347	4.35325	4.4275	4.1772	5.18665	3.9681	3.95145	3.91205	3.90595	3.80355	4.141	4.55185	4.5631	4.9121
Ta#S13263576	6.03935	6.08245	6.61265	6.1836	6.28675	5.77825	5.78145	6.1657	5.95215	5.4131	6.6273	6.5851	6.4132	6.3718	5.8353	5.9636	6.2258	6.48955
Ta#S13267248	5.2887	4.04145	3.9216	4.42245	4.193	4.35355	4.20995	4.11775	4.55565	6.21935	3.99235	4.41285	4.56095	4.13885	4.59455	4.1019	4.04015	4.50275
Ta#S13267398	5.7326	5.6443	4.72315	4.95905	5.3709	4.9039	4.9773	4.90815	5.27915	5.72735	6.22425	4.6583	4.95465	5.1071	5.0107	5.1229	4.9338	4.9426
Ta#S13267778	7.9697	7.70565	7.84975	7.30265	7.9353	7.5552	7.87675	7.74385	7.25525	8.3029	8.0336	7.80465	7.5909	7.87055	7.54	7.90625	7.2818	7.14645
Ta#S13267913	6.72645	6.65215	5.9206	6.21415	6.5519	6.4873	6.73895	6.31515	6.04855	6.6286	7.1883	6.1147	6.20525	6.5631	6.73085	6.83215	6.79205	5.91345
Ta#S13267965	4.2934	4.13675	4.2115	4.52225	4.1931	4.60735	4.4394	4.5341	3.78325	4.87055	3.97065	4.215	4.2762	4.27465	5.2077	4.7061	4.6582	3.88535
Ta#S13268440	3.92205	3.57085	3.5249	3.7138	3.5203	3.8027	3.80365	3.65495	3.21385	4.0805	3.9389	3.5873	3.65295	3.64875	3.7918	3.9294	3.63405	3.28725
Ta#S13269135	5.8911	6.2484	5.6231	5.43395	5.87675	6.51555	6.80715	6.65205	6.2063	6.13975	6.55835	5.115	5.6394	6.1494	6.41415	6.6543	6.4574	6.0747
Ta#S13270625	4.42595	4.22935	3.8358	4.1357	4.02605	3.88505	3.9513	3.91575	3.6523	4.2847	4.5648	3.88	3.9314	4.19865	3.91155	4.1961	3.95275	3.5545
Ta#S13271908	7.35995	7.21775	7.3979	7.6584	6.7621	7.667	7.3934	7.58515	8.2569	7.78965	6.8838	7.3689	7.64465	7.13665	7.9156	7.48525	7.44295	8.2975
Ta#S13272419	3.9624	3.7337	3.85045	4.00015	4.0795	4.26025	4.2904	4.43195	3.59075	3.8724	3.69095	4.00205	3.86945	4.1728	4.3178	4.6734	4.28175	3.4069
Ta#S13272547	4.5883	4.60005	4.53585	5.06695	4.78955	5.12455	5.15295	4.9934	4.31135	4.56075	4.85835	4.21655	4.6082	4.7957	5.0809	5.2571	5.1593	4.3255
Ta#S13272686	5.78825	6.0564	5.97655	6.3397	6.62885	6.03495	6.60145	6.77755	5.10165	5.3243	5.48025	5.72095	6.362	6.97365	6.3174	6.6334	6.66905	5.0799
Ta#S13273124	5.05945	5.402	4.3989	4.6142	4.3628	4.42805	4.43785	4.08535	5.0368	4.68165	5.07285	4.4948	4.2589	4.83175	4.3271	4.6466	4.09965	4.8513
Ta#S13567757	3.56455	3.5483	3.57565	3.51965	3.60285	3.9906	4.03545	3.9057	3.3659	3.6623	3.6994	3.5722	4.12365	3.7806	3.9294	4.0938	4.02475	3.58275
Ta#S14961111	11.0544	10.0625	10.2646	10.5774	9.73685	10.0587	9.6956	9.9307	10.8804	11.1981	10.1867	10.2774	10.5286	9.8942	10.0839	9.59125	9.6032	10.8405
Ta#S15176967	4.36695	4.3029	4.1856	4.32775	4.1077	3.82845	3.8803	3.75965	4.20035	4.5519	4.6698	4.1194	4.5211	3.8938	3.7948	3.7351	3.82495	4.09415
Ta#S15823985	5.3802	5.81125	6.02725	5.43735	5.4427	5.03515	5.3569	4.74745	5.614	6.0204	4.98315	5.69095	5.4207	4.8541	4.7565	5.4544	5.3758	6.53135
Ta#S15824047	5.32045	6.47655	5.9475	6.0692	6.081	6.47715	6.17915	6.1578	6.12	5.57325	6.3184	5.59045	5.3849	5.98185	6.2828	6.6397	6.25715	6.27755
Ta#S15824074	7.02225	6.72935	6.47665	6.8232	6.46415	6.44115	6.24525	6.11465	6.72905	6.89665	6.8683	6.1997	6.80775	6.65305	5.9832	6.025	6.3104	6.42485
Ta#S15824175	4.03355	3.87155	3.95185	3.95545	3.7135	4.00525	3.7088	3.8574	3.67345	4.3857	4.0552	3.9288	4.03935	3.614	3.957	4.3388	3.9568	3.49125
Ta#S15824191	4.08645	3.88855	3.8314	4.12645	3.84545	3.99895	4.00695	3.971	3.70735	4.5114	3.9012	4.13235	4.00225	3.8618	4.1726	4.17815	3.9677	3.62405
Ta#S15824194	5.90805	6.13855	5.15155	4.836	5.3834	5.2716	5.7211	5.47655	5.22215	6.1134	6.1444	4.66535	5.0357	5.47225	5.39015	5.59795	5.26345	5.4283
Ta#S15824198	8.01205	8.04315	7.852	7.78565	7.6948	8.0375	7.68205	7.02595	7.4289	7.84805	8.16125	7.5756	7.8938	7.57545	7.74235	7.77075	7.5368	6.8977
Ta#S15824281	3.6374	3.7778	3.67225	3.6805	3.65775	3.66835	3.37835	3.53185	3.3448	4.14585	3.9793	3.4051	4.04785	3.4687	3.46605	3.44565	3.6172	3.1636
Ta#S15824332	5.41355	5.5863	4.32805	4.37635	5.25085	4.3094	4.7541	4.97225	5.04115	5.11575	6.09325	4.82275	4.56605	5.361	4.1973	4.71395	4.87795	4.75725
Ta#S15880264	10.0829	10.0676	9.69175	9.3354	9.7214	9.48645	9.8384	9.7902	9.4614	9.8776	10.2634	9.55525	9.1541	9.93945	9.3283	9.75995	9.70095	8.9056
Ta#S15880320	6.26465	6.0486	4.67545	5.27565	5.39705	5.22545	5.80105	5.4307	5.14425	6.2783	6.16015	4.983	4.8761	5.0282	5.52305	6.0873	5.397	5.34245
Ta#S15880374	8.4865	9.3331	8.82605	8.8945	9.2911	8.87375	9.37325	9.4035	8.3981	8.58095	9.7008	8.7985	8.20715	9.31525	8.92415	9.41125	9.5401	8.4841
Ta#S15880376	12.0309	12.089	12.2808	11.6682	12.2474	11.431	11.6097	11.3192	11.5643	12.18	12.111	12.1541	11.8948	12.3334	11.4081	11.4881	11.3137	11.623
Ta#S15880548	6.0822	6.0684	6.4493	5.6289	5.52045	5.7158	5.77585	5.98315	6.2636	5.89175	5.73195	6.23245	6.53375	5.3711	5.4705	5.52335	5.67	6.0831
Ta#S15880600	7.126	6.04515	6.4136	6.39275	5.4735	5.20795	5.60865	5.45025	5.7276	7.1164	6.0421	6.38145	5.6416	5.1697	5.1145	5.56005	5.85135	5.8081
Ta#S15880682	4.1757	4.39705	3.87545	4.25525	4.18555	3.79685	3.73245	4.0421	3.804	4.7846	4.49415	4.03885	4.20285	3.98985	3.5915	3.70085	3.762	3.9609
Ta#S15880806	7.8424	7.51475	7.0991	7.295	7.13045	7.34305	6.84515	6.5183	6.8587	7.98015	8.07325	7.2251	7.5781	7.16595	7.24985	7.03815	6.7302	6.4314
Ta#S15880824	4.14245	4.19735	3.95475	4.04035	3.9988	3.88895	4.3308	3.97855	3.62445	4.2162	4.4609	3.7675	3.38655	4.0669	4.15265	4.31695	4.25525	3.75795
Ta#S15880861	5.09355	5.3636	4.46515	4.5947	4.59445	4.01885	4.3987	4.2469	4.40835	5.2051	5.76935	4.2566	4.10045	4.7982	3.8837	4.4846	4.5175	4.6374
Ta#S15880963	10.0273	10.6133	10.5824	10.199	11.6248	10.8339	11.2532	11.3517	9.7065	9.82115	10.5753	10.2221	9.96565	11.5312	10.8859	11.1802	11.3532	9.6198
Ta#S15881177	4.7393	4.9906	4.88965	5.2751	4.62825	5.3762	5.4325	5.5192	4.7937	4.4295	4.4307	4.8386	4.52115	4.93045	5.46355	5.38895	5.82065	4.8347
Ta#S15881336	4.13135	3.88165	3.8601	4.01785	4.10245	3.97525	3.8573	4.29625	4.2746	3.7879	3.9594	3.8003	4.0334	4.26315	3.97275	3.9925	3.8102	3.9896
Ta#S15881358	5.98575	4.94845	5.2981	5.2299	4.95655	5.10135	4.66405	4.95315	5.67775	6.1003	5.21395	5.61685	5.6817	4.98235	4.39035	4.808	4.7576	6.053
Ta#S15881372	5.2381	5.7469	5.1117	5.3134	5.1926	5.1912	5.68195	5.1114	4.9292	5.66575	6.0387	4.9278	5.3949	4.6762	5.1496	5.67645	5.4958	4.3153
Ta#S15881388	4.66045	5.08725	4.5185	4.15155	5.16545	4.88865	5.31025	5.56395	4.5293	5.11495	4.71645	4.79705	4.66035	4.87565	5.0329	5.57555	5.8358	4.3855
Ta#S15881438	4.52205	4.86965	4.514	4.4343	4.9376	4.19155	4.005	3.9883	3.92865	4.48035	4.7515	4.1377	5.0465	4.7358	4.513	3.9868	4.35955	3.61675
Ta#S15881502	8.1093	8.5384	7.86995	7.95105	8.14895	7.95555	8.25055	8.31235	7.93375	8.47865	8.60945	7.86945	7.938	8.2315	7.5477	8.3292	8.48345	7.5772
Ta#S15881508	11.3136	11.1008	10.8696	10.6753	10.8803	10.3707	10.9159	10.661	10.8981	11.4175	11.3026	10.6807	10.6303	10.9062	10.3645	10.8612	10.7345	10.8264
Ta#S15881538	3.9207	4.1787	3.68225	3.96615	3.7413	3.65455	3.6423	3.6364	3.1328	4.07035	4.2513	3.402	3.61455	3.52965	3.70515	3.57695	3.41805	3.48175
Ta#S15881544	5.352	5.66495	5.14	4.99725	5.24155	5.4595	5.571	5.6504	4.64715	5.55295	5.44625	4.86915	5.07595	4.9414	5.3971	5.7548	5.54295	4.78765
Ta#S15881567	4.54685	4.3948	4.8418	4.62085	4.51695	4.0469	4.39675	4.1385	3.6183	5.03515	4.29675	4.9148	4.68785	4.3622	4.13485	4.0897	3.7229	3.6402
Ta#S15881573	3.3943	3.27995	3.73775	3.70135	3.4055	3.33685	3.58435	3.54915	3.5643	3.7129	3.51175	3.59915	3.4603	3.2287	3.5021	3.49155	3.83435	3.8329
Ta#S15881779	9.40045	10.0034	9.59635	9.39155	10.202	9.2082	9.48415	9.2869	8.8576	9.24605	9.828	9.7641	9.29525	10.4515	9.48145	9.78175	9.4565	8.693
Ta#S15902597	3.78885	3.74	3.8723	3.91945	3.77235	4.2097	4.4048	4.26895	3.8546	3.5004	3.9312	3.7334	4.05625	4.0381	4.2504	4.57355	4.3082	3.8987
Ta#S15902621	7.9005	6.91615	8.4503	8.16255	8.05935	7.6664	7.43865	7.90445	8.3688	7.71035	7.1425	7.93885	8.2454	7.825	7.4865	7.71235	8.00055	8.4206
Ta#S15902635	6.17335	6.2703	5.1193	5.4786	5.51895	5.77	6.061	5.6182	6.24635	6.1127	6.4787	5.4524	4.84135	6.0692	5.4936	5.91335	5.9718	6.03455
Ta#S15902671	4.7746	5.30555	5.04645	4.9101	4.82325	5.5846	5.1328	5.2749	5.70675	4.61925	6.0719	4.7817	4.84265	5.1538	5.28935	5.6098	5.41985	5.76905
Ta#S15902722	9.0169	8.968	8.5763	8.3185	9.1042	9.0751	9.27635	8.70925	8.2723	8.8325	8.9949	8.5842	8.37815	9.34045	9.01015	9.5517	8.70705	8.2143
Ta#S15902735	5.4497	5.35125	5.2212	5.09195	5.25015	4.92545	5.42885	5.16805	4.5672	5.7419	6.02435	5.0633	4.7584	5.2976	5.51735	5.4325	5.12885	4.61205
Ta#S15902742	3.40685	3.55735	3.79425	3.77185	3.5194	3.72555	3.5449	3.62755	3.4702	3.66685	3.53835	3.95025	4.28165	3.803	3.791	3.4969	3.7017	3.33
Ta#S15902744	7.85445	8.93035	7.78045	7.51665	8.3569	8.03715	8.71455	8.59785	7.3116	8.02845	9.1267	7.75855	7.9181	8.50865	7.82195	8.57185	8.58675	6.5915
Ta#S15902784	5.1413	5.05965	5.1703	4.93055	5.22605	5.30895	5.31735	5.54655	5.6978	5.0428	4.6398	4.8845	4.94865	4.7549	5.2975	5.14785	5.80785	5.491
Ta#S15902818	5.90495	6.501	5.5491	5.75435	5.5927	5.15895	5.7253	5.62315	5.8256	5.92795	5.75875	5.9991	6.5079	5.175	5.29	5.266	5.5607	6.02515
Ta#S15902826	3.76475	3.73885	3.82135	3.9511	3.78505	3.502	3.7664	3.5306	3.2255	3.72585	3.6529	3.5965	3.83595	3.99655	3.75725	3.48765	3.6202	2.97095
Ta#S15902832	5.1736	5.62455	4.66565	4.666	4.6488	5.1754	5.18185	5.2765	5.36315	5.4625	5.26065	4.91125	4.5673	4.57645	4.7082	5.4749	5.24675	5.11185
Ta#S15902915	3.86115	4.1125	3.68505	4.1056	3.803	4.43045	4.4583	4.37915	3.88665	3.8951	3.72355	3.8808	3.8821	4.1466	4.3857	4.88795	4.38325	3.6823
Ta#S15902922	3.79785	4.01155	3.7191	3.9846	4.1654	4.10305	3.7296	3.61045	3.3469	3.92685	4.0933	3.81085	3.8089	3.89665	3.68305	3.7725	3.72015	3.09385
Ta#S15902992	4.8191	4.86595	4.9804	4.82675	4.45185	5.47955	5.41	5.5796	5.51925	4.79755	4.92545	4.67745	4.5325	4.74545	5.62345	5.76305	5.6443	5.44245
Ta#S15903001	4.65	4.70535	4.3564	4.17465	4.8088	4.1838	4.3178	3.8481	4.2416	4.42635	5.1621	4.358	4.53865	4.77975	4.3468	4.67555	3.8177	3.91395
Ta#S15903008	5.42885	5.5875	5.0917	5.4551	5.6906	4.79965	5.3342	5.23155	4.6666	4.98095	5.5775	5.17	5.54095	5.4923	4.8219	5.49905	5.15015	4.8676
Ta#S15903023	6.15305	5.748	5.9468	5.8979	6.2946	5.5882	5.5086	5.16105	5.1869	6.00325	5.42	5.9035	6.16035	6.4135	5.814	5.38145	5.46195	5.2396
Ta#S15903062	5.86545	5.7991	6.1582	6.5958	6.50115	6.8715	7.085	6.8835	6.16315	5.26755	5.9467	6.16415	5.67425	6.34235	6.8752	7.1364	6.8259	6.41825
Ta#S15903093	4.17015	4.04015	4.00705	4.23565	4.06585	4.76455	4.283	4.64805	3.7876	4.4012	4.5126	4.07405	4.0345	3.98955	5.1576	4.8707	4.7439	3.9979
Ta#S15903100	4.52955	4.62655	4.32455	4.4132	4.63355	4.195	4.2388	4.3376	3.79905	4.06005	4.7943	4.0573	4.153	4.18475	3.89145	4.3069	4.3144	3.51245
Ta#S15903108	8.77405	9.2229	7.96975	8.4301	8.40525	7.60515	8.16885	8.1191	8.24315	8.98325	9.4229	8.0839	8.38015	8.3373	7.5195	8.0873	8.1313	8.16165
Ta#S15903118	6.7941	7.22485	6.23325	6.02135	6.332	6.32345	6.42245	6.46695	5.96385	6.97725	7.84715	6.0273	6.41785	6.7294	6.09815	6.4368	6.30015	6.05145
Ta#S15903125	4.00475	4.4114	3.7483	3.9163	4.34645	3.95705	3.75535	3.9539	3.6136	4.4317	3.88025	4.0635	4.21255	3.86225	3.9111	3.7523	3.693	3.606
Ta#S15903131	4.1647	4.5993	4.6845	4.74385	4.68855	4.3994	4.23745	4.06985	3.7445	4.45745	5.0248	4.25315	4.65535	4.48805	4.21025	4.19645	3.86925	3.78385
Ta#S15903134	4.47455	4.578	4.158	3.81035	4.00285	3.94195	4.11055	4.23825	3.6616	4.4937	4.32595	3.93525	3.69485	3.64595	4.459	4.29115	3.87855	3.7625
Ta#S15903138	5.49365	6.15745	5.25845	5.26385	5.82135	5.4437	5.74055	5.3608	5.11325	5.6659	6.4146	5.1538	4.83475	5.895	5.53735	5.65115	5.657	4.97485
Ta#S15903177	5.89425	5.9308	5.62735	5.69455	5.8039	5.3628	5.9339	5.8572	5.75545	5.6966	6.13745	5.8793	4.82065	5.6308	5.40205	5.6402	6.33235	5.76885
Ta#S15903192	6.985	6.428	6.97505	6.8369	7.13655	7.43075	7.0379	7.29155	7.72905	6.95335	6.51075	6.81815	6.6332	6.96045	7.35145	6.9008	7.23585	7.712
Ta#S15903197	3.7955	4.20095	4.1907	3.76365	4.4313	4.3865	4.77975	4.4091	4.1327	3.7101	4.22195	4.1962	4.1422	4.24845	4.17245	4.82445	4.0899	4.47675
Ta#S15903209	4.65145	5.0604	4.74435	4.5014	5.03365	5.1451	5.0463	4.67475	4.86545	5.0414	5.0198	4.9264	4.1385	5.1485	4.9501	5.4179	5.1023	4.3118
Ta#S15903216	6.96045	7.08425	6.73325	6.6512	6.4753	6.73125	6.7884	6.80405	7.0968	7.08385	7.1244	6.4493	6.335	6.77955	6.5881	6.86035	6.78885	7.0685
Ta#S15903226	4.1089	4.81235	3.8498	4.1751	3.7881	3.82295	3.94825	4.06095	3.9263	4.12305	4.9277	4.1298	3.8087	4.00115	3.79865	3.97775	4.261	3.52875
Ta#S15903235	8.5947	8.6082	9.28745	8.65465	9.27695	8.7979	8.6932	8.73555	9.3537	8.4325	8.37485	9.5456	8.23745	9.116	8.74695	8.77525	8.89615	9.5954
Ta#S15903252	7.6043	8.0872	8.10545	7.5661	8.17105	7.50865	8.182	8.29255	7.7811	7.43635	7.70555	8.21105	7.63565	8.42795	7.40595	8.15735	8.3332	7.3811
Ta#S15903286	3.5617	3.7372	3.53195	3.56295	3.6573	3.7348	3.84035	4.0721	3.17895	3.7219	3.52015	3.4772	3.4999	3.8976	3.9342	4.18045	4.0992	3.0216
Ta#S15903292	5.08215	4.86055	5.1604	4.732	4.3902	4.96165	4.3591	4.4054	4.58725	5.11665	4.7086	5.06485	5.52815	4.0061	4.4774	4.18145	4.18105	4.80905
Ta#S15903312	8.93855	8.8581	9.6041	9.2392	9.57505	8.5878	8.3676	8.5615	9.99085	8.8321	8.3927	9.76195	9.3164	9.06395	8.8445	8.7775	8.78535	9.9885
Ta#S15903333	4.42515	5.8364	4.46405	4.64465	5.0351	4.97055	4.92415	4.9686	4.74045	4.7631	6.1238	4.4133	4.5932	5.03805	4.31235	4.9725	5.10405	4.87715
Ta#S15903342	8.10825	8.54285	6.96285	6.93435	7.7256	7.48255	7.63495	7.718	7.57845	8.0229	8.85575	6.8397	6.90975	7.6877	7.4278	7.81125	7.4755	7.9128
Ta#S15903353	6.2352	6.3016	5.4888	4.8725	6.1429	5.65375	5.78475	5.99705	5.11865	6.40285	6.672	5.8401	5.45355	5.78385	5.77075	5.9083	5.7607	4.72115
Ta#S15903382	11.6961	11.6944	11.5946	11.0816	11.9114	11.3857	11.8532	11.9739	10.3718	11.7479	12.2885	11.3958	11.1257	11.9102	11.3078	12.0031	11.9688	10.4736
Ta#S15903398	4.21805	3.9731	3.936	3.86695	3.82045	3.86545	4.1516	4.1502	3.645	4.42255	4.63925	3.8827	4.07045	3.96895	3.96	4.13915	4.36555	3.2441
Ta#S15903415	6.8237	7.0582	8.0631	7.6076	7.7425	7.49655	7.03385	7.1697	7.41945	6.59035	6.7855	8.34545	6.882	7.52705	7.3785	7.21535	7.21675	7.4966
Ta#S15903429	4.0299	4.24345	4.0295	4.08635	3.89915	3.567	3.63	3.66065	3.63685	4.04265	4.58845	4.0603	4.02085	4.05445	3.54815	3.51285	3.5135	3.8339
Ta#S15903437	6.2772	6.32765	6.611	6.78335	6.8486	6.72555	7.06925	7.0105	5.8102	6.4063	6.5751	6.76955	6.49655	6.7804	6.75495	6.86445	7.02935	5.35165
Ta#S15903438	7.1176	7.11265	7.0582	7.1741	7.0466	6.4934	6.5851	6.92335	7.42355	7.3934	7.2136	6.81125	7.15845	7.24775	6.5124	6.6593	6.88135	7.58635
Ta#S15903457	5.34985	6.4481	6.98445	6.57375	6.94325	5.5234	5.9536	5.84115	6.6651	5.2678	6.111	6.8914	6.16735	6.86705	5.5188	5.7108	5.55005	6.65065
Ta#S15903505	5.7203	5.5233	5.502	4.66025	5.11615	5.90645	5.60815	6.1939	6.04245	5.6834	5.26095	5.26205	4.87	4.99805	5.8586	5.5035	6.29705	6.26885
Ta#S15903537	4.3622	4.35205	4.05855	3.8673	4.6401	4.13525	4.485	4.27425	3.5368	4.31725	4.3966	4.1451	4.21615	4.4106	3.8215	4.24455	4.0533	3.19395
Ta#S15903548	4.9223	4.67955	5.17785	4.66305	4.2138	4.46305	3.8597	4.584	4.8668	5.14595	5.14975	4.50235	4.737	4.6583	4.4374	3.97105	4.2789	4.6538
Ta#S15903562	5.86355	5.1654	5.40425	4.9869	4.6924	5.1338	5.06625	4.93575	5.3039	5.71575	4.99185	5.2654	4.5292	4.9877	4.9343	5.0726	4.73775	5.3594
Ta#S15903565	9.3382	9.1122	9.01135	8.9623	9.70195	9.13725	9.1766	9.1435	9.71605	9.18155	9.4461	9.06895	8.84405	9.7041	9.1511	9.2009	9.22755	9.9855
Ta#S15903570	4.7606	5.22335	5.50075	5.35405	4.73555	4.7943	4.6491	4.4684	4.80825	5.31845	5.14775	5.7389	4.78415	4.63615	4.22755	4.2134	4.40395	4.5375
Ta#S15903589	5.8505	6.29375	5.9033	5.11055	6.23465	5.772	5.8462	6.1248	5.1041	6.0042	6.50265	5.80285	4.97965	5.97955	6.2339	5.9691	5.81245	5.20925
Ta#S15903606	5.28825	5.6391	5.10125	5.32385	5.50395	6.09195	5.62635	5.2974	5.16955	5.99785	5.73415	4.9786	4.8491	5.62715	5.724	5.7718	5.9491	5.10325
Ta#S15903672	11.4352	11.578	11.0029	10.5493	11.5031	10.6766	11.0375	11.1529	9.65775	11.5137	11.6765	10.8776	10.872	11.4357	10.5401	11.0429	11.0496	9.4365
Ta#S15903674	3.7306	3.867	4.0534	3.87935	4.2408	4.03085	4.4759	4.2248	3.61995	3.81035	3.6571	3.96025	3.95715	4.2681	4.24415	4.51445	4.2131	3.94445
Ta#S16057224	4.64015	4.76865	4.22325	4.3477	4.3737	4.07135	4.4474	4.4839	3.9773	4.8807	4.85235	4.21615	4.00245	4.34655	4.22805	4.20355	4.2467	4.0099
Ta#S16057821	7.4926	7.1723	7.75575	8.33	7.42285	7.75185	7.32135	7.50255	8.24765	7.61145	6.70445	7.51185	7.9091	7.40925	7.8778	7.1528	7.4037	7.99185
Ta#S16057835	8.29885	8.5899	9.2551	9.22985	9.08625	9.33555	8.9278	9.0401	9.4157	7.9374	8.2648	9.01175	9.74255	9.19995	9.33325	8.8117	8.98095	9.4432
Ta#S16057866	5.2905	4.45725	4.8889	4.911	4.3204	5.1195	4.84775	5.49205	5.67215	4.9016	3.90615	4.93625	4.3899	4.1996	4.57265	4.62395	5.3407	5.9628
Ta#S16057869	6.6047	6.0004	6.224	6.6766	6.2364	6.4293	6.0212	6.3618	7.37255	6.7957	5.97295	6.45015	6.9144	6.13975	7.0539	6.15295	6.26885	7.64085
Ta#S16057892	6.62125	5.17065	6.24285	7.4407	6.05615	7.06615	5.8454	6.3519	7.1341	6.4647	5.4316	6.2892	7.17535	5.60695	6.84705	5.94565	6.53825	7.12645
Ta#S16057902	7.8444	8.10865	7.4302	8.0705	7.65085	7.9298	7.8175	8.07185	7.86325	7.7904	8.3356	7.42375	7.69505	7.68725	8.21355	7.8189	8.0173	7.8845
Ta#S16057969	7.21195	6.93795	7.90655	7.4689	7.1667	7.3942	7.0239	7.7258	8.06705	7.28725	6.70695	7.5305	8.2253	6.7466	7.90675	7.1143	7.2453	7.7457
Ta#S16057997	10.3719	9.5982	10.3309	10.9337	9.2942	9.71345	8.97555	9.2102	9.71365	10.3598	9.7335	10.1259	10.5085	9.38365	9.4458	8.7201	8.9017	9.78445
Ta#S16058010	7.7235	6.93655	7.59045	7.8872	6.8335	7.37475	6.52105	7.2466	7.9019	7.88035	6.71045	7.27035	8.0379	6.7952	7.4472	6.53585	7.30955	8.12395
Ta#S16058012	7.07365	6.74325	7.045	7.47865	6.85495	7.4273	7.2643	7.447	7.23665	7.17005	7.0653	7.20555	7.3525	6.5173	7.45875	7.2764	7.65165	7.45505
Ta#S16058060	7.5441	6.8101	7.43025	6.95705	7.26	6.93805	6.015	6.38575	6.48665	7.3617	7.44335	7.3354	7.31805	6.7851	6.2896	6.01385	6.05095	6.5309
Ta#S16058069	3.9768	4.14005	4.0698	3.79295	4.20115	3.9531	3.8454	3.96115	3.34585	4.1036	4.32635	4.11105	3.85815	4.30695	3.9981	3.84735	3.8537	3.44295
Ta#S16058073	8.1428	7.7323	7.4153	7.36665	7.30905	7.3004	7.57825	7.7478	7.8267	8.11965	7.69755	7.45465	6.96255	7.4812	7.05975	7.18835	7.3825	7.9299
Ta#S16058140	8.7011	7.71025	8.55285	9.32125	7.9612	8.7991	8.06385	8.1009	8.9231	8.67395	7.69255	8.56275	9.0308	7.82645	8.59595	7.86675	8.1729	9.2457
Ta#S16058143	10.7619	9.9407	10.6814	11.5287	10.354	10.7264	10.1698	10.6311	10.7915	10.667	10.0211	11.0589	11.5567	10.6075	10.9621	10.3087	10.3161	11.5787
Ta#S16058156	5.53285	5.31405	5.7494	5.157	6.453	5.55005	5.37015	5.12995	5.0611	6.0958	5.52635	5.9473	5.86255	6.6565	5.72665	5.381	5.244	4.95355
Ta#S16058159	5.06355	5.5062	4.9398	4.90895	5.29745	5.41005	5.3429	5.15855	4.3571	5.3693	5.58665	5.27815	5.1304	5.5668	5.39685	4.9312	5.1474	4.55125
Ta#S16058171	8.30485	7.8413	7.73515	8.259	6.5503	7.55515	7.0364	7.57135	8.40355	8.7737	7.59875	8.1915	8.0381	7.05625	7.57485	7.06565	7.4746	8.6259
Ta#S16058206	4.67805	5.19935	4.63345	4.72595	4.79125	4.8197	4.9381	4.5515	5.1561	4.8317	5.20125	4.3806	4.88575	5.04885	4.68085	5.12825	4.48175	5.2265
Ta#S16058214	4.90165	5.8375	5.1254	4.93785	5.12045	5.4885	5.24035	5.48225	5.17255	4.92925	5.4183	5.926	5.299	5.7883	5.8003	5.4205	5.50315	4.6327
Ta#S16058247	5.5909	6.07675	5.2321	5.34895	5.22665	5.0547	5.05895	4.8431	5.5783	6.1645	6.02445	5.3728	5.31455	5.4369	4.6466	5.06895	5.3716	5.0651
Ta#S16058257	3.9795	4.51895	3.93365	4.08725	4.2894	4.08615	4.78575	4.36995	3.76945	3.98745	4.39005	3.7481	3.9731	4.52385	4.2914	4.5507	4.6257	3.4088
Ta#S16058258	6.53755	6.61435	7.1691	7.0672	7.12355	7.5305	7.52145	7.4418	7.6475	6.37615	6.6388	7.0049	7.59215	7.2095	7.54975	7.42045	8.23115	7.3631
Ta#S16058274	5.043	5.11275	5.1112	5.11725	5.50725	4.82015	4.9074	5.67675	5.6791	4.90645	4.65895	4.73295	4.9781	5.03845	4.94645	5.1783	5.19625	5.95805
Ta#S16058294	8.74615	8.6576	9.10235	8.68155	8.46555	8.98305	8.8004	9.05665	9.443	8.3826	8.33455	9.0811	8.3882	8.46645	8.56195	8.6697	8.715	9.48315
Ta#S16058302	4.929	4.95895	5.62025	5.19035	5.6328	5.6201	5.9659	5.50515	5.20425	4.86055	5.19075	5.34345	5.50975	5.9691	5.56035	5.7871	5.6592	5.3657
Ta#S16058315	4.78215	4.3295	4.3274	4.00575	4.2981	3.9333	4.194	4.2724	4.3039	5.0121	4.35665	4.1119	3.8631	4.4973	4.1188	4.25005	4.34575	4.46325
Ta#S16058322	5.2272	4.89865	4.6793	4.80675	4.9917	4.59575	4.6952	4.98085	4.1385	5.2993	4.63025	4.65965	5.3521	4.34405	4.32415	4.5941	4.9165	4.0141
Ta#S16058343	4.2763	4.6208	4.70345	4.7066	4.6321	4.75085	5.1859	4.95055	4.55685	4.49935	4.65515	4.47745	4.15445	4.4852	4.65715	5.22925	5.08375	4.4911
Ta#S16058358	5.0962	4.9856	4.58665	4.33625	4.2236	4.88475	4.32155	4.5165	4.9151	5.1317	5.24095	4.6753	5.04605	4.13065	4.66655	4.6099	4.46425	4.3068
Ta#S16058361	5.4246	5.6653	6.32305	6.22525	6.1842	5.94585	6.04085	6.2041	5.9218	5.1493	5.39745	6.2748	6.44185	6.01725	6.1801	6.2737	5.9775	6.0985
Ta#S16058385	6.42115	6.24925	5.9328	6.47895	6.09015	6.2232	5.8389	5.7172	5.17895	6.62725	6.40195	6.0042	5.9633	5.8324	5.90985	6.0574	5.8335	5.16485
Ta#S16058452	6.7302	6.141	7.34425	7.9389	6.69545	7.235	6.60865	6.7114	7.63275	7.0104	5.68465	7.29055	8.1101	6.80905	7.33305	6.77235	6.5654	7.30495
Ta#S16058476	9.53205	9.71745	9.85495	9.8059	9.78865	9.0094	9.32485	9.0887	8.47135	9.74745	9.92995	9.8288	9.23545	9.75185	9.113	9.2899	8.4418	8.3187
Ta#S16058493	7.17845	7.23375	7.9327	7.787	8.0869	8.014	8.15425	7.62565	7.3344	7.319	7.42815	7.7576	7.9309	8.15795	8.29785	8.2618	7.9674	7.1062
Ta#S16058504	6.64355	6.6995	6.32365	5.86605	6.38475	6.2175	6.34415	6.206	6.0749	6.80405	6.5382	6.25885	5.6442	6.55825	6.2294	6.3684	6.231	6.139
Ta#S16190841	4.78085	4.9299	4.9011	5.2246	5.11905	4.87995	4.5951	4.7171	5.03805	4.81855	5.023	5.0215	5.1337	4.96225	4.59535	4.54865	4.926	5.60135
Ta#S16191923	6.13295	6.1408	5.9907	6.40045	5.66825	6.3503	6.02345	5.95555	5.40245	6.3087	6.34695	6.0006	5.6962	5.77255	6.3866	6.2115	6.3321	5.31725
Ta#S16192219	4.8498	5.113	4.70085	4.70215	4.9697	5.1259	5.15605	5.21205	4.57735	5.2237	4.9747	4.83875	4.5601	4.92595	5.40155	5.3032	5.2029	4.2831
Ta#S16193127	5.81235	5.5246	4.9795	4.9349	5.0527	4.7606	4.70385	4.7569	5.2096	5.71085	5.61215	4.9445	4.66255	4.9449	4.6301	5.2743	4.9097	5.1614
Ta#S16193795	6.13595	5.6416	6.0935	6.81925	6.14025	6.34075	6.4229	5.94305	6.21595	6.2202	5.4798	6.5877	6.67455	5.86125	6.8249	6.39855	6.25045	6.231
Ta#S16195396	4.90265	4.70265	4.5852	4.03225	4.07625	3.8848	4.3788	4.09315	3.9384	5.02375	4.6206	4.431	4.3097	4.327	3.61035	4.4783	3.8977	3.99665
Ta#S16195768	4.52345	4.68335	4.09715	4.43745	4.2722	4.45575	4.2655	4.3199	4.2875	5.08325	4.7631	3.9905	4.84945	4.18685	4.2868	4.31715	4.3739	4.14975
Ta#S16197223	8.8533	8.46175	8.9874	9.01035	8.5524	8.88355	8.6078	9.3746	9.49445	8.59845	8.20855	9.00715	9.27995	9.071	9.09175	8.8353	9.4514	9.6331
Ta#S16197433	6.5733	6.3912	5.7124	5.91265	5.40145	5.60935	5.732	5.76975	6.22895	6.9323	6.51595	4.9341	5.8981	5.6162	5.34905	5.87165	5.75505	5.71805
Ta#S16198469	5.198	5.81555	4.81945	4.64295	5.1585	5.0266	5.04615	5.0872	5.01115	5.27755	6.4617	4.9735	4.6618	5.27225	5.0777	4.9755	4.9792	4.87565
Ta#S16198865	9.09395	9.02115	8.7523	8.2174	8.8601	9.0817	9.34145	9.1032	8.84535	9.05275	9.2032	8.48935	8.1866	8.5337	9.09835	9.1716	9.50145	8.78635
Ta#S16200281	8.20395	7.4216	8.04555	8.98585	8.4475	9.03285	8.031	8.422	8.88335	8.28645	7.3206	8.449	9.5672	8.09855	9.20705	7.866	7.8851	8.66085
Ta#S16200319	7.39915	6.92755	7.4129	7.35395	6.7109	6.87765	6.54915	6.6521	7.70275	7.44915	6.81485	6.66065	7.0343	6.59285	6.2319	6.5441	6.72325	7.8324
Ta#S16201312	5.166	5.4044	4.78845	5.042	5.0272	5.18325	5.49865	5.1462	4.74305	5.24455	6.04085	4.5424	4.82775	5.4343	5.34705	5.48355	5.7089	4.65955
Ta#S16203648	6.6008	6.76055	5.86245	5.71535	5.7984	6.01615	6.07265	6.18135	5.81475	6.9597	6.81025	6.0674	5.2568	6.22275	5.84725	6.078	5.7443	5.8706
Ta#S16203703	4.4792	4.19795	4.2947	4.74275	4.7371	3.8533	4.13305	4.0593	4.3434	4.45585	4.93315	4.41595	4.951	4.8516	3.99035	4.06085	3.8758	4.4363
Ta#S16204139	4.8301	5.15105	4.5054	4.7818	4.84765	5.0358	4.70175	4.47585	4.2203	5.06995	5.688	4.4516	4.728	4.69165	4.49405	4.40235	4.5855	4.0455
Ta#S16205736	6.4036	5.77455	4.8496	4.76255	4.9834	4.9077	5.1503	5.4722	5.08445	5.99795	6.072	5.12515	4.79865	5.1874	4.8426	5.2902	5.1794	4.98595
Ta#S16206050	5.05305	4.69325	4.96575	4.4234	5.01125	4.36715	4.33685	4.2765	4.7863	4.7204	4.8164	4.83255	5.417	5.1031	4.2772	4.35465	4.37535	4.5903
Ta#S16206096	4.08245	4.4582	3.885	4.0234	4.274	4.28555	4.53755	4.3426	3.86665	4.26085	4.8828	3.8751	3.95495	4.7566	4.1198	4.6396	4.3808	3.8121
Ta#S16206114	6.20505	6.91635	5.9328	5.09045	5.6357	5.5046	5.7048	5.7034	5.6704	6.2313	7.1271	5.63435	4.5345	6.0545	5.3905	5.65885	5.5122	5.4062
Ta#S16206257	4.24375	4.34725	4.1931	4.3114	4.4299	4.18825	4.33315	4.00305	4.4529	4.21315	4.3923	4.36515	4.60325	4.62425	4.31275	4.6075	4.25035	4.1084
Ta#S16206575	8.5251	8.3209	8.0106	8.01335	7.98075	8.21155	8.25475	8.20435	7.7509	8.62005	8.4557	7.98945	7.13105	7.89595	8.12155	8.05465	8.0684	7.8667
Ta#S16208730	4.6576	4.9047	4.09925	4.9327	4.81855	4.3776	4.3397	4.50845	4.69525	4.5332	4.6508	4.31835	5.72815	4.86845	4.9704	4.8748	4.17535	4.95315
Ta#S16209009	3.6154	4.28435	3.9459	3.72605	3.4837	3.8217	3.36875	3.6345	3.52735	3.83565	4.31255	3.6109	3.8795	3.5764	3.7522	3.7711	3.6243	3.5741
Ta#S16210088	4.55065	4.3927	4.001	3.80795	3.7175	3.72825	3.7661	3.79715	3.8693	4.2429	4.29965	3.9685	4.06405	3.7735	3.65665	3.8076	3.8138	3.54425
Ta#S16210172	11.0855	10.9812	10.5476	9.7243	10.5749	10.311	10.3338	10.0295	10.8066	10.9285	11.0729	10.4474	9.9402	10.7413	10.0503	10.3412	10.475	10.7906
Ta#S16210365	4.9988	5.2717	4.36655	4.4901	4.6184	4.64275	4.59705	4.89045	5.0621	4.7317	5.15495	4.5322	3.928	4.86305	4.1033	4.59965	4.6885	4.82115
Ta#S16212653	6.3551	5.9505	5.45155	5.211	5.48965	5.5928	6.05565	5.7574	5.72325	6.3379	6.21885	5.46555	5.13495	5.3888	5.6156	5.9984	5.46815	5.5902
Ta#S16213877	7.62065	7.6755	7.2573	7.1418	7.35155	7.39475	7.8162	7.3583	6.478	7.9197	8.148	7.35855	7.32375	7.7192	7.6269	7.6948	7.1048	6.5429
Ta#S16216961	8.1028	8.0067	9.05915	9.25105	8.568	9.0777	8.7594	8.5174	8.54545	8.35805	7.9406	9.20385	9.41455	8.77235	9.1664	8.8321	8.89555	8.21385
Ta#S16217255	5.18405	5.70055	5.44075	5.478	5.3114	5.815	5.53945	6.03775	6.14025	5.25115	4.55985	5.5282	5.8038	4.8834	6.0256	5.581	5.75775	6.15885
Ta#S16217834	11.6562	11.7094	11.584	11.4583	11.9274	10.8848	11.1017	11.2585	11.0005	11.7217	11.6044	11.6112	11.1173	12.0716	10.8322	11.2149	11.1049	10.9192
Ta#S16220359	7.11875	7.9482	6.81245	6.6918	7.13365	6.86045	7.0909	7.4292	7.04155	7.34555	8.08905	6.6786	7.3515	7.4244	6.89325	7.43365	7.0511	6.7236
Ta#S16221005	3.97595	3.9868	4.0572	3.63145	3.59085	3.8839	3.4044	3.6846	3.6309	4.19395	3.95815	3.678	3.74985	3.549	3.67195	3.4459	3.66825	3.8921
Ta#S16221263	5.66315	4.56445	5.31995	4.6736	4.51665	4.35395	4.5643	5.00005	5.4986	5.6297	4.4448	5.3511	5.3536	4.5071	4.51875	4.2428	4.4265	5.45745
Ta#S16223760	4.39555	4.34265	4.1324	3.817	4.04575	3.49125	3.8596	3.6804	3.71435	4.4228	4.9494	4.0937	3.95065	4.24545	3.6596	3.95525	3.89285	3.547
Ta#S16224251	6.8973	5.9357	6.66975	6.6407	7.2509	7.0563	7.0455	7.0268	6.8536	6.67115	5.9263	6.72615	7.1879	7.1173	7.1067	7.07205	6.9312	6.95195
Ta#S16224602	6.6103	7.0666	6.18	6.64325	7.32135	6.70895	7.46535	7.43775	7.1492	6.50625	7.37405	6.12165	5.91795	6.86375	6.9436	7.14405	7.56835	7.17835
Ta#S16224856	6.2767	5.4376	6.0988	6.18815	5.8862	6.12765	5.2415	5.8204	6.4566	6.3781	5.32535	6.3485	6.5133	6.20565	5.80245	5.3513	5.8094	6.33485
Ta#S16226011	3.7648	4.4314	3.94805	4.2575	4.0212	4.6994	4.3271	4.9604	4.7896	3.7641	4.14115	3.99155	5.46465	4.19545	5.5413	4.77305	4.54655	5.0449
Ta#S16226281	7.8223	7.61165	7.5321	7.0624	7.9429	7.03715	7.2548	6.54465	6.6977	7.7927	8.17575	7.39715	7.9252	8.25775	6.9369	7.42895	6.68155	6.8504
Ta#S16226484	5.9369	6.62595	5.71055	5.2262	5.92285	5.9631	4.90675	5.8543	5.31355	5.7089	6.7012	5.6589	5.69965	6.1558	5.4728	5.2774	5.4844	5.21225
Ta#S16227070	4.2474	4.0661	4.25335	4.6981	4.2868	4.7778	5.2106	4.8384	4.323	4.20385	3.86625	4.24355	4.8443	4.19675	4.61805	4.6553	4.9424	4.54055
Ta#S16227212	6.13215	5.78315	5.8618	6.10505	6.2209	6.9541	6.9009	6.9919	6.19555	6.60875	6.0637	6.0339	5.9783	5.81605	6.8841	6.85125	7.0326	5.7902
Ta#S16227558	5.7742	5.48855	6.33185	6.5559	6.3622	6.2258	5.9043	5.63695	6.07935	5.4921	4.526	6.2123	7.05745	6.7191	6.15185	5.6749	5.32805	6.11295
Ta#S16228703	5.67325	5.37925	6.07625	6.0708	6.17595	6.85755	6.54315	6.67025	6.5547	5.81405	5.49375	6.15075	6.8948	5.5849	6.9405	6.63005	6.53825	6.5766
Ta#S16229452	4.86815	4.6015	5.0672	4.58005	4.37375	4.41875	4.182	4.5648	4.68265	4.67975	4.626	4.88115	4.69345	4.3696	4.4381	4.15115	4.1661	4.52705
Ta#S16230061	7.84905	7.2665	8.17645	7.77285	7.4621	7.511	7.1717	7.80545	7.8464	7.97975	7.3615	8.09285	7.7168	7.33985	7.3669	7.3833	7.4178	8.0449
Ta#S16230425	7.3267	7.55585	7.5938	7.5277	8.3641	8.2562	8.6862	8.61535	7.6403	6.79255	7.51915	7.56745	7.1485	8.7504	8.17365	8.55955	8.613	7.671
Ta#S16231050	6.47485	7.18185	6.57955	6.0286	6.61205	7.15	7.1513	7.06835	7.3494	6.58745	6.76495	6.5599	5.4789	6.81035	7.01425	7.4328	6.86155	7.1037
Ta#S16231273	9.05555	8.8833	8.6419	8.72095	8.4939	8.855	9.0279	9.16745	8.47685	9.0574	9.2406	8.6514	8.49195	8.70595	8.7267	8.84375	9.07685	8.38755
Ta#S16232197	4.57735	4.5662	4.6855	4.64255	4.72945	4.20695	4.52955	4.4932	4.66235	4.6408	4.4423	4.74765	4.8984	4.90615	4.17405	4.26845	4.5359	4.4937
Ta#S16233430	7.89315	7.5662	7.61005	7.7956	7.0405	6.5403	6.6513	6.7756	7.4073	8.0652	7.66775	7.2378	7.7566	7.0594	6.8274	6.6115	6.79565	7.4874
Ta#S16234216	6.0182	5.81955	6.34965	6.1654	5.6879	5.8036	5.83245	6.3325	6.03105	6.16535	5.662	5.92535	6.4415	5.7176	6.1543	5.7333	5.9953	6.0846
Ta#S16234287	6.1025	6.1668	6.3398	6.8328	6.52505	6.6121	5.87855	5.5566	6.26005	6.3573	6.2514	6.51865	6.6387	6.3047	6.3965	6.4018	5.96065	6.0641
Ta#S16234328	4.8995	4.65665	4.68015	4.5288	4.38165	4.83415	4.7879	5.2678	5.1415	5.20915	4.46275	4.7921	4.46785	4.47515	5.04345	4.7931	5.33645	5.54155
Ta#S16234875	5.1641	5.22215	5.55805	4.9978	5.47865	5.16795	4.81435	5.0421	5.30265	4.9985	5.3356	5.25745	5.2452	5.5723	5.1006	5.19445	4.92805	5.7886
Ta#S16235036	4.62475	4.6751	4.17945	4.60295	4.31935	4.365	4.1705	4.3696	4.07635	4.95195	4.91635	4.6322	4.19745	4.36555	4.2893	4.34155	4.3176	3.77685
Ta#S16235360	8.4675	8.62435	7.9309	7.85955	8.46815	7.7504	7.92565	7.6193	7.12445	8.7435	9.2512	7.99345	7.57255	8.33065	7.6024	7.8618	7.8461	6.79355
Ta#S16237380	4.18775	4.00035	4.17885	3.99655	4.1865	4.4079	4.92075	4.6257	4.00455	3.5707	4.05595	4.1374	4.2969	4.04935	4.5072	4.52205	5.00565	3.8163
Ta#S16237517	9.56535	9.18215	9.6962	10.4151	9.18805	9.33285	9.3394	9.2287	10.0142	9.8727	8.98295	9.52065	10.293	9.0241	9.48895	9.0826	8.7802	9.8621
Ta#S16238294	5.67465	5.3807	5.39925	5.32225	5.6984	5.55515	5.5124	5.2807	4.809	5.7873	5.5545	5.27035	5.6034	5.64815	5.61775	5.5079	4.96495	4.79245
Ta#S16244530	4.33905	4.2998	4.8812	4.87065	4.845	4.7577	4.9289	4.9074	5.2474	4.3971	4.1743	4.51965	4.65605	4.9411	4.77655	5.42515	4.9808	5.328
Ta#S16245881	9.4183	9.39125	8.4494	8.83805	8.56355	9.02605	8.95355	8.99895	8.28835	9.3763	9.6168	8.4772	9.0048	8.8581	8.87	9.13	8.7616	8.54425
Ta#S16246167	4.0693	4.42915	3.81175	4.10075	3.94105	3.91775	4.09335	4.09735	4.041	4.2057	4.14955	3.6794	3.8582	3.8243	4.35225	4.0778	4.11005	3.95445
Ta#S16247010	6.3142	6.28055	6.9221	7.3182	6.7496	6.7373	6.77265	6.98435	6.57045	5.7976	5.94075	6.7367	6.9034	6.3837	6.79335	6.66785	6.8518	6.6001
Ta#S16249176	5.482	5.29435	6.55245	5.5812	5.977	5.43825	5.57525	5.57565	5.93815	5.4104	5.35075	6.4018	5.3681	6.306	5.3748	5.4472	5.6293	5.33195
Ta#S16251722	11.5358	11.491	11.7573	11.6447	10.9021	11.2291	11.1499	11.2836	11.8385	11.3797	11.4243	11.3826	11.4136	11.1835	11.6297	11.1723	11.2355	11.7603
Ta#S16253333	4.8852	4.76455	4.66435	4.98195	4.43215	4.8189	4.63385	4.7707	4.3167	4.85505	4.6339	4.7355	4.85475	4.8474	4.9915	4.6888	4.61545	4.0249
Ta#S16255221	6.38155	6.37965	6.0457	5.9597	6.2485	7.10155	6.78185	6.89845	6.99485	6.4148	6.40125	6.00145	5.86725	6.18605	7.0817	6.759	7.23355	6.41865
Ta#S16255939	7.04735	6.91145	6.9686	7.61355	7.32175	7.3458	7.20725	7.38075	7.27975	6.83805	7.0068	7.36545	7.6732	6.92155	7.41475	7.92575	7.14905	6.73515
Ta#S16255980	4.59765	4.66485	5.1165	4.9102	4.585	4.3093	4.15005	4.2437	4.2946	4.25545	4.6614	4.7755	5.00045	4.865	4.60855	4.5881	4.09805	4.08015
Ta#S16256129	6.6005	6.31575	6.321	6.09395	6.49615	6.0659	6.10385	6.23005	6.6676	6.7765	6.65885	6.13925	6.28375	6.69835	5.9372	6.1945	5.9902	6.4683
Ta#S16256343	4.74675	5.07605	5.0417	5.5165	5.6513	5.02065	5.29265	5.1583	5.90855	4.32695	5.2109	5.0784	5.18045	5.23025	5.25495	5.5698	5.29655	5.7119
Ta#S16257959	8.29885	7.87865	8.1815	8.30095	8.01245	7.82335	7.82475	7.83975	7.38325	8.2938	8.26265	8.2426	8.5159	8.36705	7.5809	7.9659	7.80145	7.21435
Ta#S16258041	6.1576	6.20195	5.32305	5.19335	5.6135	5.38235	5.6757	5.34645	5.2924	6.06385	6.0436	5.61065	5.1929	5.01745	4.9803	5.88705	5.4736	5.67425
Ta#S16258570	9.79885	10.5417	10.934	10.1446	11.0848	10.9111	10.9225	10.7543	9.7809	9.7461	10.3307	10.8415	10.1858	11.3625	10.9266	11.1058	10.8622	9.96155
Ta#S16259841	11.046	10.9369	11.2729	10.6865	10.4265	10.471	10.6327	10.3773	10.2442	10.8738	10.5094	10.9799	10.3537	10.9865	10.4677	10.2097	10.1544	10.4512
Ta#S16261045	9.5254	9.55465	9.49595	8.98625	9.58215	8.73105	8.792	8.3804	8.9041	9.6858	9.6995	9.5429	8.85855	9.763	8.74415	8.64955	8.72525	8.4911
Ta#S16261107	9.0131	8.6581	9.34115	10.1084	9.39805	9.64235	9.8052	9.5224	9.79025	8.92155	8.37665	9.5191	10.1617	9.4417	10.053	9.84665	9.5882	9.97715
Ta#S16262813	8.37065	7.9217	7.96715	8.3184	7.0672	7.9195	7.9647	8.27845	8.71455	8.53345	7.6114	7.6904	7.9831	6.9773	8.00245	7.76015	7.7723	8.6183
Ta#S16264249	7.33265	7.12355	6.7775	6.8944	6.79015	6.2613	6.79015	6.26	6.29105	7.3053	7.2677	6.7409	6.728	6.97775	6.4283	6.75	6.51905	5.9099
Ta#S16265424	4.51305	4.12225	4.3546	4.6221	3.9903	4.3601	4.1312	4.02175	4.3666	4.37965	4.4123	4.5791	4.879	3.9051	4.69245	4.1459	3.9295	4.75585
Ta#S16266455	4.27065	4.39135	4.93065	4.6806	4.57735	5.0672	4.68305	4.67265	5.1788	4.5158	3.94465	4.84115	4.78335	3.98735	5.7609	4.82775	4.7792	4.6671
Ta#S16465291	5.0289	5.02105	4.4595	4.45135	4.83995	4.77775	4.90685	4.59595	4.3477	5.05565	5.0686	4.44655	4.18405	5.0125	4.6296	4.8061	4.8054	4.21345
Ta#S16465461	6.5356	6.22935	5.9092	5.6114	6.3004	6.11025	5.9104	5.58765	5.71775	6.1182	6.3888	6.03255	6.7002	6.0344	5.4589	6.1481	5.19075	5.8377
Ta#S16465589	5.67375	5.54665	5.4147	5.71845	5.46335	5.5107	5.24095	5.04705	5.1548	5.90755	5.6078	5.78995	5.4836	5.7586	5.1592	5.1881	5.0622	5.3599
Ta#S16465692	5.3702	4.8799	5.21035	5.14975	4.85985	5.00155	4.5256	4.39955	4.43825	5.23115	4.91115	5.0074	5.2658	5.00575	4.6715	4.151	4.38245	4.45035
Ta#S16465797	7.77615	8.329	7.13945	7.8149	7.82035	8.1823	8.35025	8.0101	6.9794	7.55615	8.4366	7.25005	7.5933	7.99115	7.98935	8.1891	7.97515	7.05945
Ta#S16465828	3.6034	4.29465	3.46655	3.7077	3.90395	3.72155	4.0519	4.0665	3.79565	3.61255	3.90665	3.66355	3.7515	4.29945	4.09125	4.1259	4.31435	3.4074
Ta#S16465833	8.57815	8.1859	8.91395	8.7138	8.30735	8.5802	8.31505	8.13615	7.835	8.45915	8.32165	8.58375	8.7325	8.4892	8.3114	8.28995	8.2431	7.84045
Ta#S16465918	4.3762	4.2683	4.2703	4.3533	4.2503	4.37135	4.54425	4.57595	4.593	4.3519	4.03435	4.1337	4.26685	4.03145	4.3532	4.40265	4.569	4.5645
Ta#S16466320	4.78605	3.9626	4.6165	4.37995	3.8029	4.08085	3.8109	4.0257	3.7918	5.0996	3.90875	4.4465	5.01	4.0224	4.26055	3.94265	4.6539	3.89695
Ta#S16526200	6.8569	6.56615	7.49645	8.12155	6.89385	7.89165	6.9731	7.23545	7.59785	6.90875	6.19555	7.4787	8.1289	6.68995	7.5079	6.663	6.48885	7.4154
Ta#S16876279	5.02465	5.0885	5.38485	6.34425	5.31	5.98985	5.29645	5.79955	6.45165	4.9974	4.2958	5.47445	6.5142	5.3418	6.1379	5.36455	5.694	6.28235
Ta#S16978158	6.992	7.13075	6.59765	6.00125	6.72095	6.0072	6.4419	6.1209	6.31915	6.85925	7.08855	6.43175	5.6422	7.21625	6.1814	6.2944	6.4665	6.338
Ta#S16978491	5.2868	4.81085	5.226	5.07605	5.10625	4.56445	4.3155	4.41595	5.362	4.8597	4.79155	5.57255	5.2636	5.18125	4.41765	4.39165	4.9956	5.0598
Ta#S17524349	4.90425	4.83945	4.7234	4.2739	4.55385	5.23305	5.2077	5.0391	4.53965	5.03145	4.66415	4.41345	4.53855	4.45515	4.95345	5.1004	5.2045	4.21425
Ta#S17536523	4.0547	4.25915	4.74805	4.06695	4.7252	4.14175	4.2918	4.2126	3.8433	4.2521	4.8404	4.53915	4.85825	4.39725	4.23375	4.75695	3.8936	4.0746
Ta#S17878443	7.58995	8.13	6.98065	7.413	7.67035	7.28745	7.71855	7.6076	6.49595	7.7417	8.2065	6.94675	7.20325	7.4744	7.5954	7.9171	7.64605	6.3776
Ta#S17878520	9.7165	8.79195	10.0354	10.1677	9.497	9.88025	9.132	9.42045	10.1288	9.5926	8.67315	9.9428	9.94155	8.8716	9.72265	9.0284	9.30565	10.1212
Ta#S17878584	6.3272	5.3361	6.31195	6.41945	5.8791	6.4704	5.73195	6.38545	7.2129	6.18855	5.08475	6.36435	6.94415	5.5865	6.2388	6.1214	6.04435	7.5572
Ta#S17878729	5.68975	5.42465	4.9537	4.66075	4.8142	4.846	4.748	5.17985	5.3475	5.8227	4.78375	4.90475	4.2953	4.7047	4.61395	4.51685	4.67535	5.5565
Ta#S17878822	4.37295	4.6166	4.06415	4.46095	4.14145	3.95465	4.1009	4.00915	4.04145	4.45325	4.7592	4.188	3.9654	4.24825	3.96085	3.9612	3.72945	3.9526
Ta#S17878963	5.1447	5.5537	5.58195	5.37455	5.88395	5.4339	5.59155	5.64455	4.57445	5.17115	5.419	5.5825	5.48265	6.2478	5.72175	5.5964	5.719	4.53755
Ta#S17879065	6.44545	7.4141	6.8025	7.12755	6.5211	6.84955	6.7585	7.413	7.0332	6.8864	6.8446	6.4397	6.05815	6.28895	6.91125	6.98375	7.13775	7.55075
Ta#S17879074	4.29975	4.63625	3.99595	3.92	4.12115	4.5173	4.449	4.22755	3.87625	3.96995	4.5534	4.03385	4.6728	3.9006	4.90255	4.37785	4.208	3.89575
Ta#S17879129	4.4779	4.61965	4.7819	4.03655	4.6584	4.28395	4.16055	3.80535	4.21175	4.5551	4.7325	4.7134	4.70945	4.33425	4.3435	4.1144	3.96795	3.99885
Ta#S17879251	6.6935	6.19645	7.00925	7.4066	6.8891	7.49635	6.9697	6.65845	7.2592	6.4281	6.16805	7.021	7.3745	6.66915	7.64635	7.0711	6.3434	7.2778
Ta#S17879265	7.03745	7.0372	6.21735	6.20735	6.614	6.5591	6.49425	6.1279	5.8096	6.7972	7.6081	6.20415	6.33725	6.30095	6.36925	6.41685	5.64885	5.80825
Ta#S17879339	12.3924	11.7027	12.8619	13.1009	12.5738	12.8033	12.4822	12.6704	13.1988	12.1611	11.6524	13.0466	13.0289	12.5618	12.9594	12.5676	12.8433	13.1174
Ta#S17879358	5.8343	4.68755	5.63825	4.3091	4.4563	5.1294	4.6104	4.6816	5.38445	5.77635	3.89205	4.8592	5.6625	4.7322	4.7199	4.3553	4.17115	5.03355
Ta#S17879560	6.0844	5.4734	5.10345	5.6927	5.075	5.1711	5.64945	5.89325	5.50255	5.9618	5.5036	5.18235	5.45385	5.3344	5.9125	5.7684	5.4602	5.8009
Ta#S17879699	4.01675	4.0933	3.74255	3.6509	3.5549	3.64605	3.88185	3.92445	3.3853	4.1255	4.31245	3.52185	3.8166	3.73365	3.58115	3.8091	3.95785	3.5445
Ta#S17879791	5.3493	4.93825	6.35855	6.75705	5.71245	6.63655	5.5912	5.5357	6.38995	5.7037	4.8692	6.2043	6.6729	5.49245	6.1357	5.5023	5.4817	6.5724
Ta#S17880229	4.7241	4.85915	5.0195	4.73705	4.3576	4.40945	4.27065	4.3365	4.44135	5.12715	5.0533	4.71135	4.5892	4.14	4.1182	4.27055	3.8543	3.8372
Ta#S17880273	9.46565	9.23135	10.0677	10.2903	9.3034	10.4683	10.0928	10.2493	9.61755	9.74135	9.2738	10.0007	10.3018	9.34715	10.6349	10.1982	10.1202	9.5517
Ta#S17880315	7.01145	7.6395	7.56305	7.44445	7.89635	7.5863	7.8377	8.1521	7.91775	6.99575	7.697	7.7768	7.5154	7.9412	7.8989	7.80275	7.93045	8.0085
Ta#S17881158	6.8828	6.8318	6.61315	7.28905	6.39685	7.0606	6.5552	7.58455	8.1466	6.72265	6.3469	6.8551	6.78145	5.9574	7.0551	6.8579	6.99555	8.0949
Ta#S17881252	6.1972	6.0096	6.0655	6.08185	5.59045	5.8448	6.1245	6.144	6.61715	6.2785	5.7242	6.26375	4.98485	5.41195	6.18965	5.9995	6.13385	6.8936
Ta#S17881421	6.1214	6.343	6.21255	6.15485	6.2878	5.43835	5.1022	5.4394	6.4624	6.25105	6.2224	6.38365	6.10535	6.1733	5.286	5.02765	5.4616	6.0013
Ta#S17881474	6.26725	5.61365	6.05355	6.40235	5.6972	6.47755	6.06495	6.01865	5.689	6.2223	5.74125	6.14	6.5858	5.8242	6.32645	6.29435	5.877	5.8649
Ta#S17881517	12.2619	11.6066	12.6829	12.1369	12.299	12.6416	12.3856	12.3343	12.8014	11.8881	11.3948	12.7974	12.061	12.2755	12.51	12.3132	12.3038	12.8047
Ta#S17881545	7.6215	7.8272	7.1957	7.3605	7.3994	7.09135	7.1964	7.04825	7.06475	7.7254	7.8017	7.66025	7.32765	7.51175	7.21855	7.0975	7.2192	6.77185
Ta#S17881685	4.05415	4.00825	3.81775	3.8502	3.61135	3.74005	3.92715	3.9985	3.9834	4.34375	3.95705	3.46155	3.3905	3.5087	3.78015	3.8867	4.11265	3.8911
Ta#S17882055	7.3634	6.88735	7.4923	7.10815	7.74905	8.24015	7.6526	7.63175	7.62715	7.22445	7.1632	7.5013	7.72335	7.7123	8.38275	8.1097	7.8891	8.504
Ta#S17882153	6.9253	6.0855	6.3316	6.84385	6.61175	6.75795	6.04935	6.14395	6.80565	7.23945	5.92275	6.62055	7.14915	6.0362	6.80795	5.93695	6.23555	7.05865
Ta#S17882462	9.7323	9.7723	10.5248	10.4466	9.691	10.5967	10.3082	10.5006	10.5465	9.4435	9.5114	10.4008	10.3224	9.38265	10.4009	10.3716	10.2206	10.5877
Ta#S17882520	4.50515	4.6269	4.1836	4.38805	4.472	4.3491	4.34725	4.20435	3.87005	4.72365	4.619	4.0263	3.9022	4.2151	4.37745	4.21085	4.46095	3.7132
Ta#S17882559	8.9985	8.9976	9.5915	10.0536	9.50155	9.64165	9.3881	9.717	10.0399	9.1621	8.7404	9.46525	9.8033	9.31795	9.7706	9.67145	9.61345	10.1559
Ta#S17882772	8.61485	8.75075	7.85375	8.0362	7.9866	8.112	8.1578	8.5322	7.43585	8.51445	8.9265	7.66355	8.1433	7.84065	8.2524	8.46305	8.63135	7.2646
Ta#S17883131	4.3695	3.7737	3.7721	3.6955	3.5956	3.3959	3.7849	3.74995	3.58225	4.5191	3.9234	3.90975	3.9285	3.7398	3.56275	3.6729	3.46465	3.5168
Ta#S17883169	6.70865	6.7112	6.5484	7.04875	6.50885	6.47675	6.4628	6.25755	6.05755	7.10295	6.9518	6.6702	7.3091	6.317	6.43805	6.2907	6.2664	6.4999
Ta#S17883226	3.63305	3.7625	3.3109	3.8172	3.8472	3.75665	3.2446	3.4714	3.1879	3.9189	4.18625	3.2236	3.43555	3.61615	3.72125	3.8231	3.643	3.2398
Ta#S17883558	7.3761	7.52895	7.9851	6.6319	8.3707	6.72175	6.8266	7.53645	7.1741	7.4801	7.75745	8.0105	6.65945	8.4908	7.27935	7.01305	7.6941	7.38525
Ta#S17883591	7.3467	6.47455	6.2116	6.4472	5.77975	6.17385	6.6264	6.99275	7.25255	7.2054	5.73115	6.2975	5.969	5.4663	6.2446	6.4733	6.76325	7.60695
Ta#S17884090	5.5413	5.2467	5.13395	4.76465	4.54825	4.6358	4.3325	4.62245	4.71425	4.69835	5.14575	5.0898	4.0237	4.40925	4.47715	3.9289	4.09965	4.5213
Ta#S17884449	6.40865	6.6496	5.65675	5.65005	5.9166	6.1543	5.9659	6.0953	5.7952	6.6989	6.51835	5.65345	6.2137	5.91155	6.26795	5.8397	6.3515	5.63255
Ta#S17884687	5.41695	6.04705	5.98965	5.48015	5.5967	5.64395	5.86825	5.56875	4.93225	4.97125	6.04	5.9363	5.52685	6.0313	5.69635	6.083	5.23055	4.8807
Ta#S17884831	4.54795	4.4899	4.2587	4.3024	4.31265	4.4114	4.50105	4.4761	4.9199	4.64045	4.6335	4.1754	3.91195	4.36685	4.5027	4.48525	4.38505	4.94775
Ta#S17884844	6.8591	6.17805	7.3671	7.74335	7.2923	7.42875	6.91815	7.0033	6.2767	6.67375	6.671	7.4373	8.0997	7.5499	7.24705	6.9385	7.00345	5.9995
Ta#S17884928	4.85105	4.927	4.5222	5.06655	4.6165	4.6409	4.38685	4.39335	4.80425	5.53825	5.2013	4.4754	4.61105	4.57	4.40495	4.42335	4.3071	4.3708
Ta#S17885065	3.9454	3.927	3.69845	3.4817	3.846	4.08155	4.3574	4.10885	3.43535	4.27235	3.8413	3.4297	3.6973	3.88805	4.01805	4.0044	4.34605	3.2153
Ta#S17885204	5.97075	5.67635	5.8978	6.0169	5.76465	5.59085	5.39375	4.9528	4.78075	5.98755	5.42865	5.69245	6.32755	5.94275	5.45605	5.2953	4.9516	5.2132
Ta#S17885306	5.65995	5.0205	5.78065	5.8041	5.4364	5.823	5.4342	5.1855	5.3198	5.5477	5.2059	5.6455	6.77375	5.20175	5.2932	5.25845	4.94965	5.7358
Ta#S17885380	8.0723	7.3973	7.5128	7.5162	7.05455	7.10415	7.05425	7.0386	7.33205	7.96235	7.4231	7.72005	7.6982	7.16115	7.1137	6.9263	6.4661	7.04765
Ta#S17885461	7.4641	7.6392	7.9804	7.594	8.35325	8.0288	8.42855	8.53805	6.8846	7.2274	7.9546	8.01145	7.9626	8.1997	7.94995	8.3587	8.50135	6.44775
Ta#S17885545	4.8981	4.52085	4.37185	4.6004	4.125	4.2174	4.4362	4.6353	4.67285	5.2531	4.31815	4.54135	4.9846	4.0246	4.4257	4.18855	4.23425	4.7129
Ta#S17885621	6.16795	5.98925	6.12635	6.03345	5.1578	6.21415	5.62895	5.83795	6.4466	6.1281	5.42875	5.93205	5.7831	4.77075	5.6675	5.714	5.92665	6.8129
Ta#S17885956	5.24585	4.7708	4.7415	4.4122	4.2021	4.2548	4.2162	4.0443	4.97375	4.99585	4.7358	4.48435	4.56175	4.02425	4.5185	4.42725	4.17455	4.73355
Ta#S17886533	4.86045	5.4691	4.68	5.8947	5.84575	5.10445	5.5207	5.7001	5.1144	4.77335	5.53315	5.2174	6.288	6.0052	5.1082	4.99385	5.57365	4.60105
Ta#S17886535	7.5051	7.54915	6.85705	7.10225	7.30335	7.12785	7.1945	6.75625	7.3809	7.69605	7.6942	7.1086	6.955	6.79175	6.98215	6.85705	6.90595	7.42755
Ta#S17886714	8.12585	7.6486	7.95155	8.157	7.3885	7.5177	7.63635	7.94895	7.5391	7.7421	7.34635	8.0214	8.34305	7.26755	7.6964	7.48775	7.64175	7.5509
Ta#S17886812	8.54305	8.60495	9.3566	8.4695	8.2516	8.03375	8.2504	8.1122	8.897	9.10455	8.66365	9.24845	8.36075	7.85225	8.09375	8.14405	8.55635	9.2813
Ta#S17886814	6.2311	6.0658	6.6254	6.64635	6.6316	7.0041	7.07335	7.48605	6.61575	5.8985	5.6253	6.54065	7.13545	6.76785	7.2339	6.8973	7.08855	6.85585
Ta#S17886979	5.3726	5.2277	4.93845	5.01605	4.62245	4.5995	4.53915	4.6363	5.0696	5.63825	5.411	5.239	5.20535	4.5374	4.62015	4.2835	4.7368	5.32295
Ta#S17887052	8.97215	7.88695	8.47205	8.17015	8.07665	7.5541	7.5088	7.6701	8.7344	8.89485	8.08325	8.2323	8.28435	7.69	7.64135	7.3469	7.9136	8.53825
Ta#S17887319	5.7474	5.9727	5.9485	5.91345	5.60745	6.3306	6.6672	5.9705	6.24735	5.1561	6.0005	6.3205	5.8627	6.06975	6.5673	6.36685	6.1066	6.69185
Ta#S17887355	4.8438	5.1088	4.66995	4.81845	4.8356	5.21345	5.2013	4.97835	4.75435	5.04305	5.75465	4.7595	4.7054	4.85395	5.2028	5.06925	5.33135	4.47655
Ta#S17887398	3.8104	3.52565	3.45865	4.07415	3.9499	4.11745	4.00285	4.022	3.6992	3.89205	3.57435	3.73425	4.12385	3.8867	4.1577	4.26825	4.1056	3.8507
Ta#S17887595	8.48965	7.7425	8.14915	8.77305	7.6219	8.7798	8.0515	8.5361	8.95355	8.2963	7.6195	8.1437	8.50465	7.3245	8.62975	8.24865	8.6359	9.36085
Ta#S17887811	10.4623	11.146	10.5291	9.7406	11.1917	10.4867	10.9146	11.0557	10.8482	10.7648	11.3458	10.5863	9.74075	11.1852	10.6547	10.8492	10.9607	10.8593
Ta#S17887812	5.79355	5.6737	5.24465	5.13355	5.3161	5.2396	5.2453	5.39955	5.0661	5.80635	5.6604	5.2437	5.23705	5.05645	5.13465	5.22385	5.4411	4.685
Ta#S17887901	4.5675	4.8614	4.66955	4.17615	4.1318	3.7572	3.98975	4.09665	3.8565	4.44705	5.1076	4.07985	4.3996	4.56735	3.70785	3.99775	3.8827	3.96905
Ta#S17887953	8.5143	8.57865	8.81515	9.5687	8.833	9.37755	8.70835	9.2571	9.27805	8.86905	8.4539	8.99535	9.7995	8.7445	9.30535	8.753	9.08325	9.2099
Ta#S17887964	8.61835	7.62965	7.8089	7.95185	7.29035	7.53775	7.54915	7.74245	8.5575	8.50335	7.662	7.9097	7.5283	7.0006	7.6194	7.5031	7.26165	8.67785
Ta#S17888017	6.33395	5.26325	5.8241	6.45045	5.32625	5.77	4.83985	5.4397	5.53505	6.4358	5.1919	5.82825	6.63485	4.69475	5.4969	5.21085	5.14375	6.06125
Ta#S17888020	12.7019	11.7279	12.7607	13.5091	12.2976	12.7376	12.1157	12.149	12.6681	12.6596	11.3802	13.0355	13.1862	12.3293	12.8027	12.2196	12.2249	12.7508
Ta#S17888057	6.2136	5.5171	5.09115	5.2921	4.92465	6.02055	5.40225	6.1131	6.88995	6.0008	4.90975	4.93415	5.3205	4.7502	5.5934	5.2238	5.98005	7.049
Ta#S17888091	4.18325	4.34155	4.16965	4.40715	3.95105	4.44975	4.4861	4.83285	4.4545	4.38805	4.15575	4.45125	4.3487	4.40585	5.13385	4.93265	4.73705	4.19565
Ta#S17888139	5.2332	5.60075	5.05585	4.7538	4.74885	4.70535	4.44425	4.45695	4.7019	5.42645	5.91015	4.96995	4.888	5.0014	4.6372	4.4127	4.6635	3.9736
Ta#S17888158	8.4335	8.62095	9.01	8.98585	8.77875	9.61035	9.2617	8.80085	9.17175	8.1715	8.34515	9.02335	9.0431	9.1741	9.9677	9.76925	9.26265	9.4485
Ta#S17888159	9.4098	9.4617	9.5909	10.2851	9.43895	10.1075	9.3644	9.32115	9.7163	9.58065	8.64085	9.66885	10.1105	9.31615	9.9893	9.12445	9.09125	9.9902
Ta#S17888160	5.86615	5.9044	6.2302	6.7101	5.7197	6.422	5.528	5.92625	6.80635	6.1633	5.65655	6.81435	6.65565	5.8025	6.2914	5.7095	5.77275	7.6319
Ta#S17888186	6.06605	6.15975	6.40505	6.92005	6.69305	6.50345	6.7967	7.11145	7.54275	6.1178	6.17525	6.2978	7.2125	6.554	6.9758	6.8418	6.72495	7.8754
Ta#S17888193	10.9751	10.7713	11.2196	11.368	10.3636	10.9718	10.1008	10.6943	11.1577	11.1031	10.5493	11.0993	11.2598	10.1509	11.0845	10.3616	10.5267	11.4048
Ta#S17888196	9.44895	9.9641	10.0765	10.0617	9.9971	10.1508	9.907	10.0304	10.8011	9.81145	9.5023	9.86435	9.91105	9.78555	10.216	10.0732	10.125	10.6469
Ta#S17888212	6.69985	7.0099	6.4856	6.7902	7.10305	7.0878	6.9695	6.4364	6.3228	6.49005	6.98185	6.6445	6.7973	6.80745	7.25225	7.10915	6.9734	5.8562
Ta#S17888242	8.79765	8.4387	8.6496	8.401	7.8226	8.7699	8.1139	8.4582	9.11035	9.00235	7.88595	8.35	8.6478	7.41235	8.5294	8.00795	8.43785	9.39405
Ta#S17888281	7.75045	7.35325	7.52405	8.65825	7.96065	7.9617	7.29675	8.11855	9.01	7.64405	6.83535	7.69135	8.82585	7.4187	7.96675	7.1396	7.90785	9.1508
Ta#S17888315	6.8637	7.16855	6.4676	6.479	6.8596	6.5245	7.17215	6.98325	6.55435	6.6843	7.1614	6.2521	6.36105	7.0195	6.53355	6.9826	7.0067	6.4257
Ta#S17888324	5.51425	5.3096	5.26475	5.47855	5.26295	5.2681	5.18275	5.4076	5.91935	5.3735	5.52795	5.47075	4.69865	5.1899	5.0387	5.15135	5.3883	5.77015
Ta#S17888356	5.20945	5.67645	5.1198	5.94435	5.50365	5.6753	5.07445	5.46835	5.47565	5.72005	5.70765	4.9126	5.0894	5.14435	6.21835	4.92275	5.31865	5.4835
Ta#S17888471	7.2307	6.98805	7.4059	8.2547	7.3719	8.4369	7.123	7.05595	7.95875	6.8831	6.31035	7.39955	8.2968	7.12055	8.1268	7.2985	7.17895	8.38705
Ta#S17888570	7.3649	7.57495	7.57145	7.8804	7.42285	7.23245	6.99355	7.6045	8.13495	7.3324	7.2639	7.5757	7.89205	7.2364	7.49325	7.27605	7.55445	8.4741
Ta#S17888626	7.76235	7.1908	7.9775	8.70835	7.45895	7.9862	6.68195	7.2849	8.45985	7.75495	7.1462	8.20085	8.86275	7.3676	7.94905	6.64005	7.0131	8.6378
Ta#S17888648	5.52705	5.4065	5.73125	6.1875	5.73885	5.64855	5.71545	5.44425	5.94275	5.6411	5.5182	5.7863	6.6752	5.8624	6.1175	5.79475	5.48625	5.91865
Ta#S17888672	5.28165	5.73665	5.13955	5.63715	5.33705	5.642	5.5711	5.53435	5.88835	5.67625	5.09945	4.99045	5.2174	5.84355	5.4718	5.7158	5.2017	5.7546
Ta#S17888764	9.7913	9.58295	9.77745	10.0267	9.08175	9.97265	9.5847	9.59335	10.1367	9.85745	9.5498	9.72495	9.9187	9.0608	9.786	9.3363	9.5168	10.1845
Ta#S17888791	6.53135	6.79545	6.08715	5.8942	6.042	6.0642	6.11755	5.8631	5.4435	6.66195	6.76355	6.09815	6.14805	6.12035	5.95785	6.0878	5.83205	5.47475
Ta#S17888817	6.46765	6.60245	6.49805	6.1484	6.85915	6.38235	6.49375	6.40345	5.8815	6.2571	6.8218	7.00745	7.01245	7.0606	6.33335	6.3012	6.4769	5.87915
Ta#S17888913	6.3604	6.4168	6.4672	6.707	6.9159	7.48545	7.2113	7.56715	6.7719	6.3455	6.41775	6.741	7.2698	6.6767	7.96475	7.0202	7.4093	6.89155
Ta#S17888924	5.59375	5.78815	5.87955	5.6314	6.12585	6.4005	6.1724	6.33185	5.5707	5.48105	5.7988	5.4433	6.0199	5.8739	6.4441	6.3558	6.5383	5.6556
Ta#S17888929	5.7243	5.4896	5.06705	5.2201	5.17445	5.45765	5.4762	5.67645	5.0258	5.29755	5.24975	4.87965	5.1909	4.8812	5.34335	5.7998	5.69625	4.9797
Ta#S17888960	5.08685	4.962	5.5321	6.0092	5.15175	5.9227	5.4682	5.31955	6.398	5.178	4.56175	5.72155	6.21855	5.46035	5.93995	5.1712	5.28185	6.51645
Ta#S17889064	11.1814	11.3965	11.6285	11.6016	11.3321	11.7484	11.2244	11.8735	12.301	11.1279	10.9448	11.6504	11.3835	11.1558	11.5814	11.3947	11.705	12.4587
Ta#S17889234	5.41705	6.3044	5.1898	5.48165	5.26795	6.1039	6.0252	6.2073	5.58125	5.3184	6.0021	5.7141	5.70115	5.3136	6.08135	6.2629	5.99495	5.11715
Ta#S17889248	6.03975	5.87455	6.39835	6.96475	5.8062	6.01965	5.54615	5.8441	7.2198	6.11245	5.81365	6.335	6.8999	5.78945	6.12475	5.4388	6.0842	7.03935
Ta#S17889395	8.68545	8.18335	8.79085	9.13185	7.6996	8.76115	8.4797	8.664	9.1903	8.76615	7.86075	8.76145	9.0797	7.7605	9.0763	8.37485	9.0592	9.172
Ta#S17889442	9.2187	8.3733	9.06825	9.65975	8.50885	9.11665	8.41335	8.82455	9.6384	8.9811	7.93595	9.12485	9.4655	8.27735	9.36915	8.14575	8.4703	9.729
Ta#S17889504	4.9468	4.8477	4.82175	4.8924	4.27365	4.16955	4.44605	4.11825	4.5707	5.1238	4.59815	4.19535	5.3599	4.32995	4.27265	4.1288	4.28845	4.2393
Ta#S17889513	7.1438	6.65245	7.62815	7.75225	7.6672	8.5931	7.927	7.78895	7.66235	6.9441	6.47945	7.83595	8.35905	7.7894	8.7282	7.8884	7.39415	7.9616
Ta#S17889537	6.69735	6.84965	6.57605	6.91125	6.23265	6.97295	6.7025	6.64475	6.76965	6.8243	6.586	6.4988	6.46775	6.2703	6.9585	6.6272	6.6192	7.11485
Ta#S17889538	5.8968	5.30975	6.7743	7.19665	7.12025	7.47395	6.0741	6.5293	6.72515	5.99435	4.96315	6.7747	7.66085	6.58795	6.78355	6.24485	6.0741	7.4594
Ta#S17889577	6.10415	5.5684	6.3588	6.57855	5.78405	6.00675	5.23705	5.32995	6.30235	5.936	5.10305	6.15165	6.4483	5.5254	6.00585	5.62115	5.475	6.23985
Ta#S17889590	5.7947	5.55705	5.4682	5.00765	4.98185	5.141	5.3618	5.14845	6.0088	5.7796	5.4094	5.2622	4.44515	5.18355	5.15005	4.95595	5.2181	5.73575
Ta#S17889619	4.5196	4.01715	4.2959	4.56125	4.48195	4.8104	4.1753	4.18695	5.0481	4.0809	3.9747	4.23175	4.09345	4.0423	4.3344	4.22075	4.22565	5.6102
Ta#S17889682	5.76285	5.57185	5.03435	4.7348	5.5621	5.75615	5.70785	5.5352	5.5184	5.8316	5.59525	5.4445	4.87965	5.1787	5.64415	5.67535	5.8485	5.41675
Ta#S17889726	5.59225	6.02635	5.4301	5.47145	5.5869	5.3889	5.739	5.8499	5.2666	5.87285	6.0936	5.41205	4.61975	5.47605	5.5886	5.8362	5.84885	5.28055
Ta#S17889745	9.78065	9.23535	9.78495	10.706	9.61335	9.76495	9.544	9.94245	10.2662	9.665	8.9925	9.76365	10.696	9.46135	10.0471	9.45115	9.7345	10.423
Ta#S17890040	5.7655	6.0137	5.41865	5.7216	5.6464	5.39445	5.27725	5.5608	6.0146	5.80085	6.38295	5.7298	5.6894	5.7481	5.42335	5.36955	5.44155	6.3946
Ta#S17890100	5.63405	5.57455	5.3128	5.6548	5.2391	5.81165	6.09235	5.64165	6.5095	5.3301	5.73775	5.46795	6.13905	5.4558	6.1799	5.8442	6.3331	6.51835
Ta#S17890104	7.8166	8.8883	7.1583	7.08	8.2719	7.13885	7.72185	7.907	8.55375	8.21075	8.8788	7.26665	6.96885	7.8549	7.41055	7.6717	8.03045	8.64845
Ta#S17890152	6.5281	6.4751	6.17115	5.40095	6.0268	6.24705	6.25	6.20315	6.2629	6.64155	6.52265	5.9497	5.4986	6.1749	6.16665	6.34425	6.1194	6.45405
Ta#S17890191	10.6024	10.6414	10.5693	10.2528	10.8211	10.285	10.221	10.1014	9.94895	10.6206	10.7121	10.643	10.0769	10.7843	10.2287	10.182	10.1335	9.81385
Ta#S17890266	6.1537	6.3509	5.4388	5.8063	5.95505	6.21915	6.396	5.95565	5.75595	6.07535	6.41755	5.01065	5.5515	5.56995	6.16345	5.5771	5.8664	5.4838
Ta#S17890362	7.00955	7.0624	7.132	7.1795	7.5932	7.6293	8.0296	7.947	7.5842	6.8317	7.0188	7.24975	6.94325	7.61405	7.40465	7.89805	7.7967	7.46025
Ta#S17890423	6.25535	5.9655	6.89685	6.63	6.8854	6.509	6.68655	6.1348	6.6036	5.6005	6.11715	6.77615	6.73325	6.79265	6.31925	6.5809	6.30945	6.27255
Ta#S17890428	8.09435	8.27785	7.88785	7.5963	8.15225	8.46585	8.4772	8.24675	7.5835	7.83325	8.32205	7.7814	7.52855	8.1753	8.1793	8.5754	8.32755	7.6512
Ta#S17890502	3.8978	3.9788	3.9465	3.716	3.9401	3.88325	4.1906	4.14175	3.8553	3.79865	3.6931	3.604	3.68505	3.91555	4.03265	4.09765	4.429	3.6292
Ta#S17890550	5.4733	5.35285	5.0182	4.6444	4.91255	4.92985	4.80295	4.6415	4.5933	5.54525	5.20205	5.01725	4.9115	4.8968	4.9006	4.86465	4.7829	4.5247
Ta#S17890569	8.38735	7.88105	9.0078	9.76745	8.5627	9.40165	8.6113	9.04	9.21505	8.1194	7.85205	9.2562	9.7819	8.6654	9.2143	8.239	8.70255	9.2231
Ta#S17890587	5.34745	5.47945	4.83125	4.95055	4.94435	4.7676	4.811	4.96965	4.86875	5.35695	5.77925	4.9605	4.2785	4.6948	4.91565	4.86545	5.18255	4.50845
Ta#S17890623	8.36055	8.76685	8.63225	8.3994	8.98835	8.34005	8.55655	8.0924	8.4352	8.5964	8.907	8.82255	8.06255	9.0435	8.16355	8.3474	8.3693	8.7798
Ta#S17890742	10.3857	10.5036	10.8975	10.529	10.5051	10.0778	10.2472	10.123	10.089	10.2884	10.5627	11.1624	10.7363	10.7989	10.0752	10.3028	10.0435	10.4282
Ta#S17890771	8.1275	6.6463	8.83015	9.113	7.54105	8.44785	7.5631	8.09385	8.54855	8.22725	6.9035	8.90395	9.4415	7.48805	8.2073	7.06065	7.37215	8.7772
Ta#S17890794	4.02615	4.48315	4.4493	4.62505	4.6104	4.0683	3.94455	4.18845	4.04015	4.02105	4.07845	4.76855	4.9124	4.87155	3.9951	3.7206	3.98195	4.0555
Ta#S17890795	6.77305	7.1673	6.8145	7.1676	7.2638	7.781	7.5312	7.5599	7.39625	6.95155	7.02245	6.7848	6.9506	7.2727	7.98175	7.7181	7.44085	7.4502
Ta#S17890800	5.40125	5.25075	4.99675	5.7572	5.2458	5.83475	5.45315	5.2437	5.26815	5.7983	5.3883	5.065	5.63095	4.90595	5.8239	5.5067	5.17975	4.8555
Ta#S17890825	5.65795	5.6486	5.91085	6.1985	5.39665	5.4	4.9058	4.99795	6.0962	5.75845	5.2855	6.275	6.65335	5.12045	5.8929	4.92615	5.31135	6.5362
Ta#S17890827	7.17815	6.867	6.9163	7.0661	6.21325	7.37385	6.7339	7.4065	7.54935	7.024	6.82665	6.63955	7.75655	5.89855	7.3372	6.8095	7.08455	7.6196
Ta#S17890898	3.9112	4.26305	3.84915	3.6869	3.63665	4.0812	3.77175	4.05585	3.7194	4.0115	4.1627	3.56785	3.74915	3.5714	3.797	3.8468	3.84735	3.45085
Ta#S17890908	5.89365	5.61165	6.2796	6.4861	6.12225	5.84985	5.4948	5.4856	5.32265	5.6201	5.3535	6.5608	6.6446	6.42565	6.0129	5.99305	5.5422	4.97565
Ta#S17890960	8.0332	8.28205	8.2013	8.1787	8.8334	8.2741	8.32125	8.20575	7.1911	8.26455	8.3279	8.1371	7.6223	8.8548	8.3436	8.21565	8.47855	6.887
Ta#S17891600	8.5041	8.67315	7.97635	8.0341	8.04705	8.026	8.0689	8.1763	8.4948	8.8378	8.8366	7.8846	7.99185	8.02745	8.13585	8.1228	7.96585	8.2112
Ta#S17892293	5.3145	5.46975	5.2301	5.37845	5.1646	4.73405	4.8923	4.6571	4.77735	5.75935	5.555	5.2595	5.08975	5.3797	5.13995	4.65205	4.64615	4.5269
Ta#S17892759	8.1369	8.6243	8.1286	7.8241	8.36925	7.901	7.79165	7.46995	7.69845	8.26755	8.94835	8.06795	8.0324	8.0906	7.89125	7.9203	7.4055	7.9169
Ta#S17892770	8.4751	8.82515	8.16655	8.0962	8.79415	8.0099	8.23195	8.3546	8.36925	8.7385	9.60775	8.08665	7.7846	8.8152	8.0352	8.2713	8.32755	8.21175
Ta#S17892857	9.7636	9.59965	10.1649	10.7842	9.87645	10.3038	10.1329	10.2426	10.8207	9.91275	9.41215	10.0866	10.846	9.70635	10.1137	10.1451	10.1494	11.0098
Ta#S17892929	7.5179	5.6758	6.88325	6.9922	6.6768	6.45105	6.3401	6.5213	7.0516	7.15335	6.14985	7.30935	7.54235	6.3868	6.60605	6.6612	5.91135	7.32905
Ta#S17892988	7.21175	7.0481	6.2499	7.0863	6.13015	6.88545	6.59535	6.8614	6.7877	7.0495	6.86165	6.26005	6.5776	5.97215	7.1753	6.57145	7.02385	6.77505
Ta#S17893002	8.56615	8.4032	8.52555	9.2012	8.4243	8.1473	7.6207	7.7332	8.71075	8.84245	8.4394	8.58965	9.234	8.50065	7.8841	7.3155	7.7068	8.55025
Ta#S17893217	13.5351	12.8618	14.0224	14.0105	13.8628	13.5689	13.1797	13.1768	13.8313	13.3575	12.5792	14.2553	13.951	13.7445	13.5016	13.2479	13.2782	13.9855
Ta#S17893230	10.5838	10.877	10.2069	9.81305	10.5109	10.2471	10.6377	10.5015	10.1367	10.7335	10.9196	10.0955	9.76255	10.379	10.441	10.7005	10.593	10.1022
Ta#S17893256	8.65085	8.6986	9.69595	9.7105	9.32275	9.5357	9.38815	9.36705	9.254	8.8043	8.2787	9.4995	9.7428	9.07855	9.7555	9.5768	9.4021	9.72155
Ta#S17893485	4.9784	4.77975	5.1826	5.0221	4.64005	4.9003	4.6648	5.0654	5.12005	4.6546	4.73525	4.6617	4.62445	4.76755	5.0299	5.18275	4.9242	5.3221
Ta#S17893515	10.2438	9.41765	10.7629	11.0775	10.4146	11.2994	10.2903	10.3224	11.4602	9.8882	9.25565	11.0307	11.3298	10.4701	11.1139	10.2516	10.3615	11.5746
Ta#S17893549	9.602	8.633	9.81845	10.3088	9.3871	9.77535	8.98145	9.1936	10.2583	9.576	8.5621	9.9582	10.456	9.26875	9.91205	8.73485	9.30315	10.5474
Ta#S17893552	8.7555	8.0897	8.9359	9.29745	8.3225	9.32025	8.85355	9.09995	9.27155	8.7197	8.2974	9.31375	8.8391	8.3018	9.2356	8.7812	9.16185	9.534
Ta#S17893728	6.0317	5.7387	6.20005	6.6502	5.8138	6.21275	6.49405	6.4998	7.0751	6.34315	5.9242	5.8568	6.75155	5.6673	6.7286	6.3383	6.5483	7.35285
Ta#S17893754	4.1682	4.8501	4.47345	4.6745	4.8621	4.61435	4.45015	4.2101	3.98155	4.1034	4.4748	4.6712	4.92475	5.3208	4.6188	4.44205	4.76635	3.9978
Ta#S17893926	7.98795	7.7063	7.89265	8.00435	7.96235	8.32905	8.332	8.1012	8.73705	7.8081	7.7332	7.54775	7.68525	7.88285	8.2053	8.1393	8.3596	8.63335
Ta#S17893985	6.4626	5.4264	7.11485	7.65635	6.18695	7.3748	6.47905	6.3393	7.4214	6.6166	5.45445	7.48425	7.86035	6.5329	7.17195	6.2494	6.3126	7.8004
Ta#S17894011	5.9125	5.9849	6.59595	6.74055	6.12125	7.49895	6.8581	6.8252	7.10845	6.06835	5.7777	6.71245	6.758	6.01915	7.26265	7.0409	6.99465	7.6215
Ta#S17894090	6.27315	5.9075	6.97905	7.84235	7.35375	7.34415	6.2125	6.6551	7.35205	6.16595	5.4975	6.9793	8.22265	7.32865	7.2799	6.31675	6.35495	7.5762
Ta#S17894102	6.958	7.0806	6.64725	6.6395	6.74185	6.8676	6.76805	6.83435	6.6377	7.4607	7.27525	6.72095	6.1721	6.70265	6.89975	6.8906	6.5246	6.9642
Ta#S17894438	7.36285	6.86625	6.8549	6.90075	6.7104	7.5364	6.75135	7.27385	8.09635	7.27065	7.0697	7.1984	7.6298	6.451	7.7728	6.70795	7.3652	8.11205
Ta#S17894487	8.1416	8.4682	8.7954	9.3412	8.51385	9.32345	8.80405	9.20435	9.36855	7.9057	8.3358	8.7052	9.4026	8.5674	9.58715	8.82835	8.9594	9.45305
Ta#S17894538	11.2624	10.1842	10.6883	11.2782	10.6086	11.285	10.7982	10.3799	11.1339	10.8712	9.8198	11.1906	11.7505	10.619	11.4007	10.5009	10.486	11.2591
Ta#S17894573	9.03215	8.61155	8.9283	9.23835	8.663	8.7218	8.3771	8.2643	8.64935	9.3008	9.0424	8.95565	8.7758	8.40945	8.70155	8.24225	8.40985	8.5807
Ta#S17894585	5.7714	4.31695	5.29115	6.1066	5.80045	6.02695	5.6562	6.15205	6.1587	5.9116	4.73135	5.85335	6.1398	4.938	6.09625	6.02205	6.3101	6.3352
Ta#S17894710	8.4857	8.13005	8.77925	8.38865	7.3298	7.9394	7.6064	7.6424	8.354	8.4741	7.58935	8.70275	8.6795	7.4482	8.01085	7.5079	7.5982	8.571
Ta#S17894714	6.83925	7.21785	7.23845	6.8053	6.88465	6.65715	6.5633	6.4675	6.3799	6.77235	7.2063	6.9529	6.81645	6.44645	6.7327	6.53335	6.11675	6.2938
Ta#S17894737	5.08935	5.4652	5.05895	5.3822	5.31415	5.18985	5.23935	5.6169	4.91035	4.7619	5.47975	4.9006	4.6526	5.2844	5.2369	5.15495	5.56075	5.22595
Ta#S17894790	6.52605	6.2917	6.3659	6.36915	5.70765	5.64755	5.08655	5.0939	6.61265	5.94225	5.41645	5.64375	5.7886	5.7124	5.5901	5.03375	4.93715	6.6513
Ta#S17894933	4.80355	4.6669	4.562	4.3761	4.6023	4.56	4.1847	4.5462	3.8277	5.16405	5.1205	4.32375	5.09835	4.4773	4.71875	4.3215	4.51905	3.97805
Ta#S17895017	3.93655	3.5546	4.0983	3.69955	3.75975	3.57435	3.4123	3.4316	3.44855	4.039	3.79655	4.26845	3.651	3.69465	3.59325	3.4352	3.3893	3.2725
Ta#S17895473	7.8128	7.5871	7.0613	6.93475	7.1613	7.05445	7.20775	7.10455	7.388	8.00475	7.67755	6.84085	7.14115	6.64765	6.79755	7.20565	7.06485	7.27545
Ta#S17895680	6.60195	5.7671	6.29775	5.91955	6.25495	6.60655	6.0793	5.49	7.2941	5.98685	5.23605	6.6155	6.51975	6.33335	6.94125	6.0107	6.66085	7.16635
Ta#S17895819	8.57595	8.19455	8.64255	8.58145	8.1066	8.42385	8.44735	8.3228	8.44015	8.6932	7.99765	8.65605	8.3116	7.99145	8.1778	8.3207	8.44815	8.8246
Ta#S17895835	7.7499	7.63455	7.5595	7.5557	7.3188	7.08905	7.15825	7.23725	7.69435	7.69945	7.4377	7.3307	7.3212	6.6228	6.91415	6.95675	6.792	7.81895
Ta#S17895878	9.4575	9.82195	8.9258	8.8382	9.35635	9.18175	9.1305	8.9852	9.41955	9.79925	9.9744	9.00445	9.16645	9.4669	9.12295	9.2651	9.0552	9.4687
Ta#S17896238	8.36255	8.18265	8.9972	9.25035	8.8677	9.24505	8.87765	9.0112	9.7973	8.34355	7.6248	8.9671	9.3606	8.9516	9.3963	8.9409	8.9153	9.75165
Ta#S17896608	9.10825	8.64385	8.78415	8.98715	8.8881	8.8693	8.85885	9.35575	9.7695	9.08525	8.2316	8.795	8.78745	8.5522	9.01305	8.7332	9.49875	9.68405
Ta#S17896657	12.0999	11.1551	12.6173	12.7574	11.7988	12.2533	11.7149	11.5183	12.1166	11.9542	11.0864	12.5834	12.9191	11.7811	12.3342	11.6771	11.3267	12.2601
Ta#S17896721	6.72665	6.26465	5.9511	5.45615	5.54425	5.17375	5.53445	5.89645	6.67085	6.91445	6.61545	6.23435	5.36875	5.69515	5.2779	5.56125	5.8235	6.46515
Ta#S17896838	9.1942	7.96395	8.7523	9.515	8.49905	8.5606	7.9644	8.53905	8.6294	8.9562	7.93005	8.62985	9.3228	8.6314	8.2466	7.63485	8.09505	8.82
Ta#S17897005	4.6301	4.8059	5.2636	5.1606	5.8228	5.10425	4.74355	4.65175	4.80595	5.0574	4.13935	5.235	4.23	5.36155	4.4796	4.60335	4.7242	4.27285
Ta#S17897449	5.07365	5.2055	5.21735	5.5952	5.45045	5.5451	4.3392	4.81305	5.66575	5.1002	4.7245	5.76795	5.98135	5.2648	5.8493	4.3339	4.6475	5.9246
Ta#S17897583	7.43015	6.8857	8.3452	8.8969	8.1087	8.71505	7.59255	7.3082	8.4079	7.42385	6.7598	8.5738	8.83645	8.1475	8.3054	7.3563	7.3876	8.20495
Ta#S17897645	7.9041	7.5262	7.79775	8.15005	7.06445	7.47375	7.035	6.7277	7.93995	7.55095	6.90835	7.59405	8.3906	7.00825	7.13645	6.20345	7.1377	7.7664
Ta#S17897834	12.3407	11.8116	12.6388	12.6285	12.1398	12.7203	12.1984	11.7192	12.7854	11.9475	11.5817	12.782	12.8029	12.1544	12.6064	12.2171	11.9472	12.8491
Ta#S17897890	7.20275	6.2018	7.86415	7.8488	7.3092	7.6402	6.9637	6.77235	7.27205	7.39435	6.2914	8.18325	8.03035	7.0597	7.33675	7.00625	6.90615	7.6057
Ta#S17897894	6.30135	6.66815	6.3138	5.7432	6.32285	5.90905	6.1986	5.90665	6.0849	6.78375	6.6979	6.22215	6.23245	6.5444	6.0082	6.0008	5.70615	5.99505
Ta#S17897932	6.60575	6.32195	6.3322	5.91125	6.62075	6.4456	6.94075	5.94965	5.7169	6.66475	6.658	6.45225	6.19855	6.7409	6.5168	6.9563	6.7099	5.56085
Ta#S17898163	5.89815	5.69325	5.566	5.761	5.18355	6.13625	5.8502	5.70495	6.49885	5.9566	5.82035	5.5592	5.42735	5.4104	5.75885	5.91345	6.2719	6.3298
Ta#S17898203	5.50585	5.12195	5.03055	6.05745	4.9878	6.2518	5.4783	5.9697	6.51995	6.1681	5.34515	5.3815	6.18325	5.1751	6.48055	5.6552	6.1676	6.7084
Ta#S17898228	5.1135	5.5051	4.45815	4.6619	4.7584	4.9601	5.59935	5.04635	4.36575	4.86405	5.7169	4.136	4.9956	5.05695	4.9209	5.47905	5.0375	4.09265
Ta#S17898249	10.2722	10.1481	10.9537	10.8897	10.5102	10.4809	10.3189	10.4123	11.209	10.5151	9.97335	11.1085	10.9779	10.3749	10.4169	10.232	10.1066	11.1808
Ta#S17898277	7.93695	6.6425	7.6307	7.59485	6.8242	7.42085	6.77745	6.97245	7.8507	8.0658	7.0923	7.8977	7.78435	7.07425	7.21895	6.73035	6.5912	8.0029
Ta#S17898357	3.53675	3.88555	3.6437	3.4711	3.5702	3.5192	3.6152	3.6392	4.2249	3.72535	3.8132	3.49475	3.44735	3.5491	3.4274	3.6946	3.832	4.5786
Ta#S17898383	9.2033	8.69435	8.55125	8.59105	7.87605	8.54695	7.7903	8.2487	8.90875	9.0515	8.82905	8.368	8.36195	7.63645	8.36905	7.76945	8.0355	9.0492
Ta#S17898706	10.8589	10.5664	10.7471	11.0792	10.712	10.5649	10.2668	10.252	11.0549	10.8012	10.4774	10.9077	11.3176	10.6984	10.6143	10.1961	10.2058	11.0645
Ta#S17898839	11.1192	10.3112	11.0263	11.6817	10.2268	11.2119	10.8207	10.7842	11.3011	11.1038	9.76855	11.0355	11.72	10.2349	11.259	10.7126	10.589	11.3756
Ta#S17898842	8.34995	8.34735	7.43445	7.91465	7.57305	6.7944	7.7747	7.8128	7.91125	8.44735	8.3592	7.7207	7.5651	7.63225	7.6554	7.2653	8.15785	8.0327
Ta#S17898872	4.4296	4.30855	4.38875	4.69015	4.7502	4.081	4.3967	4.16885	3.81475	4.75605	4.4733	4.0807	4.43285	4.79395	4.14785	4.4559	4.31705	4.03455
Ta#S17898896	12.0834	12.2523	11.7273	11.2117	11.9655	11.0555	11.4699	11.5633	11.3203	12.2549	12.4481	11.6852	11.0713	12.2082	11.095	11.4969	11.4657	11.1935
Ta#S17898947	7.11145	6.39425	7.05165	7.14525	6.4542	6.57085	6.24425	6.2502	7.51225	7.10265	6.07145	7.37515	6.128	5.81785	6.4094	5.9734	6.174	7.79785
Ta#S17899018	4.71055	4.6094	4.6706	4.53515	4.62045	5.20655	5.01645	4.63945	4.4235	4.78855	4.5937	4.2847	4.29595	4.50305	5.0036	5.19945	4.93855	3.98295
Ta#S17971880	5.77685	5.44385	5.3946	4.67195	5.05365	5.22345	5.1498	5.2557	5.2081	6.272	5.2404	5.3775	4.8696	5.1383	5.0726	5.3874	4.69175	5.3539
Ta#S17971909	5.6473	5.6839	5.6507	5.6498	5.71645	6.06605	6.03725	6.2921	6.03475	5.5268	5.34335	5.74475	5.62225	5.62405	6.16985	6.12055	6.2741	6.03305
Ta#S17971955	3.8148	4.1266	3.8329	4.07105	4.1349	4.01005	4.30655	4.0066	4.027	3.97155	4.15435	3.68325	3.83175	3.9707	3.99975	4.39025	4.76575	3.78335
Ta#S17972206	4.44345	4.86735	4.6802	4.501	5.1191	4.70675	4.7242	5.1547	4.7908	4.27625	4.26715	4.99415	5.3727	5.1298	4.25085	4.96855	4.95815	4.5962
Ta#S17972220	5.27595	5.50615	4.9425	5.00975	5.07845	4.6474	4.6501	4.849	5.4614	5.5088	5.7458	5.02545	4.2516	5.0452	4.3926	4.90975	4.90395	5.26145
Ta#S17972338	13.1299	12.5759	13.093	13.1794	12.5195	13.061	12.6164	12.6111	13.0978	13.0207	12.2975	13.0128	13.0571	12.115	12.7453	11.996	12.2465	13.1401
Ta#S17972349	5.214	5.5904	4.69025	4.6318	5.4735	4.8895	5.9466	5.7598	5.53105	5.17175	5.8015	4.61785	4.65635	5.20925	4.8108	5.69355	5.95405	4.87415
Ta#S17972384	4.8409	5.455	4.5475	4.8814	4.95815	4.4042	4.29035	4.22685	4.15355	4.6327	5.33615	4.626	4.6546	4.8227	4.41885	4.56355	4.3062	3.67605
Ta#S17972394	4.5552	4.5636	4.42245	4.8589	4.8169	4.3932	4.13125	4.36205	3.9767	4.78595	4.64315	4.94485	4.4915	4.622	3.94675	4.1221	4.2189	3.93735
Ta#S17972414	4.6134	4.64905	4.3147	4.88435	4.503	4.6381	4.82955	4.96275	4.24435	4.5779	4.9238	4.73055	4.6589	4.8612	5.14345	5.01965	4.9883	4.2383
Ta#S17972433	9.0932	8.1728	8.3566	8.77285	8.2239	8.69265	8.366	8.8355	9.6515	8.91465	7.70645	8.39505	8.1206	7.4196	8.87635	8.4466	8.65145	9.47955
Ta#S17972703	9.70185	8.51535	9.57445	10.4314	9.51605	10.1684	9.44035	9.6708	10.4103	9.57	8.8941	9.86685	10.4888	9.44075	9.9746	9.3297	9.4678	10.485
Ta#S17972750	6.6478	6.09675	6.7355	6.37155	5.9429	6.6264	6.36975	6.47205	6.55685	6.58865	5.9009	6.70525	6.9852	5.97815	6.29955	5.566	5.89755	6.49095
Ta#S17972806	6.4701	6.4717	6.8423	6.49945	7.12845	6.59705	6.7056	6.73445	6.29915	6.0808	6.4895	6.8891	6.83235	7.4299	6.3276	6.681	6.4228	6.2995
Ta#S17972826	7.3073	7.32815	6.6859	6.858	6.2847	6.78635	6.6264	6.87195	7.163	7.5476	6.8708	6.7355	7.05275	5.5904	6.56375	6.59235	6.5527	6.7041
Ta#S17973052	5.7371	5.34	5.8883	5.3034	5.32555	4.9392	5.1315	4.9615	5.341	5.771	5.6351	5.7891	5.6453	5.40335	4.7436	4.8801	4.3781	5.63615
Ta#S17973063	8.6221	9.43745	8.1616	6.7072	8.88945	7.73545	8.4182	8.0124	7.6797	8.99735	9.68795	8.2582	6.75855	9.0162	7.97455	8.43965	8.3495	7.82555
Ta#S17973120	8.1908	7.27895	8.0379	8.43845	7.6638	8.44385	8.2501	8.4192	8.3241	8.31485	7.27175	7.91375	8.3321	7.5705	8.69475	8.40725	8.6854	8.60725
Ta#S17973143	7.3799	7.71945	7.3197	7.3112	7.27415	7.49825	7.45175	7.2972	7.69675	7.42055	8.01255	7.2526	7.18775	6.93065	7.37755	7.2259	7.52495	7.5546
Ta#S17973157	8.00765	7.75345	7.24855	7.65485	7.1155	7.11435	7.0125	7.46935	7.51755	7.9511	8.0966	7.0955	7.695	6.9082	6.9269	7.1677	7.30515	7.50685
Ta#S17973457	4.9413	5.0262	5.0543	5.9241	5.41725	5.1009	4.94705	5.3646	5.39535	5.4096	4.6935	5.6528	5.9839	5.311	5.52645	4.70525	4.98135	5.5985
Ta#S17973701	6.83495	6.8027	6.57455	6.44365	6.43375	5.944	6.0613	5.9229	6.43655	7.1538	6.8086	6.56835	6.6731	6.732	6.34905	6.16095	5.93155	6.3843
Ta#S17973849	5.46555	4.9716	5.83085	5.6578	4.56115	5.40605	4.82785	4.8539	5.74025	5.42045	4.9414	4.9734	5.55845	4.82675	5.1926	4.4377	4.49815	6.232
Ta#S17974016	5.3411	5.4769	5.44905	5.43655	5.6836	5.11765	4.7119	5.2006	5.49	5.2222	5.0258	5.29445	5.8478	5.5016	5.0655	4.9108	4.92925	5.7935
Ta#S17974032	12.7594	12.9626	12.6009	12.3418	13.0411	12.2698	12.9954	12.9265	13.1189	12.7921	13.0165	12.5691	12.2776	12.9505	12.3531	12.8016	12.9834	13.0708
Ta#S17974364	4.27785	3.88645	5.47515	4.50475	4.60115	4.3851	4.07665	3.9827	4.2881	3.76225	4.30255	5.3887	4.31085	4.27805	4.33145	4.2837	4.1768	5.12435
Ta#S17974374	7.4568	7.63945	7.47805	6.6538	7.79015	7.4134	7.4446	7.92575	7.68845	7.2053	7.7475	7.2249	6.7301	7.4287	7.33275	7.4817	7.38655	7.47485
Ta#S17974603	5.3321	5.7962	5.23535	4.6868	5.94035	5.4223	5.781	4.97795	5.0836	5.2461	5.8624	5.07305	5.02835	5.84385	5.3058	5.6225	5.40925	5.0068
Ta#S17974726	4.45575	4.7526	4.12345	3.9758	4.2195	4.01595	3.95285	3.9389	3.95475	5.0036	4.90915	4.21895	4.34115	4.2009	3.9901	4.0066	4.1227	4.03205
Ta#S17974753	5.58235	6.04495	5.3431	5.9442	5.1512	5.2341	4.82035	5.05975	4.98545	5.9281	5.8382	5.383	5.6112	5.14935	5.15445	5.076	4.8139	4.81445
Ta#S17974800	5.98615	6.16105	5.49955	5.6737	5.58585	5.8569	5.84915	5.0242	4.72685	6.25365	6.51205	5.57765	5.28695	5.65	5.8154	6.0705	5.6914	4.73005
Ta#S17974809	7.20605	7.09645	7.01815	6.7784	6.2074	6.69185	6.5014	6.7559	7.5345	7.3071	7.0203	7.26705	7.5461	5.94245	6.59575	6.30735	6.62075	7.3549
Ta#S17974822	4.06455	4.42185	4.49445	4.35335	4.6923	4.7546	5.06075	5.05295	4.57025	4.3014	4.5015	4.36695	4.37155	4.2773	4.67225	4.9425	5.4618	3.71485
Ta#S17974851	9.30185	8.9927	9.5847	9.8836	9.61385	10.1115	10.0251	10.6577	10.7104	9.29585	8.95305	9.12135	9.2191	9.87675	10.0831	9.9778	10.4383	10.7182
Ta#S17974872	6.45945	6.7768	5.9715	6.10745	6.70475	6.80085	7.06115	6.85715	6.4577	6.0239	7.0548	5.8089	6.1714	6.78015	6.2068	6.9975	7.16025	6.35455
Ta#S17974894	3.5112	3.6099	3.79795	3.6824	3.7169	3.97715	3.7812	3.9319	3.5816	3.54435	3.5853	3.74245	3.7494	3.5607	4.08715	3.95995	3.60505	3.1978
Ta#S17974978	4.3944	4.41115	4.8205	4.901	4.48305	4.39795	3.6613	4.0943	4.8145	4.7428	4.3247	4.8888	5.06885	4.4163	3.88055	3.9279	4.38115	5.0698
Ta#S17975176	9.2168	9.20925	9.08455	9.7141	9.09605	9.00725	8.873	8.40945	8.8243	9.17225	8.71215	9.03605	9.9067	9.06995	9.2217	8.65295	8.3924	8.8543
Ta#S17975248	5.2702	5.29015	4.83085	4.64665	4.88405	5.3485	5.36775	5.4532	5.06765	4.92495	5.26905	4.4215	4.69555	4.80085	5.6065	5.5726	5.13045	4.6071
Ta#S17975492	5.13005	4.60025	5.12545	4.7302	4.5819	5.1575	4.28445	4.3091	4.5395	5.0769	5.04485	4.9715	5.4838	4.20925	4.7868	4.2067	4.2383	5.1507
Ta#S17975530	10.5531	10.4469	10.7467	10.0087	10.3308	10.2237	10.0287	9.8326	9.55685	10.8803	10.5359	10.4045	10.2719	10.5343	9.76545	10.0219	9.93235	9.69525
Ta#S17975554	8.513	7.7994	7.11475	7.86075	6.78675	6.97595	7.05435	7.10485	7.7728	8.65885	7.4805	7.05515	7.2141	6.4106	7.02735	6.9791	6.95965	7.66815
Ta#S17975602	7.6068	7.30825	6.6796	6.15615	6.23525	6.4816	6.8251	6.90125	6.30805	7.90345	7.018	6.6053	6.4791	6.129	6.36485	6.8336	6.9187	6.0561
Ta#S17975734	3.29935	3.33825	3.4479	3.35395	3.74185	3.4684	3.5787	3.7824	3.1501	3.3427	3.4718	3.5784	3.43905	3.4453	3.7426	3.6623	3.68675	2.94935
Ta#S17976155	4.59555	4.94585	4.7007	4.27665	4.55845	4.0721	4.34325	4.2872	4.16785	4.98285	4.92445	4.4875	4.1697	4.56455	4.31755	4.2175	4.2875	4.1869
Ta#S17976286	8.6578	7.9457	8.41105	8.48865	7.11495	8.20955	7.4549	8.2302	8.3011	8.77825	7.7527	8.045	8.2245	7.08125	8.11535	7.62645	7.93865	8.8809
Ta#S17976401	4.38095	4.4969	4.32345	4.70495	4.3979	4.2176	4.27925	3.78905	3.66295	4.68975	4.3019	4.1338	4.6944	4.70865	3.84395	4.0618	4.24195	3.45065
Ta#S17976517	10.2409	10.6203	9.6971	9.89055	10.1197	9.528	9.78825	9.8129	9.9472	10.2273	10.8546	9.3647	9.3075	10.1143	9.73965	9.90855	9.95225	9.95275
Ta#S17976554	11.5082	11.5305	11.8435	11.7907	11.7123	12.0353	11.4933	12.125	12.3997	11.306	11.0659	12.0472	11.6822	11.6788	12.0008	11.7413	11.9314	12.3368
Ta#S17976608	4.0659	4.2433	4.14685	4.3345	4.13275	3.78605	3.8562	3.98215	3.53075	4.125	4.3838	3.98015	4.04085	4.1003	3.5962	3.97405	3.8303	3.294
Ta#S17976827	6.82935	7.31425	6.3046	6.42705	6.85655	6.76605	7.11755	6.7608	5.87085	6.94985	7.7613	6.22465	6.469	6.7205	6.94205	7.27305	6.9192	5.80445
Ta#S17976831	11.7478	11.7816	11.7628	11.3071	11.6518	11.612	11.3609	11.9749	12.3123	11.6007	11.5892	11.6809	11.186	11.4288	11.6014	11.3904	11.7304	12.4222
Ta#S17976905	6.9284	7.468	7.0313	7.48175	7.72865	7.8116	8.22295	8.11175	7.4993	6.71605	7.55065	7.25	7.48575	7.68425	7.245	8.0703	7.95245	7.6138
Ta#S17976913	4.4987	4.49815	4.60225	5.3841	4.90185	5.3288	5.25465	4.8822	4.20965	4.16065	4.75815	4.89055	4.8786	5.65715	5.2122	5.2305	4.89475	4.4352
Ta#S17976960	7.60865	7.91415	7.60575	7.33975	8.12555	7.5241	7.78875	7.52005	6.4877	7.3921	8.1778	7.39615	7.0102	8.1297	7.50415	7.89395	7.64435	6.36735
Ta#S17977123	6.0118	5.96815	6.0638	5.81715	5.3358	5.9187	5.7119	5.40935	5.12475	6.0066	5.98385	5.67205	5.70595	5.5733	6.21175	5.72975	5.02475	5.46845
Ta#S17977213	5.32275	5.42695	5.16615	4.9306	5.52985	5.22035	5.05585	5.37755	5.19205	5.24315	5.901	5.13615	4.97265	5.4758	5.0218	5.26745	5.7161	4.7625
Ta#S17977254	4.4974	3.9237	3.65985	3.9327	3.7773	3.762	4.06005	4.1393	4.073	4.7869	3.9858	3.65195	4.4125	3.69155	4.3042	3.7616	4.137	4.2784
Ta#S17977769	3.75025	4.0108	3.70575	3.849	3.95545	3.90835	4.40105	4.2443	3.39025	4.0356	4.28925	3.54055	3.64225	4.15855	3.74615	4.2365	4.07815	3.257
Ta#S17977790	8.44615	8.7829	8.2843	8.0504	8.9094	8.82385	8.88625	9.0992	7.99365	8.54965	8.87495	8.01785	7.42225	8.88825	9.04795	9.0767	9.2389	7.9558
Ta#S17977974	5.3763	5.822	5.94175	6.8155	6.55245	6.6521	6.7271	6.3764	6.0955	5.5274	5.31685	6.2988	7.00555	6.61455	6.3075	6.32	6.5154	6.6373
Ta#S17978205	6.5309	6.5556	6.31495	5.9581	5.87495	6.2461	6.3127	5.616	6.07415	6.5949	6.69825	6.0163	5.86055	6.0246	6.01545	5.77765	5.7731	5.99495
Ta#S17978374	5.7467	5.88915	5.39595	5.0673	5.35655	4.95045	5.5136	5.1294	4.77525	5.42125	5.7659	5.35505	4.99385	5.6316	5.48215	5.1089	5.4283	4.43495
Ta#S17978399	4.21895	4.40935	4.6783	4.91785	4.7352	5.08495	5.0975	4.96135	5.0318	4.14075	4.1383	4.56995	4.2521	5.2134	5.5643	5.23185	5.05735	5.2168
Ta#S17978547	6.78155	6.59665	6.1903	6.1575	6.47755	6.10725	6.2813	6.41065	6.2835	7.0945	6.9241	6.22365	6.0268	6.37995	6.05965	6.20825	6.4646	6.0342
Ta#S17978627	3.8792	3.98205	3.8719	3.7752	3.95925	4.4599	4.2261	4.3573	3.78675	3.875	4.0956	3.7241	3.85795	3.72415	4.32235	4.40485	4.4216	4.2084
Ta#S17978650	8.53625	8.1733	8.6894	8.9028	8.05595	8.42705	8.68355	8.4906	9.4579	8.3765	8.0032	8.69365	9.0451	7.81645	8.5608	8.41475	8.84935	9.13
Ta#S17978867	5.4006	5.7404	5.21815	5.0958	4.98735	5.01315	5.029	4.9922	5.63575	5.7945	5.70755	5.05755	4.98775	4.99885	5.22185	4.67765	5.0475	5.21615
Ta#S17979447	5.7368	5.69565	5.84285	5.7831	6.70135	6.25955	6.6496	6.1442	5.7338	5.1432	5.57175	6.21125	6.50265	6.53675	6.2155	6.70195	6.2248	5.73965
Ta#S17979531	7.05225	6.82015	6.9686	6.70105	5.7804	7.1595	7.20965	7.05135	7.27905	6.9318	6.04075	6.57385	6.3087	5.74825	7.0919	6.94315	6.7262	7.6915
Ta#S17979534	4.7794	4.603	4.3878	4.55145	4.5858	4.77835	4.81975	4.99525	3.99155	4.25105	5.0686	4.08535	4.48905	4.3232	4.80675	5.04065	4.89925	4.06285
Ta#S17979574	9.0301	8.8774	8.53305	8.13295	8.48515	8.0888	7.81545	8.4546	8.65455	9.0204	8.7007	8.71665	8.59355	8.6016	7.7985	7.59965	8.33285	8.7215
Ta#S17979714	11.1874	10.9159	11.6845	11.1784	11.1628	11.4269	11.0465	11.1249	11.7357	11.2064	10.8798	11.366	11.2373	11.0005	11.2029	10.9475	10.9243	11.9795
Ta#S17979717	5.5261	4.85935	4.4372	4.7411	5.21855	4.77725	4.47905	4.8723	4.50815	5.0802	5.4154	4.923	5.3015	4.8182	4.62805	4.9127	4.5306	4.30355
Ta#S17979761	6.16475	5.77685	7.03805	6.65115	7.06645	6.58655	6.46055	6.7339	7.19955	6.08615	5.5949	7.13045	7.0178	6.9427	6.51965	6.38645	6.42515	7.39365
Ta#S17979767	6.8141	6.79045	5.8584	5.96515	5.7323	5.4987	6.1871	5.8029	5.8797	6.4681	7.02745	5.98005	6.12915	5.9596	5.6823	6.1111	5.4533	6.1293
Ta#S17979783	4.72035	5.1145	5.5515	5.7584	5.96005	5.1597	5.83355	5.41885	4.72385	4.48995	4.8409	5.58945	5.6377	6.3728	5.34635	6.06285	5.40455	4.81255
Ta#S17979825	3.5259	3.79775	3.65115	3.57245	3.57045	3.77625	3.90165	4.0478	4.0206	3.54185	3.67565	3.49355	3.82635	3.7287	3.9219	3.83725	4.24525	4.709
Ta#S17979852	4.76015	5.01935	4.50285	4.105	4.3303	4.314	4.38135	4.5858	4.6211	4.41515	5.1894	4.2039	4.19485	4.6286	3.8807	4.3169	4.3125	4.8188
Ta#S17979922	9.42105	9.3837	8.977	9.31055	9.2323	9.3522	9.6365	9.8521	9.14295	9.47015	9.23265	9.23635	9.6255	9.31775	9.4586	9.51645	9.78455	8.3374
Ta#S17980091	4.76935	5.26345	4.8321	4.71355	5.3332	4.68325	4.523	4.8847	5.45455	4.87035	5.31125	4.7437	4.3434	5.39055	4.55395	4.5082	5.034	5.54295
Ta#S17980096	4.12125	4.01865	4.075	4.16005	3.81495	3.9268	3.95045	4.136	3.97445	4.18	3.74625	3.94445	4.51085	3.7118	4.0634	4.00345	3.9132	3.87135
Ta#S17980104	6.221	5.88605	5.66555	5.6053	4.825	6.3024	5.6617	6.32585	6.6378	6.3889	5.52765	5.5283	5.2763	5.11375	5.7613	5.5883	6.0477	6.6793
Ta#S17980177	6.31295	6.64975	5.47775	5.59255	5.95855	5.5746	5.94965	5.58945	5.6781	6.3645	7.00305	5.24425	5.6256	6.1309	5.94295	5.7681	6.0153	5.6603
Ta#S17980258	6.7982	6.8793	6.96535	6.6537	6.8454	6.96365	7.19445	7.47745	7.7065	6.5018	6.63075	6.956	6.67475	6.9592	6.84295	7.12275	7.6999	7.70165
Ta#S17980450	7.4894	7.669	8.003	7.64345	7.3777	7.31755	7.14445	6.9498	7.4529	7.8052	7.86995	8.25155	7.93235	7.53505	7.38315	7.3418	6.8596	7.2163
Ta#S17980454	7.955	7.526	6.9917	7.627	7.5985	7.27165	7.13985	7.01865	7.4255	8.20855	7.73705	7.3844	7.4138	7.33925	7.2424	7.2355	7.2939	7.04515
Ta#S17980464	6.4695	6.51565	6.1191	6.0578	5.9237	6.05185	6.35155	6.6319	6.5761	6.5335	6.21465	5.83595	6.14535	5.7773	5.5687	6.2395	6.5089	6.5787
Ta#S17980493	4.1948	3.86865	3.6434	3.46585	3.74885	4.0428	4.08565	3.9853	3.41075	4.32845	4.2033	3.75575	3.7808	3.9311	3.93955	4.3416	4.0041	3.1254
Ta#S17980501	5.27155	5.52135	5.36475	4.86775	5.43655	5.33415	5.2746	5.5434	5.45455	4.71125	4.7687	5.24455	4.6562	4.94665	4.92285	4.97915	5.34775	6.19745
Ta#S17980576	12.912	11.9906	12.8662	12.7444	11.648	12.7148	11.9578	11.8784	12.6535	12.7188	11.8282	12.5809	12.5808	11.2096	12.3498	11.0694	11.3323	12.762
Ta#S17980577	8.76985	7.84055	8.72875	8.85415	8.50975	8.9593	8.8867	8.7461	9.6913	8.8836	7.5417	8.34775	8.8235	7.8559	8.7359	8.5848	8.8748	9.8992
Ta#S17980688	4.8201	4.79855	4.98235	5.0292	5.08425	4.8667	5.34035	5.16035	4.2773	4.4985	4.8366	4.78425	4.98525	5.47035	4.8155	5.10155	5.1773	4.15995
Ta#S17980986	5.7837	5.33395	5.07495	6.17255	6.089	5.9484	5.97885	6.06615	5.4058	5.8205	5.0673	5.7076	6.24785	5.8077	5.88405	5.98735	5.63415	5.2947
Ta#S17981028	3.4676	3.82875	3.5344	3.40405	3.58585	3.81845	3.5238	3.5017	3.19405	3.93055	3.86615	3.42425	3.38745	3.44025	3.6213	3.7385	3.461	3.2223
Ta#S17981036	5.39615	5.0447	5.21545	5.3312	5.80245	6.2115	5.79895	5.6007	4.9305	5.2091	5.0124	5.13175	5.2278	5.44675	6.15175	5.84665	5.71945	5.55075
Ta#S17981119	3.891	3.8094	3.67265	3.85005	3.7901	3.64075	3.8863	3.79765	3.9721	3.6954	3.63305	3.85705	4.38605	3.8664	3.618	3.7931	3.69415	3.56285
Ta#S17981272	3.6553	3.6604	3.64275	3.46245	3.72095	4.0257	3.7331	3.9391	3.3917	3.5436	3.7721	3.5505	3.7324	3.69	3.81275	4.1088	3.88985	3.1443
Ta#S17981275	3.42085	3.5943	3.43065	3.54825	3.4455	3.38395	3.76905	3.49215	2.95975	3.47395	3.41685	3.28135	3.7726	3.5658	3.3823	3.6326	3.5129	2.8733
Ta#S17982046	3.64455	3.50935	3.4502	3.61275	3.6595	3.5875	3.7469	3.5693	3.19035	3.6158	3.84715	3.3784	3.71235	3.7184	3.50565	3.84885	3.47455	2.90865
Ta#S17982440	4.5615	4.0041	3.9095	4.04965	4.15535	4.60355	4.5543	4.4729	4.94345	4.1976	4.15585	4.1163	4.28115	4.0513	5.2171	4.4999	4.59285	4.5964
Ta#S17982578	6.4979	5.8447	6.3164	6.27175	6.13395	6.2051	6.0807	6.6432	7.0537	6.87705	6.14105	6.8058	7.04395	6.22425	6.27475	5.9367	6.40785	6.3537
Ta#S17982612	4.20555	4.4515	3.97135	3.79145	4.1264	4.34005	4.57235	4.37685	3.98	4.2891	4.19775	3.8905	4.1281	3.97025	4.25775	4.50035	4.51555	3.44815
Ta#S17982731	7.69175	8.2393	7.62015	7.1173	8.25135	7.65925	7.8199	7.7693	7.1957	7.92095	8.4313	7.85285	7.0904	8.04185	7.89345	7.9712	7.99295	6.8281
Ta#S17982961	7.60125	7.7451	7.65385	7.5311	7.6649	8.1022	8.29895	8.2431	7.6883	7.7528	7.5904	7.5186	7.0278	7.26985	7.9179	8.1636	8.20825	7.67775
Ta#S17983301	6.75355	6.1789	6.26885	6.4552	6.39495	6.3904	6.2203	6.57265	6.262	6.77125	6.366	6.42245	6.78605	6.0959	6.4358	5.9935	6.3172	6.1795
Ta#S17983799	6.3721	6.4106	6.52055	6.0317	6.5723	7.0246	6.616	6.74445	6.64895	6.7484	6.45205	6.16075	5.84255	6.2459	6.8588	6.6315	6.87175	6.2122
Ta#S17983942	6.27005	6.67365	6.52655	6.5124	6.771	6.08005	6.66455	6.3059	6.4039	6.19285	6.3795	6.21945	5.9274	7.08385	6.0741	6.802	6.5275	6.4892
Ta#S17984022	6.5178	6.48725	6.726	7.40525	7.0187	7.5131	6.635	6.9722	6.9766	6.4368	6.151	6.2911	7.849	6.76475	7.4695	6.72785	6.9643	7.2985
Ta#S17984149	4.5446	4.8677	4.268	4.4932	4.56525	4.6838	4.6858	4.4854	4.06755	4.82255	4.83395	4.61715	4.67715	4.3582	4.45045	4.7259	4.93765	3.9933
Ta#S17984184	6.24	6.3524	5.4345	5.6692	5.69265	5.52265	5.6273	5.57815	5.5507	6.11195	6.47545	5.58805	5.44575	5.6038	5.3943	5.36455	5.4642	5.55595
Ta#S17984238	6.701	6.7242	7.4948	6.97305	7.2854	7.586	7.4654	7.58615	6.87805	6.43995	6.59595	7.30965	6.88545	7.40005	7.48855	7.26765	7.27655	6.67445
Ta#S17984283	6.69635	7.0297	6.19565	6.1697	5.95935	5.8821	6.16465	6.25735	6.2077	6.55185	7.7663	7.21315	5.6835	7.03	5.8959	6.10925	6.09485	6.5162
Ta#S17984300	5.21245	5.4071	4.85395	4.4024	4.6553	4.6411	4.62985	4.82285	5.0167	5.1372	5.9465	4.76445	4.1335	4.50705	4.6439	4.735	4.54435	4.70555
Ta#S17984340	5.40455	4.95045	5.29145	5.3373	5.05475	5.5314	5.8599	5.9806	5.6602	5.3868	5.13455	5.4438	5.073	5.29075	5.7873	5.6885	6.00575	5.6617
Ta#S17984400	7.3691	7.6806	7.80835	7.74635	7.5086	7.3316	7.13915	6.95035	7.5162	7.13395	7.92185	7.9693	7.90565	7.9011	7.5478	7.1918	6.76045	7.7863
Ta#S17984403	9.835	10.4063	10.5974	10.0396	10.4787	10.2617	10.2644	10.0855	10.8843	9.94615	10.3423	10.4641	9.89885	10.4403	10.163	10.365	10.1428	10.6507
Ta#S17984456	6.21225	6.05735	6.7346	5.89305	6.33965	6.47765	6.90545	6.4845	6.71035	6.0759	5.58535	6.57685	6.3587	6.16025	6.58525	6.5818	6.7552	7.0629
Ta#S17984469	8.12585	8.3918	8.38805	8.5288	8.49315	8.77045	8.6704	8.71415	9.342	8.0316	8.11815	8.34825	8.31285	8.36305	8.75335	8.46315	8.54655	9.26505
Ta#S17984539	7.4528	7.0489	6.56955	6.3856	6.3491	6.8099	6.84635	6.8431	6.8461	7.11795	6.90275	6.44125	6.2701	6.1339	6.8358	7.01785	6.94655	6.6544
Ta#S17984547	4.89375	5.09665	4.4473	4.197	4.33215	4.04885	4.11845	3.90825	3.9721	4.93895	4.9514	4.66485	4.43075	3.7605	4.1967	3.91225	3.6901	3.6603
Ta#S17984563	5.4178	5.7076	4.8562	4.96795	5.3033	4.78695	4.2236	3.99275	4.5106	5.88595	5.7603	4.9274	4.7788	5.4631	4.34735	3.99085	3.92	4.6571
Ta#S17984741	8.7865	7.92485	8.61695	8.99765	8.0366	8.55565	8.3167	8.5436	9.23755	8.67055	7.96955	8.3934	9.44575	7.64925	8.5285	7.8654	8.12085	9.4614
Ta#S17984742	5.506	5.3747	5.82525	5.4173	5.38165	5.95535	5.2685	5.5585	6.24745	5.03625	5.15515	5.72525	5.77115	5.23555	5.35085	5.493	5.63685	6.3899
Ta#S17984763	7.6916	8.1128	7.28785	7.42335	6.8545	6.73385	6.9255	6.87405	7.06255	7.79885	7.76685	7.08695	7.67765	7.0916	6.7274	6.79105	6.83045	7.57095
Ta#S17984764	5.6121	5.88495	5.38775	5.4913	5.4349	5.2335	4.6605	5.5256	4.845	5.3958	5.8615	5.2762	6.10555	5.1733	5.2399	4.7047	5.32685	4.76495
Ta#S17984787	9.4512	8.8259	8.7551	9.13695	8.2904	9.3865	8.50575	8.79815	9.4868	9.34875	8.32605	8.9824	9.30325	8.21725	9.31255	8.29435	9.2059	9.54245
Ta#S17984788	5.8676	6.18325	6.0503	6.5009	5.7154	5.98165	5.97865	6.3005	5.646	5.7578	5.89645	6.74455	6.25425	6.28625	6.0827	5.86945	6.13175	5.53125
Ta#S17984887	5.9059	5.6677	6.0933	6.16745	6.0195	6.07895	5.35155	5.5451	5.9434	5.8396	5.7519	5.91355	6.5173	5.95905	5.9414	5.11395	5.40365	6.36875
Ta#S17984888	8.08295	8.06345	7.8647	7.85125	8.2689	8.2808	8.3263	8.35375	7.57795	7.7721	8.3909	7.9447	7.4896	8.5164	7.8408	8.43015	7.87415	7.6065
Ta#S17984913	7.84085	7.16245	8.2597	8.2396	7.2434	8.45645	7.70815	7.49005	7.85945	7.9144	6.92945	8.34975	7.88555	7.5307	8.24115	7.55085	6.73175	8.01335
Ta#S17984930	5.7133	6.10165	5.90695	5.8233	6.0785	6.01095	5.8438	5.41675	5.0292	5.7853	6.51825	6.5173	6.0073	5.9223	5.91465	5.92715	5.2262	5.40825
Ta#S17984989	7.16095	6.21065	6.37465	7.09245	6.0807	7.88175	6.879	7.32275	6.99605	7.0293	6.18585	6.2167	6.68615	5.6085	7.3384	6.94765	7.02455	7.1515
Ta#S17984991	8.6307	9.17675	9.4845	9.3179	9.5728	8.86415	9.00615	8.67685	8.2108	8.6658	9.18685	9.36125	8.9955	9.78885	9.06115	9.1411	8.6221	8.02095
Ta#S17984994	6.17305	5.9539	6.49	6.3104	5.45985	6.1589	5.4926	5.5693	6.29495	5.98565	5.7762	6.21435	6.21105	5.663	5.80235	5.39545	5.4929	6.49475
Ta#S17985030	7.6101	6.5009	6.98395	7.31075	6.81875	7.619	7.3974	7.36385	8.11235	8.0086	6.7519	6.81145	7.31755	6.4842	7.1916	7.17205	7.44525	7.9543
Ta#S17985072	4.7593	3.7115	4.21085	3.7018	3.71885	3.81605	3.75265	4.1559	4.41165	4.5909	3.56775	3.67395	3.79195	3.5049	3.9724	3.8135	4.0574	4.44575
Ta#S17985074	8.29595	7.3997	8.15855	8.139	6.91535	7.66965	6.9577	7.0956	7.58545	7.9256	7.3819	8.158	8.2351	7.0362	7.37105	6.5617	6.70765	7.6316
Ta#S17985128	5.344	5.55115	5.14015	5.6815	5.6063	5.3043	5.79245	5.52375	5.5663	5.28235	5.3971	5.0106	5.0117	5.61135	4.92855	5.56345	5.65775	5.5311
Ta#S17985161	6.70745	6.44395	7.16085	7.1343	6.6881	7.18815	6.9747	7.1728	7.22555	6.42975	6.116	6.98295	7.09785	7.02365	7.382	7.27085	7.3017	7.27045
Ta#S17985187	4.2611	4.46505	3.9826	3.9158	4.39345	4.20685	4.45795	4.04135	3.8221	4.8467	5.2398	4.1381	3.9042	4.368	4.1391	4.1677	4.07895	3.89475
Ta#S17985211	6.61185	5.78235	6.71055	7.14025	5.83495	6.40915	5.42265	5.72365	7.2206	6.91845	5.9864	6.30475	6.7872	5.885	5.61885	5.59185	5.76075	6.92095
Ta#S17985243	9.608	9.46145	9.3687	10.3476	9.4237	9.61585	9.282	9.52135	10.4923	9.61615	9.11925	9.26885	10.2164	9.2235	9.586	9.19555	9.78535	10.6583
Ta#S17985249	4.62645	4.58665	4.14505	4.3065	4.32375	4.78775	4.79115	5.40735	5.03875	4.52275	4.55325	3.86845	4.1673	4.17815	4.88305	5.235	5.52225	5.36245
Ta#S17985298	5.1493	5.0171	4.98185	4.9263	5.0754	4.41975	4.76675	4.31555	4.34305	5.07365	5.1135	5.33745	5.4701	5.61855	4.7405	4.73305	4.6775	4.5091
Ta#S17985307	5.9328	6.1419	5.97695	6.8059	5.58065	6.4844	5.9136	6.1021	7.1192	6.30855	5.45115	6.55745	6.7058	5.27735	6.64	6.0587	5.91685	7.18725
Ta#S17985375	7.0414	6.9191	7.06495	7.30875	7.0852	7.20675	7.3442	6.6857	6.2558	7.2966	6.8089	7.11925	6.94115	7.22875	7.0386	7.3784	7.0701	6.2934
Ta#S17985376	9.99915	9.8943	10.055	9.6625	8.89865	8.93445	8.6941	8.86725	8.98315	10.0577	9.56805	9.9284	9.71065	8.3141	8.8076	8.45075	8.37155	9.11685
Ta#S17985448	6.0617	5.65805	5.49925	5.7888	5.47215	4.97565	5.10945	5.3962	6.1508	6.02065	6.248	5.7907	5.31945	5.8343	5.16555	4.851	5.38005	5.8091
Ta#S17985474	6.7246	6.36825	6.56465	6.56235	6.13275	5.8045	6.1372	6.53645	6.653	6.9812	6.76345	6.28295	6.66605	6.0806	6.0424	5.6211	6.1518	6.58435
Ta#S17985531	4.49275	4.13435	4.1864	4.28385	3.85795	4.85875	4.01645	4.32075	4.22725	4.12595	4.054	4.4054	4.7389	3.9484	5.21915	3.764	4.39395	4.5277
Ta#S17985571	6.11815	6.45745	6.10005	6.59655	5.7028	7.0088	6.32625	7.12265	7.06315	5.93475	5.67965	6.2173	6.114	5.34435	6.6075	6.32275	7.01515	7.32705
Ta#S17985579	4.36565	4.27635	4.23825	4.35465	3.84205	4.60675	4.27775	4.56955	4.55795	4.5914	3.88865	4.12145	4.1634	3.8376	5.07075	4.09265	4.5379	5.21065
Ta#S17985610	11.0504	11.0904	10.4366	10.2979	11.1854	10.3671	10.5944	10.3462	10.5582	11.0495	11.1082	10.5222	10.4307	11.1904	10.4398	10.6088	10.2436	10.5356
Ta#S17985627	8.05465	8.54295	7.5036	7.98835	7.5011	7.05115	7.18135	7.36485	7.73985	7.9743	8.6328	7.11555	7.67235	7.63685	7.22195	7.1796	7.4235	7.469
Ta#S17985754	7.7595	7.40115	7.26245	7.1263	7.40385	7.2716	7.80715	7.32005	8.3326	8.31935	7.44735	6.80535	7.0598	7.32535	7.49715	7.7423	7.15685	8.02885
Ta#S17985756	10.5317	10.6436	10.9054	10.24	10.7766	10.0958	9.8505	10.0527	10.314	10.6863	10.4568	10.7316	10.1243	10.5373	9.75595	9.58235	9.85375	10.2033
Ta#S17985807	5.1628	5.03165	4.4109	4.3934	4.18685	4.40745	4.4631	4.5374	4.14765	5.31755	5.36635	4.30185	4.60685	4.3191	4.50745	4.3302	4.60685	4.1538
Ta#S17985866	6.08245	6.3608	6.04135	7.486	5.85725	6.59685	5.74495	5.9378	6.89405	6.10645	5.28965	6.4578	6.79235	5.5789	6.724	5.8595	6.0206	7.2912
Ta#S17985894	7.1114	7.47245	7.1934	6.89545	7.9206	6.38955	7.2049	6.71945	6.21025	7.0149	7.81175	6.9592	6.3039	7.71155	6.5758	6.99945	6.8132	5.98055
Ta#S17985897	6.02375	5.8422	6.52245	6.8323	6.87795	7.1484	6.5959	7.197	7.78805	6.69765	5.0858	6.3972	6.48015	6.2781	6.7826	6.6237	6.83115	8.09705
Ta#S17985991	5.7969	5.7376	5.6691	6.61085	5.496	6.47735	6.2426	7.16445	7.34555	5.95035	5.676	6.49375	6.32295	5.51	6.7099	6.27835	7.0111	7.1874
Ta#S17985993	6.6707	5.71805	6.66125	6.69805	5.92925	6.02505	5.7113	6.00235	6.0962	6.763	6.1268	6.7276	7.2013	5.92695	6.21625	5.75855	5.7377	6.26255
Ta#S17986199	8.35205	8.4839	8.69305	9.01645	8.3116	8.8411	7.75555	7.8266	8.4354	8.6735	7.8061	8.74805	9.00625	7.89235	8.30995	7.33065	7.56965	8.8516
Ta#S17986205	8.62765	8.83065	8.4964	7.92515	8.78395	7.7155	8.15025	7.57475	7.23645	8.65345	8.80955	8.3892	7.26025	8.83455	7.63555	8.1204	7.66675	7.25155
Ta#S17986244	6.62585	6.6989	6.90745	6.74405	6.3269	6.3715	5.6846	6.0966	7.4054	6.5939	6.42065	6.61865	7.0476	6.4287	6.304	5.6106	6.39055	7.4849
Ta#S17986248	11.8219	11.4899	11.9823	11.8577	11.8055	11.8166	11.3962	11.0977	11.7895	12.1448	11.9131	11.7873	11.8259	11.458	11.7264	11.3159	11.0881	11.9352
Ta#S17986283	7.73975	7.36515	7.9493	7.61445	8.0471	7.5681	7.56145	7.2614	7.07715	7.74485	7.51575	7.8294	7.7952	8.12635	7.25935	7.63105	7.2447	6.8565
Ta#S17986298	5.20605	5.4339	4.9702	4.71415	5.0637	4.5245	4.6982	4.68395	4.7156	5.19445	5.43835	4.9596	4.3969	5.0206	4.44965	4.49465	4.5926	4.8479
Ta#S17986320	4.6444	5.27895	4.3379	4.78015	4.6476	4.3905	4.29315	3.85555	3.71885	5.2234	5.1293	4.5376	5.1297	4.1898	4.1306	4.3924	4.0675	3.71805
Ta#S17986322	5.16615	4.45065	4.13915	3.9691	4.19015	4.64135	4.5818	4.91125	4.41645	5.0539	4.4825	3.9073	4.2158	4.39175	4.83575	5.1427	4.8252	4.59565
Ta#S17986339	9.9547	9.7856	9.84775	9.71255	9.67045	9.3619	9.0012	9.11875	9.3537	9.90885	9.8318	9.62445	9.9999	9.8737	9.3015	9.08515	9.04525	8.8385
Ta#S17986344	7.05695	6.20855	7.21185	7.9892	6.69175	7.62755	6.97845	7.2091	7.97625	6.57355	6.0314	7.49185	7.85035	6.79635	7.88675	6.7162	6.81255	8.0967
Ta#S17986362	8.46655	9.10165	8.5438	8.39595	9.2667	7.9763	8.4186	8.10095	7.1882	8.46015	9.125	8.5499	8.21835	9.30275	7.8855	8.20385	7.927	7.3043
Ta#S17986405	7.21375	6.87795	7.58995	8.0972	6.6991	7.23695	6.84835	7.3072	7.8967	7.3799	6.64515	7.5667	8.11025	6.63475	7.43075	6.3019	7.05625	7.9926
Ta#S17986509	7.87435	7.89395	7.94	7.8526	8.3266	7.93575	8.0325	7.80165	7.22795	7.74495	7.60125	7.9979	7.86095	8.4435	7.81355	7.9883	7.5811	6.96415
Ta#S17986565	7.7849	7.9649	7.99125	8.061	7.89615	8.2064	7.8684	7.3723	7.85995	7.4033	8.26065	8.35495	8.3796	7.5923	7.67165	7.733	7.3737	8.1467
Ta#S17986635	7.38145	7.35165	6.7255	6.6496	6.5407	6.9688	6.54645	6.81125	7.32495	7.7236	7.16665	7.7576	6.9463	6.6623	7.3285	6.4238	6.79195	7.46555
Ta#S17986642	5.72225	4.9622	5.0535	4.84465	4.48585	4.3945	4.47535	4.4486	4.9373	5.6187	5.10535	4.7847	4.9092	4.2262	4.87265	4.4405	4.3388	4.782
Ta#S17986713	5.02865	5.55465	5.36505	5.70445	4.81675	5.1326	4.99105	5.32965	5.79035	5.24295	4.08825	5.23225	5.23325	4.89345	5.35185	4.81405	5.25225	6.2356
Ta#S17986720	5.48415	5.5046	5.00225	5.49075	5.4685	5.2147	5.2255	5.5437	6.10175	5.9515	5.49885	4.91755	5.3784	5.2809	5.05165	5.22	5.4322	5.86585
Ta#S17986753	7.02995	7.7715	6.49145	6.83025	6.79765	6.66165	6.88975	6.93815	6.07945	7.1488	8.2388	6.60415	6.77795	7.2428	6.29025	6.83665	6.95715	6.2052
Ta#S17986781	6.7994	6.4489	6.71805	6.1054	6.4855	6.44235	6.0501	5.97425	5.7784	7.0342	6.6781	6.4057	5.72615	6.52005	6.2171	6.1596	6.0412	5.6859
Ta#S17986853	5.34205	5.0211	6.0539	6.08335	5.6212	6.27115	5.5215	6.30235	6.9743	5.8848	4.78555	5.98615	6.56395	5.6377	6.57995	5.7252	6.0867	7.4652
Ta#S17986864	5.5206	4.9982	5.39395	5.2326	4.8082	4.99265	4.1199	4.5561	5.06475	5.54095	4.8149	5.8027	5.89455	4.52075	4.8903	4.3805	4.6286	4.864
Ta#S17986888	7.94915	7.8249	7.9913	7.8527	7.4264	8.201	8.18105	7.9438	7.66615	7.9272	7.6976	8.2629	7.9831	7.5709	8.1515	8.1292	8.25815	7.3649
Ta#S17986964	6.1103	6.6899	6.24185	6.5625	5.7221	6.15435	6.1564	5.7302	6.6903	6.2308	6.0337	6.114	7.10945	6.19015	5.98075	5.8505	5.98685	6.94405
Ta#S17987071	6.548	6.4735	6.28255	6.64555	6.03355	6.4592	6.43225	6.62865	6.04095	6.9522	6.44235	6.28555	6.4004	6.1665	6.79245	6.3099	6.8177	6.22425
Ta#S17987079	6.4138	6.1383	5.7476	5.89875	5.8031	6.2272	6.15575	5.84415	5.67265	6.4585	6.2886	6.0242	6.2808	5.612	6.19845	6.20905	6.1264	5.28565
Ta#S17987134	5.98965	6.2201	6.826	6.61205	5.9591	5.63365	5.1729	4.82865	5.594	5.81945	5.8507	6.82955	7.2347	5.73075	5.49155	4.99775	5.12045	5.6941
Ta#S17987196	9.6178	9.5167	10.0982	10.4248	9.59705	10.5685	10.1818	10.0139	10.3926	9.40185	9.2724	10.1758	10.5715	9.75215	10.4723	10.1326	10.2743	10.526
Ta#S17987232	5.91295	4.76015	4.86185	4.617	4.52545	4.25405	4.5877	4.36935	4.4918	6.66925	4.6661	4.88655	4.6384	4.60355	4.6033	4.205	4.08085	4.77645
Ta#S17987253	5.08115	5.1413	4.93795	5.75235	6.0563	5.6075	5.23985	5.38925	5.88925	4.9834	5.3231	5.2784	5.56385	5.9083	5.6034	5.9347	4.95225	6.6833
Ta#S17987352	5.34075	5.431	5.48145	6.1689	5.53465	6.07445	5.43505	6.22335	6.32805	5.2117	5.8203	5.9755	5.79635	5.6727	6.16075	5.7159	5.93855	6.05155
Ta#S17987388	8.019	7.7157	8.1594	8.31015	7.89205	8.31575	8.10585	7.91095	7.74365	7.8778	7.9966	8.17345	8.2251	7.84035	8.57185	8.34455	8.49925	7.68275
Ta#S17987448	5.86005	6.072	6.98005	6.57105	6.5948	6.9734	6.78765	6.8177	6.88935	5.88445	5.7376	6.82935	6.99675	6.52545	7.0813	6.60915	6.90555	6.63035
Ta#S17987607	10.8066	10.847	10.6484	11.1606	10.8049	10.3655	10.6426	10.707	11.3561	10.7751	10.6539	10.4448	10.5764	10.4947	10.6297	10.8033	10.6744	11.4378
Ta#S17987658	6.2033	6.03115	5.54145	5.45675	6.0263	5.8491	6.05825	5.4314	5.6748	6.1276	6.0207	5.06075	5.27115	5.9326	5.7666	6.0337	5.6709	5.88035
Ta#S17987666	5.5373	5.77085	5.19415	5.3288	5.54095	5.59175	5.88355	5.5328	4.6098	5.7344	5.98655	5.07515	4.51265	5.52835	6.04605	5.47305	5.7752	4.768
Ta#S17987679	8.8344	8.86935	8.7058	8.7645	8.8021	8.29315	8.2791	8.23285	7.97725	8.64825	9.46015	8.75425	8.6587	8.9009	8.4434	8.3261	8.423	8.2838
Ta#S17987694	6.6802	6.86425	7.24675	6.7503	7.5807	7.4684	7.5139	7.2503	6.6583	6.4757	6.81095	7.11805	7.1252	7.5549	7.38245	7.54275	7.4614	5.8572
Ta#S17987695	8.3808	8.50895	8.2056	8.06505	8.37975	7.9039	7.89805	7.9058	7.7239	8.43505	8.75695	8.5181	8.30465	8.6736	7.6988	8.20555	8.0109	7.64685
Ta#S17987709	7.29605	7.34145	6.7549	6.29115	6.254	6.4516	6.7328	6.61495	6.39025	7.6229	7.63195	6.72185	6.31435	6.3366	6.18775	6.56795	6.90805	6.19455
Ta#S17987744	7.5973	7.74115	7.54645	7.61415	7.4151	6.98785	6.79415	6.67425	7.09415	7.78675	8.1402	7.6914	7.5866	6.9954	6.7853	6.6689	6.597	7.05405
Ta#S17987773	4.7263	4.4235	4.30715	3.75	3.88995	4.42525	3.92035	4.13765	3.75475	5.06225	4.28495	4.21705	4.11075	3.61275	4.12675	3.8549	4.3248	3.83495
Ta#S17987794	5.9923	6.18315	6.21715	6.39715	6.3642	6.38925	6.9413	6.4076	6.56685	5.68075	6.4136	6.3153	5.99075	6.79505	6.5515	7.106	6.77775	6.62825
Ta#S17987852	6.5729	6.58895	5.9694	6.1202	6.01155	5.9101	6.09955	6.35355	6.738	6.35405	6.4015	5.9832	5.9833	5.7079	6.05845	6.30565	5.8407	6.6948
Ta#S17987899	8.8314	9.1279	7.948	7.7606	8.66285	7.0909	8.09135	7.77405	8.08705	8.68875	9.21295	7.86635	7.74025	8.6663	7.6762	7.954	7.7489	7.8238
Ta#S17987950	5.6476	5.3788	5.60685	5.3185	5.25895	5.19885	4.722	4.47055	4.37765	5.58375	5.38715	5.6024	5.8552	5.1693	5.2088	4.94145	4.85625	4.7344
Ta#S17987959	4.6026	4.8933	4.91425	4.76395	5.0489	5.6179	5.5197	5.3156	4.5607	4.36805	4.4258	4.92975	4.4743	5.1287	5.3218	5.77395	5.4562	4.6364
Ta#S17988040	6.7472	7.0303	6.18535	5.9817	6.32085	6.2519	6.53455	6.50685	6.47205	7.2315	7.1538	6.3011	6.3208	6.16455	6.30715	6.82535	5.87395	6.48735
Ta#S17988050	6.49325	6.7833	6.41375	7.37075	6.89325	7.03645	6.872	7.4078	7.4546	6.16995	6.60685	6.5986	7.39725	7.0301	7.429	7.13905	7.316	7.4255
Ta#S17988081	9.65185	8.70765	8.9986	9.63575	8.2582	8.619	7.90455	8.32275	9.16885	9.4879	8.0817	9.1031	9.89555	8.29045	8.5083	7.4954	8.0164	9.5691
Ta#S17988112	4.7549	4.53505	4.48515	4.8977	4.4783	4.93205	4.6127	5	4.84945	5.04145	4.4198	5.03505	5.39455	4.8579	5.10285	5.0862	4.74855	4.9834
Ta#S17988143	9.53795	8.62895	9.5758	9.7869	8.9999	9.54535	8.95675	9.14635	10.1358	9.44475	8.5073	9.83025	9.9736	9.0469	9.5434	8.87465	9.51205	10.2148
Ta#S17988156	9.588	9.77785	9.67995	9.75165	10.0672	9.6434	9.59155	9.5326	10.0882	9.6057	9.7997	9.71865	9.65495	9.6885	9.6048	9.5551	9.2216	10.4441
Ta#S17988340	5.86195	5.05335	5.74365	5.7329	5.12995	5.1328	5.1481	5.1858	5.08835	5.99645	5.13325	5.7949	5.9943	5.35205	4.9266	4.56755	5.0636	5.0444
Ta#S17988357	4.90385	5.2019	4.67185	4.58035	4.85405	5.1005	5.0872	5.1857	4.34715	4.6842	5.22105	4.62225	4.5398	4.69595	5.23425	5.07835	5.3095	3.83125
Ta#S17988450	9.5146	9.1134	9.5543	10.1186	8.71935	9.608	9.25205	9.1689	10.486	9.39955	8.10505	9.68645	10.1553	8.69265	9.3213	8.9373	9.54015	10.327
Ta#S17988472	5.28455	5.56415	6.3043	6.6176	6.08515	6.7421	6.39375	6.6382	6.38285	5.8872	5.2085	6.344	6.3375	5.31495	6.88645	6.7165	6.657	6.56155
Ta#S17988481	8.98945	7.30365	8.4398	9.05395	7.54475	8.5541	7.7906	8.431	8.5767	8.3884	6.99715	8.41915	8.8781	7.64755	8.3751	7.6318	7.9122	8.94755
Ta#S17988492	3.4518	4.0653	3.6488	3.7533	3.57135	4.6362	3.64555	4.2267	4.019	3.63965	3.55915	3.6749	4.1978	3.6165	4.4229	3.47955	3.94725	4.7283
Ta#S17988493	9.18	8.6402	9.73165	10.4681	9.3134	9.65835	8.94105	9.13935	10.0111	9.07785	8.0894	9.88705	10.5635	9.25425	9.76155	8.95095	9.03165	10.0028
Ta#S17988536	7.7378	7.4753	7.50135	7.2489	7.6067	7.54085	7.67885	7.5047	7.1618	7.63075	7.79265	7.34105	7.0179	7.68025	7.72295	7.8363	7.9746	6.80085
Ta#S17988583	3.8605	4.21835	4.0485	4.0544	4.218	4.32935	4.4177	4.4313	4.32845	4.50385	4.42945	4.0147	3.7344	4.30665	4.25255	4.6771	4.6679	3.80805
Ta#S17988615	5.9154	6.2944	6.697	6.386	6.91555	6.79425	6.6631	6.8246	7.2489	5.55545	6.4033	6.2392	6.05565	6.69545	6.90705	6.4963	6.88125	6.99145
Ta#S17988625	8.43965	8.66835	8.08315	8.456	8.63645	8.4355	8.5706	8.4468	7.5783	8.61005	8.7113	8.10575	8.0003	8.7468	8.11085	8.7364	8.56255	7.7527
Ta#S17988626	6.2335	6.37805	6.14895	6.58055	6.40105	6.1509	5.92425	5.47705	5.8688	5.9411	6.60745	6.5295	6.8398	6.2367	5.70825	5.862	5.31125	6.1687
Ta#S17988631	8.04105	7.7203	8.3723	8.2599	7.61625	8.04915	7.58565	8.2259	8.664	7.7357	7.79135	8.22215	8.8171	7.81215	8.3929	7.8896	8.1831	8.5447
Ta#S17988638	9.3701	9.3335	8.4151	8.46615	8.6592	8.59325	8.9904	8.9104	8.9321	9.35795	9.7503	8.499	8.41105	9.0024	8.69695	8.97065	8.9039	8.94355
Ta#S17988698	4.1999	4.19385	4.1739	3.9353	3.6654	3.7502	3.8642	3.7049	3.7297	4.13635	4.216	4.05495	4.3416	4.21355	3.7136	3.72655	3.8503	3.29055
Ta#S17988751	4.4318	3.8848	3.9178	3.79715	3.75745	4.214	4.36875	4.44345	3.68445	4.52085	4.07375	3.7746	3.90825	3.7557	4.44175	4.52525	4.4477	3.825
Ta#S17988796	6.79405	6.53965	6.5033	6.58295	6.22715	6.0607	5.81415	6.2714	7.30345	6.8649	6.58545	6.32425	6.57225	5.99335	5.28515	5.6926	5.91305	7.7388
Ta#S17988832	5.9701	5.4379	5.6969	5.3947	5.143	5.34985	5.55465	5.58805	5.13465	5.905	5.54245	5.49995	4.6364	4.4101	4.94685	5.34955	5.27125	4.93355
Ta#S17988855	5.677	5.35575	5.13535	5.5308	4.81225	5.0892	5.134	5.529	5.70475	5.94485	4.8502	5.0599	5.7436	4.77685	5.8321	5.2921	5.58675	5.87515
Ta#S17988900	5.7636	5.1533	5.2655	4.97555	4.8081	5.5011	5.04775	5.23675	5.4905	5.52325	5.3831	5.13785	4.8467	4.80545	5.31305	5.0913	4.965	5.0932
Ta#S17988902	5.24025	5.16255	5.72375	5.7128	6.1475	6.9445	5.84615	6.2944	5.98105	4.84165	4.75445	5.8774	5.3014	5.61525	6.74705	6.5315	5.67755	6.38495
Ta#S17988926	7.3809	7.6987	7.62115	7.61925	7.0074	7.70135	7.5884	7.8645	7.85095	7.2445	7.60805	7.6782	7.5372	6.65425	7.68455	7.40695	7.72875	7.9695
Ta#S17988958	4.7974	4.63665	4.83675	4.80975	4.62675	5.02935	4.98765	5.42095	5.6688	4.85355	4.9278	5.17255	4.8678	4.87845	5.2258	5.11205	5.1391	6.3568
Ta#S17988961	4.7994	4.2758	5.0811	5.122	4.4234	4.4399	4.08485	4.1928	4.39445	4.8281	4.3038	4.57795	5.49505	4.5427	4.3717	4.2248	4.0735	4.76515
Ta#S17989057	8.2278	8.6694	7.82545	7.795	7.99105	7.6743	8.1151	8.2797	8.37835	8.09195	8.65685	7.8834	7.60965	7.71595	7.7369	8.38095	8.7318	8.47585
Ta#S17989071	6.7226	5.682	7.4168	7.7942	6.9633	7.3472	6.8043	7.6879	8.0976	6.98365	5.2482	7.3177	7.29845	6.80045	7.1407	6.7444	7.3153	8.22135
Ta#S17989101	8.41355	8.5795	8.2154	7.96575	8.5611	8.03125	8.1572	7.89755	8.06165	8.6274	8.59685	8.3561	8.41995	8.67025	8.04455	8.27955	8.0967	7.95305
Ta#S17989111	8.02175	8.10925	7.8384	7.49405	7.349	7.3573	8.06425	8.2364	6.9386	7.83295	8.02815	7.12525	7.2459	7.58895	7.51945	7.76775	7.82475	6.5026
Ta#S17989207	6.6998	7.18615	7.0878	7.95595	7.3592	7.0995	7.2588	7.3003	7.1273	6.962	7.13395	6.97135	7.2515	7.54835	7.51265	7.42365	7.96605	6.94035
Ta#S17989259	8.9747	7.9526	8.7916	9.2942	8.2352	8.7441	8.2057	8.72265	9.49935	8.9251	7.62315	8.56145	9.04015	8.0376	8.56575	8.1585	8.30755	9.64925
Ta#S17989271	7.83465	8.2754	7.46155	7.6118	7.5686	7.03365	7.42075	7.0539	7.3703	8.03685	8.4101	7.38635	7.1296	7.5556	7.12915	7.2914	7.33715	7.26595
Ta#S17989284	4.81405	5.22865	5.0044	4.7242	5.21985	4.86305	5.00665	5.16905	5.2376	4.98145	5.08745	4.8587	4.3369	5.44405	5.08555	4.60065	5.0714	5.44095
Ta#S17989298	4.3942	4.04635	4.6174	4.26845	4.75565	4.89885	4.38315	4.65295	4.72595	4.50035	3.97765	4.86405	4.2293	4.3513	5.5639	4.53685	4.70095	4.85735
Ta#S17989299	5.6042	5.5972	6.04995	6.0751	5.7531	6.6019	6.1349	6.0603	6.06715	5.48555	5.3651	6.0496	6.07055	6.07095	6.7591	5.995	6.1925	5.59835
Ta#S17989327	4.8488	4.49535	4.9339	5.5461	5.2967	5.89855	4.79605	5.07965	5.23365	4.4787	4.63065	5.3288	6.1372	5.42265	6.0525	4.8231	5.38115	5.2046
Ta#S17989377	7.55005	7.6786	7.34055	7.1313	7.12	6.73495	7.0457	6.91835	7.07325	7.7288	8.17625	7.087	7.4354	7.1345	7.27715	6.9654	7.05505	7.21055
Ta#S17989401	5.00175	5.2709	4.70485	5.10045	4.5573	4.1027	4.2736	4.3367	4.35945	5.2502	5.2903	4.77445	4.9949	4.509	4.16885	4.1811	4.767	4.247
Ta#S17989406	4.5566	4.4909	4.04625	3.86345	3.8947	4.07415	4.06585	4.1052	4.33975	4.7105	4.61205	3.93595	4.00235	4.35195	3.8435	3.94585	4.1791	4.5256
Ta#S17989415	8.17055	7.3223	8.45645	8.43495	7.9141	8.2293	7.8042	7.9715	8.67955	7.84245	7.362	8.65095	8.3072	7.8706	8.0031	7.4791	8.061	8.88255
Ta#S17989432	4.28835	4.4012	3.9861	4.00795	4.2457	4.16915	3.8946	3.8919	3.94485	4.2025	4.23835	4.0968	4.20555	4.19975	4.3415	3.7488	3.8303	4.21705
Ta#S17989439	9.046	8.8779	8.7684	8.13025	9.18965	9.0114	9.3605	8.84555	8.62335	8.7591	8.9977	8.43	7.86685	9.13685	9.00795	9.552	8.9434	8.91725
Ta#S17989467	6.34415	5.9826	5.7328	5.6025	4.93975	6.17105	5.6178	6.2825	6.84305	6.2874	5.5754	5.69555	5.59305	5.12985	6.1117	5.6104	5.97635	6.74265
Ta#S17989479	3.86595	3.41735	3.51485	3.3469	3.44065	3.3526	3.28795	3.63605	3.0439	3.93075	3.21425	3.5679	3.291	3.2845	3.462	3.1916	3.7126	3.03885
Ta#S17989498	5.94165	5.67555	5.1865	5.0507	5.552	5.6728	5.75495	5.219	5.18905	5.72265	5.87525	5.2973	4.90885	5.4484	5.57715	5.8969	5.59715	5.13625
Ta#S17989526	4.1224	3.83865	3.72695	3.66735	3.71945	3.8092	3.67915	3.80885	3.39235	4.058	3.8309	3.8025	3.751	3.94095	3.8451	3.7085	3.79205	3.11635
Ta#S17989553	6.7409	6.2614	6.1592	6.89775	6.43925	6.78285	6.57695	6.8261	6.2688	6.6287	6.6609	6.604	6.3634	6.48575	6.57145	6.5313	7.02965	5.9467
Ta#S17989566	8.41285	7.19805	8.76755	9.05295	7.88785	7.9765	7.86775	7.9848	8.5624	8.2948	7.2223	8.69235	8.7823	7.572	8.23515	7.52025	7.9153	8.72605
Ta#S17989585	8.2566	7.5856	8.70735	9.0182	8.0475	8.08505	7.9114	8.25155	8.3058	8.3602	7.5021	8.588	9.1022	8.05165	8.26655	7.90545	7.87945	8.3586
Ta#S17989588	3.9522	4.2286	3.98275	4.03525	4.0093	4.5768	4.5869	4.6666	3.76045	3.8295	4.2604	4.1935	3.60035	4.4549	4.81935	4.5645	4.5341	3.86795
Ta#S17989589	7.27305	6.9971	7.60595	8.10085	6.9333	7.42955	7.1794	7.5062	8.3225	7.3778	6.8024	7.792	7.9783	7.2252	7.53805	6.96715	7.0309	8.40815
Ta#S17989607	7.98905	8.02065	7.4279	7.0353	7.7175	7.2477	7.5577	7.54805	7.21185	8.07595	8.17375	7.3022	7.05535	7.6802	7.05575	7.23125	7.7774	7.0368
Ta#S17989656	7.83765	7.7199	7.23095	7.2712	7.62085	7.5825	7.4225	7.8845	8.1886	7.7708	7.53265	7.71895	7.05755	7.4866	7.70965	7.46975	7.7829	9.14325
Ta#S17989702	8.7434	8.8247	8.33765	8.3955	8.3671	8.1723	8.38775	8.0887	8.0126	8.8402	8.84905	8.4914	8.0048	8.11535	8.26725	8.5423	8.2695	7.9372
Ta#S17989744	5.0655	4.7195	4.33055	4.1702	4.00565	4.4806	4.3497	4.2139	4.06265	5.0363	4.652	4.0356	3.86045	4.0125	4.3698	4.0468	4.13525	4.88045
Ta#S17989765	7.52105	6.72565	7.43695	7.7959	6.7331	7.45595	6.40845	6.9609	7.4034	7.62615	6.87825	7.11235	7.5271	6.5715	7.484	6.45735	6.5348	7.6885
Ta#S17989825	7.3234	6.9596	6.9352	6.8289	7.3204	7.38	6.9383	6.55225	6.41815	7.4072	7.6031	7.15075	7.017	7.1705	6.704	7.03305	6.50335	6.1347
Ta#S17989973	5.5948	5.8523	5.73885	6.0377	4.78385	5.64435	5.05405	5.75865	6.23225	5.90795	5.4439	5.35785	6.452	4.67275	5.77105	4.83745	5.4363	6.36385
Ta#S17989986	7.9745	8.25565	8.44105	8.69485	8.6136	8.5825	8.2682	8.2092	8.97295	7.9285	8.12175	8.45475	9.06595	8.4178	8.4607	8.2647	8.4354	9.09245
Ta#S18005917	5.85235	6.17475	5.0954	5.02625	5.60015	5.3587	5.8179	5.55815	5.03935	6.1602	6.5831	5.159	4.83565	5.8953	5.187	5.86675	5.50125	5.33865
Ta#S18005923	6.1984	6.29245	6.1793	6.38445	6.304	6.6635	6.124	6.2399	6.4947	6.06665	6.0811	6.3374	6.27445	6.23325	6.22665	6.1144	5.8285	6.74745
Ta#S18005964	10.4139	10.686	10.7418	9.98895	10.3607	9.98005	10.0671	10.3779	9.53635	10.4131	10.5607	10.7543	10.2191	10.4642	9.974	10.1228	10.2609	9.38465
Ta#S18005975	7.0327	6.93225	6.5347	7.27435	7.0004	7.1839	7.13595	6.92225	6.7664	7.01535	7.0897	6.7063	7.4088	6.91185	7.32815	7.0279	6.7837	7.42245
Ta#S18005981	3.975	4.59315	4.4597	3.93465	4.45905	4.8283	4.9531	4.58775	4.3713	4.20485	4.86165	4.1761	3.77745	4.6364	4.67945	4.84235	4.84755	4.13665
Ta#S18006043	9.3095	9.26775	9.85685	9.36955	9.6014	9.58745	9.82425	9.4613	9.19625	9.08595	9.3404	9.80715	9.2798	9.6099	9.6347	9.8432	9.59335	9.0845
Ta#S18006046	5.63655	5.72735	5.46865	5.9423	5.7692	5.8837	6.18035	5.6127	6.01545	5.19895	5.5581	5.503	5.97375	6.1228	5.9034	6.1518	5.68225	6.2637
Ta#S18006049	12.0236	11.7151	11.9207	12.3544	12.0957	11.9196	11.9351	11.69	12.0193	11.9343	11.7934	12.1754	12.4217	12.0209	12.1442	11.8096	11.7075	12.1274
Ta#S18006058	5.67265	5.89025	5.8501	5.7359	6.4596	5.7408	6.147	5.9461	5.21	5.82085	5.8225	6.06415	5.66825	6.5515	5.70785	5.7577	5.5968	4.66725
Ta#S18006086	5.6828	6.1061	6.12465	6.08105	5.7522	6.62905	6.52385	6.19685	6.88195	5.5165	5.9141	6.36295	6.0572	5.73695	6.26165	6.5694	6.58375	6.98095
Ta#S18006139	7.90035	8.05415	7.7949	7.4394	7.35755	7.3123	7.26245	7.03805	7.40725	7.49	8.0297	7.762	7.5894	7.60335	7.2679	7.19355	7.10805	7.19435
Ta#S18006153	13.4992	13.2886	13.5765	13.6556	13.29	13.4361	13.3159	13.1741	13.8791	13.3018	12.9848	13.7089	13.7355	13.1525	13.446	13.2188	13.3115	13.9517
Ta#S18006163	7.7986	7.6733	7.4881	7.5132	6.94025	7.5582	7.14425	7.25205	8.324	7.88625	7.53335	7.18435	7.2095	6.66935	7.2365	6.9159	7.0806	8.39195
Ta#S18006197	8.07915	8.1021	9.1368	8.8346	8.7744	9.2175	8.526	7.6887	8.1203	7.7863	7.61415	8.83845	8.48085	8.81945	8.84745	8.57495	8.0649	8.6514
Ta#S18006198	8.113	8.11835	8.7351	9.11315	8.575	8.84375	8.4465	8.45815	9.21935	8.05645	7.81705	8.98785	9.0535	8.57395	8.8463	8.3546	8.4246	9.33865
Ta#S18006207	10.2652	10.0061	10.5635	10.8612	10.4586	10.9881	10.7332	11.0312	11.1433	10.2423	9.8666	10.75	10.7545	10.2677	11.0329	10.7656	10.7964	11.1235
Ta#S18006241	6.7021	6.89395	6.9273	6.9316	7.0625	6.6047	6.49495	6.4852	5.839	6.94635	6.9318	6.689	6.87185	7.33615	6.4537	6.45005	5.74285	5.7998
Ta#S18006242	3.6634	3.77725	3.54075	3.4881	3.6027	3.48445	3.70635	3.6108	3.5744	3.5721	3.62935	3.5616	3.62225	3.46195	3.4991	3.5901	3.8112	3.63195
Ta#S18006262	6.5276	6.4368	7.0549	6.84005	7.0487	6.4281	6.874	6.9884	6.1903	6.71965	6.71735	7.15955	6.48795	7.38915	6.11815	7.03045	6.70125	5.84695
Ta#S18006267	8.60095	8.71725	8.53905	8.39415	8.72645	8.1045	8.17955	7.96975	8.26075	8.4241	9.1085	8.5262	8.51545	8.505	8.21895	8.05245	7.9185	8.1937
Ta#S18006268	10.8281	10.8895	10.2538	10.3849	10.5241	10.1122	10.2606	10.4432	10.1729	10.8801	10.8809	10.166	9.92755	10.531	9.9922	10.3521	10.3475	10.1987
Ta#S18006298	10.4326	9.67995	10.5214	11.0039	10.2625	10.8484	10.3892	10.5895	11.4	10.1928	9.15315	10.5946	11.1052	10.2376	10.9083	10.1425	10.6519	11.5399
Ta#S18006305	5.8263	5.96695	6.2516	6.1226	6.1206	6.07495	5.74875	5.53795	5.93885	6.14845	5.2362	6.22935	6.23085	6.3885	6.10095	6.02585	5.73565	5.66475
Ta#S18006379	5.04215	5.27075	4.803	4.5832	5.1921	4.43125	4.85125	4.89295	4.0647	5.14685	5.53365	4.90935	5.23895	5.3104	4.52945	5.00145	5.1944	4.34205
Ta#S18006527	4.7348	5.53735	5.354	4.87895	5.3891	5.6068	5.9743	5.4445	5.00075	4.60445	5.5403	5.26095	5.35475	5.12205	5.66975	5.84655	5.38975	5.0079
Ta#S18006573	5.3167	5.1302	4.8758	4.27435	4.50035	5.0938	4.47555	4.3986	4.6844	5.517	4.87705	4.9803	4.3686	4.0784	4.7998	4.99945	4.8254	5.13255
Ta#S18006600	5.1969	4.81555	4.6021	4.46165	4.9665	4.4948	4.3037	4.1968	4.35735	5.14625	5.5402	4.9765	4.9842	4.70315	4.51185	4.85045	4.5655	4.1376
Ta#S18006615	5.7629	5.642	5.35045	5.5736	6.0745	5.90605	6.2691	6.3206	6.36805	5.69545	6.29715	5.4345	5.21625	5.8448	5.6722	6.2998	6.13065	6.42145
Ta#S18006620	6.3453	6.2548	6.53795	6.853	6.87255	6.9752	7.3079	7.0741	6.28675	6.3213	6.08055	6.7823	6.6318	7.3531	6.79745	7.5149	7.2252	6.79895
Ta#S18006627	12.8327	12.6303	13.0947	13.5988	12.9319	13.0927	12.9295	13.0676	13.4312	12.8002	12.5174	13.1759	13.5505	12.7464	13.0008	12.7531	12.8251	13.4047
Ta#S18006726	12.0265	11.029	12.145	12.4901	11.2206	12.319	11.404	11.7127	12.4202	11.7662	10.7001	12.3077	12.4033	11.068	12.1278	11.288	11.6593	12.6883
Ta#S18006730	8.10035	8.08275	8.0081	7.6728	7.7821	7.6226	7.90085	7.4641	7.3812	8.283	8.224	7.75745	7.5343	7.83375	7.4973	7.7842	7.63965	7.41845
Ta#S18006808	9.9416	9.88795	10.0588	9.76665	10.3413	10.4716	10.6012	10.0689	10.5282	10.2825	10.2889	10.24	9.70815	10.0199	10.4917	10.7233	10.3697	10.5239
Ta#S18006811	7.7318	7.15185	6.91345	7.1152	7.1507	7.53875	7.6226	7.56875	7.2006	7.3532	7.1374	7.05605	7.06255	7.08675	7.62005	7.84175	7.2442	6.6654
Ta#S18006812	5.6001	5.56565	5.0606	5.1812	4.96975	4.47675	4.5883	4.59345	5.39145	5.7262	5.6081	5.19075	5.2469	4.8886	4.5819	4.6134	5.0165	5.54335
Ta#S18006862	7.66445	7.97285	8.0777	7.87395	7.67505	7.1934	7.5469	7.7147	8.39995	7.3593	8.065	8.0757	6.16835	7.80415	6.90705	7.40865	7.5475	8.2123
Ta#S18006925	9.71375	9.89805	9.7667	9.3701	9.74335	9.49835	9.8049	10.048	9.9374	9.74835	9.77755	9.66425	9.06525	9.85	9.41415	9.93595	9.99335	9.66295
Ta#S18007106	7.4431	7.53595	6.72885	6.23725	7.0597	6.86975	7.0043	6.7304	6.1689	7.5654	7.65605	6.80905	6.1466	7.25895	6.56745	7.1773	6.7378	6.099
Ta#S18007137	6.39325	6.3863	5.62275	5.85175	5.69655	5.7575	5.86535	6.00125	5.60895	6.4907	6.33115	5.86885	5.7224	5.9621	6.08335	5.93465	5.81845	4.9833
Ta#S18007142	4.6375	5.475	5.15885	4.8356	5.58615	4.69775	5.0513	4.85425	4.18945	4.75625	5.1849	4.94425	5.25055	5.7942	4.65015	4.9111	4.77355	4.0367
Ta#S18007156	8.45135	8.06515	8.5236	8.8292	8.24045	7.99095	8.2324	8.4515	9.30405	8.56765	8.17025	8.39415	8.7561	7.8832	8.2508	7.91235	8.2583	9.33995
Ta#S18007273	5.0193	5.045	4.3809	4.1935	4.64675	4.11965	4.67205	4.88365	4.9112	5.19055	4.66035	4.0723	4.2211	4.67545	4.0844	4.5251	5.4221	4.26
Ta#S18007280	6.40435	6.7317	5.6755	5.4381	6.0573	6.2341	6.12665	6.03525	5.7202	6.59005	6.9933	5.6153	6.252	6.13405	5.7847	6.35815	5.8554	5.55245
Ta#S18007416	4.37715	4.5201	4.0881	3.9283	4.66995	4.1468	4.3092	4.1718	4.08625	4.64825	4.96	4.2669	4.48295	4.1383	4.1726	4.2753	4.08305	3.79135
Ta#S18007666	4.59	4.69125	4.22345	3.64545	4.0765	4.0256	4.1536	4.0956	3.5545	4.65585	4.74945	4.13635	3.97745	4.2817	3.87875	3.7781	4.31635	3.6334
Ta#S18007691	8.48035	8.9964	8.9493	8.62415	9.07505	9.06605	9.2085	8.90395	8.41695	8.82175	8.95885	9.0569	8.60815	9.2731	9.2188	9.30235	8.7172	7.9791
Ta#S18007865	10.5253	9.8966	10.6965	11.1421	10.1509	10.7668	10.2261	10.3686	11.1423	10.2898	9.9077	11.0773	11.4278	9.8501	10.7529	9.932	10.2951	11.1484
Ta#S18008133	6.7743	6.86365	7.40715	7.2814	8.212	7.2849	7.4521	7.1677	7.4087	6.4064	7.2814	7.6038	7.10475	7.93315	7.0968	7.22085	7.68885	6.95665
Ta#S18008417	5.6154	5.6303	5.0348	4.76715	5.33535	5.0659	5.2272	5.07905	4.9103	5.6032	5.5926	5.0073	4.74695	5.1196	5.1767	5.41905	5.4565	4.96925
Ta#S18008438	4.57315	4.193	4.2512	4.2738	4.43735	4.59115	4.75205	3.78825	4.17495	5.2086	3.8968	4.0915	4.01815	4.36295	4.6398	4.7966	4.4241	4.2695
Ta#S18008652	8.52445	8.73235	8.44305	8.54055	8.06775	8.42835	7.75355	7.5035	7.6124	8.5037	8.65065	8.45605	8.2556	7.9286	8.0077	7.3366	7.2678	7.40855
Ta#S18008778	8.35655	8.64745	9.1357	9.1986	9.2938	8.99965	9.0975	9.1664	9.0877	8.10435	8.59105	9.16845	9.0464	9.00035	9.32955	8.7006	9.04035	9.2863
Ta#S18009042	6.6792	7.16685	5.78605	6.35495	6.507	6.91845	6.7632	6.9784	7.025	6.84695	7.71845	6.26555	5.68075	6.3664	6.93185	7.16945	6.93175	6.7156
Ta#S18009096	6.61015	7.07245	6.55085	6.32125	6.78885	6.2148	6.4475	6.2606	6.03545	6.64295	7.45185	6.71085	6.93125	6.9422	6.383	6.61945	6.3474	5.8023
Ta#S18009177	6.3147	6.26465	5.035	5.2526	5.07515	5.67175	5.50815	5.6133	5.90765	6.2629	6.526	5.24595	5.33945	5.4063	5.24345	5.4396	5.54975	5.73375
Ta#S18009187	6.99115	6.1157	6.97785	7.2035	6.0943	6.8497	6.3033	7.3422	7.71885	6.90435	6.5234	7.1498	7.0927	5.5874	6.9254	6.94455	6.9699	7.9471
Ta#S18009274	7.18025	7.96695	7.4442	6.99275	7.13875	7.1133	6.92765	6.48485	6.72485	7.42245	7.5734	7.6374	7.20405	7.35395	6.97725	7.02715	6.23575	6.5171
Ta#S18009364	5.66235	5.5801	5.23855	5.45175	5.00925	5.1621	5.70795	5.7888	5.58295	5.615	5.3771	5.1444	4.71645	4.56315	5.41775	5.8048	5.7256	5.81595
Ta#S18009395	5.56365	5.3423	6.06385	6.17875	5.6774	5.3527	5.1009	5.2254	5.75715	5.4861	5.2167	6.20135	6.113	5.597	5.3077	5.29465	5.04305	5.65175
Ta#S18009403	4.2418	4.40815	4.38315	4.1929	4.3769	4.2265	3.95215	3.9594	3.78025	4.30645	4.73355	4.52815	4.2035	4.4026	3.7771	4.02985	3.935	3.6494
Ta#S18009881	10.0724	9.91245	9.8813	9.91695	10.5111	10.1341	10.1921	10.0828	9.4374	9.74885	9.82475	10.0572	9.802	10.5314	10.0311	10.1393	10.483	9.2163
Ta#S18009937	6.724	7.1129	7.02285	6.48705	7.24565	6.5767	6.58635	6.1134	6.5264	6.1096	7.19575	7.1434	6.61955	7.44665	6.39815	6.66045	6.2329	6.35855
Ta#S18010133	4.9834	5.46145	5.26195	4.88505	4.959	4.92275	5.09635	4.9451	4.98455	5.0352	5.75525	5.50485	5.17765	5.5782	4.48245	5.46635	5.08335	4.91855
Ta#S18010204	8.7726	8.72345	8.31995	8.0527	8.21345	8.15025	8.38885	8.1154	7.988	8.80065	8.9559	8.0694	7.91985	8.16035	8.0457	8.25615	8.14365	7.9356
Ta#S18010323	11.2601	11.0586	10.7395	9.8079	10.4494	10.9885	11.0773	10.9881	10.4553	10.8501	11.0386	10.5508	9.5398	10.5732	11.0541	10.9878	11.1566	10.2363
Ta#S18010325	8.1061	7.84635	8.9083	8.27455	8.2528	8.7857	8.7983	8.33875	7.9715	7.7888	7.79	8.84325	8.64055	8.13915	8.93535	8.8195	8.3718	7.64205
Ta#S18010485	5.8475	6.18685	5.41705	5.684	5.5584	5.9332	6.103	5.6606	5.29535	6.0882	6.3675	5.3871	5.3028	5.7146	5.61955	5.7913	5.5116	5.48075
Ta#S18010813	6.73745	6.32415	6.3936	5.87725	5.80035	5.4735	5.3213	6.32305	6.3917	6.25475	6.6615	6.13695	6.94285	5.46375	5.7881	5.5355	5.54995	6.8976
Ta#S18010872	5.95775	5.9936	6.0505	6.33885	6.3407	5.86855	5.86505	5.86645	5.1924	5.52295	6.007	6.27045	6.2832	6.2722	5.5701	5.9214	5.6184	5.5285
Ta#S18011012	8.83985	9.40585	8.28835	7.8966	8.3961	8.2829	8.6548	8.62015	8.63665	8.9683	9.3541	8.33155	7.7146	8.50375	8.434	8.6933	8.56595	8.73315
Ta#S18011109	8.7278	8.82675	8.38605	8.08185	8.0961	8.30895	8.2428	8.11665	7.69835	8.55235	8.92135	8.5376	7.3146	7.825	8.26555	8.1379	7.7238	8.1461
Ta#S18011119	11.6339	10.9488	11.535	11.6601	11.3258	11.2913	11.0561	11.1736	11.6179	11.887	10.9407	11.4978	11.7401	11.1601	11.2098	10.9703	10.8616	11.3463
Ta#S18011139	6.674	6.3334	6.3707	5.83395	5.68335	6.0553	6.15975	6.3319	6.75175	6.34415	6.2307	5.97435	5.6498	5.57865	5.7934	6.0464	6.3402	6.77145
Ta#S18011256	10.4741	11.0727	11.1181	10.7076	10.8095	10.896	11.1714	11.347	11.5866	10.3768	10.889	10.9183	10.6676	10.5983	10.9827	11.2859	11.6647	11.2775
Ta#S18011273	5.90315	6.82185	6.20995	5.80245	5.9724	5.95265	6.1209	5.9667	5.2232	5.85655	6.6124	6.022	6.14015	6.034	6.3374	5.94315	5.71675	4.85935
Ta#S18011313	6.2314	5.4681	7.2714	7.36165	6.642	6.6318	6.1366	6.22965	7.0668	6.1062	5.1156	7.0305	7.37435	6.08235	6.613	6.11915	6.169	7.1816
Ta#S18011496	6.94155	6.5256	7.2303	7.3566	6.92035	7.22165	6.81915	6.78785	7.36275	6.8198	6.1675	7.3686	7.6444	7.3118	7.14015	6.7292	6.64955	7.72575
Ta#S18011598	8.0574	9.012	8.0664	7.8993	8.6282	8.0448	8.42515	8.24855	7.7809	8.1443	9.2533	7.9731	7.73735	8.56645	8.1787	8.5195	8.4609	7.7134
Ta#S18011634	4.5006	4.85015	3.80945	4.415	4.279	4.11705	4.23215	4.4511	3.94035	5.03115	4.50295	4.4405	4.56845	4.54955	4.2039	4.4687	4.5277	3.69645
Ta#S18011672	5.6453	5.22555	5.9015	6.27875	5.75315	6.39345	5.8619	5.67365	6.8183	5.70945	5.3345	5.98375	5.93005	5.48745	6.0375	5.8453	5.4936	7.04285
Ta#S18011710	5.62845	5.0319	5.05955	4.67575	5.062	4.64075	4.7508	5.03535	4.26015	5.78505	5.0597	4.6006	4.6846	4.70755	4.8063	5.09515	5.19215	3.83055
Ta#S18011734	4.4255	5.03505	4.34385	4.74095	5.0202	5.58175	5.14745	5.4756	5.39075	4.68795	4.7417	4.6647	4.5976	4.6243	5.8086	5.6952	5.30075	5.19165
Ta#S18011889	5.63005	5.5589	5.76255	6.00325	5.8087	6.2156	5.8302	6.07135	6.47105	5.626	4.97215	5.58785	6.4282	5.75825	6.39935	5.6663	5.8122	6.42855
Ta#S18012029	9.09875	9.66085	8.72325	8.34705	9.3183	8.58535	9.12425	8.98175	8.42615	8.95535	9.6671	8.8152	7.682	9.11385	8.52945	9.22195	9.09615	8.27095
Ta#S18012046	5.2898	5.4516	4.77825	4.52705	4.97865	4.7774	5.10865	5.01445	4.6432	5.023	5.4592	4.4409	4.27775	4.95155	4.80025	4.8146	5.1709	5.24605
Ta#S18012388	6.11645	5.81985	6.1852	6.1803	5.939	6.22675	6.0395	6.10165	7.05495	6.0908	5.6137	6.37645	5.69365	5.4069	6.16895	6.23435	6.13875	7.1437
Ta#S18012393	8.681	8.7656	8.5755	8.40835	8.66225	9.00795	9.13115	8.1662	8.44255	8.4743	8.66045	8.51945	7.9938	8.9493	8.9857	9.10825	8.2565	8.41495
Ta#S18012421	7.56575	7.41565	8.59165	8.324	7.8179	8.419	7.3977	7.97395	8.1881	7.39365	6.89355	8.51815	8.2913	7.7346	8.09745	7.1801	7.89845	8.15415
Ta#S18012534	7.6185	7.68765	7.39255	7.3632	7.8683	8.4075	8.3169	8.04225	6.8426	7.0258	7.66925	7.471	6.92095	7.741	8.3571	8.3395	8.42605	7.1038
Ta#S18012704	7.96375	8.00575	7.88975	8.3056	7.07425	7.74845	7.5714	7.6517	7.71345	7.86825	7.39205	7.74655	8.16745	6.97825	7.63055	7.2676	7.51165	7.66045
Ta#S18012732	5.2816	4.6616	5.595	6.19045	5.2937	5.4855	4.53185	5.0444	5.9831	5.76175	4.74805	5.7439	6.63135	5.35775	5.2893	4.6501	4.5576	5.96565
Ta#S18012767	4.40345	4.5628	4.8401	4.5822	4.84685	5.03365	5.30215	4.97295	4.01275	4.7163	4.52465	4.4379	4.60365	4.97755	5.33795	4.94095	4.92895	3.8966
Ta#S18012779	5.7769	5.54755	6.49485	6.55725	6.27325	6.19725	5.87015	6.35485	6.55375	5.74825	5.336	6.72895	6.3857	6.2956	6.1144	5.92915	5.84615	6.15385
Ta#S18012781	5.72825	5.88815	5.7882	5.6153	6.22425	5.36775	6.51765	6.03555	6.2663	5.6125	6.09805	5.56225	4.83155	6.04505	6.14075	6.56175	5.9516	6.357
Ta#S18012832	5.53895	5.884	5.76475	5.66905	5.74785	5.2276	5.8152	5.0688	5.30305	5.947	6.28585	5.9293	5.13785	5.96735	5.4032	5.461	4.9851	4.8585
Ta#S18349061	5.3956	6.0738	5.12355	5.2743	5.34125	5.38715	5.6297	5.1517	4.5285	5.58435	6.11995	4.86055	5.10175	5.29615	5.21505	5.98335	5.06705	4.39265
Ta#S19137951	4.9894	4.1743	4.1823	4.24535	3.787	3.82345	3.8812	3.824	3.647	5.4993	3.98935	3.96845	3.91905	3.76185	3.96035	3.88535	3.7941	3.6875
Ta#S19189469	6.19015	6.241	5.98475	5.25805	5.8749	5.466	5.4192	5.7966	5.05095	6.72925	6.8734	6.10625	5.81095	6.25815	5.7428	5.7873	5.71365	5.1008
Ta#S19221019	8.0258	8.74915	7.39615	6.72655	8.2189	6.9558	7.7276	7.7123	7.4674	8.0134	8.98775	7.1539	6.7201	8.1512	7.3288	7.71395	7.47005	7.3729
Ta#S19221659	4.6076	5.02585	4.64565	4.84955	5.5117	4.8831	5.16695	5.1844	5.34225	4.1263	4.98005	4.45765	4.2174	5.6069	5.1566	5.1768	5.16925	5.53
Ta#S19222261	4.8929	5.5623	4.8547	4.5763	4.53665	5.56575	5.39995	5.3544	5.0726	5.19905	5.5044	4.5147	4.6602	4.7858	5.35865	5.67105	5.51955	4.62085
Ta#S19222337	6.3164	6.46915	6.35835	6.02075	6.3258	6.663	6.329	6.3922	5.63195	6.6802	6.52515	5.76195	6.1503	6.46715	6.4463	6.2162	6.22235	5.91085
Ta#S19222449	5.05375	5.38405	4.7685	4.72885	5.10065	4.8956	4.853	4.93965	4.3828	4.95965	5.66885	4.67975	4.2937	5.3083	4.8775	5.0239	4.7616	4.3342
Ta#S19222761	4.1367	4.5907	3.93905	4.2885	3.98265	4.3358	4.4972	4.67415	4.8549	4.6728	4.44895	4.1288	4.13655	4.2285	4.31065	4.94015	4.4527	4.7614
Ta#S19223562	4.81775	5.01325	4.6203	4.7264	5.0365	4.28665	4.8847	4.5011	3.96525	4.69605	4.886	4.779	4.88635	5.0248	4.223	4.7276	4.54785	3.9741
Ta#S19223806	6.1212	7.0672	6.03195	5.36415	6.25855	6.19295	6.65635	6.74205	5.7467	6.0601	7.4534	5.94025	5.19225	5.8597	6.2142	6.68935	6.60405	5.8475
Ta#S19223924	5.0168	5.1274	4.6788	4.902	5.0982	5.3602	5.3922	5.1046	5.3449	5.26345	5.11085	4.6408	5.0274	4.86235	5.4458	5.2229	5.30965	5.4991
Ta#S19224455	8.52235	8.58685	8.10945	7.3923	8.44265	7.80955	8.01705	7.9823	8.075	8.62155	8.6832	8.0086	7.35995	8.4838	7.57855	8.1108	8.06975	8.2059
Ta#S19224473	7.8994	6.67825	7.71785	8.08245	6.85845	7.64015	6.31025	7.65325	8.12395	8.4237	7.2264	7.51855	7.86005	7.01135	7.941	6.8135	7.4331	8.5451
Ta#S19224918	6.9219	7.4511	6.8465	6.7222	6.82645	6.8351	7.13365	7.00115	6.7996	6.98175	7.19885	6.76825	6.413	7.0999	7.1419	7.25205	7.45715	6.5842
Ta#S19225521	8.38115	7.1841	8.4811	9.2136	8.4967	8.29855	8.31995	8.98435	8.89545	8.7655	7.1531	8.1542	9.159	8.9698	8.87295	8.81485	9.0428	8.77635
Ta#S19225821	5.45685	5.66795	5.28855	6.12485	5.726	5.329	5.34705	5.2667	5.82765	5.2411	5.67925	5.3044	5.7784	5.584	5.6331	5.2349	5.57685	5.51065
Ta#S19225870	4.7071	5.04405	4.23285	4.21375	4.32585	4.13745	4.17355	4.10745	3.9565	5.26405	5.3771	4.04735	4.00685	4.2861	4.2852	4.49735	4.4032	4.1865
Ta#S19727735	5.78325	5.8985	5.84165	5.6341	5.15325	5.51765	5.0762	5.79435	5.53525	5.7259	5.4563	5.89165	5.6449	4.84795	5.3052	5.07595	5.80705	5.33865
Ta#S19789355	5.3179	5.3009	5.27025	4.8603	5.5115	5.37355	5.4734	4.7405	4.9245	5.1269	5.6983	5.1506	4.6708	5.55285	5.0637	5.2693	4.9609	4.6148
Ta#S20998483	4.87495	5.2768	5.15925	4.91545	4.67055	4.7765	4.73735	5.10425	5.86925	5.25955	4.6739	5.2073	4.70475	4.80665	4.6658	4.7592	5.5094	5.69595
Ta#S21008521	5.345	5.45375	4.5467	4.7516	4.5033	4.5783	4.73145	4.34025	4.62945	5.30985	5.42755	4.62325	4.29325	5.03435	4.55375	4.87375	4.4002	4.32855
Ta#S21612120	7.05205	6.5733	7.2682	7.3241	7.09805	7.2041	6.83955	6.52035	6.6211	7.3953	6.15815	7.4399	8.0327	6.60675	7.4079	6.7739	7.0016	6.76255
Ta#S21612427	6.01865	6.0722	5.6617	5.1506	5.6491	5.9611	6.259	5.8832	6.2996	6.023	6.1819	5.41055	5.55765	5.51945	6.114	6.62385	5.7807	6.23595
Ta#S21612833	3.5207	3.5199	3.86245	3.6886	3.86905	3.9195	3.5167	3.772	4.17595	3.57145	3.68415	3.93015	3.6726	3.35805	3.5842	3.77905	3.8876	4.06295
Ta#S21612836	3.5906	3.5512	3.8561	3.41485	3.57665	3.32395	3.373	3.31835	3.1164	3.66255	3.75495	3.71835	3.4898	3.50285	3.4126	3.20585	3.4813	3.02455
Ta#S22196151	6.5217	6.64815	6.59035	7.0782	6.9966	6.7976	6.5797	6.10525	6.82095	6.221	6.25485	6.6162	6.5714	6.9632	6.87445	6.7701	6.37365	7.01795
Ta#S22364353	4.24465	4.5776	3.71945	4.153	4.01955	3.8615	4.0107	4.04955	4.14265	4.3092	4.71735	4.01905	3.75625	4.2589	3.77955	3.7642	3.93045	4.07035
Ta#S22364884	4.59455	4.74525	6.3556	5.38175	5.1216	4.89245	5.18225	4.7569	5.9549	4.8624	4.51235	5.53935	4.85185	5.0151	4.97985	4.85895	4.9638	6.3055
Ta#S22364936	8.1986	6.6239	7.9415	7.9503	7.3794	8.6269	7.5436	7.5851	8.46315	8.12635	7.03915	7.87715	8.21545	6.80745	8.3937	7.2386	6.8199	8.46065
Ta#S22365023	7.51615	7.5321	7.2968	7.65625	7.80435	7.7439	7.997	8.35525	6.9367	7.08575	7.76235	7.20455	6.83395	7.73775	7.4475	8.10445	7.96505	6.8769
Ta#S22365190	6.9495	7.36755	6.54035	6.738	6.56035	6.03475	6.4809	6.541	6.76345	6.68965	7.09115	6.43135	5.97445	6.46505	6.3187	6.3618	6.5771	6.98205
Ta#S22365329	7.415	7.4933	7.22515	7.45255	7.307	6.88465	6.5005	6.7946	6.49175	8.0064	7.00785	6.9419	7.3614	7.2291	6.70075	6.8792	6.39335	6.6719
Ta#S22365443	6.65625	5.635	6.2022	6.56255	6.2064	7.16755	6.2009	7.0275	6.91045	6.7719	6.42255	6.85115	6.9052	5.92545	6.74505	6.13725	7.1594	7.29965
Ta#S22365575	7.32955	6.8497	7.86905	8.07675	7.19945	7.81205	6.89135	6.88325	7.8094	7.3537	6.9051	8.01265	8.3249	7.0601	7.69765	6.57035	7.21105	7.84225
Ta#S22365728	6.1373	6.25895	6.51695	5.65775	6.2861	5.8345	5.78505	5.62175	5.78955	6.1005	6.4327	6.45345	5.4943	6.723	5.33985	5.73645	5.70595	5.69445
Ta#S22365992	6.1823	5.42885	6.3391	6.8595	6.5764	6.54215	6.0954	5.61365	6.72825	6.32495	5.2494	6.4697	7.00025	6.37025	6.49615	5.99275	5.7558	6.558
Ta#S22366146	6.35945	6.44065	6.1687	5.8942	6.35065	5.60305	5.64125	5.839	6.1287	6.53915	6.62455	6.041	6.21495	6.468	5.70465	5.93945	5.48525	6.091
Ta#S22366219	4.5922	4.1269	4.7804	5.2382	4.88225	5.1117	4.5866	4.57615	4.7668	4.58925	4.0148	4.7157	5.9505	5.0532	5.423	4.76975	4.67045	4.41385
Ta#S22366361	7.98895	7.5125	7.32065	7.06535	7.1588	7.40325	7.4452	7.1501	7.5897	7.91645	7.84925	7.5203	7.005	7.01175	7.56885	7.30945	6.9725	7.70205
Ta#S22366565	4.6919	4.8303	4.2714	4.237	3.94935	4.3385	4.1486	4.09105	3.87305	5.0462	4.2349	4.4664	4.5256	3.9148	4.17455	4.10965	4.1492	4.1561
Ta#S22366644	6.4982	5.60365	5.8785	6.3183	5.9281	6.6749	6.1542	7.2542	6.5057	6.60255	5.7341	6.0435	5.81475	5.67805	7.06715	6.48785	6.99385	6.7109
Ta#S22367508	4.00875	4.1801	3.99195	4.2147	4.12625	4.5633	4.46765	4.4363	4.58315	3.83465	4.57275	3.9389	4.11605	4.3434	4.4901	4.7173	4.63215	4.6155
Ta#S22368101	4.7197	4.41935	4.34895	3.87995	4.1046	4.40625	3.86675	4.3896	4.71705	4.97995	4.16185	4.5837	4.4663	3.96845	3.90325	3.8695	4.31315	5.08635
Ta#S22368224	7.61685	6.6067	7.31285	7.5784	7.0677	7.808	7.4374	8.04405	8.0861	7.44575	6.20115	7.34695	7.8393	7.45345	7.9724	7.44075	7.88925	8.1305
Ta#S22368266	6.1609	5.94055	5.26795	5.8631	5.4572	5.5337	5.1036	5.27925	4.8117	6.1888	5.79475	5.3593	5.5438	5.59205	5.4139	5.40125	5.436	4.6025
Ta#S22368416	4.84005	4.7976	5.24235	6.27855	5.5973	6.3045	4.8699	5.7339	6.3037	4.95345	4.99655	5.3175	5.88965	5.2685	6.15145	4.6552	4.9896	6.15515
Ta#S22368569	7.27905	6.3278	6.68695	6.89435	7.0272	7.3771	7.33875	7.16525	7.37155	7.45715	6.5669	6.61285	7.63025	7.0207	7.138	7.0034	7.40125	7.26665
Ta#S22368726	5.0572	5.14025	5.39265	5.62785	4.95315	4.90115	4.8377	4.7002	5.5564	5.4385	5.13755	4.9958	5.07195	4.98485	4.6991	4.7548	4.5395	5.24805
Ta#S22368989	8.5097	8.24	8.97895	9.6475	8.4139	8.5913	7.9257	8.1814	9.02745	8.8288	7.92675	8.93475	9.4519	8.30985	8.575	8.0696	8.2112	9.1185
Ta#S22368999	8.4839	8.33365	8.65025	8.98715	8.3549	8.4831	7.97205	7.82345	7.49025	8.1511	8.6112	8.7997	9.02915	8.4216	8.4101	8.171	7.6279	8.01805
Ta#S22369310	7.02705	5.8142	7.15905	7.3642	6.3226	7.0787	5.96115	6.9075	7.61265	6.9423	5.6924	6.9093	7.84215	6.66225	7.3777	6.4038	6.2377	7.69565
Ta#S22369338	4.3028	4.0245	4.34175	4.4297	4.0165	4.90015	4.0844	4.76745	4.93015	3.8758	3.97945	4.5391	3.7889	4.05025	5.1241	3.84995	4.4934	5.29435
Ta#S22369341	8.70465	7.63225	8.13895	7.6874	7.34195	7.49205	7.4642	7.62345	8.7137	8.60535	7.98515	8.1569	7.5968	6.7744	7.52955	7.19935	7.51305	9.0005
Ta#S22369356	7.4279	7.4982	7.2073	7.70195	7.67915	8.00825	7.71425	7.98335	7.8027	7.2274	7.17045	6.663	7.5504	7.4424	7.62125	7.6738	7.468	8.10835
Ta#S22369371	6.9694	6.8255	6.42155	6.9921	6.50775	6.31805	6.4252	6.61045	5.98035	7.038	7.12235	6.37335	6.77945	6.57905	6.69815	6.85915	6.4515	6.31175
Ta#S22369444	6.69315	5.58685	6.6313	7.31545	6.38235	6.5568	6.1464	6.88335	7.44045	6.5392	5.95575	6.64485	6.9488	5.9564	6.70115	6.36385	7.37315	7.6024
Ta#S22369536	6.76255	6.4901	5.67685	4.98465	6.1607	5.68805	5.8828	6.08315	5.52215	6.718	6.6456	6.07915	4.8482	6.03155	5.65925	6.15065	5.89645	5.47945
Ta#S22369618	4.71245	4.91145	4.688	4.89205	5.357	5.83965	5.3986	5.90995	5.8543	5.16885	5.2164	4.325	5.14585	4.9607	5.5059	5.78565	5.96925	6.0055
Ta#S22369698	6.00125	6.3598	5.81045	5.8666	6.2569	6.5111	6.67875	6.26955	6.2332	6.0982	6.44865	5.7942	5.8483	6.33665	6.51675	6.6569	6.2593	5.9137
Ta#S22370256	4.068	3.90195	4.20925	4.29095	4.6995	4.56815	4.62075	5.0637	5.04785	4.0639	4.33345	4.26765	4.49295	4.5536	4.83105	4.61035	4.90965	5.1678
Ta#S22370284	8.3231	8.0309	7.73225	7.71825	7.9186	7.37355	7.72085	7.10945	7.4381	8.3311	8.31765	7.6446	7.222	7.92295	7.60345	7.7183	7.34415	6.6445
Ta#S22370540	6.14625	5.64205	5.79595	5.76125	5.35775	5.59985	5.39415	5.70925	5.58895	6.27265	6.13545	5.7029	6.22615	4.969	5.9722	5.5117	5.1731	5.79915
Ta#S22370722	6.2271	6.08575	6.48735	6.4811	6.2675	5.91995	5.7485	6.1597	6.67245	6.1681	6.36065	6.4213	6.52745	5.9466	6.2328	5.8696	5.77465	6.448
Ta#S22370791	4.0534	3.9421	3.7875	3.8933	3.85645	4.39195	4.1521	4.21725	4.1656	4.22815	3.87155	3.8687	3.6514	3.88075	4.19465	4.35855	4.2322	4.1193
Ta#S22371099	3.7784	3.9762	3.85825	4.0273	3.92965	4.5453	3.76435	4.0927	4.11705	3.7701	3.6683	3.89955	4.24055	3.93465	4.1703	3.906	4.2076	5.05475
Ta#S22371120	6.139	5.55925	5.38475	5.3918	4.86935	5.5306	4.5061	5.03935	5.5581	6.2511	5.3905	5.18275	5.71825	4.6788	5.231	4.6599	4.40875	5.8453
Ta#S22371322	6.2606	6.53375	6.59505	7.15375	6.7944	6.96525	7.5835	7.0762	6.70425	6.15905	6.3401	6.5486	7.12435	6.6467	7.0695	7.4168	7.23475	7.101
Ta#S22371345	11.9569	12.3498	12.6715	12.1172	13.0831	12.1845	12.371	12.2128	11.6138	12.2197	12.4481	12.6123	11.9147	13.0053	12.1274	12.5287	12.3384	11.6072
Ta#S22371536	4.85315	4.4111	4.18785	4.424	4.42235	4.97345	4.48005	4.7676	4.0103	4.196	5.0137	4.3162	4.53405	4.45805	4.60985	4.8948	5.2386	3.962
Ta#S22371616	6.01965	5.99035	6.0024	5.88	5.8376	5.7916	5.7969	5.7809	5.88945	6.12425	5.883	6.1711	6.1354	6.2292	6.1247	5.7634	5.72495	6.06185
Ta#S22371671	4.38585	4.42555	4.6124	4.20655	4.2059	4.56665	4.45485	4.7127	4.7685	4.1409	4.3421	3.90795	4.6006	4.4879	4.57035	4.8254	4.80175	5.00305
Ta#S22372012	6.5942	6.5571	5.88735	5.8815	5.5479	6.0579	5.9846	5.75295	5.7669	6.51	6.39405	5.41785	5.8549	5.5813	5.7741	5.91155	5.8164	5.6894
Ta#S22372013	5.93055	6.06245	6.36665	6.37285	6.03095	6.50785	6.0397	5.6076	5.4112	5.37395	6.3815	6.45265	6.39745	6.18495	6.11795	6.1654	5.82955	5.36585
Ta#S22372159	6.2818	6.2114	6.0057	5.46505	5.52055	5.3874	5.4181	5.5474	5.14335	5.9708	6.65955	6.0236	5.1493	5.59475	5.5567	5.6618	5.6986	5.32955
Ta#S22372236	5.57135	5.17105	5.16535	5.47155	4.95305	4.80475	4.8285	4.23375	4.78485	5.3045	5.2233	5.48015	5.57435	5.19035	5.7799	4.9184	4.8081	4.9137
Ta#S22372255	7.09335	6.7707	6.6722	6.5274	6.83715	7.207	6.916	7.10915	6.1263	6.87795	7.16465	7.03035	6.56625	6.34455	7.19365	6.83125	6.9911	6.04545
Ta#S22372450	6.8484	7.20825	7.113	6.73525	7.6629	6.71995	7.2598	6.92525	7.1503	6.72965	7.25535	7.6218	6.9409	7.95445	6.76075	7.3315	6.8144	7.00685
Ta#S22372615	6.41625	5.55205	5.8544	5.40895	5.36435	5.47215	5.20065	5.903	5.5703	6.34935	5.9612	5.51575	5.71665	5.6262	5.02745	5.2737	5.72425	5.5653
Ta#S22372659	6.13065	6.66115	5.6907	5.8193	6.5008	6.20965	6.4396	6.1334	6.15815	5.65435	6.6951	5.8505	5.71295	6.6643	6.25335	6.5364	6.21855	6.09485
Ta#S22372661	5.6009	5.72235	5.7951	5.6277	5.10615	5.51215	5.65705	5.75625	6.264	5.9874	5.9798	6.0336	6.2071	5.377	5.4653	5.55425	6.23035	5.8933
Ta#S22372937	7.5842	7.8608	7.75525	7.45875	7.95085	7.2512	7.36755	7.17265	6.81305	7.6304	8.04415	7.743	7.38155	7.8992	6.8579	7.31695	6.9668	6.696
Ta#S22373059	5.88705	5.11135	5.24575	5.7402	4.7723	4.9261	4.78425	5.0953	5.30445	5.9523	5.43055	5.1517	5.80465	4.41065	5.42725	4.9859	4.43235	6.04
Ta#S22373268	6.74805	6.0914	5.7456	5.9993	6.13945	5.5845	5.557	5.76335	5.9968	6.64275	6.3702	5.9899	6.2442	5.8192	5.28005	5.8596	5.9582	5.796
Ta#S22373489	6.28985	6.4395	5.29935	5.4887	6.00715	6.07075	6.02435	5.77105	5.191	5.95725	6.4741	5.2939	5.3177	5.76235	5.9076	5.94195	6.015	4.5907
Ta#S22373599	5.43815	5.5224	6.01345	5.84805	6.06295	6.31605	5.21695	6.13905	5.541	5.0746	5.6815	6.34945	6.4493	5.96515	5.93075	5.93625	5.9636	5.2491
Ta#S22373628	7.50425	7.3017	7.63685	7.74065	7.5145	7.6337	7.4638	6.84585	7.05805	7.2439	7.39825	7.57835	7.8892	7.76385	7.57705	7.5868	7.08035	6.84685
Ta#S22373799	12.9618	13.0366	13.2338	12.794	12.9028	12.6973	12.5451	12.6181	13.2715	12.8265	12.9767	12.9403	12.6885	12.8877	12.7576	12.6519	12.727	13.342
Ta#S22373826	9.18955	9.8717	9.04555	8.4885	9.27805	9.18055	9.87465	9.85885	9.26505	9.48525	9.84135	8.9288	8.2147	9.2647	9.32345	9.57365	9.81045	9.20165
Ta#S22373948	7.39325	6.0576	6.9834	7.70945	6.89725	7.0428	5.69455	5.9443	7.0356	7.24515	6.0393	6.78705	7.8589	6.9518	6.97985	5.9107	5.7033	7.5079
Ta#S22374131	6.30175	6.66915	6.33965	6.41885	6.5396	6.17005	6.2893	5.66255	5.16925	6.29085	6.9069	6.50305	6.0325	6.52715	6.12535	6.12525	5.66055	5.25475
Ta#S22374155	6.4127	6.34165	6.20265	6.5148	5.95875	5.71495	5.41	6.01525	5.8547	6.3434	6.3486	5.8568	6.18995	5.9255	5.4802	5.5094	5.97715	6.2503
Ta#S22377737	10.8889	10.9139	10.7796	10.3825	10.1328	9.9255	10.2362	10.3466	11.0371	10.8048	11.1151	10.5917	10.3778	10.4176	9.8439	10.2581	10.3293	11.0196
Ta#S22377742	5.8131	6.5873	5.9589	6.1056	6.8282	6.6571	6.8523	6.7156	6.7222	5.8681	6.0877	6.0662	5.6763	6.1498	6.51545	7.14315	6.7398	6.77875
Ta#S22377750	5.6121	5.6615	5.53315	5.88665	5.6184	5.1534	5.0921	5.41705	5.71265	5.63975	6.0845	5.57325	5.9606	5.73825	5.24005	4.95595	5.5212	5.7984
Ta#S22377858	7.976	7.59965	7.90365	8.801	7.77965	8.71415	7.8811	8.31255	8.93485	8.11545	7.27095	8.11675	8.9685	7.5616	8.6186	7.5282	7.98815	8.83395
Ta#S22377875	12.9204	12.8871	13.1047	13.4427	12.5478	12.7383	12.2011	12.8855	12.9555	13.3407	13.1162	12.7789	13.2937	12.2736	13.0339	12.5146	12.9575	12.9901
Ta#S22378083	5.60485	5.36675	4.4796	4.73785	4.37695	4.7292	4.6683	5.11635	4.64305	5.46635	5.6151	4.52315	4.5961	4.8514	4.7506	4.52495	4.92375	4.3988
Ta#S22378091	5.8165	5.8046	5.9125	5.9071	5.85965	5.6791	5.04555	5.6406	6.0247	6.11415	5.8086	5.5867	5.75385	5.79315	5.6378	5.6486	5.4823	6.1665
Ta#S22378102	10.1006	10.0982	10.0705	9.7506	10.3437	10.4344	10.6662	10.2521	9.8421	10.2574	10.245	10.1125	9.79685	10.4796	10.7321	10.9319	10.6228	9.85605
Ta#S22378178	6.97065	7.35325	6.2971	6.1341	6.91075	6.34625	6.462	6.46855	6.2791	6.8286	7.54985	6.12135	6.5797	6.6779	6.2784	6.2914	6.6149	6.52695
Ta#S22378228	4.9745	5.5473	4.694	4.5055	4.9775	4.63815	4.8402	4.64165	4.19655	5.2024	5.9788	4.9208	4.3683	5.28035	4.64665	4.8367	5.05465	4.1422
Ta#S22378234	5.2963	5.65755	5.0851	4.6338	5.26455	4.87225	5.2443	4.8516	4.94785	5.8283	5.72775	5.05255	4.7049	5.53115	4.9648	4.97415	4.6405	5.0307
Ta#S22378294	9.10465	9.62985	8.54025	8.21945	9.2255	8.1048	8.7289	8.34545	8.45875	9.49445	9.73765	8.5834	8.0997	9.2024	8.1757	8.5127	8.52475	8.2719
Ta#S22378330	6.14535	5.8234	6.00165	6.42925	6.7418	6.8384	6.7986	6.748	6.44725	6.20435	6.22385	6.2672	6.08205	6.72555	6.3347	6.5785	6.46265	6.90605
Ta#S22378481	5.9615	6.8738	7.47405	6.6277	7.63095	7.72895	7.65395	7.432	7.37855	6.29925	6.48205	7.6608	7.0598	7.9403	7.7002	7.76	7.6511	7.388
Ta#S22378663	4.10715	4.0455	3.9154	3.6475	3.9403	3.95705	3.9895	3.93185	4.03605	4.2086	4.51875	3.6546	3.567	3.76615	3.93075	3.66055	4.42625	3.877
Ta#S22378681	4.49755	4.53285	4.37405	4.20085	3.9637	3.9924	4.10695	3.9702	3.88045	4.9046	4.8894	4.3558	4.42085	4.33325	4.01085	4.22705	4.2659	3.8289
Ta#S22378952	7.3505	7.46985	6.82955	6.40045	7.2023	7.27655	7.7358	7.68665	6.39695	7.4251	7.85655	6.05365	6.43955	7.31775	7.30375	7.7474	7.62655	6.1925
Ta#S22378969	6.35165	6.52085	6.461	5.4461	6.31115	5.62495	5.7281	5.06595	5.4951	6.6969	6.7075	5.8674	6.26165	5.89605	5.17995	5.2916	5.1754	5.3604
Ta#S22379082	5.0259	5.50975	5.2649	5.21215	5.10005	5.23445	5.6247	5.5973	4.49985	4.5085	6.09705	4.6553	4.6961	5.0319	5.49775	5.40955	5.74155	4.43965
Ta#S22379418	5.9963	5.46385	4.89205	5.4232	4.5825	4.9666	5.2802	5.19075	5.3923	5.73185	5.2595	4.976	5.35305	4.35225	5.2524	4.52205	5.01575	5.54135
Ta#S22379571	5.158	4.98095	4.8101	4.81685	4.8147	4.7099	4.99535	4.91695	4.64145	5.65015	5.3112	4.44295	4.91925	4.68415	4.9802	4.61685	5.087	4.52825
Ta#S22379581	4.72355	5.56695	5.56555	5.02965	4.4138	5.3823	5.13325	5.24235	4.433	5.2609	4.8821	5.45845	4.6192	4.97725	5.31545	5.3456	5.07765	3.9985
Ta#S22379806	11.1582	11.5355	11.8614	11.0769	11.8546	11.4749	11.8732	11.7922	10.6735	11.2492	11.4614	11.9295	11.4327	12.2432	11.5183	11.9142	11.645	10.5334
Ta#S22379883	6.9638	8.1995	7.8291	6.87145	7.5074	7.012	7.4448	6.97245	6.8471	7.26495	8.16325	7.54745	6.26375	7.69725	7.12345	7.779	7.3204	6.3562
Ta#S22380041	6.0385	5.44655	6.15855	5.81615	6.05965	5.70925	5.30075	5.5642	5.66245	5.7424	5.74375	6.10245	6.6834	6.19685	5.94385	5.3202	5.29	5.83495
Ta#S22380064	5.34445	4.77075	5.5685	5.61285	5.0813	4.93955	4.4473	4.9258	5.037	5.8388	4.6413	5.6214	5.6419	4.45975	4.98525	4.46575	4.79975	5.09755
Ta#S22380121	6.71335	6.93555	6.2883	6.6796	7.08245	6.6175	7.217	6.9076	6.01135	6.742	7.31425	6.34985	6.26005	7.5167	7.05865	7.2953	6.84235	5.764
Ta#S22380381	4.804	4.62775	4.52145	4.3388	4.52965	5.2883	4.9823	5.00055	4.3206	4.77265	4.69315	4.84185	4.433	4.4766	4.81995	4.97875	5.2134	3.96295
Ta#S22380382	6.56655	6.82835	6.7028	6.398	6.6222	6.3796	6.76405	6.5531	5.70045	6.61755	6.7382	6.48495	6.32265	6.8595	6.6325	6.684	6.8731	5.54915
Ta#S22380422	6.7336	7.14545	6.7173	6.32945	7.1014	6.75475	7.36385	6.7477	5.61495	6.73425	7.3444	6.41285	5.76015	7.164	7.03795	7.44425	7.2053	5.918
Ta#S22380427	5.4421	5.46135	5.70015	5.0234	5.8495	5.7254	5.7461	5.5625	5.6537	5.2307	5.60285	5.2107	5.51745	5.7088	5.513	5.89855	6.0283	5.6509
Ta#S22380521	8.45985	7.71975	8.71535	9.00575	8.00685	8.83645	8.2278	8.17525	8.7214	8.15025	7.64875	8.72315	9.10185	7.86345	8.60345	7.8329	8.12275	9.11435
Ta#S22380624	5.9749	5.6857	6.52925	6.23455	6.4837	5.95835	5.8911	5.819	6.1151	5.87235	6.0687	6.70925	5.76225	5.94545	5.73295	5.8546	5.96845	6.62105
Ta#S22380849	9.81815	9.55155	10.1674	9.40505	9.77855	9.9596	8.9625	9.67475	9.88855	9.888	9.3609	10.1121	9.72685	9.58655	10.097	9.3086	9.3213	10.1408
Ta#S22381097	4.7499	4.83285	4.4811	4.9322	5.04925	4.82625	4.7487	4.94025	5.25945	4.4152	4.61665	4.2013	4.9652	4.5811	4.61175	4.7412	4.66525	5.9046
Ta#S22381106	4.8149	4.80665	4.63555	4.4424	4.7949	5.33705	5.3358	5.3384	4.50085	4.59245	4.5123	4.79445	4.77685	4.75655	5.7166	5.3407	5.89145	4.45135
Ta#S22381189	5.1554	5.65705	5.3606	6.0827	5.2308	5.7637	5.254	5.2227	5.8184	5.1624	5.32135	5.74205	5.1959	5.1671	5.09025	4.98385	4.6227	6.0139
Ta#S22381342	12.4061	12.1754	12.7227	12.7485	12.2064	12.6273	12.1837	12.6911	12.9079	12.1707	11.7685	12.5684	12.4535	11.8735	12.6169	12.0736	12.3974	13.0786
Ta#S22381365	7.12275	7.9152	7.23585	7.24155	7.6824	8.0646	8.4894	8.19085	6.8114	7.02045	7.81875	7.20285	6.7229	7.8153	7.9593	8.52225	8.1853	6.42155
Ta#S22381395	10.3916	9.78575	10.5962	11.0879	10.1989	10.6961	10.0788	10.4251	10.5229	10.0671	9.76825	10.9035	11.4887	10.1445	10.6804	10.2297	10.6341	10.7541
Ta#S22381692	6.59105	6.94465	6.27235	6.6577	6.3741	5.60595	6.10245	6.0832	6.79135	6.44565	7.013	6.33975	5.90405	6.09705	5.63375	6.0182	6.06275	6.6716
Ta#S22381696	7.8025	7.07625	7.3271	8.37485	7.3034	8.29555	7.67995	7.86115	8.329	7.83685	7.35005	7.61475	8.38705	7.2316	8.1914	7.41825	7.8806	8.42035
Ta#S22381797	5.4468	5.45975	4.9954	4.8821	5.07505	4.86745	4.62715	4.7077	5.04915	5.4404	5.7663	4.7725	4.8731	5.0515	5.0904	4.50125	4.73925	5.02765
Ta#S22382043	4.88125	5.009	4.9352	4.71655	5.45225	5.36495	5.54475	5.2619	4.4287	4.6013	5.1845	5.0505	4.57165	5.00225	5.8386	5.36195	5.508	4.27615
Ta#S22382266	5.60555	5.22895	5.59085	6.6302	5.9049	6.44535	5.3621	5.16615	6.61255	5.59865	4.88875	5.7737	6.06455	5.5229	6.4441	5.37775	5.61465	7.33535
Ta#S22382443	4.825	4.77295	4.1805	4.31085	4.47815	4.65715	5.0859	5.14295	4.4827	4.7733	5.3007	4.1881	4.574	4.5582	4.632	4.9511	4.90895	4.22085
Ta#S22382514	4.1743	4.4773	4.00475	4.20045	3.88195	4.05375	4.48025	4.3799	4.0196	4.31245	4.8142	4.183	3.6927	3.87995	3.92245	4.1714	3.97835	3.93735
Ta#S22383043	6.2787	7.2878	6.0522	5.76415	6.62085	5.6457	6.29135	6.3465	5.4922	6.44915	7.479	5.946	5.3381	6.9087	5.37835	6.0096	5.90225	5.42915
Ta#S22383049	4.9016	5.10125	5.0422	4.9587	4.69285	4.8769	4.79205	4.77805	5.0803	5.2672	5.22475	5.2234	5.0781	5.00745	4.82405	4.53545	4.8888	5.1991
Ta#S22383265	6.0001	5.99515	5.8273	6.24245	5.6239	5.93525	5.33815	5.77945	5.6493	6.4826	5.9442	5.85065	5.9595	5.6568	5.79975	4.82675	5.324	6.29255
Ta#S22383430	4.59835	5.0441	4.2675	4.84645	4.32165	4.65585	4.75085	5.2708	5.0416	4.43785	4.37335	4.73095	4.2425	4.69375	4.31225	4.7935	4.7911	5.21625
Ta#S22383446	8.3645	8.79705	8.91905	8.67865	8.45915	8.3123	8.17545	8.4495	8.1794	8.3145	8.69155	8.84895	8.8429	8.6934	8.45575	7.9406	8.1754	8.0582
Ta#S22383643	3.98255	4.2372	4.0977	3.8348	3.9454	4.0274	4.15015	3.74685	3.96875	4.1139	4.1859	4.1085	4.63	3.91445	3.6909	4.1201	3.8187	3.8051
Ta#S22383741	8.6251	8.55035	8.75445	8.62125	8.63555	8.48385	8.84425	8.5219	8.3341	8.8367	8.5689	8.7217	8.9657	8.5798	8.70215	8.824	8.5697	8.35805
Ta#S22384209	5.18275	4.77685	5.0201	5.20085	4.49555	4.8758	4.26325	4.6186	5.231	5.09065	5.025	4.8451	5.0015	4.7026	5.37555	4.44925	4.4933	5.73265
Ta#S22384241	8.1441	8.35325	8.11105	7.9047	8.41435	7.75765	7.6849	7.456	7.63425	8.25065	8.72395	8.0273	7.86085	8.4795	6.85255	7.91585	7.356	7.6145
Ta#S22384245	7.04775	7.33025	7.628	7.5883	7.67295	6.85925	7.03315	6.8259	7.578	6.8796	7.45085	7.6239	7.48775	7.3732	6.68825	6.96005	7.04195	7.514
Ta#S22384411	9.2972	9.1786	9.5509	8.88405	8.55625	9.3658	8.7109	9.17455	9.5166	9.22465	8.77435	9.5106	8.4402	8.52205	9.0848	8.6413	8.8909	9.6378
Ta#S22384433	5.3732	6.2382	4.71035	5.01025	5.39305	5.00535	5.238	4.8009	4.94415	5.4226	5.96115	3.9486	4.0426	5.0665	5.18135	5.09175	5.2137	4.99195
Ta#S22384457	5.3906	5.6262	5.9031	6.03495	6.2107	5.6687	5.395	5.8228	5.9164	5.4744	6.20125	6.0072	6.2442	6.64115	5.8263	5.376	5.50675	5.36595
Ta#S22384490	7.42505	8.4415	7.2075	6.6341	7.97145	6.7662	7.08105	6.79155	6.71855	7.43935	8.73495	7.16635	7.46755	8.23515	6.59535	6.8974	6.9581	6.686
Ta#S22384652	4.62795	4.1174	3.69665	4.05905	3.75995	4.193	4.46815	4.20805	3.98265	4.3086	4.49205	3.79315	4.24985	3.65045	4.32325	4.39255	4.232	3.96125
Ta#S22384667	8.89815	9.6145	8.5951	7.68425	9.3612	8.1331	8.70755	8.5522	7.9799	8.85655	9.443	8.23695	7.7417	8.92025	8.11045	8.9722	8.77275	8.2603
Ta#S22384710	4.96575	5.6658	4.9922	5.2336	5.04665	6.08845	5.4455	5.4415	6.00565	4.8974	5.33525	4.6112	5.3476	5.2629	6.1695	5.91215	5.4161	5.28975
Ta#S22384768	4.8387	4.43025	4.42555	4.0781	4.0538	4.06435	3.94835	4.11345	3.8967	5.1077	4.64175	3.8956	4.2628	4.122	4.0765	4.0183	3.81485	3.7307
Ta#S22384803	3.7949	3.74625	3.81635	3.7798	4.24125	4.0009	4.37455	4.3638	3.41465	3.7191	3.7973	3.89765	3.71345	4.2772	3.91705	4.226	4.4204	3.45305
Ta#S22384847	11.7539	11.5726	11.7492	11.5565	11.3303	11.4355	11.0814	10.6445	10.7823	11.4441	11.5613	11.7155	11.6411	11.4896	11.2728	10.9727	10.6502	10.7645
Ta#S22385166	11.2568	11.4193	10.7455	10.744	11.163	10.7665	10.8071	10.8166	10.068	11.4688	11.5884	10.5715	10.6833	11.282	10.8216	10.9436	10.7373	10.0948
Ta#S22385262	7.2125	7.5157	7.75585	8.48375	7.59475	7.9807	7.4518	7.5683	7.8093	7.4478	6.9124	7.80735	8.6563	7.5628	8.322	7.5378	7.62215	7.9306
Ta#S22385428	4.56705	4.3855	4.34335	4.27725	3.8285	4.04115	3.64345	3.8441	3.8891	5.09995	4.09115	4.36075	4.21705	4.1145	3.82645	3.9667	3.7236	3.55275
Ta#S22385559	5.3607	4.94955	5.603	5.40115	5.00795	6.1114	5.36885	4.6649	5.2461	5.00845	5.1828	5.67925	4.5148	4.89315	6.05495	4.9645	5.0204	5.5799
Ta#S22385835	6.8718	6.5006	6.6402	6.69355	5.61085	6.6968	6.3481	6.4328	6.8814	7.12625	6.30815	6.3391	5.80465	5.59695	7.00225	6.2227	6.3515	6.78985
Ta#S22386236	5.4457	5.0864	4.5296	4.572	4.3383	4.1288	4.4296	4.3552	4.25025	5.5038	5.4353	4.66	4.14825	4.3559	4.2254	4.0386	4.10425	4.86515
Ta#S22386276	5.9362	6.1169	6.19275	6.06555	6.08575	6.18325	6.2657	6.4869	6.54235	6.2555	6.30835	6.0242	6.14785	5.6746	6.3018	6.3801	6.3677	6.58575
Ta#S22386315	6.4318	5.79345	6.2296	6.1828	5.15395	5.0441	4.8988	5.1499	5.1772	6.66545	5.7776	5.95835	6.615	5.53285	5.7626	4.8563	4.9522	5.1518
Ta#S22386335	4.31685	4.05815	4.87005	4.95905	4.34775	5.306	4.39785	4.93255	5.4341	4.22285	3.87115	4.51	5.1447	4.73355	5.18305	4.67275	4.6541	5.4197
Ta#S22386352	4.97605	5.06145	4.79675	4.69095	4.9745	5.1221	5.4084	5.2338	4.03605	5.17015	5.42585	4.68595	4.96495	5.61445	5.23245	5.5195	5.2502	4.03995
Ta#S22386373	7.65385	7.327	7.3508	7.23785	7.67175	7.27135	7.5509	6.92125	6.7599	7.381	7.91985	7.16295	7.25455	8.34545	7.33575	7.54245	7.47935	6.69105
Ta#S22386621	6.86255	7.15285	6.5399	6.52255	6.70505	5.3764	6.5029	6.2091	5.68305	6.5717	7.0648	6.452	6.11095	7.63535	5.15	6.2333	5.9555	5.53335
Ta#S22386697	6.3419	6.2873	6.3928	6.874	6.30025	6.33485	6.0873	6.7479	6.6207	6.2512	5.87575	6.4386	6.0881	6.2469	6.50955	5.7578	6.5869	6.8176
Ta#S22386827	6.8078	6.85115	6.3644	6.58025	6.0844	6.00125	6.2821	6.5243	6.40955	7.1572	7.02665	6.55515	6.56355	5.98735	6.52855	6.14435	6.3102	6.27925
Ta#S22387041	4.3158	5.2266	5.33095	5.2208	5.57225	5.03035	5.1407	4.79915	4.821	4.1189	4.4658	4.99565	5.29355	5.15785	4.7333	4.8893	5.18545	5.30145
Ta#S22387255	6.6669	6.21515	5.93645	6.20835	6.46105	6.24825	6.27545	6.11005	5.8485	6.82395	6.6957	5.8285	6.36275	5.9325	6.16865	6.66005	6.4646	5.5855
Ta#S22387409	6.6479	6.4455	6.38275	6.8068	6.59655	7.2006	6.6516	6.76355	7.08885	6.7334	6.5046	6.77995	7.8334	6.96665	7.4182	6.64285	6.5308	7.1799
Ta#S22387491	5.37815	5.91895	5.4465	5.768	5.1758	5.5528	5.90725	5.463	5.25245	5.54215	6.3082	5.7528	5.7768	5.49245	5.4079	5.95275	6.1649	5.0398
Ta#S22387509	6.3767	6.48015	6.10795	5.6411	6.0146	5.6742	5.53085	5.91435	5.18005	6.4849	6.51	5.83595	5.1339	6.17885	5.43025	5.8301	6.1356	5.23805
Ta#S22387594	7.3173	7.4033	6.746	6.6735	7.0093	7.35495	7.0175	6.8365	7.5176	6.9782	7.26715	6.46145	6.9162	6.9314	6.96715	7.17185	6.954	7.435
Ta#S22387661	5.53295	5.9882	5.04285	5.7056	5.6719	5.31795	5.65905	5.8066	4.79905	5.31865	6.5366	5.16165	5.24925	5.66585	5.433	6.1837	6.01005	4.54885
Ta#S22387824	5.73	5.7245	5.6296	5.3253	5.58445	6.1187	6.1378	6.1762	5.13135	5.8249	5.7738	5.62305	4.86895	5.83605	6.07045	6.3056	6.01045	5.41005
Ta#S22387931	7.20995	7.2929	7.0708	7.7006	7.5185	8.02455	7.85475	7.5391	7.7237	7.36155	7.1019	7.05235	7.3425	6.6138	8.0525	7.73445	7.9724	7.78435
Ta#S22388001	4.489	4.50225	4.50135	4.1512	4.75315	4.37465	4.57515	4.4115	4.01085	4.2888	4.6485	4.12195	4.17355	4.6663	4.4665	4.74815	4.4974	3.51875
Ta#S22388083	5.0315	5.26895	4.66265	4.6323	4.78185	4.6686	4.80485	4.76625	4.2763	5.2223	5.85995	4.70955	4.68435	4.77095	4.45545	4.8603	4.76455	5.386
Ta#S22388117	6.44135	5.493	6.40095	5.58995	5.33565	5.5647	4.61645	5.23925	5.3359	6.74995	5.71775	5.9311	5.39825	5.20815	5.2108	4.86585	4.7615	5.2137
Ta#S22388217	5.4945	5.39845	5.8833	5.716	5.37465	5.6445	4.8546	5.46545	5.87065	5.4935	5.33345	5.9528	6.33	5.03965	5.5935	4.7897	4.9577	5.86505
Ta#S22388223	8.1677	8.21335	7.8352	7.99145	7.43675	7.9105	7.35885	7.9856	8.3229	8.5531	8.0328	7.9048	7.8458	6.9975	7.78095	7.32835	7.96755	8.08285
Ta#S22388269	7.9285	7.2987	7.72715	7.5787	6.8179	7.28325	7.15685	7.65695	7.9939	8.06395	6.9261	7.1977	7.6148	7.01825	7.23365	6.8009	7.686	8.4199
Ta#S22388367	6.27775	6.2818	6.3451	5.96675	6.3606	6.2029	6.5278	5.87625	6.01375	6.4423	6.7846	6.2654	6.20575	6.7963	6.4639	6.4822	6.0093	5.7457
Ta#S22388518	13.4533	13.6933	13.7881	13.6017	13.8773	13.2174	13.2834	13.1494	12.8888	13.6517	13.7591	13.8209	13.5169	13.9797	13.1646	13.2183	13.1067	12.86
Ta#S22388523	6.927	7.1006	7.18695	7.33575	6.44045	7.08555	6.1945	6.69745	7.4658	7.09715	6.78975	7.01	6.9195	6.40045	7.19755	6.26475	6.74525	7.6482
Ta#S22388816	4.2834	4.08895	4.8128	5.0198	4.8908	4.7644	4.74125	4.46875	4.53695	4.4574	4.02795	4.8011	4.97955	5.0008	5.0003	4.5654	4.4234	4.2199
Ta#S22388929	7.56525	6.8449	7.8039	7.8578	7.4598	7.7573	6.7822	7.3554	7.6379	7.83455	6.6185	7.70615	8.233	7.19855	7.7203	7.2056	7.41855	7.7268
Ta#S22388950	4.7223	4.39045	4.24195	4.2432	4.2716	4.18745	4.2536	4.35665	3.5849	4.9208	4.486	4.07315	3.99435	4.077	4.2555	4.42615	4.2462	3.4847
Ta#S22388987	5.37965	5.93305	5.88795	5.8808	6.35725	6.55065	6.43665	5.98195	6.22485	5.7334	5.7193	5.97545	5.4571	6.2333	6.9366	6.5531	6.02	6.16585
Ta#S22389439	6.73395	7.3493	6.75155	6.5011	7.1114	6.9328	7.18975	7.4253	7.08845	6.49285	7.16285	6.6588	6.32415	7.0101	6.84425	7.2558	7.1983	7.5059
Ta#S22389482	4.8542	4.5881	4.78275	4.7555	4.4782	4.3956	4.29485	4.34605	4.0707	4.75635	4.68515	4.41855	4.9259	4.8468	4.6412	4.43265	4.321	3.90025
Ta#S22389531	5.4563	4.79715	5.1557	4.9379	4.43665	4.64005	4.48265	4.8338	5.0588	5.1899	4.7174	5.29125	4.87125	4.4728	4.8705	4.2879	4.33625	5.5955
Ta#S22389572	4.97955	5.1708	5.0851	4.7588	5.3309	5.63855	4.6422	5.03695	6.21785	4.93095	4.48495	5.84475	4.7663	4.85715	5.54285	4.60075	5.1668	5.98275
Ta#S22389684	6.7732	6.265	6.47545	6.7389	6.67045	7.0055	6.50185	6.6127	6.8342	6.5436	6.50455	6.67745	6.4175	6.4612	6.83515	6.2392	6.10005	6.7468
Ta#S22389740	4.30225	4.5494	4.3842	3.81	4.2498	3.98285	4.3349	4.17325	3.70165	4.9154	4.45315	4.21355	3.9391	4.33405	4.43345	4.30235	4.4104	3.80265
Ta#S22389861	6.15745	6.36035	6.69795	6.64405	6.811	6.97665	7.087	6.59715	6.43035	6.0119	6.74925	6.8299	6.44615	7.18785	6.9403	7.39215	6.8701	6.4187
Ta#S22389886	5.9021	5.71305	5.80155	5.6301	6.23685	5.57025	6.0242	5.59145	5.824	6.2405	6.0366	5.46815	6.0953	5.993	5.37945	5.9375	5.17355	5.4714
Ta#S22389927	6.7902	7.43555	6.57305	6.4908	6.64	5.74425	6.34545	6.5204	5.96095	6.9606	7.14895	6.2369	6.4203	6.7252	5.41065	6.2031	6.32945	5.53345
Ta#S22390058	5.4368	6.44815	5.5957	5.25645	6.1565	5.8248	6.77025	6.31155	5.12855	5.5236	6.37715	5.4499	5.0692	6.71545	6.04425	6.6052	6.3734	4.86205
Ta#S22390253	9.51595	10.4189	8.8061	8.89225	9.33345	8.4318	8.5841	8.31615	8.57115	9.57625	10.5806	8.87545	8.40595	9.589	8.41865	8.44895	8.1583	8.10345
Ta#S22390332	6.2068	5.9835	5.88495	6.166	6.0424	6.38045	5.7746	5.77085	6.7472	6.3688	6.42065	5.7183	6.25365	6.1231	6.5085	5.6773	6.0262	6.6557
Ta#S22390368	6.61745	7.3676	7.22245	7.95495	7.1674	7.7518	7.00065	7.03035	7.36795	6.91625	7.2121	7.49845	7.93075	6.99485	7.2644	7.0614	7.40315	7.88795
Ta#S22390420	7.83545	8.44365	7.346	7.3336	7.7248	7.22335	7.65115	7.4854	7.04185	8.02	8.47675	7.38965	7.2197	8.1494	7.62525	7.5357	7.1766	7.0371
Ta#S22390612	5.97905	6.68825	5.45465	5.44185	5.952	5.9532	6.3418	6.0472	5.28625	6.2452	6.78775	5.82115	5.56805	6.192	5.8536	6.29925	5.86195	5.24295
Ta#S22391097	6.29555	7.16045	6.2378	6.02275	5.9527	5.93545	5.96065	6.01235	6.1554	6.62355	6.6716	6.3453	6.6249	6.1154	5.66375	5.7841	6.02815	6.32665
Ta#S22391150	5.7922	6.40705	5.575	5.0873	6.15155	5.63395	6.1446	6.00115	6.4498	6.0041	6.32965	5.3059	5.0961	6.1627	5.76615	5.9823	6.1978	6.5416
Ta#S22391153	3.37615	3.60225	3.79285	4.19525	3.8094	3.641	3.54015	3.54225	3.334	3.349	4.0952	4.00275	3.91625	4.14475	3.40995	3.48845	3.5775	3.3811
Ta#S22391261	9.7942	9.81895	9.3361	9.2829	9.5041	8.99265	9.189	8.9885	9.00905	9.9311	9.9165	9.18315	9.3078	9.5265	9.14035	9.0803	9.10405	8.88335
Ta#S22484464	9.16935	9.93885	9.56085	9.1252	10.1644	8.9711	9.3036	9.14745	9.69575	9.1426	9.95895	9.547	9.2227	10.0761	8.7688	9.4074	9.2963	9.608
Ta#S22497314	5.2919	6.16045	5.46815	5.21825	5.49715	5.0853	4.94915	4.96925	4.7568	5.5695	6.34515	5.529	4.5964	5.70845	4.84095	5.1299	5.23915	4.77025
Ta#S22668573	6.1396	6.6809	6.3815	6.4238	6.7037	6.48675	6.5484	6.50295	5.77725	6.53455	6.80025	6.3506	6.2631	6.75215	6.86625	6.6058	6.3321	5.58725
Ta#S22839345	10.3073	9.6727	10.4384	10.5214	9.748	10.1212	9.7369	9.7269	10.1558	10.3838	9.31435	10.1404	10.6593	9.61355	9.87235	9.4579	9.75045	10.5556
Ta#S22944979	7.2423	6.74905	7.053	6.9443	7.24	7.43605	7.7328	7.6217	6.72725	6.89165	6.8499	7.1581	7.01855	7.0925	7.45335	7.81215	7.73885	6.77385
Ta#S24130388	6.6047	6.1976	6.7127	6.57155	5.67305	6.62975	5.96965	6.3414	7.0335	6.48005	5.79485	6.12885	6.5557	5.3639	6.774	5.7765	5.7757	7.3513
Ta#S24430013	12.2609	12.3896	12.1725	11.77	12.2373	12.0927	12.3623	12.3644	12.8992	12.05	12.2003	12.1547	11.6393	12.2451	12.0236	12.1287	12.1717	12.8377
Ta#S24512853	9.1059	9.25755	9.56185	7.9551	8.47995	8.819	9.1318	8.7132	9.47825	9.48275	9.0785	8.93575	7.34395	8.86255	8.80145	9.26365	9.2928	9.76215
Ta#S24512920	6.34345	6.8428	6.5026	5.9676	6.59135	6.4649	6.66755	7.42915	6.93505	6.15525	6.8244	6.07485	5.46855	6.92295	6.88005	6.8282	7.2796	7.0998
Ta#S24513068	5.15465	5.31595	4.59685	5.14065	4.5111	5.53375	5.324	5.46455	5.21605	4.97405	5.06225	4.736	4.83975	4.2632	5.51155	5.411	5.3796	4.92685
Ta#S24513076	9.9453	10.0976	9.4244	9.17975	9.7955	8.72575	9.296	9.2178	8.20605	10.1107	10.3437	9.78135	9.22275	9.74835	8.8043	9.54505	9.1125	8.01255
Ta#S24513085	9.13595	8.69635	8.2589	8.4844	8.21605	7.69665	7.6167	7.84745	8.5813	9.7676	8.9104	8.21385	8.5498	7.83025	7.6907	7.48315	7.609	8.7297
Ta#S24513089	7.8186	7.5027	7.11785	6.45005	6.52165	6.59985	6.9183	7.0491	7.647	8.21445	7.3896	6.75355	6.97345	6.4802	6.46635	6.83055	6.33725	7.95125
Ta#S24513152	7.47585	7.6589	6.8384	7.20495	7.4056	6.5383	6.36215	6.78745	6.11055	7.59795	7.5156	7.03325	7.33355	6.89475	6.2362	6.28335	6.5417	5.9375
Ta#S24513472	10.6083	9.8779	10.6407	10.509	9.75355	10.2949	9.35725	9.45175	10.3383	10.733	10.0066	10.4555	10.6347	9.586	9.76565	9.2667	8.99565	10.3745
Ta#S24513503	6.49555	5.70265	5.9344	5.5321	5.06885	5.79875	5.43835	5.85745	6.03155	6.27695	6.1143	5.82305	4.91375	5.06165	5.25265	5.412	5.5106	6.1382
Ta#S24513590	10.0071	9.67085	9.8731	10.0938	9.1173	9.432	9.2622	9.36945	9.7142	10.0454	9.3841	9.6762	9.8375	8.8453	9.2809	9.18165	9.19715	9.6555
Ta#S24513608	4.9772	5.4589	4.13515	4.23015	4.65325	4.9013	4.6253	4.8198	4.2632	5.12065	5.62725	4.2908	4.14525	4.70495	4.99575	5.1047	4.94915	4.05815
Ta#S24623063	5.4698	4.41775	5.1787	5.8688	5.1355	5.3743	5.0454	4.81505	5.8902	4.7243	4.8993	5.1978	5.6577	5.15415	5.15015	4.60175	5.18595	6.0934
Ta#S24623069	7.35865	7.75545	7.87165	8.16855	8.03645	8.29495	7.6852	7.47815	8.5464	7.51425	7.4929	8.4676	9.14365	8.6027	8.2745	7.71915	7.3894	8.4325
Ta#S24623089	7.37985	5.8102	6.8341	7.0646	6.5888	6.6702	6.3215	6.50435	7.2119	7.34295	5.63525	6.9607	6.95895	6.46185	6.9751	6.25195	6.4941	7.88615
Ta#S24623105	4.3568	4.37255	4.75765	4.8322	5.01425	5.09635	4.8276	5.15115	4.3433	4.2648	4.3271	4.80995	4.7529	4.74505	4.70985	4.918	5.5108	4.21915
Ta#S24623182	7.44675	7.14385	7.7788	8.1251	7.3672	7.32455	7.02725	7.59475	7.70175	7.48415	7.21195	7.90105	8.18295	7.4156	7.4364	7.04435	7.41245	7.89415
Ta#S26018701	9.0037	7.8922	8.72585	8.2848	7.8511	8.59615	8.1492	8.52395	8.30015	8.807	7.9674	8.39445	8.44855	7.51855	8.4362	7.83825	8.59455	8.15365
Ta#S26018773	13.1747	12.0936	13.4344	13.4639	12.7788	13.3997	13.0523	12.872	13.665	12.8705	11.9713	13.5971	13.3763	12.665	13.1843	12.7835	12.8636	13.6044
Ta#S26018792	4.5007	5.0493	4.7557	4.23355	4.9996	5.204	5.1723	5.2987	4.5038	4.15125	4.48275	4.5225	4.6943	5.05555	5.12935	5.50035	5.58565	4.34295
Ta#S26018814	6.0308	6.04425	5.51485	5.18775	5.7047	5.36595	5.14185	5.40355	5.6488	5.88785	6.42945	5.32875	5.3407	5.8316	4.83885	5.25795	4.98105	5.70355
Ta#S26018817	4.77675	4.7555	4.33255	4.3254	4.30105	4.1233	4.2969	3.8462	4.26515	4.7067	5.33695	4.10845	4.17475	4.4336	4.3695	4.28415	3.94905	3.9937
Ta#S26018874	3.6871	3.6722	4.39675	4.2328	4.12015	4.2358	4.2854	4.0385	3.5852	3.6115	3.8913	4.11385	3.98745	4.09045	4.3767	4.4036	4.4154	3.5665
Ta#S26018915	5.20865	4.7646	4.63185	4.31345	4.2073	3.999	4.276	4.2175	4.3403	5.03835	5.1278	4.31665	4.66895	4.24335	4.05835	4.23145	4.5478	4.5428
Ta#S26018933	5.2456	5.6935	4.84625	5.07175	5.11435	5.19785	5.6909	5.4677	4.40485	5.76245	5.49475	4.812	4.9131	4.97495	5.55285	5.52375	5.4851	4.7653
Ta#S26019028	6.28025	6.48355	6.01765	6.2662	6.5578	6.58065	6.9286	6.57225	5.8196	6.38195	6.52115	6.1887	6.13625	6.30465	6.35765	6.8354	6.90085	5.9898
Ta#S26019032	5.4385	5.7725	6.31345	6.1568	5.96765	6.12915	5.8844	6.13235	6.64445	5.5718	5.64785	6.13905	5.71055	5.93555	5.9425	5.9112	5.9254	6.58445
Ta#S26019057	4.4523	4.0817	3.98795	3.79405	3.57485	3.7259	3.61535	3.7443	4.63	4.2549	4.09485	3.6239	3.7195	3.53745	3.5622	3.57315	3.61145	4.7273
Ta#S26019058	9.37795	9.7978	10.066	9.48135	9.84935	9.7861	10.1176	9.9605	10.0722	9.61765	9.6633	10.0976	9.36265	10.0401	9.8838	10.1024	10.2241	9.76775
Ta#S26019172	4.0172	4.585	3.8046	4.09625	4.04995	4.0929	4.38765	4.05825	3.9963	4.34555	4.7582	3.61905	4.4639	3.75175	3.98135	4.6105	4.16815	3.98195
Ta#S26019186	7.09425	6.9413	6.4103	6.63235	6.7593	6.1334	6.33225	6.31095	6.04545	7.0209	7.1812	6.45995	6.22885	6.7546	6.10845	6.13695	6.2931	6.12635
Ta#S26019268	5.16495	4.81625	4.7658	4.2484	4.7316	3.9136	4.338	4.34695	4.55115	5.27695	4.4168	4.3659	4.07645	4.70135	4.16505	4.25175	4.13135	4.51315
Ta#S26019269	4.05655	4.4114	4.4881	4.08935	4.57525	4.15115	4.49125	4.3679	3.8357	4.39455	4.50185	4.40625	4.9402	4.3285	4.45315	4.3648	4.43295	3.58615
Ta#S26019308	4.3534	4.61845	4.77615	4.8127	4.7635	4.7799	4.8239	4.50065	4.1394	5.1783	4.7495	4.504	4.5812	4.2793	4.9976	5.00175	4.71695	4.07
Ta#S26019402	7.2942	7.1371	6.4118	6.3485	6.1816	6.617	6.7934	6.7024	6.6512	7.2296	7.62015	6.23395	6.33375	6.10205	6.76735	6.83085	6.7498	6.71285
Ta#S26019586	3.9175	3.706	3.53835	3.52795	3.5153	3.30465	3.388	3.38145	3.48725	3.71555	3.7444	3.47205	4.1476	3.55885	3.44055	3.23735	3.3033	3.4385
Ta#S26019603	9.2354	9.356	9.55765	9.77625	9.2785	9.33305	9.05405	9.2749	9.2056	9.43745	9.42575	9.77795	9.6092	9.1409	9.3488	9.0881	8.89845	9.43715
Ta#S26019610	7.5445	8.60025	7.30625	7.23995	7.7113	7.26805	7.478	7.33075	6.7377	7.3897	8.7303	7.1811	7.3727	7.629	7.5975	7.60145	7.62325	6.7253
Ta#S26019629	4.41885	4.806	3.83325	3.97195	4.2388	4.1691	4.5319	4.4408	3.6771	4.31535	4.9838	3.77835	4.17575	3.87885	4.31865	4.878	4.2838	4.0074
Ta#S26019651	3.90515	3.9404	3.82555	4.07025	3.9306	3.59195	3.952	3.64345	3.3553	4.12575	4.56535	3.72365	3.92215	3.5556	3.5203	3.60435	3.41225	3.31675
Ta#S26019710	3.90895	3.6073	3.60925	3.7614	3.7211	3.5751	3.46805	3.7558	3.405	3.556	3.3604	3.7246	3.7443	3.51195	3.84525	3.44555	3.6053	3.4227
Ta#S26019765	4.878	5.08615	4.86525	4.54505	4.41745	4.2981	4.4847	4.47625	4.59345	5.0259	5.2905	4.6783	4.78925	4.4336	3.95485	4.3409	4.30015	4.6821
Ta#S26019881	5.4172	5.84685	5.6248	4.98735	5.87875	5.34005	5.07855	5.19395	4.99945	6.08355	6.1554	4.93985	5.2918	5.96455	5.04085	5.29565	5.27955	4.97655
Ta#S26020017	4.6845	5.27605	3.981	4.26485	4.41625	4.9071	4.7429	4.9594	4.20585	4.50235	5.1584	4.20575	3.4438	4.6845	4.5802	4.74455	5.15745	4.2816
Ta#S26020021	11.2264	10.449	11.351	10.4805	11.1598	10.8454	10.6114	10.6227	10.4986	11.2453	10.5691	11.5215	10.4957	10.9755	10.2972	10.868	10.3759	10.5314
Ta#S26020060	6.47045	6.34715	6.18565	6.42715	6.27525	6.38395	6.501	6.7413	5.71475	6.4298	6.37535	6.1187	6.32665	5.9816	6.2496	6.3942	6.69285	5.8066
Ta#S26020087	5.14575	5.4655	4.97265	4.5933	5.0136	4.585	4.4431	4.3894	4.185	5.39915	5.40045	4.95445	5.2927	4.9079	4.2984	4.34775	4.3329	4.3205
Ta#S26020152	7.1655	6.7046	7.63335	8.18835	7.47445	7.36915	7.4372	7.34345	8.11095	6.99205	6.58305	7.79595	8.2233	7.366	7.6084	7.0977	7.01465	8.05945
Ta#S26020226	12.3538	11.3355	12.0746	12.4584	12.0186	12.1202	11.5971	11.5182	12.3262	12.3715	11.3146	12.3579	12.4326	11.9142	12.0187	11.5623	11.5152	12.3705
Ta#S26020268	7.0154	6.8644	6.4911	6.28485	6.41905	5.97435	6.1041	5.6698	6.1461	6.8969	6.98555	6.193	6.41845	6.47745	6.0059	6.3206	5.72085	5.94385
Ta#S26020406	4.35575	4.2597	4.95065	5.90865	4.99305	5.0208	4.6983	4.60575	4.9216	5.0644	4.1131	5.0124	5.38865	4.8347	5.3396	4.53715	4.24855	5.3912
Ta#S26020556	4.50765	4.65505	4.2399	4.22805	3.89055	4.5355	4.656	4.0083	3.9636	4.33175	4.9276	4.1032	4.34755	4.35725	4.6328	4.2211	4.50365	3.77455
Ta#S26020664	3.9654	3.78045	3.96065	4.0175	3.8861	4.4019	4.1849	4.4409	3.99235	3.8414	3.85635	3.8598	3.7036	3.99155	3.88385	4.4443	4.82925	4.3525
Ta#S26020705	10.0477	10.2142	9.03335	8.73135	9.517	8.6879	9.21795	9.09535	9.34995	10.0089	10.2695	8.94405	8.34585	9.4014	8.6837	9.37355	9.2354	8.9357
Ta#S26020818	4.01105	4.0942	3.41805	3.60275	3.7739	3.67555	3.7255	4.04285	3.6672	4.08635	4.2928	3.3806	3.6693	3.4594	3.49915	3.6922	4.04605	3.57295
Ta#S26021103	6.66055	6.54955	5.92955	6.718	6.4544	6.4076	6.7405	6.53665	5.6918	6.5317	6.9775	5.61	6.64765	6.31755	6.35555	6.78475	6.76375	5.54205
Ta#S26021109	3.857	4.16855	3.83435	3.8976	3.89385	3.62255	3.9026	3.89535	3.5652	3.7376	4.53085	3.68775	3.75015	3.6827	3.8111	3.7674	4.02325	3.53405
Ta#S26021110	7.23165	8.1347	6.8638	6.76815	7.2963	7.41	7.27615	7.1405	7.27025	7.5166	8.1073	6.804	6.73815	7.08965	7.30905	7.49695	7.49775	7.23295
Ta#S26021213	5.49855	4.93025	4.76165	5.05095	4.9373	4.9882	4.57045	5.19975	4.4079	5.3328	5.16565	4.82845	4.85955	5.02995	5.01135	4.7613	4.8033	4.1976
Ta#S26021249	7.82955	7.7612	7.5753	7.5949	7.51705	7.10105	7.02065	7.16875	7.03675	7.6421	7.78245	7.616	7.3393	7.5452	7.01535	6.82345	6.69365	6.9089
Ta#S26021291	4.8608	4.77195	4.58545	4.8418	4.5403	4.3557	4.4205	4.54525	4.9836	4.9043	4.85765	4.59975	4.51085	4.79595	4.3318	4.41685	4.614	5.07285
Ta#S26021345	4.4635	4.5116	4.24365	4.39145	4.0506	3.66735	4.0081	4.17885	3.5776	4.51275	4.68515	3.88295	4.1699	3.92805	3.73315	3.6556	4.3312	3.94155
Ta#S26021435	6.39525	6.48775	6.423	7.0536	7.17275	6.56605	7.03225	6.82585	6.1294	6.43175	7.18025	6.46755	7.04715	7.00675	6.6723	7.1052	6.58245	5.7595
Ta#S26021454	6.6243	6.57535	5.86855	5.69975	6.419	5.6953	6.07	5.7992	5.2407	6.77415	6.76245	6.03835	5.5823	6.4084	5.8105	5.8486	5.6135	5.021
Ta#S26021671	5.3613	4.97395	5.11485	4.8901	4.827	4.79325	4.7263	4.7086	5.2935	5.7971	4.5398	4.82545	4.907	4.8347	4.49635	4.81045	4.6245	5.71575
Ta#S26021674	5.3172	5.50705	5.2953	5.3381	5.10055	4.9985	4.9411	4.8402	5.12065	5.30435	5.29575	5.64715	5.6789	4.80775	5.0961	5.2514	5.3263	4.88485
Ta#S26021691	6.3064	5.69845	6.03125	5.91315	5.45	5.4017	5.07065	5.56385	5.81255	6.5733	5.37815	5.84405	4.8569	5.1655	5.50775	4.9083	5.567	6.29955
Ta#S26021811	5.85665	5.68695	5.64705	5.1587	5.71075	5.508	5.2019	5.0512	4.68495	5.87815	5.9002	5.41615	5.23875	5.96385	5.5184	4.8756	5.0386	4.81835
Ta#S26021859	4.03305	4.5165	4.3044	4.55805	4.6117	4.69185	4.77535	5.1343	3.92065	4.00555	4.826	4.38255	5.0623	4.84815	4.2488	4.88145	5.24835	4.25105
Ta#S26022466	6.14285	5.89745	6.29575	5.95445	5.79095	6.16755	5.8677	6.1305	6.435	6.17945	5.9434	6.3716	5.7958	5.1954	5.6554	5.7044	5.76485	6.5726
Ta#S26022480	8.6093	6.9773	8.32665	9.2023	8.2221	8.97445	7.84995	8.34745	8.47755	8.41275	6.76775	8.3035	8.6952	7.64245	8.6946	7.8383	7.7411	8.78295
Ta#S26022562	5.35205	5.3711	5.0347	4.8544	5.64895	5.46115	5.5639	5.3921	5.2314	5.55485	5.94235	4.8748	4.68265	5.7088	5.2124	5.90535	5.15975	5.311
Ta#S26022569	8.18965	7.94735	8.2745	8.4541	8.3911	7.90585	7.7681	7.8209	8.30655	8.49015	8.1568	8.35375	8.37975	8.56525	7.7879	7.7227	7.90145	7.87275
Ta#S26022617	10.0863	10.3849	10.3831	10.0718	10.8509	10.0751	10.1804	10.0502	9.8004	10.1112	10.4378	10.5404	9.849	10.7566	9.9723	10.3342	9.922	9.7173
Ta#S26022619	3.8693	4.41735	4.06715	4.4405	4.1972	4.7903	4.7494	4.7344	4.1598	3.97145	4.35345	4.27725	4.0576	4.2131	4.76595	4.6768	4.7512	4.15765
Ta#S26022632	8.73355	8.88065	8.5327	8.2988	9.1386	8.69965	8.6038	7.9055	7.84805	9.16275	9.31655	8.4555	8.10575	8.7263	8.29945	8.72345	8.35435	7.67
Ta#S26022651	7.2517	7.76895	7.30855	7.1751	7.5158	7.2281	7.144	7.0884	6.4101	7.6089	7.95895	7.3683	6.93545	7.75775	7.52775	7.3225	7.06825	6.39355
Ta#S26022713	7.9065	7.1398	7.86285	7.6502	7.0356	7.21595	6.5784	7.36385	7.13305	7.80455	6.86385	8.06645	7.39155	6.96165	7.0969	6.5467	6.9249	7.3142
Ta#S26022726	4.92075	5.10565	4.59415	5.44775	4.33545	4.5779	4.44495	5.02655	4.36615	5.3667	5.6195	4.779	5.1751	4.3056	4.7827	4.30505	4.24195	4.68325
Ta#S26022832	5.90835	5.37965	5.43985	5.69445	5.0802	4.999	4.958	5.0295	4.82685	6.19825	5.6794	5.29255	6.0621	5.05795	5.07085	4.8096	5.2163	4.19855
Ta#S26022957	10.2162	9.94975	10.6052	11.673	10.6635	11.1105	10.2631	10.8657	11.4983	10.012	9.41005	10.6722	11.6126	10.4424	11.1805	10.2215	10.5596	11.4845
Ta#S26022981	6.8793	6.0051	5.8733	5.8442	5.92585	5.67585	5.70895	5.54135	5.7391	6.5608	6.3257	6.16455	5.9347	5.47205	5.6811	5.78515	5.0706	5.1933
Ta#S26023006	11.3636	10.782	11.1188	11.0033	10.409	10.8552	10.7309	11.1124	11.661	11.2078	10.5524	10.9618	10.9929	10.2807	10.979	10.706	10.9814	11.5213
Ta#S26023286	7.3883	7.6676	8.423	8.6769	8.59035	8.86675	7.8655	8.3269	8.6424	7.64115	7.0526	8.43805	9.1382	8.28345	8.85965	8.16915	7.9219	8.6653
Ta#S26023302	5.60945	5.7182	5.4452	4.93085	5.8833	5.75835	5.9689	6.0628	5.44105	5.45085	6.04255	5.2566	5.7576	5.68645	5.80995	6.18405	6.2365	5.0523
Ta#S26023320	8.31045	8.03855	8.6447	9.32455	7.8621	8.5993	8.1943	8.2263	8.80785	8.35085	7.71915	8.8957	9.36385	7.7823	8.39665	7.7921	8.08695	8.8961
Ta#S26023329	7.9169	7.77655	7.02135	7.39115	7.14955	7.7171	7.1759	7.35565	7.15855	7.23225	7.8745	7.14505	7.0093	7.26955	7.72715	7.73655	7.7943	7.22365
Ta#S26023387	7.6018	6.8916	6.93875	7.64415	6.98985	7.91445	7.2293	7.7844	8.5029	7.6489	6.54595	6.9532	7.7429	6.5446	8.2546	7.1506	7.5532	8.88965
Ta#S26023396	5.9374	6.7191	5.31665	5.23605	5.62375	5.9037	6.4178	6.1545	5.42265	5.77015	6.57145	5.16645	5.0249	5.5631	5.96995	6.3505	6.4311	5.62025
Ta#S26023418	4.90575	5.4907	5.4684	5.1536	5.34435	5.44035	5.964	5.84445	4.6525	4.90885	5.4146	5.21955	5.15815	5.67015	5.55565	6.5165	5.6358	4.81955
Ta#S26023435	5.0629	5.37465	5.6171	5.7475	5.9532	6.0074	5.42685	5.6873	6.0203	4.88935	4.8559	5.7385	6.30095	5.60535	6.27865	5.6552	5.7036	6.57245
Ta#S26023483	5.1863	5.4589	5.0137	4.9988	5.63445	5.2611	5.5074	5.55975	4.5622	5.16335	5.0512	4.53445	5.35715	5.7468	5.1358	5.668	5.62675	4.8787
Ta#S26023496	5.92965	5.70565	6.2054	6.38765	5.4948	6.9883	6.30245	6.06645	6.32165	5.6447	5.56235	6.2589	6.706	5.74775	6.4356	6.0538	6.365	7.10625
Ta#S26023509	7.12835	7.2846	6.73495	6.82225	7.20865	7.1434	7.82645	7.50015	6.44505	7.24365	7.35355	7.0368	7.0618	7.30855	7.44185	7.79255	7.95295	6.10785
Ta#S26023539	5.4356	5.52225	5.90835	6.09755	6.13965	6.53645	6.3125	6.223	5.66365	5.49095	4.9397	6.03775	5.8358	6.01365	6.7871	6.35345	6.39625	6.0758
Ta#S26023644	6.01575	6.45535	6.6957	7.4445	6.5441	7.2287	6.4947	6.77175	7.2005	5.8469	6.2759	6.9471	7.6053	6.80705	7.39595	5.7841	6.22045	7.12905
Ta#S26023649	4.6909	4.45005	4.7346	4.09015	4.34055	4.4337	3.91115	4.19725	3.83615	4.81425	4.8164	4.6978	4.4165	4.4085	3.91705	3.85225	4.1332	4.2076
Ta#S26023828	3.9093	4.0561	3.8818	3.78885	3.79535	3.85155	3.83955	3.84625	3.5057	3.7554	4.41135	3.7127	3.7777	3.91095	3.8877	3.8342	3.9957	3.19805
Ta#S26023852	5.0102	5.2431	5.7395	5.8157	5.28155	5.9423	5.4198	5.45745	4.85045	5.6013	5.01225	5.65985	5.86915	5.3147	5.95605	5.75555	5.84315	4.6385
Ta#S26023971	5.53435	5.64465	5.19305	4.8332	4.91795	4.9793	4.8485	4.5827	4.6323	5.72725	5.35715	5.00095	5.09265	5.61245	4.91845	4.98065	4.4271	4.23305
Ta#S26024037	5.984	5.50175	4.8788	5.3146	5.3833	5.67465	5.5038	5.19325	6.09795	6.2108	5.9861	5.23205	5.2792	5.2436	5.13385	5.45505	5.62335	5.57865
Ta#S26024062	8.8975	8.7769	9.22405	8.69425	8.91655	9.1696	9.0104	8.67675	8.47025	9.29165	9.06105	9.124	8.96205	8.93565	8.8163	9.13325	8.4965	8.3525
Ta#S26024270	5.33545	5.50285	5.57475	4.71695	5.4151	5.59235	6.134	5.81375	5.0989	4.859	5.44295	5.02405	4.80765	5.51415	5.65365	6.2193	5.9331	4.8353
Ta#S26024796	5.8382	5.2042	5.6686	6.58475	5.43775	6.2155	5.63305	6.0912	6.89275	5.50045	5.39605	6.01185	6.6272	5.23845	6.27045	5.7596	6.2219	7.29415
Ta#S26024916	10.2208	10.0428	9.9861	9.87595	10.0172	9.7008	9.38575	9.60605	9.9542	10.1526	10.3253	10.1842	10.0599	10.0362	9.65025	9.50905	9.5417	10.103
Ta#S26024919	5.7295	5.8249	5.9398	5.80685	5.77235	5.93445	6.3542	5.6573	5.4323	5.29455	5.9282	5.8424	5.7359	5.91605	5.9003	6.033	6.3646	4.70275
Ta#S26024924	7.6057	6.8722	7.1916	7.3069	7.2084	7.7627	7.3234	7.2024	7.2933	7.6655	6.7079	7.4395	7.58935	7.4671	7.73895	7.29025	7.26745	7.44895
Ta#S26024931	5.95925	5.86635	5.11235	5.5559	5.5154	5.1268	5.06685	5.28365	5.0871	5.68515	6.2605	5.6782	4.66255	5.3018	5.50815	5.49515	5.0418	4.8127
Ta#S26024957	8.04895	8.1458	7.8669	8.00445	7.61085	8.03555	7.84195	8.332	7.1812	8.03215	8.3154	7.8605	8.39815	7.2403	7.5705	7.4431	7.88475	7.048
Ta#S26024995	6.046	6.0718	5.3529	5.4569	5.3865	5.2335	5.2904	4.9539	5.11765	6.0635	6.2603	5.3338	5.58815	5.2713	5.19405	5.5187	5.26705	5.307
Ta#S26025110	4.8692	5.11315	4.70355	4.68825	4.2589	4.27855	4.30585	4.62495	4.7054	4.9881	4.8874	4.81875	4.78425	4.67715	4.63565	4.1053	4.49405	5.1216
Ta#S26025131	3.97255	4.4787	4.71085	4.74905	4.3551	4.87015	4.95415	4.90185	4.6481	3.9482	4.05705	4.59225	4.31015	4.583	5.062	4.5214	4.5736	5.12645
Ta#S26025246	6.97105	6.949	7.0483	7.0167	6.8838	6.67635	6.6007	6.1893	6.8267	7.13035	7.0516	7.13695	7.1965	7.01135	6.74895	6.8039	6.34595	6.4005
Ta#S26025251	9.08745	9.60425	9.1259	9.0878	9.35515	9.6992	9.9387	9.7861	9.0759	9.23555	9.83465	9.0807	9.0822	9.3816	9.73955	10.019	9.8715	9.06525
Ta#S26025256	7.02055	6.0479	6.61195	6.3279	6.2361	6.0759	6.3317	6.3574	5.7365	7.08055	6.77475	6.6283	6.3696	6.02905	6.17	6.57	6.05935	5.61295
Ta#S26025364	9.28555	8.25035	8.9902	9.41355	8.14545	8.8559	8.0211	8.0308	9.0103	9.2007	7.93145	8.89295	9.14825	7.9527	8.59105	7.5776	7.74975	9.2136
Ta#S26025524	9.7981	9.68575	9.97835	9.8799	10.0145	9.7437	9.44795	9.1682	9.73205	9.7668	9.92115	10.1017	9.88625	10.1023	9.69605	9.64385	9.22275	9.8009
Ta#S26025535	7.0926	7.65095	6.15325	6.43055	6.3456	6.47985	6.4532	6.62845	6.1349	7.4589	7.6388	6.41185	6.14225	6.51635	6.4152	6.7087	6.52155	5.9932
Ta#S26025538	9.60415	10.6491	9.30075	8.45025	10.3141	9.637	9.92865	10.166	9.5654	9.51835	10.7377	9.13885	7.8055	10.256	9.52615	10.11	10.2453	9.4534
Ta#S26025633	5.97845	5.771	5.89515	6.05365	5.817	5.553	5.82465	5.7608	5.294	6.034	6.20565	5.78045	5.9203	6.06725	5.70075	5.627	5.56195	5.2533
Ta#S26025836	5.5679	5.9154	5.3948	5.7346	5.638	5.42935	5.4755	5.99415	6.0998	4.96175	5.77985	5.584	5.4786	5.56295	5.6267	5.555	5.96555	6.23855
Ta#S26025911	6.06185	5.9674	6.23605	6.05725	6.36455	6.3257	6.6542	6.04935	6.03935	5.8296	6.17445	5.98825	5.68335	6.44275	6.37885	6.4602	6.35485	5.80805
Ta#S26026126	6.47505	6.63565	6.17515	6.0376	6.6534	6.59985	6.8304	6.31565	5.6694	6.5834	7.03805	6.08375	5.92815	6.81525	6.5638	6.7483	6.2591	5.36325
Ta#S26026131	7.38415	7.63635	7.8238	7.87915	7.88585	7.4316	7.1524	7.25075	7.32435	7.5967	8.1105	7.6599	8.2851	7.44995	7.56735	7.22205	7.2159	7.31655
Ta#S26026132	8.89115	9.37095	8.77935	8.1237	9.28265	8.5479	9.1152	8.67385	8.6125	9.0221	9.3635	8.71655	8.5511	9.2841	8.32945	9.1631	8.72765	8.55135
Ta#S26026202	6.15935	5.97255	5.3484	5.29405	4.91875	5.10355	5.52885	5.28025	6.27655	6.28005	4.3586	5.1653	5.66355	4.7159	5.03865	5.4873	4.85205	5.947
Ta#S26026262	7.5067	7.0061	8.2719	8.48415	7.90965	8.31325	7.2952	7.59105	8.3406	7.2846	6.14495	8.5272	8.52785	7.5823	8.04195	7.30545	7.59885	8.24685
Ta#S26026280	5.1581	5.02455	5.09235	5.3387	4.8451	4.68775	5.13135	5.26195	4.6286	5.01	5.3768	4.88115	5.17015	5.1809	5.03955	5.09605	5.325	4.1833
Ta#S26026305	4.7876	4.96635	5.4486	5.98945	5.9261	5.9013	5.62135	5.75185	5.09465	4.68705	4.5258	5.14845	5.5666	5.1981	6.56535	5.83745	5.7093	5.5528
Ta#S26026313	9.062	8.09275	9.33225	9.59555	9.05785	9.2236	9.09035	9.1014	9.00755	9.0079	7.6701	9.5722	9.8029	8.8849	9.2053	9.0841	8.60335	9.296
Ta#S26026327	6.11885	6.3171	5.4389	6.0961	5.6708	5.6776	5.5299	5.23285	5.0853	6.38565	6.9504	5.52825	5.25195	6.0731	5.43925	5.95845	5.6892	5.08975
Ta#S26026343	5.32555	5.6308	4.86135	5.0007	5.0698	5.7201	5.5512	5.83845	5.0036	4.8864	5.0359	4.6404	4.48925	5.4402	5.3362	5.867	5.7188	4.06525
Ta#S26026361	4.80875	4.93235	4.47935	4.56605	4.30605	4.82225	4.82355	4.36015	4.3919	4.5176	4.8194	4.4607	4.5943	4.3733	4.63715	4.90475	4.60575	3.9826
Ta#S26026425	5.96565	5.1412	6.27045	6.5847	6.3231	7.19965	6.40745	6.9688	6.5752	5.67935	5.3327	6.68825	6.7599	6.09395	6.955	6.3818	7.0813	6.5411
Ta#S26026504	6.3363	6.03975	6.78275	6.57995	6.5246	6.52905	6.2191	6.13645	6.8923	6.4025	5.459	6.56255	6.62935	5.89615	6.2935	6.20445	6.56235	7.0099
Ta#S26026564	5.8517	5.67815	5.1238	5.141	5.2476	5.7589	5.3147	5.3806	5.8102	5.3169	5.65445	5.083	4.68775	5.23	5.5485	5.2689	5.82035	5.90245
Ta#S26026569	8.8646	9.19535	8.8918	8.28695	8.9669	8.56095	8.86405	8.6498	8.28475	9.10475	9.22325	8.871	8.4337	9.05075	8.86415	8.8631	8.69255	8.097
Ta#S26026580	4.07765	4.2034	3.4847	4.0515	3.8284	3.5621	3.7479	4.1667	3.76645	4.03395	4.73215	3.5546	3.85955	4.07165	3.98735	3.66395	3.6594	3.23935
Ta#S26026668	3.8824	4.46915	4.18075	4.0314	4.43435	4.47385	4.6161	5.0312	4.48235	3.89305	3.94125	4.1756	3.83575	4.5583	4.80685	4.854	4.90835	3.83285
Ta#S26026678	10.3493	9.92	10.3465	10.5595	9.89375	10.3059	9.69205	10.4361	10.9847	10.2549	9.90415	10.3871	10.1581	9.8565	10.1401	9.7651	10.248	11.1311
Ta#S26026710	8.73255	8.4194	8.3264	8.5355	8.26385	8.8367	8.46815	8.5696	8.7667	8.8684	8.4359	8.30645	8.1567	7.90985	8.7148	8.6682	8.40615	8.88175
Ta#S26026719	7.7193	7.2528	7.89585	8.1541	7.42295	7.78955	6.3677	7.59705	8.23055	7.35765	6.20885	8.0641	8.6038	7.25685	7.8283	6.7054	7.2589	8.2101
Ta#S26026797	8.09505	7.1855	7.4936	8.28805	7.23505	7.9397	7.27535	7.84265	8.1171	8.3833	6.5489	7.4754	7.7109	6.8275	7.4804	7.17955	7.73	8.2631
Ta#S26026835	4.777	4.51525	4.51325	4.48375	4.69295	4.6034	4.07105	4.3359	4.5489	4.95145	4.5627	4.331	4.5489	4.5093	4.5104	3.83625	4.22795	3.8033
Ta#S26026847	5.25815	5.5669	4.7512	5.15215	5.0017	5.326	5.64595	5.6134	5.0397	5.3314	6.0798	4.561	4.7089	5.15575	5.73265	6.04765	5.2943	5.08915
Ta#S26026898	5.8041	5.64165	6.1118	5.6819	5.7917	6.3359	6.5631	6.3763	5.61555	5.92085	5.78215	5.92325	5.64135	5.8701	6.36455	6.5503	6.4529	5.5707
Ta#S26026902	8.25175	7.7376	7.8307	7.87715	7.48955	7.42415	7.2728	7.17055	8.01125	7.9842	7.35715	7.85255	7.356	7.28205	7.0845	6.9939	7.1922	8.04205
Ta#S26027011	4.15175	3.55825	4.10175	3.5487	3.5449	3.54305	3.38275	3.67335	3.5843	4.38875	3.6003	3.6853	3.33115	3.4065	3.56255	3.60745	3.63955	3.63875
Ta#S26027025	5.09845	5.22315	5.2156	5.5918	4.79585	5.804	5.10365	5.42425	6.1263	5.15195	5.534	5.7998	5.5989	5.1784	5.7303	5.19855	6.298	6.20865
Ta#S26027046	5.76455	5.0569	5.38445	5.2911	4.6763	4.68545	4.57455	4.69815	4.47865	5.8602	5.3376	5.1165	5.0681	5.1743	4.7916	4.47475	4.35905	4.29285
Ta#S26027136	6.628	7.38905	6.68995	7.1241	7.53795	7.1456	7.6017	7.4786	7.25965	6.7378	7.6733	6.9629	6.6124	7.6087	7.26985	7.65565	7.8015	7.3649
Ta#S26027267	4.79955	4.5859	4.5675	4.7397	4.626	4.874	4.83215	5.01855	4.5942	4.70835	4.5449	4.84295	4.1697	4.56455	4.3913	5.16695	4.9257	4.5038
Ta#S26027279	8.90555	8.72545	9.31735	9.08635	8.76675	9.1399	8.7904	8.25325	8.9265	9.12305	8.91445	9.3008	9.0922	8.82325	9.10955	8.855	8.09755	8.6445
Ta#S26027374	8.3154	7.7592	8.873	9.4731	7.9082	8.57175	7.95645	7.9127	9.2356	8.1862	7.56975	8.85945	9.3126	8.06755	8.3064	7.67675	8.0855	9.32245
Ta#S26027401	4.39575	3.9214	4.07805	4.2786	4.03085	4.568	4.81855	4.73625	4.2686	3.8875	4.57225	3.74205	4.2262	4.00295	4.37325	4.72515	4.38755	3.85865
Ta#S26027517	9.51525	8.9819	9.14025	9.3528	8.4678	8.9835	8.5166	8.9033	9.89535	9.649	9.0778	9.0858	9.6827	8.39925	8.62765	8.29285	8.7811	9.96825
Ta#S26027546	4.9644	4.84705	5.13585	5.22565	4.2609	5.0157	5.10745	5.8177	5.7907	4.75705	4.6164	4.50025	5.08315	3.92475	5.13795	4.97935	5.2271	5.93475
Ta#S26027663	3.89535	3.8743	3.90045	3.92545	4.0218	4.12	3.52785	3.30535	3.48	3.98085	4.09805	4.03985	4.00965	3.80445	3.674	3.7363	3.57505	3.1885
Ta#S26027681	4.98	5.0369	5.3704	5.75085	5.04325	5.917	4.8306	5.80595	6.58345	4.7617	4.80725	5.1178	5.9279	5.073	5.8908	5.17805	5.746	6.6195
Ta#S26027709	5.11275	5.1909	5.0569	5.22815	5.15015	5.0373	4.4192	4.6511	5.80705	5.1697	5.4429	5.24905	5.18305	4.93785	4.70755	4.25545	4.1907	5.77015
Ta#S26027774	5.7718	5.3691	5.17485	5.53215	5.1068	4.66575	4.6672	4.7696	4.9296	5.7208	5.66585	4.9571	5.5412	5.1167	4.6233	4.6212	4.68125	4.6925
Ta#S26027776	6.56445	7.01555	6.61705	6.919	6.80235	5.96925	6.41925	5.68395	6.836	6.6934	7.23365	6.8656	6.74565	7.3622	5.5943	6.24215	5.2748	6.72455
Ta#S26027781	6.0406	6.2559	5.7234	5.6594	6.16985	5.96125	6.0964	6.15515	5.8492	6.5187	6.64115	5.86135	5.18165	5.91455	6.1275	6.3049	6.0621	5.7697
Ta#S26027792	8.5114	7.7499	8.8966	8.7039	8.7757	8.72215	8.39585	8.21815	8.6543	8.39265	7.09895	8.84825	8.7961	8.67065	8.36655	8.62905	8.32215	8.368
Ta#S26027801	9.06175	8.6069	8.7642	9.20025	8.93215	9.9501	9.2415	9.36405	9.9252	9.2103	8.39755	8.8893	8.872	8.58475	9.7468	9.3036	9.182	9.9599
Ta#S26027848	7.2072	6.1196	6.65305	6.37965	6.3703	6.4303	6.40935	6.4502	7.04865	7.2271	6.5167	6.6476	5.44285	6.4446	6.5933	6.6126	6.58465	6.79255
Ta#S26027866	7.2463	6.1694	6.95965	7.42395	6.63315	7.76515	7.277	7.3218	7.8127	6.89495	6.17455	7.18085	7.37935	6.89175	7.8217	7.208	7.47145	8.1388
Ta#S26027867	6.70415	6.55915	6.7562	7.37485	7.0296	6.55495	6.37785	6.0692	6.57285	6.3931	6.6864	6.84945	7.04225	7.08695	6.45955	6.43665	5.9481	6.83975
Ta#S26027888	6.4157	6.0953	6.5569	5.91295	6.05915	5.8481	5.63645	5.8293	6.3326	6.17645	5.2226	6.60125	6.30195	5.9835	5.35005	5.5966	5.6064	6.55345
Ta#S26027891	6.2712	6.30915	5.18975	5.02225	5.6553	5.768	5.82885	5.68545	5.202	6.26405	6.36845	5.31885	4.6575	5.6448	5.51125	6.10915	5.77525	5.3695
Ta#S26027897	5.5382	5.4987	5.64415	5.20645	5.3525	5.56845	5.6535	4.69725	4.9095	5.84145	5.70525	5.68025	5.39325	5.2625	5.63665	5.7931	4.9388	4.81205
Ta#S26027943	10.2164	9.65415	10.399	10.6477	9.8248	9.9152	9.6136	9.6539	10.2779	9.9375	9.28675	10.4997	10.6534	9.861	9.72795	9.64485	9.32215	10.365
Ta#S26028001	7.05875	6.9601	6.7835	6.24515	6.64775	6.6155	6.9061	6.4717	5.73965	7.2035	7.2354	6.7492	6.98225	6.7971	6.78695	6.78205	6.5049	5.6991
Ta#S26028012	5.37485	5.6264	5.1359	5.5953	5.1029	5.6522	5.64085	5.2295	4.886	5.42315	6.09245	5.1455	5.3646	5.007	6.32545	5.52365	5.46455	4.8613
Ta#S26028013	8.03465	6.4458	7.0054	7.39355	6.85755	7.86975	6.7909	7.2756	7.6529	7.83985	5.95515	6.81085	7.85645	6.56425	7.7032	6.78925	6.69805	8.1247
Ta#S26028027	3.96705	4.57225	4.5281	4.82545	4.47435	4.1789	4.21665	4.0433	4.1692	3.86385	4.3032	4.36345	4.7154	3.9869	4.12545	3.88655	3.90525	4.46955
Ta#S26028047	5.40615	5.57855	4.9956	4.3258	4.8975	5.79605	5.3748	5.59815	5.3217	4.83785	5.66735	4.962	5.0158	4.9432	6.26935	5.39365	6.18225	5.95185
Ta#S26028254	6.1075	5.8591	5.4632	5.25585	5.0424	5.8862	5.7965	5.67405	5.50305	6.0246	5.8659	5.28565	5.11195	4.9522	5.8166	5.96715	5.4848	5.73695
Ta#S26028258	6.20065	6.1531	6.6433	6.61595	7.04615	6.68825	7.16355	6.9527	6.5887	6.03345	6.449	6.6804	6.3574	7.16425	6.7634	7.35045	7.0342	6.78825
Ta#S26028321	5.11605	4.45385	5.31835	4.9035	5.07975	5.7414	5.6369	5.43885	5.99995	5.34225	4.82185	5.45765	5.3733	5.2283	5.98015	5.55225	5.3568	5.7136
Ta#S26028380	5.02755	4.50435	4.47565	4.7566	4.5083	4.942	4.97185	5.1631	5.726	4.65065	4.26235	4.74315	4.6496	4.39455	4.51935	5.16705	4.9586	5.7279
Ta#S26028391	5.43105	5.47255	6.3138	6.3287	6.19885	5.7682	5.48035	5.8184	6.2719	5.5498	5.3996	6.4643	6.75795	6.42715	5.66845	5.6756	6.1676	6.20575
Ta#S26028402	6.8701	7.2092	7.19685	6.8288	6.9994	6.47215	6.3066	6.59475	6.7008	7.09995	7.60965	7.32105	6.29135	6.97395	6.4267	6.4619	6.32135	6.776
Ta#S26028504	10.0205	9.7652	10.422	11.5378	10.2398	10.341	9.80155	9.70395	10.5951	9.84275	9.2425	10.6075	11.34	10.2583	10.4907	9.91525	9.88605	10.6718
Ta#S26028513	6.3736	6.84485	5.97855	5.4623	6.0214	5.88945	6.23305	6.1817	6.4681	6.2704	6.8123	6.00255	5.3764	6.16645	6.2656	6.2935	6.3404	6.64015
Ta#S26028612	5.2229	4.6036	4.8267	5.8831	4.711	5.4682	4.6752	5.3895	5.71285	5.1465	4.1817	4.63865	4.913	4.49025	5.19145	4.61985	5.3084	6.1777
Ta#S26028628	4.56115	5.32195	5.0908	4.28365	4.8475	4.84685	4.8704	4.98015	4.5719	5.05435	5.1414	4.79805	4.3437	4.2305	4.6103	5.00995	5.0883	4.3711
Ta#S26028631	7.1602	6.83195	7.31625	7.1949	7.10735	7.7223	6.95735	7.52615	7.65525	7.2847	6.7074	6.97335	6.787	6.8439	7.6927	6.96005	7.29085	7.96495
Ta#S26028646	4.3949	4.63735	4.2982	4.22065	4.08845	5.0094	4.47635	4.19	4.48405	3.87325	4.3577	3.83585	4.481	3.90835	4.2141	4.51605	4.2536	4.7356
Ta#S26028658	6.322	6.50225	5.6399	5.73115	5.49515	5.87405	6.02315	6.1499	6.50295	6.37545	6.66565	5.57285	5.59775	5.88	5.88295	5.7207	6.7754	6.5633
Ta#S26028681	3.63265	3.54675	3.7399	3.50505	3.4374	3.4267	3.49265	3.4255	3.16935	3.8808	3.8197	3.56745	3.67105	3.2019	3.5205	3.31335	3.4894	3.1329
Ta#S26028721	5.76315	6.14835	6.0374	5.79405	5.25505	5.88545	4.8852	5.4711	5.6489	6.12725	5.58965	5.75505	5.8467	4.82955	5.16845	4.6211	4.86505	5.52095
Ta#S26028756	5.43155	5.3543	5.5474	6.22375	5.29365	6.1851	5.3344	5.5617	6.3485	5.48295	4.85635	5.4178	6.03075	5.1842	5.6373	5.4953	5.56045	6.2694
Ta#S26028909	7.2147	6.5196	6.5008	6.8972	5.7186	5.6711	5.36925	5.66075	5.83345	6.99155	6.40125	6.8382	6.8866	5.641	5.6176	5.11765	5.21355	6.2714
Ta#S26028930	5.24075	4.68535	4.29845	5.15095	4.21315	4.51185	4.3603	4.6223	5.42725	4.80285	4.386	4.3102	4.3582	4.00975	4.6881	4.4296	4.68855	5.54715
Ta#S26029048	7.93505	6.95905	7.14045	7.06565	7.10705	7.07425	7.0376	7.0011	7.6044	7.94545	6.81735	7.26225	6.73645	6.57945	7.20125	6.6915	7.23995	8.05455
Ta#S26029058	3.7386	4.113	4.12125	4.3872	4.4177	4.67985	4.52875	4.54545	3.6913	3.6723	4.07365	4.25415	3.6995	4.0773	4.88795	4.8747	4.7868	3.6776
Ta#S26029114	4.1217	4.0672	4.6478	4.3481	4.80405	4.5654	4.94735	4.9032	5.51755	4.23465	4.41945	4.49115	4.0049	4.9455	4.59295	5.0522	4.656	5.97515
Ta#S26655746	6.584	5.7088	6.3396	7.42035	6.03785	6.4264	5.92935	6.55355	7.6302	6.286	5.4502	6.7358	7.568	6.17635	7.02345	6.38975	6.57685	7.39095
Ta#S29965563	3.9378	3.8739	3.83815	3.9312	3.89225	3.95095	3.95785	4.0816	3.7803	3.7318	3.86	3.53145	3.90745	3.7223	3.96065	3.9018	4.2959	3.92785
Ta#S30056003	10.231	10.4884	10.1514	10.3983	10.2133	9.85465	10.0291	9.78105	10.0479	10.2336	10.0919	10.4779	11.1482	10.4251	9.85155	10.2825	10.0152	10.0006
Ta#S30065901	9.2247	9.17305	9.6088	9.41535	9.3653	9.59235	8.86705	9.51135	9.83875	9.19405	8.8114	9.7262	9.62955	9.26555	9.44805	8.9706	9.6595	10.1843
Ta#S30065906	9.84625	8.9592	10.2507	10.5951	9.56435	10.5046	9.71955	10.0853	10.5278	10.1676	9.395	10.3026	10.85	9.5463	10.6824	10.0717	10.1603	10.8687
Ta#S30346834	7.7063	6.91035	7.41415	8.10725	7.4661	8.177	7.6352	8.57395	8.42755	7.6052	6.60745	7.68405	8.3782	7.4093	7.86965	7.63495	8.31195	8.47315
Ta#S30930827	5.7177	5.9852	5.48405	5.44765	5.4237	5.8867	6.05875	5.6785	5.12725	5.73	5.7044	5.35145	5.88715	5.03725	5.92875	6.335	5.70695	5.6477
Ta#S31823484	4.33185	3.95745	3.7885	4.52675	4.2686	3.771	3.9585	3.75265	3.9001	4.1334	4.1869	3.78295	4.33405	4.1636	3.87625	4.0046	3.75565	3.64265
Ta#S31823487	6.51895	6.4246	6.78565	6.49725	7.2617	7.01415	7.10095	6.9436	6.33545	6.34435	6.8654	6.65875	6.6591	7.42285	7.17575	7.3056	6.9068	6.49115
Ta#S32013017	4.41505	4.5084	4.1801	3.80555	4.2431	3.82145	4.34295	4.4042	4.23165	4.2825	4.6205	3.87945	4.0733	4.0787	3.869	4.2378	4.6372	3.9673
Ta#S32013365	4.5001	4.2034	4.2449	4.36195	3.9807	4.2826	3.916	4.1637	4.52885	4.8457	4.64745	4.49375	3.72505	3.6935	4.1929	4.21575	4.08295	4.1196
Ta#S32128181	10.7031	9.7904	10.8523	11.2645	10.2447	11.0719	9.99685	10.4744	11.2867	10.7548	9.5519	10.83	10.9048	9.88	10.8301	9.8186	9.9287	11.561
Ta#S32214888	6.0973	5.91955	5.8719	6.2158	5.9169	5.45975	5.1015	5.2978	5.9519	6.42895	6.28715	6.3148	6.3883	5.91965	5.6803	5.2656	5.1202	5.8912
Ta#S32419814	3.58875	3.90835	3.75825	4.3231	3.71505	3.95425	4.1873	4.2192	3.9522	4.15915	4.17755	3.5349	4.1402	3.4792	4.09555	4.28375	4.1764	3.46045
Ta#S32419896	3.75335	3.5123	3.8428	3.6743	3.73605	3.9445	3.83145	3.6632	3.61555	3.68805	3.73035	3.68425	3.58265	3.51125	3.95545	3.9005	3.83705	3.99755
Ta#S32423497	4.11925	4.0877	3.9135	4.1407	4.29415	3.8838	4.19295	4.093	3.7322	4.17105	4.61705	3.83385	4.69495	4.0043	3.65345	4.05555	4.12805	3.6377
Ta#S32425008	4.39785	4.22385	4.3219	4.3845	4.04575	4.08365	3.99925	4.1219	3.60145	4.7559	4.2506	4.1928	4.8615	3.7221	3.87855	3.99385	4.3243	3.5698
Ta#S32425010	5.6355	5.94915	5.2822	5.305	5.043	5.49095	5.3236	5.8953	6.00185	5.6951	5.72975	5.03505	5.67795	5.1149	5.84435	5.1752	5.13425	6.32355
Ta#S32427261	5.37715	4.833	4.8725	4.82645	4.7868	4.56105	4.2262	4.40195	4.4652	5.71045	5.15755	4.69305	4.7649	4.74895	4.47085	4.57495	4.4823	4.36175
Ta#S32427333	4.75095	3.90595	4.4083	4.41635	3.95315	4.0361	3.99765	4.02295	4.52575	5.0278	3.9951	4.34345	4.4177	3.73825	3.84855	3.863	3.83395	4.7913
Ta#S32427499	10.4239	10.8633	10.1201	10.2672	10.7292	10.1823	10.6765	10.4419	9.1253	10.6009	10.8163	10.1158	9.8815	10.6827	10.147	10.61	10.6278	8.91165
Ta#S32427699	6.9195	7.66425	6.10215	5.87085	6.6487	5.4587	6.0479	6.5635	6.48615	7.0324	8.04795	5.7133	5.0247	6.83135	5.82605	5.8985	5.88765	6.26545
Ta#S32427759	5.98935	5.9572	5.4418	5.4374	5.34795	4.89615	5.36665	5.78455	4.9851	5.89965	6.2695	5.1952	5.08815	5.7125	5.2609	5.3207	5.64045	5.1624
Ta#S32427822	3.9689	4.1359	4.10385	4.57275	4.3356	4.6069	4.46985	5.0729	4.56545	4.3091	4.03155	4.5449	4.9699	4.29945	5.0631	4.6036	4.6415	5.043
Ta#S32428492	6.13415	6.1718	5.782	5.01335	5.97785	5.0751	5.80455	5.23445	5.6166	6.45825	6.50405	5.80485	5.2612	5.8072	5.172	5.6272	5.3671	5.12175
Ta#S32429227	7.51045	8.28475	7.78245	7.6755	8.49185	7.3267	7.8821	7.85545	7.93915	7.19195	8.60185	7.80405	7.38415	8.38145	7.3608	8.1814	7.93135	8.35435
Ta#S32429529	3.8537	4.2645	4.0075	3.9136	4.00645	4.0678	4.3396	4.11005	3.7606	3.92945	4.7471	3.75925	4.27055	3.86605	4.4051	4.3515	4.28875	3.8286
Ta#S32430075	8.13095	8.6649	7.7669	7.6217	8.0852	7.94485	8.06695	7.9217	7.5174	8.23805	8.3826	7.76365	7.6314	7.9773	8.00475	8.13885	7.93265	7.1824
Ta#S32431995	5.5001	5.28405	5.80425	5.9984	5.4892	6.1632	6.7773	6.4121	6.03365	5.1889	4.5247	5.8616	5.68545	5.44465	6.495	6.32865	6.54495	5.9182
Ta#S32432178	6.66915	5.8364	6.9491	7.76215	6.43165	7.40045	6.56455	7.1766	7.9321	6.5215	5.9331	7.0251	7.77015	6.4015	7.83935	6.63905	7.3296	7.9526
Ta#S32432313	8.16665	9.33	8.91905	8.84265	9.34305	9.1373	9.33195	9.47085	8.86985	7.9018	9.39095	9.1888	8.01705	9.2614	9.14925	9.51295	9.61825	8.7618
Ta#S32432452	9.90435	10.4138	9.48745	8.9502	9.7288	9.15295	9.31095	9.39635	8.9195	10.2203	10.2105	9.5832	8.75625	9.7949	9.00155	9.3043	9.23635	9.23505
Ta#S32433048	6.6538	6.8862	6.37745	6.3594	6.37035	6.3195	6.5961	6.8675	6.3504	6.8982	6.4629	5.9763	6.0642	5.86275	6.45545	6.26625	6.7504	6.0502
Ta#S32433215	5.67635	6.18045	5.138	5.38335	5.22715	5.62185	5.4572	5.66375	5.43265	6.0288	6.38445	4.9623	5.18675	5.1571	5.50495	5.71225	5.90075	5.47525
Ta#S32433454	4.9143	4.35175	4.3368	4.885	4.41675	4.59065	4.70735	5.02505	5.02725	4.92145	4.55665	4.20795	4.4429	4.10825	4.75005	5.2391	4.7319	4.8463
Ta#S32433471	5.1939	5.032	4.7675	4.7483	4.32545	4.53345	4.71945	4.564	4.31355	5.74885	5.21895	5.1074	4.5542	4.35325	4.39815	4.1353	4.57065	4.2005
Ta#S32433726	3.72215	4.0678	4.25865	4.25145	4.84455	3.9314	4.2607	4.3152	3.939	3.9012	4.65675	4.5705	4.87	4.4374	3.8723	4.08635	4.1945	4.18755
Ta#S32433759	5.2487	4.9327	4.8956	5.45445	4.60065	4.71555	4.6918	4.77805	5.42165	5.06785	4.41835	5.03315	5.02565	4.6884	4.86495	4.75085	5.4517	5.7414
Ta#S32433987	5.58555	5.40385	5.62455	5.6402	5.1907	4.9619	4.82645	4.97915	5.45455	5.1533	5.19765	5.4057	5.2133	5.0721	4.65135	4.7032	5.0431	5.60555
Ta#S32434675	7.63615	7.08675	6.89835	6.88905	6.77025	7.14435	7.1199	7.35625	7.3124	7.7444	6.90045	6.9082	6.7365	6.3662	7.0096	7.05715	7.49915	7.4441
Ta#S32435403	5.4126	5.71675	5.0961	5.22795	5.1601	4.5547	4.44255	4.62105	5.08905	5.46165	5.7751	5.146	5.3856	5.0506	4.07125	4.581	4.8998	5.6031
Ta#S32493639	7.64335	7.2262	6.4309	7.4166	6.565	6.97945	7.1347	6.9737	7.43635	7.61005	7.2534	6.9867	7.08105	6.38005	7.1164	6.81355	6.62375	7.368
Ta#S32493680	10.0734	9.46775	9.075	9.1222	8.55875	8.6748	8.7508	8.5987	9.5299	10.1209	9.2245	8.8174	9.1504	8.25465	8.67095	9.11	9.13165	9.50195
Ta#S32493751	7.82715	7.68475	7.4893	7.26425	7.2174	7.3118	7.6837	7.9508	8.29445	8.07215	7.74075	7.51255	6.7716	7.2737	7.6725	7.59545	7.8976	7.3606
Ta#S32493815	4.80785	3.9153	5.29095	6.06055	4.5212	4.76665	4.57735	4.7225	5.76785	4.40445	3.9004	5.56695	5.9898	4.7088	4.8306	3.9604	4.85645	6.20225
Ta#S32494683	7.13925	6.17	7.4614	7.15385	6.2108	6.82715	6.01685	5.5144	6.46125	6.75075	5.76065	7.285	7.34835	6.4358	6.87045	5.4718	5.7307	6.66285
Ta#S32494684	5.44955	5.5527	4.75875	4.41655	4.7673	5.1543	4.9118	5.31835	5.37465	6.1712	5.8037	4.8772	4.4595	4.8663	5.0668	5.21285	5.03935	4.8856
Ta#S32495340	5.0552	5.4837	4.9126	5.2366	5.13635	4.8073	4.7966	4.70605	4.2811	5.374	5.3039	4.6604	5.01545	5.0945	4.82205	4.6714	4.64715	4.0903
Ta#S32495555	6.8653	6.7719	6.36755	5.9969	6.5402	6.40155	6.6518	6.0034	6.20485	7.12355	7.08525	6.61765	6.3278	6.9117	6.48225	6.4038	6.0479	5.96655
Ta#S32496482	5.05435	4.52305	6	5.53545	4.8949	5.60065	5.4352	5.66785	5.9483	4.99665	4.29865	5.65415	5.7559	5.11705	5.6721	5.5864	5.46075	6.1876
Ta#S32496766	6.9781	7.00205	7.0212	7.79185	7.6081	7.4121	7.75275	7.8588	7.52845	6.58765	6.5592	7.3231	7.5415	7.63285	7.62855	7.43145	8.40905	7.45145
Ta#S32496772	5.30825	5.99435	5.3793	4.8795	4.9895	5.2454	5.79305	5.6151	5.06145	5.8573	5.76085	5.09475	6.0513	5.2135	5.1811	5.2122	5.5518	4.811
Ta#S32496905	5.4526	5.3508	5.14095	4.91415	4.43525	4.9259	4.2193	4.2462	4.80425	5.65015	5.6139	5.1661	5.15835	4.13665	4.7029	4.33025	4.6082	4.81605
Ta#S32497463	6.2946	6.1859	6.595	6.7047	7.06045	7.06065	6.7699	7.3434	7.02525	6.2358	5.72835	6.3881	6.495	6.7791	6.81125	7.03635	7.32595	6.8972
Ta#S32497742	5.6169	6.21755	5.5154	5.589	5.65055	5.28485	5.9636	5.3485	5.5385	5.75595	6.5202	5.77015	5.70165	5.94995	5.481	5.9878	5.4003	4.86765
Ta#S32499614	4.1918	4.0586	4.45	3.9161	4.44105	3.79635	4.30685	4.296	4.20405	4.0796	4.86035	4.9889	4.93605	4.6444	4.40965	4.39505	4.1814	3.76275
Ta#S32499706	4.9737	4.7084	5.11975	4.6745	4.54685	5.1691	5.1245	5.8667	4.8521	5.0361	5.3459	4.45795	4.11805	4.48675	5.60765	5.2039	5.5393	5.1075
Ta#S32499857	9.4562	9.113	9.54825	9.2836	9.756	9.03085	9.19805	8.50015	8.7521	9.57555	9.1578	9.9275	9.2336	9.6005	8.89015	9.0803	8.8807	8.51265
Ta#S32499931	6.57635	6.24405	6.8807	6.89705	6.90125	7.3962	7.00915	7.6402	7.69865	6.97445	6.75305	6.6088	6.799	6.9067	7.5403	7.3829	7.5227	7.40735
Ta#S32500390	5.90425	6.13665	5.6683	5.92495	5.1213	5.56915	5.7841	5.59645	5.4329	6.0382	6.31755	5.74615	5.1348	5.1213	5.7054	5.9639	5.6238	5.87635
Ta#S32500746	11.4555	11.6741	11.2037	10.7178	11.6069	11.0073	11.462	11.4143	10.4573	11.5716	11.7402	11.13	10.5252	11.6408	10.9568	11.5215	11.4274	10.4704
Ta#S32500817	7.3752	6.8281	6.59625	7.01845	6.0851	6.2521	6.3244	6.62075	7.74035	7.6503	6.87665	6.9606	6.7544	5.84425	6.72625	6.76575	6.5908	7.62345
Ta#S32500938	6.12135	6.25085	5.5814	5.81425	6.026	6.15545	6.25385	6.13685	5.09695	6.0879	6.29165	5.54295	5.85985	6.02535	5.92095	6.4251	5.95965	4.95535
Ta#S32501127	6.6536	6.32345	6.1155	5.9748	5.64355	6.22085	6.21335	6.52845	6.7617	6.5206	5.89775	6.78355	7.0884	5.7836	6.53065	6.4119	6.5016	7.13035
Ta#S32501916	4.1006	4.466	3.9256	3.78715	4.11205	3.9831	4.1275	3.90345	4.01245	3.92995	4.6773	3.82235	3.78515	4.1807	3.9882	4.13185	3.92675	4.20295
Ta#S32502507	5.2742	4.37865	4.87105	5.52175	4.9218	4.92785	4.3674	4.58815	4.3542	5.27255	4.59605	5.0999	6.0345	4.7095	5.5334	4.5979	4.68255	4.87295
Ta#S32502529	6.57945	6.64185	6.13145	5.6543	6.08165	6.3605	6.10075	6.07595	6.4505	6.74815	6.5205	5.8203	6.4429	5.96105	5.9477	6.07115	6.1279	6.18645
Ta#S32503207	8.84205	7.7002	7.41055	7.23305	7.1767	7.72755	7.82555	7.838	7.74625	8.5827	7.5557	7.44385	7.78835	6.9724	8.0346	7.7748	8.0127	7.4774
Ta#S32504113	5.92505	5.63405	5.5064	5.66175	5.3905	5.6409	4.98945	5.38835	5.76365	5.49765	5.75185	5.568	5.64835	5.78515	5.0207	5.17265	5.18215	5.7522
Ta#S32505490	3.43285	3.85445	3.6697	3.5326	3.796	3.72045	3.80125	3.9338	3.32815	3.39725	3.65765	3.68685	3.58765	3.7814	4.601	4.08735	4.12675	3.5392
Ta#S32506006	5.3474	5.89415	5.67675	5.56635	5.8164	5.7826	5.69215	5.58315	6.4964	5.45615	6.26625	5.98385	5.90715	5.97445	5.76005	5.86135	6.2219	6.90685
Ta#S32506217	4.90205	3.9795	4.5038	5.2318	4.75385	4.3562	4.41155	4.52565	5.0527	5.10525	4.49885	4.80975	5.379	4.365	4.1874	4.1684	4.385	5.50915
Ta#S32506438	4.82285	4.77945	5.22665	4.9541	4.87015	4.86365	4.62635	4.8742	5.3213	4.5267	4.3484	5.1946	4.9918	4.52465	5.2309	4.78085	4.9171	5.60025
Ta#S32506666	7.4141	7.32085	7.19985	6.1891	6.6616	6.75095	6.602	6.86645	6.86675	7.34495	7.2867	6.6539	6.9201	6.96765	6.1748	6.4675	6.7391	7.1508
Ta#S32507406	4.6307	4.77155	4.98855	5.818	5.47215	5.455	5.60255	5.72485	5.32415	4.5218	4.7208	5.0618	5.16695	5.34975	5.7202	5.5771	5.74465	5.78905
Ta#S32507427	5.23605	4.4538	4.09325	4.29575	4.19385	4.2884	3.87855	4.2256	4.3281	5.38485	4.34795	4.0168	4.0225	3.99175	4.22275	4.04705	3.9256	3.6261
Ta#S32507710	9.7857	9.4129	10.2586	10.1059	9.9124	10.2364	9.6613	9.8784	10.5308	9.91925	9.4839	10.1433	9.8673	9.3885	10.238	10.2132	10.0398	10.7165
Ta#S32509528	8.4569	8.4565	8.0661	7.8895	7.5602	8.0007	7.92145	8.2041	8.1958	8.16625	8.5816	7.6392	8.2776	7.56815	8.2324	8.14775	7.74705	8.83785
Ta#S32510205	7.5249	7.20995	6.7832	6.69145	6.8892	6.44835	6.85775	6.8345	6.8432	7.4386	7.49065	6.91125	6.23395	6.79565	6.5497	6.9744	6.6942	7.1617
Ta#S32510457	5.4416	5.0634	5.8984	6.2367	5.8462	6.14865	5.739	5.7257	4.4523	5.49275	5.76625	6.3735	6.50575	6.13175	5.99835	6.09985	5.71545	4.43855
Ta#S32510629	8.78035	8.2764	8.99515	9.5841	8.56175	9.3288	8.7923	9.17055	9.91705	8.7944	8.0435	8.9938	9.6238	8.52975	9.3865	8.8741	9.3196	9.89835
Ta#S32510643	6.8013	6.0715	6.86895	6.9755	5.908	6.65965	6.15855	6.39295	7.08345	6.6186	6.0211	6.7981	6.75785	6.17375	6.34425	6.29415	6.0586	7.5447
Ta#S32511278	7.18775	6.71135	7.7278	8.54095	7.348	7.2595	7.21605	7.3782	8.32655	7.0161	5.9911	7.6429	8.76175	7.0664	7.5504	7.3425	7.65425	8.82335
Ta#S32511872	6.75705	5.6817	6.5456	6.2727	5.57445	6.60495	6.1359	6.3128	6.70965	7.05295	6.0315	6.00795	6.58635	5.4792	6.45825	5.6291	6.01555	6.9117
Ta#S32514029	3.9349	4.0357	3.83765	4.17105	4.2324	4.4146	4.77145	4.5252	4.3254	4.287	4.4132	3.8435	4.55845	4.0197	4.67175	4.46205	4.73765	3.7095
Ta#S32516566	4.38355	4.11055	4.298	3.86085	3.5743	3.8881	3.97	3.9778	3.56065	4.1823	4.0964	4.1757	4.30985	3.5284	3.6178	3.7995	3.80845	3.7599
Ta#S32516667	5.12095	4.8625	5.3585	5.0315	4.63605	4.48805	4.49975	4.47555	4.694	5.4313	5.1529	5.3272	5.16095	4.937	4.9192	4.5597	4.11705	4.79385
Ta#S32516971	10.6767	10.662	11.0807	10.5654	10.9654	10.0858	10.4416	10.2705	10.2332	10.5753	10.8026	10.7774	10.4911	11.3182	10.0692	10.3954	10.2706	10.4345
Ta#S32517261	4.16575	4.39655	4.3328	4.13355	3.87815	4.34795	4.1158	4.01645	3.8472	3.9546	4.37895	4.3865	4.04835	3.7892	4.20045	4.19965	3.9456	3.64675
Ta#S32517680	5.8184	5.58205	5.44915	5.40495	4.95645	5.49905	5.9691	6.034	5.03785	5.86115	6.11775	5.44495	5.47965	4.45775	5.7485	5.84625	5.95925	5.56195
Ta#S32518123	8.55965	7.7029	8.7522	8.9703	8.2989	8.9834	8.7855	9.2782	9.62415	8.53655	7.7475	8.6648	9.2988	8.2775	9.03635	9.04215	8.704	9.66635
Ta#S32518412	9.02435	8.82145	9.8334	10.1509	9.1006	9.7142	8.87795	9.19815	9.89045	9.2777	8.7719	9.74525	10.5032	9.09655	9.58995	8.8759	9.15485	10.0162
Ta#S32518427	5.57845	5.8927	4.8309	5.28775	5.34465	5.4102	5.3417	5.3677	4.9212	5.2812	5.68925	5.0825	5.27585	5.2685	5.07845	5.4853	5.4856	4.992
Ta#S32518532	4.40385	4.2547	3.7555	3.87745	3.659	3.607	3.77625	3.8431	3.7493	4.4828	4.4331	3.6237	3.78565	4.01475	3.71845	3.59465	3.72705	3.8101
Ta#S32518876	5.0635	4.62895	4.2464	4.4796	4.08095	4.1892	3.96845	4.2835	3.8008	4.91015	4.7936	4.0359	4.1376	4.3049	4.02765	4.0291	4.63735	3.95925
Ta#S32518879	6.95895	6.44585	7.05215	6.91425	6.86395	6.8124	6.5387	7.20475	7.10605	6.5684	6.40585	6.6633	6.86545	6.7318	7.06945	6.65255	7.4714	7.3251
Ta#S32518988	4.87765	4.9188	5.2784	5.91145	5.07195	5.02085	4.55355	5.11665	5.4481	5.07815	4.73635	5.96865	5.51075	5.09775	5.20075	4.41765	5.35925	5.8522
Ta#S32520435	5.3921	5.15325	5.15075	4.6097	5.0993	4.812	4.97035	5.0454	4.3768	5.30965	5.9461	4.93835	4.7422	5.02035	4.89655	5.42465	4.86465	4.43155
Ta#S32520536	7.926	7.4057	7.8271	7.54525	6.8867	7.1496	7.3707	7.583	8.33035	8.3801	7.0636	7.416	7.89415	6.98385	7.1559	6.92305	7.3594	8.583
Ta#S32521116	7.89945	7.3677	7.64615	7.88435	7.55235	7.81	8.1102	8.1431	8.24555	7.9664	7.82915	7.464	7.57235	7.4354	7.3945	7.64305	8.2552	8.43135
Ta#S32523866	7.91745	7.9987	8.01915	8.2738	7.50955	7.87055	7.4644	7.4546	8.9104	8.1745	7.78095	8.3772	8.53695	7.32455	8.0097	7.41865	7.5309	9.06295
Ta#S32523867	8.6766	7.8532	8.46295	9.2893	7.73585	8.5285	7.81845	8.42835	8.76335	8.45155	7.3037	8.39405	8.7406	7.57105	8.0444	7.5337	7.54075	9.0368
Ta#S32524557	10.0164	10.4044	9.5643	9.6661	10.3144	9.7614	10.1055	10.3443	9.99885	10.0669	10.3823	9.53885	9.82305	10.3849	9.89055	10.0589	10.4118	9.25365
Ta#S32524629	3.72165	3.9954	3.98305	3.9771	3.76645	4.45395	4.0635	3.9474	3.7833	3.905	3.4988	3.9151	4.0881	3.6492	4.49225	4.07865	4.3577	4.01215
Ta#S32525986	5.14565	5.22	4.16885	4.7031	4.8115	4.5652	5.22895	5.31225	4.4354	4.879	5.41385	4.70845	4.58945	4.37995	4.35105	5.4553	5.1888	4.2778
Ta#S32526197	6.79915	7.2978	6.82145	6.73	6.35685	7.1546	6.92595	7.58105	6.8368	6.70445	7.1573	7.1784	6.7409	5.86945	6.7305	6.4954	7.2901	7.1441
Ta#S32526267	5.08105	5.41305	5.082	5.42275	5.8073	4.85265	5.48845	5.1908	5.0113	5.24875	6.00855	4.87195	5.5431	5.815	4.7811	5.508	4.89845	4.6398
Ta#S32526636	5.0183	4.88355	5.22785	5.8786	5.10075	5.12055	4.426	4.6899	5.0675	5.0967	5.21985	5.56905	6.4836	4.9207	4.9929	4.58785	4.581	5.2261
Ta#S32526666	3.67425	3.3404	3.49915	3.56965	3.73935	3.59335	3.68465	4.0286	3.14155	3.50565	3.8378	3.3631	3.82615	3.756	3.8268	3.73025	4.3177	3.4072
Ta#S32526824	6.1646	4.894	5.10225	5.93335	4.78645	5.1275	4.7143	4.86685	5.1872	6.26645	5.1375	5.5397	5.6807	4.70315	4.8019	4.0827	4.64365	5.29575
Ta#S32527349	9.31385	9.16745	9.89815	9.35295	9.71965	9.18835	9.25455	9.2235	8.61345	9.3305	9.5155	9.72	9.28275	10.1962	9.2552	9.3017	9.24485	8.5156
Ta#S32528876	3.9198	4.06155	3.9468	4.327	4.2872	4.0118	4.24745	4.20465	3.53765	3.9391	4.2606	3.9964	4.0156	4.26895	4.0043	4.2628	4.50675	3.2607
Ta#S32529024	5.5478	5.733	4.5783	4.6014	5.3121	4.83265	5.458	5.29855	4.8476	5.4923	5.7746	4.6353	4.26775	5.3714	5.13815	5.34595	5.4827	4.5736
Ta#S32529591	4.87305	4.57435	4.3555	4.27035	4.5	4.46275	4.3897	4.5866	3.97065	4.94155	4.67505	4.41685	5.2421	4.48635	4.13085	4.7352	4.4964	3.9224
Ta#S32530053	7.2302	6.6592	7.6929	8.33205	7.3662	7.8465	6.6599	7.676	8.2146	6.8445	6.4972	8.5194	8.1938	6.8124	7.96905	6.75285	7.1316	8.23775
Ta#S32530563	6.5876	6.82925	6.1556	5.8965	6.65545	6.7043	7.045	6.72835	6.70775	6.4296	7.16405	6.0642	6.00735	6.79625	6.40735	7.179	7.0649	6.7275
Ta#S32531007	5.9448	5.5939	5.32915	5.94175	5.986	6.1337	6.6278	6.38595	6.1335	5.8518	5.74585	5.55865	5.71135	5.8126	6.5469	6.49215	6.6423	6.12445
Ta#S32531074	6.5697	6.8461	6.4862	6.3549	6.73845	5.95245	6.39825	6.43315	5.70195	6.46745	6.9022	6.4667	6.44085	7.04255	6.00775	6.61355	6.18815	5.6435
Ta#S32531087	11.0212	10.4093	10.3003	10.1701	10.2651	10.741	10.6073	10.25	11.4023	11.3925	10.3977	10.3201	10.4355	10.0116	10.7886	10.6939	10.3636	11.314
Ta#S32531288	5.05995	4.95415	4.61825	4.38705	4.858	5.00905	4.97595	5.2353	4.64565	4.9615	5.6077	4.6093	5.0417	4.4694	5.13405	5.08995	5.2894	4.584
Ta#S32531830	8.34265	7.76805	7.4559	8.0722	7.6524	8.0418	7.6949	8.14115	8.3339	8.37835	7.9644	7.1808	7.7187	7.3272	8.1372	7.2965	7.83365	8.50685
Ta#S32532071	6.4223	6.8655	6.5686	6.5967	6.3809	6.2388	6.09825	5.9927	6.5571	6.1184	6.8598	6.65235	6.7058	6.4756	6.063	5.93015	5.34795	6.35
Ta#S32532758	5.27725	5.79145	5.0304	4.8801	5.1796	4.75705	5.0576	5.0409	4.4555	5.7351	5.51755	5.241	4.97245	5.08325	5.26325	4.81	5.04025	4.44465
Ta#S32533725	5.93745	7.13605	7.0882	7.03925	7.0973	5.0102	5.5952	5.6348	6.12765	5.6363	7.3057	6.9896	7.12835	7.50395	5.1531	5.38785	5.5959	6.3559
Ta#S32535420	8.6436	8.4364	7.80385	7.69805	7.7653	8.02115	8.11495	7.8476	8.5941	8.5643	7.9667	7.93515	8.4828	7.4635	7.636	7.7248	8.01795	8.86175
Ta#S32535765	7.8132	8.38995	7.40915	7.3792	7.9666	7.943	8.3782	7.6397	7.19625	7.88985	8.4955	7.40365	7.34605	7.77325	7.87615	8.466	7.6262	7.10395
Ta#S32535778	4.2149	4.63495	3.8005	3.8579	4.0926	4.34095	4.48515	4.62615	3.70375	3.8264	4.38205	3.7654	4.0661	4.1455	4.29605	4.5497	4.38235	3.71845
Ta#S32536095	6.342	6.7448	6.08615	6.7152	6.41265	5.92435	6.0461	6.383	6.58595	6.2052	7.0285	6.423	6.53875	5.99675	5.62935	6.24235	6.6328	6.72505
Ta#S32536858	5.66945	5.6096	4.9585	5.24545	4.70625	5.73445	5.37885	5.40495	5.41265	6.3368	6.27885	5.00175	5.25675	5.394	5.6172	5.804	5.8401	5.4532
Ta#S32537536	5.70475	5.6238	5.17055	4.94125	4.9018	5.0606	5.3989	5.3113	4.8945	5.7716	5.7955	5.2165	4.63475	4.8762	5.49935	5.96305	5.37955	5.0188
Ta#S32537968	4.63025	4.7425	3.80495	4.2744	4.1322	4.57405	4.5492	4.25065	3.943	4.42065	4.69545	3.8808	3.78435	4.478	4.29775	4.835	4.4359	3.6186
Ta#S32539203	8.0109	8.8317	7.88135	7.6056	8.33305	7.627	7.98045	7.7627	7.5183	8.5428	9.1807	7.4897	7.37585	8.3653	7.74685	8.0412	7.48875	7.5389
Ta#S32539286	8.1144	7.8207	7.8935	8.0403	7.92845	7.7099	7.5676	7.51625	7.90405	8.13285	7.83255	8.04865	7.7003	7.83905	7.53455	7.5064	7.27185	7.71315
Ta#S32539421	4.7308	4.401	4.7994	4.84375	5.0067	4.80355	4.84565	5.21975	4.33465	4.6176	4.62745	4.76405	4.5809	4.9747	4.7659	5.0563	5.148	4.3763
Ta#S32539840	5.76575	5.8369	5.2469	6.24555	5.21795	6.15525	5.74955	6.45995	6.29295	5.20715	5.25495	5.7781	5.91395	5.42545	6.5118	5.63535	6.6871	6.1761
Ta#S32541292	6.2849	6.43605	6.5051	6.6853	6.2216	6.72715	6.93815	7.41155	6.21795	6.31895	5.7414	6.50135	6.8245	6.5159	6.7565	6.98865	6.88845	5.69425
Ta#S32541378	5.50005	4.84895	5.23615	4.79875	4.7591	5.3146	5.00195	5.05325	5.4624	5.65715	4.2264	4.9185	4.82995	4.76385	5.2997	4.92935	5.12	5.5284
Ta#S32541504	3.53965	4.0266	3.3196	3.5852	3.75015	3.3956	3.4006	3.6735	3.40675	3.84335	4.3195	3.3039	3.4194	3.61065	3.3808	3.50255	3.5865	3.37405
Ta#S32541524	6.97675	6.5281	6.7709	6.83175	6.5776	6.27385	6.41385	6.35205	6.64275	7.4049	6.62905	6.6001	7.24855	6.6345	6.37525	6.37895	6.0965	6.6409
[truncated: 4,260 more rows]
