# Supplementary material for: Coexpression network and phenotypic analysis identify metabolic pathways associated with the effect of warming on grain yield components in wheat
Source: PLoS One. 2018 Jun 25;13(6):e0199434. doi: 10.1371/journal.pone.0199434 (PMC6016909; doi:10.1371/journal.pone.0199434)
Supplement: S3 Table — Genes with log2FC ≥ 1.5 were considered as up-regulated and colored in red. Genes with log2FC ≤ -1 were considered as down-regulated and colored in green. (XLSX) [file pone.0199434.s013.xlsx]

## Sheet: Feuil1
S3 Table
SEQID	log2FC0	log2FC80	log2FC120	log2FC160	log2FC180	log2FC220	log2FC240	log2FC300	log2FC400		Blast Min E-Value	BlastX Hit Description (HSP)
Ta#S13005380	0.0245	0.0061	3.9996	0.04945	-0.2868	0.0149	0.1516	0.47915	-0.2506		4.9e-10	gi|281335544|gb|ADA62375.1|gliadin/avenin-like seed protein, partial [Triticum aestivum];gi|591401636|gb|AHL38548.1|farinin protein [Brachypodium distachyon];gi|591401640|gb|AHL38550.1|farinin protein [Brachypodium distachyon];gi|591401608|gb|AHL38534.1|farinin protein [Brachypodium distachyon];gi|591401620|gb|AHL38540.1|farinin protein [Brachypodium distachyon];gi|591401616|gb|AHL38538.1|farinin…
Ta#S12922504	-0.16325	0.2116	3.5545	0.0674	-0.2818	0.12485	0.207	-0.0964	0.00465		1.4e-17	gi|334262721|gb|AEG74443.1|alpha-gliadin, partial [Triticum compactum];gi|334262681|gb|AEG74429.1|alpha-gliadin, partial [Triticum compactum];gi|334262691|gb|AEG74432.1|alpha-gliadin, partial [Triticum compactum];gi|807780784|gb|AKC91187.1|alpha-gliadin, partial [Triticum dicoccon];gi|334262704|gb|AEG74438.1|alpha-gliadin, partial [Triticum compactum];gi|807780698|gb|AKC91144.1|alpha-gliadin, par…
Ta#S13025649	0.0504	-0.2358	3.1475	0.1156	-0.218	0.07735	0.1196	0.3147	0.00375		1.3e-06	gi|363992642|gb|AEW46826.1|gamma prolamin, partial [Hordeum brachyantherum subsp. brachyantherum];gi|478683585|gb|AGJ50348.1|gamma-gliadin 9 [Triticum aestivum];gi|209972007|gb|ACJ03516.1|gamma-gliadin [Aegilops searsii];gi|209972013|gb|ACJ03519.1|gamma-gliadin [Aegilops searsii]/gi|209972015|gb|ACJ03520.1|gamma-gliadin [Aegilops searsii];gi|209972011|gb|ACJ03518.1|gamma-gliadin [Aegilops searsii…
Ta#S12923242	0.05065	-0.46385	3.1335	0.32225	-0.27915	0.0332	0.4752	0.6343	0.0463		0	gi|7548844|gb|AAB27108.2|triticin precursor, partial [Triticum aestivum];gi|171027813|gb|ACB41345.1|triticin [Triticum aestivum]/gi|171027837|gb|ACB41347.1|triticin [Triticum aestivum];gi|171027826|gb|ACB41346.1|triticin [Triticum aestivum];gi|474246751|gb|EMS60011.1|12S seed storage globulin 1 [Triticum urartu];gi|475608251|gb|EMT26971.1|12S seed storage globulin 1 [Aegilops tauschii];gi|3265218…
Ta#S12922676	0.03455	-0.1418	3.12705	0.08625	-0.67385	0.0032	0.20515	0.139	0.05555			No significant hit
Ta#S12942229	0.1299	-0.1381	3.105	0.1259	-0.09615	0.0712	0.2658	0.0709	-0.05125		4.3e-11	gi|446713081|ref|WP_000790425.1|LPXTG cell wall anchor domain-containing protein [Bacillus thuringiensis]/gi|409177037|gb|AFV21341.1|hypothetical protein BTB_502p00050 (plasmid) [Bacillus thuringiensis Bt407];gi|1005568788|ref|WP_061662214.1|hypothetical protein [Bacillus cereus]/gi|1003855895|gb|KXY50884.1|hypothetical protein AT268_30515 [Bacillus cereus];gi|126033130|gb|ABN71646.1|truncated hi…
Ta#S12915213	0.18405	0.2462	3.09855	0.1833	-0.4795	0.0154	0.15925	0.4722	0.2465		1.4e-57	gi|15148389|gb|AAK84775.1|gamma-gliadin, partial [Triticum aestivum];gi|121104|sp|P21292.1|GDBX_WHEATRecName: Full=Gamma-gliadin Flags: Precursor/gi|170702|gb|AAA34272.1|gamma gliadin precursor [Triticum aestivum]/gi|209971819|gb|ACJ03438.1|gamma-gliadin [Triticum turgidum]/gi|226351|prf||1507333Agamma gliadin [Triticum aestivum];gi|15148393|gb|AAK84777.1|gamma-gliadin [Triticum aestivum];gi|2099…
Ta#S17989577	0.14225	0.1457	3.0941	0.30965	-0.4288	0.04465	0.05105	0.2307	0.07875		1.9e-42	gi|513129871|gb|AGO17678.1|alpha-gliadin [Triticum aestivum];gi|289718578|gb|ADD17012.1|alpha-gliadin [Aegilops tauschii];gi|7209265|emb|CAB76964.1|alpha-gliadin [Triticum aestivum];gi|388462035|gb|AFK32692.1|alpha-gliadin protein [Aegilops tauschii];gi|807780898|gb|AKC91244.1|alpha-gliadin, partial [Triticum macha];gi|147883538|gb|ABQ52112.1|alpha-gliadin [Aegilops tauschii];gi|388462085|gb|AFK3…
Ta#S13112680	-0.0022	-0.06325	3.08215	-0.0038	-0.39235	-0.45325	0.14145	0.66105	-0.1978			No significant hit
Ta#S32703985	0.3728	0.2764	3.07735	0.1862	-0.4137	0.1625	-0.02155	0.11375	0.17025		4e-32	gi|383210736|dbj|BAM08450.1|alpha/beta-gliadin [Triticum aestivum];gi|902375939|dbj|BAS02405.1|alpha/beta-gliadin [Triticum aestivum];gi|383210737|dbj|BAM08451.1|alpha/beta-gliadin [Triticum aestivum];gi|807780752|gb|AKC91171.1|alpha-gliadin, partial [Triticum urartu];gi|474022545|gb|EMS52918.1|Alpha/beta-gliadin A-IV [Triticum urartu];gi|380875455|gb|AFF27488.1|alpha gliadin [Triticum urartu];gi…
Ta#S46915591	0.3384	0.30595	3.0614	0.34105	-0.171	0.02185	0.31005	0.07005	-0.03885		1.1e-97	gi|126033130|gb|ABN71646.1|truncated high molecular weight glutenin subunit 1By9 [Triticum aestivum subsp. yunnanense];gi|30983897|gb|AAP41067.1|high molecular weight glutenin y-subunit [Elymus elongatus];gi|187937727|gb|ACD37913.1|Dy-type high molecular weight glutenin [Triticum aestivum subsp. yunnanense];gi|387812326|gb|AFJ97497.1|high molecular weight glutenin 1Sy18* subunit [Aegilops speltoi…
Ta#S13070572	0.80645	0.01205	3.04025	0.34335	-0.02785	0.0612	0.36985	-0.0474	-0.24065		0.00013	gi|409691237|gb|AFV36637.1|HMW glutenin [Triticum turgidum subsp. durum]
Ta#S13006804	0.062	-0.2984	3.0318	0.0705	-0.46635	0.1007	0.15255	0.1205	0.0745		1.8e-35	gi|513129887|gb|AGO17683.1|alpha-gliadin [Triticum aestivum];gi|148612407|gb|ABQ96119.1|alpha-gliadin [Aegilops tauschii];gi|121092|sp|P04723.1|GDA3_WHEATRecName: Full=Alpha/beta-gliadin A-III AltName: Full=Prolamin Flags: Precursor/gi|170726|gb|AAA34283.1|pre-alpha-/beta-gliadin A-III [Triticum aestivum];gi|807781094|gb|AKC91342.1|alpha-gliadin, partial [Aegilops tauschii];gi|421932472|gb|AFX696…
Ta#S22521850	-0.28665	0.0027	3.03035	0.53525	-0.91785	0.08965	0.12035	0.309	0.2758		1.5e-50	gi|599126607|gb|AHN55182.1|low-molecular-weight glutenin subunit, partial [Triticum turgidum];gi|629514147|gb|AHY86059.1|low molecular weight glutenin subunit [Pseudoroegneria strigosa];gi|629514143|gb|AHY86057.1|low molecular weight glutenin subunit [Pseudoroegneria strigosa];gi|599126611|gb|AHN55184.1|low-molecular-weight glutenin subunit, partial [Triticum turgidum];gi|410716024|gb|AFV79559.1|…
Ta#S13071637	0.14865	-0.2866	3.00135	0.2453	0.0313	0.07305	0.3423	0.06115	-0.08735		3.7e-12	gi|126033130|gb|ABN71646.1|truncated high molecular weight glutenin subunit 1By9 [Triticum aestivum subsp. yunnanense];gi|446713081|ref|WP_000790425.1|LPXTG cell wall anchor domain-containing protein [Bacillus thuringiensis]/gi|409177037|gb|AFV21341.1|hypothetical protein BTB_502p00050 (plasmid) [Bacillus thuringiensis Bt407];gi|1005568788|ref|WP_061662214.1|hypothetical protein [Bacillus cereus]…
Ta#S13006771	0.23855	-0.4659	2.9485	0.1237	-0.4482	0.0986	0.04265	0.08885	-0.0678		1.7e-29	gi|1256788|gb|AAA96523.1|alpha-gliadin storage protein [Triticum aestivum];gi|334262693|gb|AEG74433.1|alpha-gliadin, partial [Triticum compactum];gi|23451225|gb|AAN32705.1|AF419255_1gamma-gliadin, partial [Triticum aestivum];gi|807780828|gb|AKC91209.1|alpha-gliadin, partial [Triticum turgidum subsp. durum];gi|334262721|gb|AEG74443.1|alpha-gliadin, partial [Triticum compactum];gi|334262666|gb|AEG7…
Ta#S13071043	0.0707	-0.1173	2.9182	0.3133	0.0905	0.16225	0.2941	0.00155	-0.21705		1.8e-12	gi|126033130|gb|ABN71646.1|truncated high molecular weight glutenin subunit 1By9 [Triticum aestivum subsp. yunnanense];gi|446713081|ref|WP_000790425.1|LPXTG cell wall anchor domain-containing protein [Bacillus thuringiensis]/gi|409177037|gb|AFV21341.1|hypothetical protein BTB_502p00050 (plasmid) [Bacillus thuringiensis Bt407];gi|1005568788|ref|WP_061662214.1|hypothetical protein [Bacillus cereus]…
Ta#S13071082	-0.0564	-0.1787	2.90545	0.25445	0.04415	0.02795	0.3382	0.049	-0.2152		1.3e-09	gi|446713081|ref|WP_000790425.1|LPXTG cell wall anchor domain-containing protein [Bacillus thuringiensis]/gi|409177037|gb|AFV21341.1|hypothetical protein BTB_502p00050 (plasmid) [Bacillus thuringiensis Bt407];gi|1005568788|ref|WP_061662214.1|hypothetical protein [Bacillus cereus]/gi|1003855895|gb|KXY50884.1|hypothetical protein AT268_30515 [Bacillus cereus]
Ta#S13236081	0.1429	-0.23705	2.8799	0.20215	-0.3562	0.04685	0.4948	0.1877	0.05635		6.1e-29	gi|220900283|gb|ACL82342.1|high molecular weight glutenin y-type, partial [Triticum aestivum];gi|7188718|gb|AAF37838.1|AF226698_1y-type high molecular weight glutenin subunit, partial [Aegilops ventricosa];gi|24474926|emb|CAC84120.1|glutenin high molecular weight subunit, partial [Triticum aestivum];gi|24474920|emb|CAC84118.1|glutenin high molecular weight subunit, partial [Triticum aestivum];gi|…
Ta#S32696924	0.1904	0.1589	2.86545	0.30845	-0.40175	0.0899	0.5056	0.2804	-0.28		9.8e-14	gi|475482998|gb|EMT03018.1|hypothetical protein F775_23746 [Aegilops tauschii]
Ta#S12902654	0.48	0.1134	2.85985	0.37385	-0.18075	0.17815	0.3496	-0.0042	-0.19985		1.9e-10	gi|77864613|gb|ABB05178.1|HMW glutenin protein 1Ax1 [Triticum aestivum];gi|67867006|ref|XP_668777.1|hypothetical protein [Plasmodium berghei strain ANKA], partial [Plasmodium berghei ANKA]/gi|56482152|emb|CAI04999.1|hypothetical protein PB108231.00.0, partial [Plasmodium berghei];gi|68059191|ref|XP_671577.1|hypothetical protein [Plasmodium berghei strain ANKA], partial [Plasmodium berghei ANKA]/g…
Ta#S16058509	-0.02025	-0.2374	2.8564	0.2201	0.05225	0.11225	0.2971	0.003	-0.1586		4.3e-53	gi|33414318|emb|CAE00617.1|high-molecular-weight glutenin subunit, partial [Triticum aestivum]/gi|33414320|emb|CAE00618.1|high-molecular-weight glutenin subunit, partial [Triticum spelta]/gi|33414322|emb|CAE00619.1|high-molecular-weight glutenin subunit, partial [Triticum spelta]/gi|33414324|emb|CAE00620.1|high-molecular-weight glutenin subunit, partial [Triticum spelta]/gi|33414326|emb|CAE00621.…
Ta#S12923304	0.15635	0.0679	2.8313	0.21955	-0.2336	0.03115	0.16835	0.15925	0.1425		3.1e-53	gi|363992528|gb|AEW46784.1|gamma prolamin [Aegilops uniaristata];gi|513129957|gb|AGO17715.1|gamma-gliadin [Triticum aestivum];gi|363992532|gb|AEW46786.1|gamma prolamin [Aegilops uniaristata];gi|15148398|gb|AAK84779.1|gamma-gliadin [Triticum aestivum]/gi|327178025|gb|AEA30016.1|gamma-gliadin [Triticum aestivum]/gi|363992530|gb|AEW46785.1|gamma prolamin [Aegilops uniaristata];gi|260401177|gb|ACX371…
Ta#S13006805	0.08565	-0.1399	2.82835	0.2653	0.048	0.0921	0.27305	0.0059	-0.15475		3.5e-09	gi|126033130|gb|ABN71646.1|truncated high molecular weight glutenin subunit 1By9 [Triticum aestivum subsp. yunnanense];gi|446713081|ref|WP_000790425.1|LPXTG cell wall anchor domain-containing protein [Bacillus thuringiensis]/gi|409177037|gb|AFV21341.1|hypothetical protein BTB_502p00050 (plasmid) [Bacillus thuringiensis Bt407];gi|1005568788|ref|WP_061662214.1|hypothetical protein [Bacillus cereus]…
Ta#S12998282	0.355	0.4464	2.8214	0.0119	-0.27905	-0.12385	0.0787	0.40575	0.1771		1.2e-45	gi|209971817|gb|ACJ03437.1|gamma-gliadin [Triticum dicoccoides];gi|209972007|gb|ACJ03516.1|gamma-gliadin [Aegilops searsii];gi|209972013|gb|ACJ03519.1|gamma-gliadin [Aegilops searsii]/gi|209972015|gb|ACJ03520.1|gamma-gliadin [Aegilops searsii];gi|209972011|gb|ACJ03518.1|gamma-gliadin [Aegilops searsii];gi|209972009|gb|ACJ03517.1|gamma-gliadin [Aegilops searsii];gi|209972003|gb|ACJ03514.1|gamma-gl…
Ta#S13005572	0.2025	-0.05015	2.8182	0.37305	-0.4587	0.10375	0.13515	0.08835	0.05925		4e-26	gi|359730691|gb|AEV55374.1|alpha-gliadin Gli-N6, partial [Aegilops uniaristata];gi|359730685|gb|AEV55371.1|alpha-gliadin Gli-N3 [Aegilops uniaristata];gi|359730683|gb|AEV55370.1|alpha-gliadin Gli-N2 [Aegilops uniaristata];gi|627766410|gb|AHY37815.1|alpha-gliadin [Triticum aestivum];gi|1012306398|gb|AMS25596.1|alpha-gliadin [Aegilops bicornis];gi|1012306416|gb|AMS25603.1|alpha-gliadin [Aegilops se…
Ta#S12922888	0.00425	-0.3744	2.81255	0.4345	-0.3987	0.0039	0.2006	0.03825	0.03255		3.7e-66	gi|121097|sp|P04728.1|GDA8_WHEATRecName: Full=Alpha/beta-gliadin clone PTO-A10 AltName: Full=Prolamin/gi|170728|gb|AAA34284.1|alpha-type gliadin, partial [Triticum aestivum];gi|806627895|gb|AKB95606.1|alpha-gliadin protein [Triticum urartu];gi|282721184|gb|ADA83692.1|alpha-gliadin [Triticum turgidum subsp. durum];gi|807780762|gb|AKC91176.1|alpha-gliadin, partial [Triticum urartu];gi|807780758|gb|…
Ta#S12922563	0.21935	0.0884	2.80915	0.1466	-0.2814	0.06895	0.06475	0.19625	-0.0175		1.8e-28	gi|627766414|gb|AHY37816.1|alpha-gliadin [Triticum monococcum];gi|66393346|gb|AAY45922.1|alpha-gliadin storage protein, partial [Triticum monococcum];gi|627766406|gb|AHY37813.1|alpha-gliadin [Triticum aestivum];gi|807780678|gb|AKC91134.1|alpha-gliadin, partial [Triticum aestivum];gi|7209253|emb|CAB76958.1|alpha-gliadin [Triticum aestivum];gi|147883560|gb|ABQ52123.1|alpha-gliadin [Triticum aestivu…
Ta#S13072313	0.44625	0.21995	2.794	0.26765	-0.05745	0.17495	0.2735	0.0134	-0.17395		5.8e-06	gi|126033130|gb|ABN71646.1|truncated high molecular weight glutenin subunit 1By9 [Triticum aestivum subsp. yunnanense];gi|446713081|ref|WP_000790425.1|LPXTG cell wall anchor domain-containing protein [Bacillus thuringiensis]/gi|409177037|gb|AFV21341.1|hypothetical protein BTB_502p00050 (plasmid) [Bacillus thuringiensis Bt407]
Ta#S13003191	0.31465	-0.09825	2.77405	0.3892	-0.4927	0.1372	0.0493	0.23625	-0.01265		3.9e-17	gi|513129846|gb|AGO17671.1|alpha-gliadin [Triticum aestivum];gi|359730691|gb|AEV55374.1|alpha-gliadin Gli-N6, partial [Aegilops uniaristata];gi|359730683|gb|AEV55370.1|alpha-gliadin Gli-N2 [Aegilops uniaristata];gi|359730685|gb|AEV55371.1|alpha-gliadin Gli-N3 [Aegilops uniaristata];gi|121092|sp|P04723.1|GDA3_WHEATRecName: Full=Alpha/beta-gliadin A-III AltName: Full=Prolamin Flags: Precursor/gi|17…
Ta#S32678735	-0.0156	0.15305	2.77205	0.2846	-0.4889	0.0429	0.11935	0.08525	0.0753		1e-07	gi|383210736|dbj|BAM08450.1|alpha/beta-gliadin [Triticum aestivum];gi|217039688|gb|ACJ76936.1|alfa gliadin [Triticum monococcum];gi|474022545|gb|EMS52918.1|Alpha/beta-gliadin A-IV [Triticum urartu];gi|217039686|gb|ACJ76935.1|alfa gliadin [Triticum monococcum];gi|217039690|gb|ACJ76937.1|alfa gliadin [Triticum monococcum];gi|902376086|dbj|BAS02455.1|alpha/beta-gliadin [Triticum aestivum];gi|8077807…
Ta#S13005829	-0.1951	0.3649	2.772	0.87105	-0.43525	0.28425	-0.10055	0.16745	-0.16445		2e-30	gi|1256788|gb|AAA96523.1|alpha-gliadin storage protein [Triticum aestivum];gi|334262693|gb|AEG74433.1|alpha-gliadin, partial [Triticum compactum];gi|23451225|gb|AAN32705.1|AF419255_1gamma-gliadin, partial [Triticum aestivum];gi|807780828|gb|AKC91209.1|alpha-gliadin, partial [Triticum turgidum subsp. durum];gi|334262691|gb|AEG74432.1|alpha-gliadin, partial [Triticum compactum];gi|334262721|gb|AEG7…
Ta#S13094900	0.1072	0.0932	2.75595	0.11775	-0.30715	0.04735	0.0076	-0.0224	-0.12345			No significant hit
Ta#S12915435	-0.3889	-0.0071	2.74975	0.2147	-0.3771	-0.00615	0.1027	0.2695	0.0499			No significant hit
Ta#S17990003	-0.3393	-0.16735	2.74375	0.5165	-0.66165	-0.0722	0.2855	0.3531	-0.10885		5e-88	gi|363981080|gb|AEW43833.1|avenin-like protein [Triticum aestivum];gi|1036243756|gb|ANJ76767.1|avenin-like protein [Aegilops tauschii];gi|363981056|gb|AEW43822.1|avenin-like protein [Triticum aestivum];gi|338817626|sp|A5A4L4.1|AVLB6_WHEATRecName: Full=Avenin-like b6 AltName: Full=Avenin-like protein s1 Flags: Precursor/gi|145321070|gb|ABP63560.1|avenin-like protein [Triticum aestivum]/gi|26060023…
Ta#S22521936	0.1305	-0.06975	2.7331	0.12485	-0.33825	-0.03445	0.1784	0.3187	0.15495		7e-19	gi|56480742|gb|AAV91999.1|low molecular weight glutenin [Triticum aestivum]/gi|56480746|gb|AAV92001.1|low molecular weight glutenin [Triticum aestivum]/gi|56480748|gb|AAV92002.1|low molecular weight glutenin [Triticum aestivum];gi|56480744|gb|AAV92000.1|low molecular weight glutenin [Triticum aestivum];gi|56387343|gb|AAV86085.1|low molecular weight glutenin subunit [Secale sylvestre];gi|260594508…
Ta#S13007038	0.07165	-0.06515	2.7234	0.40635	0.01765	0.20655	0.3079	0.01725	-0.16225		9.2e-13	gi|126033130|gb|ABN71646.1|truncated high molecular weight glutenin subunit 1By9 [Triticum aestivum subsp. yunnanense];gi|1005568788|ref|WP_061662214.1|hypothetical protein [Bacillus cereus]/gi|1003855895|gb|KXY50884.1|hypothetical protein AT268_30515 [Bacillus cereus];gi|446713081|ref|WP_000790425.1|LPXTG cell wall anchor domain-containing protein [Bacillus thuringiensis]/gi|409177037|gb|AFV2134…
Ta#S13048061	0.24815	-0.27655	2.7203	0.1495	-0.4139	-0.00275	0.10205	0.07445	0.16105		7.8e-09	gi|807780804|gb|AKC91197.1|alpha-gliadin, partial [Triticum turgidum subsp. durum];gi|147883554|gb|ABQ52120.1|alpha-gliadin [Triticum aestivum];gi|421932438|gb|AFX69597.1|alpha-gliadin [Aegilops tauschii];gi|807780776|gb|AKC91183.1|alpha-gliadin, partial [Triticum dicoccon];gi|147883544|gb|ABQ52115.1|alpha-gliadin [Triticum aestivum];gi|282721182|gb|ADA83691.1|alpha-gliadin [Triticum turgidum sub…
Ta#S22521933	-0.10095	0.02675	2.7175	0.1989	-0.65905	0.08105	0.0343	0.2445	-0.0425		1.3e-18	gi|56480742|gb|AAV91999.1|low molecular weight glutenin [Triticum aestivum]/gi|56480746|gb|AAV92001.1|low molecular weight glutenin [Triticum aestivum]/gi|56480748|gb|AAV92002.1|low molecular weight glutenin [Triticum aestivum];gi|56480744|gb|AAV92000.1|low molecular weight glutenin [Triticum aestivum];gi|56387343|gb|AAV86085.1|low molecular weight glutenin subunit [Secale sylvestre];gi|260594508…
Ta#S38676386	0.1461	-0.0017	2.7098	-0.00145	-0.5192	0.0908	0.0571	0.0908	0.1999		5.9e-43	gi|147883566|gb|ABQ52126.1|alpha-gliadin [Triticum aestivum];gi|147883540|gb|ABQ52113.1|alpha-gliadin [Aegilops tauschii];gi|306516659|gb|ADM96158.1|alpha-gliadin storage protein [Aegilops tauschii];gi|388462061|gb|AFK32705.1|alpha-gliadin protein [Aegilops tauschii];gi|380084354|gb|AFD33736.1|alpha-gliadin protein [Aegilops tauschii x Secale cereale]/gi|380084370|gb|AFD33744.1|alpha-gliadin prot…
Ta#S12867172	0.59485	0.2855	2.7014	0.3195	-0.4542	0.18065	-0.2163	0.0634	0.08925		2.5e-25	gi|217039684|gb|ACJ76934.1|alfa gliadin [Triticum monococcum];gi|217039699|gb|ACJ76940.1|alfa gliadin [Triticum monococcum];gi|217039688|gb|ACJ76936.1|alfa gliadin [Triticum monococcum];gi|388462081|gb|AFK32715.1|alpha-gliadin protein [Secale cereale]/gi|388462089|gb|AFK32719.1|alpha-gliadin protein [Secale cereale]/gi|388462097|gb|AFK32723.1|alpha-gliadin protein [Secale cereale];gi|388462079|gb…
Ta#S12937194	0.0954	0.136	2.6818	0.2654	-0.11695	0.01355	0.37635	-0.16985	0.0454		3.7e-31	gi|45533919|gb|AAS67331.1|HMW glutenin subunit, partial [Aegilops tauschii];gi|45533893|gb|AAS67318.1|HMW glutenin subunit, partial [Triticum aestivum]/gi|45533905|gb|AAS67324.1|HMW glutenin subunit, partial [Triticum aestivum];gi|45533909|gb|AAS67326.1|HMW glutenin subunit, partial [Aegilops tauschii];gi|45533897|gb|AAS67320.1|HMW glutenin subunit, partial [Triticum aestivum]/gi|45533903|gb|AAS6…
Ta#S12922886	0.45575	-0.29875	2.66475	0.23515	-0.48615	0.069	0.0053	0.23005	-0.03185		1.1e-59	gi|121093|sp|P04724.1|GDA4_WHEATRecName: Full=Alpha/beta-gliadin A-IV AltName: Full=Prolamin Flags: Precursor/gi|170724|gb|AAA34282.1|pre-alpha-/beta-gliadin A-IV [Triticum aestivum];gi|388462011|gb|AFK32680.1|alpha-gliadin protein [Aegilops tauschii x Secale cereale];gi|545793744|gb|AGW80507.1|alpha-gliadin [Aegilops tauschii];gi|807781020|gb|AKC91305.1|alpha-gliadin, partial [Aegilops searsii];…
Ta#S13005090	0.4716	-0.0653	2.66465	0.2611	-0.48275	-0.13695	-0.0378	0.4851	0.0364		1.5e-15	gi|205363337|gb|ACI04101.1|gamma-gliadin [Triticum aestivum x Lophopyrum elongatum];gi|260401177|gb|ACX37114.1|gamma gliadin [Triticum aestivum];gi|209971869|gb|ACJ03463.1|gamma-gliadin [Triticum aestivum];gi|363992528|gb|AEW46784.1|gamma prolamin [Aegilops uniaristata];gi|205363294|gb|ACI04087.1|gamma-gliadin [Triticum aestivum];gi|513129912|gb|AGO17694.1|gamma-gliadin [Triticum aestivum];gi|513…
Ta#S13003216	-0.17165	-0.2594	2.65305	0.3704	-0.28265	0.1367	0.34985	-0.1426	-0.15505		1.3e-26	gi|121450|sp|P02861.1|GLT1_WHEATRecName: Full=Glutenin, high molecular weight subunit PC256/gi|897811|emb|CAA24933.1|unnamed protein product, partial [Triticum aestivum]/gi|223776|prf||0911222Aprotein,high Mr [Triticum aestivum];gi|824327275|gb|AKI85240.1|Glu-A1x, partial [Triticum monococcum subsp. monococcum]/gi|824327287|gb|AKI85248.1|Glu-A1x, partial [Triticum monococcum subsp. monococcum]/gi…
Ta#S41658041	0.26515	-0.08975	2.6525	0.2373	-0.14915	-0.05795	0.2763	0.06425	-0.1639		7.7e-97	gi|126033130|gb|ABN71646.1|truncated high molecular weight glutenin subunit 1By9 [Triticum aestivum subsp. yunnanense];gi|161344745|gb|ABX64443.1|high molecular weight glutenin subunit [Triticum aestivum];gi|874510007|gb|AKP95632.1|high molecular weight glutenin subunit [Triticum aestivum];gi|51493657|gb|AAU04841.1|high molecular weight glutenin subunit 1Dy10.1 [Triticum aestivum];gi|226438082|gb…
Ta#S17989316	0.20745	0.2159	2.65175	-0.06895	-0.35165	-0.03075	-0.0171	0.34205	-0.08515		1.3e-24	gi|388462041|gb|AFK32695.1|alpha-gliadin protein [Aegilops tauschii];gi|380084350|gb|AFD33734.1|alpha-gliadin protein [Aegilops tauschii x Secale cereale];gi|545793731|gb|AGW80503.1|alpha-gliadin [Aegilops tauschii];gi|388462053|gb|AFK32701.1|alpha-gliadin protein [Aegilops tauschii];gi|388462021|gb|AFK32685.1|alpha-gliadin protein [Aegilops tauschii x Secale cereale]/gi|388462025|gb|AFK32687.1|a…
Ta#S38676384	0.21935	0.06935	2.6478	0.1237	-0.515	0.11875	0.04435	0.09945	0.0694		1e-65	gi|147883568|gb|ABQ52127.1|alpha-gliadin [Triticum aestivum];gi|384236267|gb|AFH74441.1|alpha-gliadin [Triticum dicoccoides];gi|806627931|gb|AKB95618.1|alpha-gliadin protein [Triticum urartu];gi|807780824|gb|AKC91207.1|alpha-gliadin, partial [Triticum turgidum subsp. durum];gi|807780842|gb|AKC91216.1|alpha-gliadin, partial [Triticum macha];gi|807780712|gb|AKC91151.1|alpha-gliadin, partial [Tritic…
Ta#S13006607	0.07455	-0.03995	2.639	0.27905	-0.1169	0.0093	0.31015	-0.0833	-0.34115		1.4e-09	gi|1005568788|ref|WP_061662214.1|hypothetical protein [Bacillus cereus]/gi|1003855895|gb|KXY50884.1|hypothetical protein AT268_30515 [Bacillus cereus];gi|446713081|ref|WP_000790425.1|LPXTG cell wall anchor domain-containing protein [Bacillus thuringiensis]/gi|409177037|gb|AFV21341.1|hypothetical protein BTB_502p00050 (plasmid) [Bacillus thuringiensis Bt407];gi|311978070|ref|YP_003987190.1|collage…
Ta#S22521935	0.1889	0.03715	2.63885	0.4282	-0.61695	-0.11615	0.15825	0.1358	0.1359		4e-17	gi|56480731|gb|AAV91994.1|low molecular weight glutenin, partial [Triticum aestivum];gi|659135002|gb|AID62097.1|low molecular weight glutenin [Triticum dicoccoides];gi|421932627|gb|AFX69662.1|low molecular weight glutenin subunit [Aegilops tauschii];gi|28912518|gb|AAO53266.1|low-molecular-weight glutenin subunit [Triticum aestivum/Thinopyrum intermedium alien addition line];gi|421932629|gb|AFX696…
Ta#S12922574	1.0033	-0.35495	2.63515	0.09555	-0.18375	-0.00285	0.12965	0.2434	-0.02095		1.9e-14	gi|421932703|gb|AFX69686.1|gamma-gliadin [Triticum aestivum];gi|363992514|gb|AEW46777.1|gamma prolamin [Aegilops comosa];gi|401817638|gb|AFQ20166.1|gamma-gliadin, partial [Aegilops markgrafii];gi|401817635|gb|AFQ20165.1|gamma-gliadin, partial [Aegilops markgrafii];gi|209971811|gb|ACJ03434.1|gamma-gliadin [Triticum dicoccoides];gi|401817646|gb|AFQ20169.1|gamma-gliadin, partial [Aegilops comosa];gi…
Ta#S13026247	0.0487	0.0404	2.6332	0.0093	-0.46495	0.1059	-0.0095	0.05735	0.1702		4.1e-28	gi|66393370|gb|AAY45934.1|alpha-gliadin storage protein, partial [Aegilops tauschii];gi|902376006|dbj|BAS02427.1|pseudo alpha/beta-gliadin [Triticum aestivum];gi|66393374|gb|AAY45936.1|alpha-gliadin storage protein, partial [Aegilops tauschii];gi|66393368|gb|AAY45933.1|alpha-gliadin storage protein, partial [Aegilops tauschii];gi|66393372|gb|AAY45935.1|alpha-gliadin storage protein, partial [Aegi…
Ta#S26023114	0.5254	-0.18765	2.62945	1.04265	-0.65815	0.0165	0.18025	0.1987	-0.60515		1.1e-62	gi|591401593|gb|AHL38528.1|avenin-like farinin protein [Brachypodium distachyon];gi|1036243756|gb|ANJ76767.1|avenin-like protein [Aegilops tauschii];gi|338817627|sp|D0EWS4.1|AVLB7_WHEATRecName: Full=Avenin-like b7 AltName: Full=Avenin-like protein s2 Flags: Precursor/gi|260600233|gb|ACX46979.1|avenin-like protein s2 [Triticum aestivum];gi|363981043|gb|AEW43816.1|avenin-like protein [Triticum aest…
Ta#S12902257	0.7714	0.09995	2.61835	0.36245	-0.2906	-0.05115	0.1125	0.3458	-0.05245		9.1e-15	gi|478683569|gb|AGJ50340.1|gamma-gliadin 1 [Triticum aestivum];gi|260401173|gb|ACX37112.1|gamma gliadin [Triticum aestivum];gi|15148385|gb|AAK84773.1|gamma-gliadin [Triticum aestivum];gi|15148387|gb|AAK84774.1|gamma-gliadin [Triticum aestivum];gi|209971935|gb|ACJ03496.1|gamma-gliadin [Triticum urartu];gi|473727023|gb|EMS45054.1|Gamma-gliadin [Triticum urartu]/gi|806627920|gb|AKB95613.1|gamma-glia…
Ta#S32559645	-0.00575	0.0873	2.60515	0.0776	-0.6279	-0.02935	-0.0572	0.46935	0.2029		3.5e-53	gi|209971861|gb|ACJ03459.1|gamma-gliadin [Triticum aestivum];gi|209971891|gb|ACJ03474.1|gamma-gliadin [Triticum aestivum];gi|209971845|gb|ACJ03451.1|gamma-gliadin [Triticum aestivum];gi|478683573|gb|AGJ50342.1|gamma-gliadin 3 [Triticum aestivum];gi|209971865|gb|ACJ03461.1|gamma-gliadin [Triticum aestivum];gi|15148400|gb|AAK84780.1|gamma-gliadin, partial [Triticum aestivum];gi|15148389|gb|AAK84775…
Ta#S22521929	0.5485	0.17455	2.60375	0.048	-0.51375	-0.09315	-0.00725	0.28935	0.0026		5.1e-19	gi|56480742|gb|AAV91999.1|low molecular weight glutenin [Triticum aestivum]/gi|56480746|gb|AAV92001.1|low molecular weight glutenin [Triticum aestivum]/gi|56480748|gb|AAV92002.1|low molecular weight glutenin [Triticum aestivum];gi|56480744|gb|AAV92000.1|low molecular weight glutenin [Triticum aestivum];gi|56387343|gb|AAV86085.1|low molecular weight glutenin subunit [Secale sylvestre];gi|336092103…
Ta#S12922943	0.23535	-0.31705	2.5859	0.0694	-0.3832	0.24595	0.0777	0.0203	0.05895		4e-44	gi|807780898|gb|AKC91244.1|alpha-gliadin, partial [Triticum macha];gi|7209265|emb|CAB76964.1|alpha-gliadin [Triticum aestivum];gi|807780922|gb|AKC91256.1|alpha-gliadin, partial [Triticum spelta];gi|513129871|gb|AGO17678.1|alpha-gliadin [Triticum aestivum];gi|807780732|gb|AKC91161.1|alpha-gliadin, partial [Triticum aestivum];gi|388462085|gb|AFK32717.1|alpha-gliadin protein [Secale cereale];gi|8077…
Ta#S13252760	0.0493	-0.13645	2.5771	0.21925	-0.4185	0.0358	-0.0028	0.211	0.03715			No significant hit
Ta#S38676405	0.0888	-0.21495	2.57135	0.1284	-0.4257	0.1145	0.08345	-0.00155	0.1323		8.9e-42	gi|147883544|gb|ABQ52115.1|alpha-gliadin [Triticum aestivum];gi|513129881|gb|AGO17681.1|alpha-gliadin [Triticum aestivum];gi|282721198|gb|ADA83699.1|alpha-gliadin [Triticum turgidum subsp. durum];gi|282721182|gb|ADA83691.1|alpha-gliadin [Triticum turgidum subsp. durum]/gi|282721194|gb|ADA83697.1|alpha-gliadin [Triticum polonicum];gi|807780838|gb|AKC91214.1|alpha-gliadin, partial [Triticum macha];…
Ta#S12922565	0.1591	-0.0981	2.5635	0.2374	-0.20265	0.11135	0.27185	0.07065	-0.1548		1.2e-11	gi|77864613|gb|ABB05178.1|HMW glutenin protein 1Ax1 [Triticum aestivum]
Ta#S12915720	-0.03285	-0.01675	2.56015	0.11545	-0.3035	0.1161	-0.0983	0.04475	0.1167			No significant hit
Ta#S13026997	-0.02515	-0.09815	2.5482	0.26585	-0.12475	-0.05135	-0.01275	0.3817	-0.0558		1.2e-24	gi|205363351|gb|ACI04108.1|gamma-gliadin, partial [Triticum aestivum x Lophopyrum elongatum];gi|4836789|gb|AAD30556.1|AF144104_1gamma-gliadin [Triticum aestivum];gi|34329285|gb|AAQ63859.1|gamma gliadin [Triticum aestivum];gi|363992560|gb|AEW46800.1|gamma prolamin [Elymus stipifolius];gi|205363357|gb|ACI04111.1|gamma-gliadin, partial [Triticum aestivum x Lophopyrum elongatum];gi|508732621|dbj|BAN2…
Ta#S22521932	0.46535	0.23105	2.52825	0.1707	-0.7827	-0.01425	0.07165	0.07385	0.11705		6.8e-19	gi|56480742|gb|AAV91999.1|low molecular weight glutenin [Triticum aestivum]/gi|56480746|gb|AAV92001.1|low molecular weight glutenin [Triticum aestivum]/gi|56480748|gb|AAV92002.1|low molecular weight glutenin [Triticum aestivum];gi|56480744|gb|AAV92000.1|low molecular weight glutenin [Triticum aestivum];gi|56387343|gb|AAV86085.1|low molecular weight glutenin subunit [Secale sylvestre];gi|260594508…
Ta#S32501914	0.17725	0.34595	2.5211	0.18415	-0.3678	-0.0357	0.13735	0.0614	-0.01685		4.6e-22	gi|209971871|gb|ACJ03464.1|gamma-gliadin [Triticum aestivum];gi|513129920|gb|AGO17698.1|gamma-gliadin [Triticum aestivum];gi|327365753|gb|AEA52221.1|gama-gliadin [Aegilops tauschii]/gi|478683571|gb|AGJ50341.1|gamma-gliadin 2 [Triticum aestivum];gi|327365740|gb|AEA52218.1|gama-gliadin [Triticum aestivum];gi|205363290|gb|ACI04085.1|gamma-gliadin [Triticum aestivum];gi|513129904|gb|AGO17690.1|gamma-…
Ta#S12937651	0.2449	0.04225	2.5067	0.06395	-0.2527	0.10795	-0.0064	0.15745	0.16835		3.8e-10	gi|334262684|gb|AEG74430.1|alpha-gliadin, partial [Triticum compactum];gi|807780948|gb|AKC91269.1|alpha-gliadin, partial [Triticum spelta];gi|902375942|dbj|BAS02406.1|alpha/beta-gliadin [Triticum aestivum];gi|902376052|dbj|BAS02443.1|alpha/beta-gliadin [Triticum aestivum]/gi|902376077|dbj|BAS02452.1|alpha/beta-gliadin [Triticum aestivum]/gi|902376106|dbj|BAS02462.1|alpha/beta-gliadin [Triticum ae…
Ta#S13244370	0.404	0.01555	2.49185	0.2194	-0.4078	0.1397	0.19045	0.0769	0.0054			No significant hit
Ta#S19133034	-0.02505	0.49885	2.4821	0.1622	-1.03	-0.0802	-0.0455	0.36715	0.3535		1.4e-46	gi|47607142|gb|AAT36482.1|s-type low molecular weight glutenin L4-292, partial [Triticum aestivum];gi|385845936|gb|AFI81549.1|low molecular weight glutenin subunit, partial [Triticum aestivum]/gi|485474674|gb|AGK83132.1|low-molecular-weight glutenin subunit, partial [Triticum aestivum];gi|109240248|dbj|BAE96110.1|low molecular weight glutenin subunit [Triticum aestivum]/gi|164470654|gb|ABY58126.1…
Ta#S22521851	-0.06265	-0.094	2.48135	-0.0451	-0.71145	-0.09805	-0.0009	0.02885	0.36045		8.3e-54	gi|599126607|gb|AHN55182.1|low-molecular-weight glutenin subunit, partial [Triticum turgidum];gi|629514147|gb|AHY86059.1|low molecular weight glutenin subunit [Pseudoroegneria strigosa];gi|629514143|gb|AHY86057.1|low molecular weight glutenin subunit [Pseudoroegneria strigosa];gi|599126611|gb|AHN55184.1|low-molecular-weight glutenin subunit, partial [Triticum turgidum];gi|410716024|gb|AFV79559.1|…
Ta#S13046978	0.0587	0.25655	2.4797	-0.01585	-0.54465	-0.05935	-0.04735	0.56585	0.0707		2.2e-24	gi|209971903|gb|ACJ03480.1|gamma-gliadin [Triticum aestivum];gi|363992562|gb|AEW46801.1|gamma prolamin [Elymus stipifolius];gi|326468323|gb|ADZ76044.1|gama-gliadin [Triticum aestivum];gi|209971799|gb|ACJ03428.1|gamma-gliadin [Triticum dicoccoides];gi|121103|sp|P06659.1|GDBB_WHEATRecName: Full=Gamma-gliadin B Flags: Precursor/gi|170708|gb|AAA34274.1|gamma-gliadin B precursor [Triticum aestivum]/gi…
Ta#S46915593	0.60635	-0.0559	2.4733	-0.00295	-0.9532	-0.20785	0.0681	0.40025	0.1814		6.7e-40	gi|194718427|gb|ACF93465.1|LMW-glutenin [Triticum aestivum];gi|421932619|gb|AFX69658.1|low molecular weight glutenin subunit [Aegilops tauschii];gi|157781829|gb|ABV72240.1|low molecular weight glutenin subunit [Thinopyrum ponticum x Triticum aestivum];gi|56480892|gb|AAV92074.1|low molecular weight glutenin [Triticum aestivum];gi|110559509|gb|ABG76009.1|low molecular weight glutenin subunit K2 [Tr…
Ta#S12922887	0.10575	0.48225	2.4729	0.30195	-0.492	0.24855	0.1504	0.0642	0.0539		2.2e-47	gi|513129887|gb|AGO17683.1|alpha-gliadin [Triticum aestivum];gi|121092|sp|P04723.1|GDA3_WHEATRecName: Full=Alpha/beta-gliadin A-III AltName: Full=Prolamin Flags: Precursor/gi|170726|gb|AAA34283.1|pre-alpha-/beta-gliadin A-III [Triticum aestivum];gi|154268846|gb|ABS72160.1|alpha gliadin [Thinopyrum ponticum x Triticum aestivum];gi|154268838|gb|ABS72156.1|alpha gliadin [Thinopyrum ponticum x Tritic…
Ta#S32678601	-0.10245	-0.08345	2.4688	0.0637	-0.526	0.0993	0.01055	0.02295	0.0112		3.4e-05	gi|217039688|gb|ACJ76936.1|alfa gliadin [Triticum monococcum];gi|807780752|gb|AKC91171.1|alpha-gliadin, partial [Triticum urartu];gi|217039690|gb|ACJ76937.1|alfa gliadin [Triticum monococcum];gi|383210736|dbj|BAM08450.1|alpha/beta-gliadin [Triticum aestivum];gi|902376086|dbj|BAS02455.1|alpha/beta-gliadin [Triticum aestivum];gi|217039686|gb|ACJ76935.1|alfa gliadin [Triticum monococcum];gi|21703969…
Ta#S13109282	0.3296	-0.21205	2.4628	0.1182	-0.42555	-0.10935	0.20165	0.3928	0.0786		4.5e-48	gi|260401179|gb|ACX37115.1|gamma gliadin [Triticum aestivum];gi|205363331|gb|ACI04098.1|gamma-gliadin [Triticum aestivum x Lophopyrum elongatum];gi|1063270|dbj|BAA11251.1|gamma-gliadin precursor, partial [Triticum aestivum];gi|205363355|gb|ACI04110.1|gamma-gliadin, partial [Triticum aestivum x Lophopyrum elongatum];gi|15148396|gb|AAK84778.1|gamma-gliadin [Triticum aestivum]/gi|478683589|gb|AGJ503…
Ta#S13259813	-0.0702	-0.1895	2.46185	0.09775	-0.9533	-0.14365	-0.08005	0.2524	0.2884			No significant hit
Ta#S12936749	0.2116	-0.04955	2.4607	0.0279	-0.30215	0.12165	0.0006	0.0951	0.18415			No significant hit
Ta#S13046202	0.14305	-0.07745	2.4416	0.16835	-0.3693	0.0772	-0.0124	0.23625	0.1639		9.2e-42	gi|383210740|dbj|BAM08453.1|alpha/beta-gliadin [Triticum aestivum];gi|383210746|dbj|BAM08459.1|alpha/beta-gliadin [Triticum aestivum];gi|383210744|dbj|BAM08457.1|alpha/beta-gliadin [Triticum aestivum];gi|383210742|dbj|BAM08455.1|alpha/beta-gliadin [Triticum aestivum];gi|383210745|dbj|BAM08458.1|alpha/beta-gliadin [Triticum aestivum];gi|283476402|emb|CAY54134.1|alpha/beta gliadin precursor, partia…
Ta#S12922883	-0.11375	0.0543	2.43535	0.0882	-0.3017	0.16055	0.0131	0.02825	0.1201		5e-40	gi|170710|gb|AAA34275.1|alpha-type gliadin precursor protein [Triticum aestivum];gi|121094|sp|P04725.1|GDA5_WHEATRecName: Full=Alpha/beta-gliadin A-V AltName: Full=Prolamin Flags: Precursor/gi|170716|gb|AAA34278.1|pre-alpha-/beta-gliadin A-V [Triticum aestivum];gi|147883544|gb|ABQ52115.1|alpha-gliadin [Triticum aestivum];gi|513129881|gb|AGO17681.1|alpha-gliadin [Triticum aestivum];gi|282721198|gb…
Ta#S25791177	-0.05455	-0.6194	2.4286	0.1424	-0.1812	0.2213	0.31705	-0.04555	0.0131		2.4e-68	gi|32351721|gb|AAP76393.1|HMW glutenin subunit 1By22*, partial [Triticum dicoccon];gi|584090048|gb|AHI62992.1|high molecular weight glutenin subunit [Triticum aestivum];gi|37575363|gb|AAQ93633.1|HMW-glutenin By subunit [Triticum turgidum];gi|584090046|gb|AHI62991.1|high molecular weight glutenin subunit [Triticum aestivum];gi|22090|emb|CAA43361.1|HMW glutenin subunit 1By9 [Triticum aestivum]/gi|2…
Ta#S13259791	0.4734	0.0505	2.4102	0.0018	-0.3399	0.1106	-0.15465	0.13305	-0.04955		2.8e-11	gi|23451222|gb|AAN32704.1|AF419254_1alpha/beta-gliadin, partial [Triticum aestivum];gi|376341626|gb|AFB35199.1|alpha-gliadin [Triticum aestivum];gi|74026515|gb|AAZ94420.1|alpha-/beta- gliadin storage protein precursor [Triticum aestivum];gi|807780680|gb|AKC91135.1|alpha-gliadin, partial [Triticum aestivum];gi|807780894|gb|AKC91242.1|alpha-gliadin, partial [Triticum macha];gi|513129822|gb|AGO17662…
Ta#S12923303	0.3495	-0.3425	2.39715	0.2682	-0.1036	0.05865	0.1369	0.3924	-0.1244		1.3e-54	gi|15148389|gb|AAK84775.1|gamma-gliadin, partial [Triticum aestivum];gi|15148400|gb|AAK84780.1|gamma-gliadin, partial [Triticum aestivum];gi|15148393|gb|AAK84777.1|gamma-gliadin [Triticum aestivum];gi|121104|sp|P21292.1|GDBX_WHEATRecName: Full=Gamma-gliadin Flags: Precursor/gi|170702|gb|AAA34272.1|gamma gliadin precursor [Triticum aestivum]/gi|209971819|gb|ACJ03438.1|gamma-gliadin [Triticum turgi…
Ta#S13048094	0.1702	0.0823	2.3886	0.14555	-0.38485	0.0618	0.04535	0.3919	0.09595		3.4e-40	gi|209972059|gb|ACJ03542.1|gamma-gliadin [Aegilops sharonensis];gi|205363284|gb|ACI04082.1|gamma-gliadin, partial [Triticum aestivum];gi|378940587|gb|AFC75727.1|gamma-gliadin [Triticum aestivum];gi|378940583|gb|AFC75725.1|gamma-gliadin [Aegilops tauschii];gi|378940585|gb|AFC75726.1|gamma-gliadin [Aegilops cylindrica];gi|327365751|gb|AEA52220.1|gama-gliadin [Aegilops tauschii];gi|260401177|gb|ACX3…
Ta#S12913560	0.1827	-0.17115	2.38275	0.10625	-0.4012	-0.01585	-0.11555	0.0299	-0.0405		3.7e-14	gi|147883548|gb|ABQ52117.1|alpha-gliadin [Triticum aestivum];gi|902375951|dbj|BAS02409.1|pseudo alpha/beta-gliadin [Triticum aestivum];gi|807780648|gb|AKC91119.1|alpha-gliadin, partial [Triticum aestivum];gi|421932454|gb|AFX69605.1|alpha-gliadin [Triticum aestivum];gi|154268848|gb|ABS72161.1|alpha gliadin [Thinopyrum ponticum x Triticum aestivum];gi|807780918|gb|AKC91254.1|alpha-gliadin, partial …
Ta#S12915233	0.35375	-0.27135	2.3741	-0.0745	-0.41375	0.11225	-0.138	0.12145	0.01595		0.00031	gi|311360250|gb|ADP94187.1|alpha-gliadin [Elymus elongatus];gi|194400011|gb|ACF60964.1|alpha-gliadin [Elymus elongatus];gi|194400015|gb|ACF60966.1|alpha-gliadin [Elymus elongatus];gi|310777566|gb|ADP23766.1|alpha-gliadin storage protein [Agropyron desertorum]
Ta#S46915596	0.2658	0.0317	2.3628	0.2343	-0.379	0.1157	0.21185	0.19645	-0.0689		1.2e-42	gi|513129906|gb|AGO17691.1|gamma-gliadin [Triticum aestivum];gi|217039733|gb|ACJ76957.1|gamma gliadin, partial [Triticum monococcum];gi|194718421|gb|ACF93462.1|gamma-gliadin [Triticum aestivum]/gi|372292210|gb|AEX91928.1|seed storage protein [Triticum aestivum]/gi|513129928|gb|AGO17702.1|gamma-gliadin [Triticum aestivum];gi|421932673|gb|AFX69671.1|gamma-gliadin [Triticum monococcum];gi|209971931|…
Ta#S12922885	0.0772	-0.20415	2.35745	0.07755	-0.26495	0.03695	0.05385	0.083	0.17205		2e-51	gi|807780880|gb|AKC91235.1|alpha-gliadin, partial [Triticum macha];gi|217039705|gb|ACJ76943.1|alfa gliadin [Triticum monococcum];gi|121090|sp|P04721.1|GDA1_WHEATRecName: Full=Alpha/beta-gliadin A-I AltName: Full=Prolamin Flags: Precursor/gi|170722|gb|AAA34281.1|pre-alpha-/beta-gliadin A-I [Triticum aestivum];gi|513129807|gb|AGO17657.1|alpha-gliadin [Triticum aestivum];gi|147883556|gb|ABQ52121.1|a…
Ta#S17988333	0.0939	-0.00865	2.35155	0.2043	-0.5334	-0.05065	0.2132	0.5558	-0.12955		6.4e-114	gi|591401601|gb|AHL38532.1|avenin-like farinin protein [Brachypodium distachyon];gi|591401593|gb|AHL38528.1|avenin-like farinin protein [Brachypodium distachyon];gi|338817626|sp|A5A4L4.1|AVLB6_WHEATRecName: Full=Avenin-like b6 AltName: Full=Avenin-like protein s1 Flags: Precursor/gi|145321070|gb|ABP63560.1|avenin-like protein [Triticum aestivum]/gi|260600231|gb|ACX46978.1|avenin-like protein s1 […
Ta#S12942097	0.52395	0.1528	2.33795	0.17685	-0.98835	-0.2845	-0.3092	0.90125	0.1296		1.4e-05	gi|751871514|gb|AJG03087.1|omega-gliadin [Triticum aestivum]
Ta#S24517516	0.17475	0.32945	2.33535	0.2705	-0.99615	-0.05325	0.0252	0.3387	0.20495		7.2e-20	gi|56480742|gb|AAV91999.1|low molecular weight glutenin [Triticum aestivum]/gi|56480746|gb|AAV92001.1|low molecular weight glutenin [Triticum aestivum]/gi|56480748|gb|AAV92002.1|low molecular weight glutenin [Triticum aestivum];gi|56480744|gb|AAV92000.1|low molecular weight glutenin [Triticum aestivum];gi|56387343|gb|AAV86085.1|low molecular weight glutenin subunit [Secale sylvestre];gi|260594508…
Ta#S13046262	0.7064	0.1571	2.3169	0.26395	-0.2637	0.1191	0.0957	0.2699	0.05595		1.6e-58	gi|209972059|gb|ACJ03542.1|gamma-gliadin [Aegilops sharonensis];gi|205363284|gb|ACI04082.1|gamma-gliadin, partial [Triticum aestivum];gi|378940587|gb|AFC75727.1|gamma-gliadin [Triticum aestivum];gi|378940583|gb|AFC75725.1|gamma-gliadin [Aegilops tauschii];gi|378940585|gb|AFC75726.1|gamma-gliadin [Aegilops cylindrica];gi|260401177|gb|ACX37114.1|gamma gliadin [Triticum aestivum];gi|209972047|gb|ACJ…
Ta#S22521852	0.30005	-0.0976	2.31635	0.1198	-0.5114	0.06865	0.0699	0.20815	0.3403		2.2e-44	gi|599126611|gb|AHN55184.1|low-molecular-weight glutenin subunit, partial [Triticum turgidum];gi|629514147|gb|AHY86059.1|low molecular weight glutenin subunit [Pseudoroegneria strigosa];gi|410716024|gb|AFV79559.1|low molecular weight glutenin subunit [Triticum dicoccoides];gi|629514143|gb|AHY86057.1|low molecular weight glutenin subunit [Pseudoroegneria strigosa];gi|56480896|gb|AAV92076.1|low mol…
Ta#S44663418	0.11755	0.11645	2.31575	0.1176	-0.36495	0.09565	-0.0619	0.15205	0.0878		3.9e-67	gi|384236267|gb|AFH74441.1|alpha-gliadin [Triticum dicoccoides];gi|806627901|gb|AKB95609.1|alpha-gliadin protein [Triticum urartu];gi|807780712|gb|AKC91151.1|alpha-gliadin, partial [Triticum aestivum];gi|807780976|gb|AKC91283.1|alpha-gliadin, partial [Triticum spelta];gi|513129816|gb|AGO17660.1|alpha-gliadin [Triticum aestivum];gi|807780698|gb|AKC91144.1|alpha-gliadin, partial [Triticum aestivum]…
Ta#S43287753	0.42305	0.27245	2.3157	0.22855	-0.1572	0.16975	0.2216	0.37935	0.1086		0	gi|171027813|gb|ACB41345.1|triticin [Triticum aestivum]/gi|171027837|gb|ACB41347.1|triticin [Triticum aestivum];gi|171027826|gb|ACB41346.1|triticin [Triticum aestivum];gi|475608251|gb|EMT26971.1|12S seed storage globulin 1 [Aegilops tauschii];gi|474246751|gb|EMS60011.1|12S seed storage globulin 1 [Triticum urartu];gi|326521848|dbj|BAK04052.1|predicted protein [Hordeum vulgare subsp. vulgare];gi|7…
Ta#S13073122	-0.1338	0.1369	2.31485	0.2724	-0.38705	-0.0951	0.0294	0.17185	-0.20515		9.2e-06	gi|126033130|gb|ABN71646.1|truncated high molecular weight glutenin subunit 1By9 [Triticum aestivum subsp. yunnanense];gi|346680613|gb|AEO45110.1|high-molecular-weight glutenin subunit [Triticum aestivum];gi|71084277|gb|AAZ23584.1|HMW glutenin x-type subunit Bx7 precursor [Triticum aestivum]/gi|164504881|gb|ABY59653.1|HMW-glutenin Bx7 subunit [Triticum aestivum]/gi|164504882|gb|ABY59654.1|HMW-glu…
Ta#S16176086	0.1961	0.06225	2.30595	0.273	-0.58675	-0.07965	0.3268	0.4198	-0.10345		2e-92	gi|32400748|gb|AAP80606.1|AF469489_1seed storage protein, partial [Triticum aestivum];gi|122232330|sp|Q2A783.1|AVLB1_WHEATRecName: Full=Avenin-like b1 Short=TaAvlike-b1 Flags: Precursor/gi|89143122|emb|CAJ32655.1|putative avenin-like b precursor [Triticum aestivum]/gi|1031917748|gb|ANG56522.1|type-b avenin-like protein [Triticum aestivum]/gi|1031917750|gb|ANG56523.1|type-b avenin-like protein [Tr…
Ta#S16229783	0.05925	-0.17155	2.2831	0.4589	-0.44365	0.07185	-0.29345	0.576	0.0104			No significant hit
Ta#S13237866	0.12675	0.23185	2.2681	0.10085	-0.02975	0.201	-0.0272	0.12135	-0.5466			No significant hit
Ta#S22521920	0.2633	0.03825	2.2462	0.1623	-0.8133	-0.2035	-0.0172	0.225	0.07585		6.7e-41	gi|56480760|gb|AAV92008.1|low molecular weight glutenin [Triticum aestivum];gi|56480762|gb|AAV92009.1|low molecular weight glutenin [Triticum aestivum];gi|262070686|gb|ACY08817.1|low molecular weight glutenin subunit D3-7 [Triticum aestivum];gi|485475177|gb|AGK83322.1|low-molecular-weight glutenin subunit [Triticum aestivum];gi|537846652|gb|AGU91699.1|LMW-m glutenin subunit 47, partial [Triticum …
Ta#S38676400	-0.0141	-0.17845	2.2289	0.0531	-0.41395	0.04415	0.0249	0.0717	0.03075		8.7e-42	gi|147883544|gb|ABQ52115.1|alpha-gliadin [Triticum aestivum];gi|513129881|gb|AGO17681.1|alpha-gliadin [Triticum aestivum];gi|282721198|gb|ADA83699.1|alpha-gliadin [Triticum turgidum subsp. durum];gi|282721182|gb|ADA83691.1|alpha-gliadin [Triticum turgidum subsp. durum]/gi|282721194|gb|ADA83697.1|alpha-gliadin [Triticum polonicum];gi|807780838|gb|AKC91214.1|alpha-gliadin, partial [Triticum macha];…
Ta#S13150551	-0.53735	-0.19305	2.2094	-0.08385	0.3229	0.3098	-0.5068	0.18995	-0.24115		2.8e-45	gi|75304607|sp|Q8W2B7.1|BX8_MAIZERecName: Full=DIMBOA UDP-glucosyltransferase BX8 AltName: Full=2,4-dihydroxy-7-methoxy-2H-1,4-benzoxazin-3(4H)-one 2-D-glucosyltransferase BX8 AltName: Full=Protein BENZOXAZINLESS 8/gi|18033228|gb|AAL57037.1|AF331854_1UDP-glucosyltransferase BX8 [Zea mays];gi|413920272|gb|AFW60204.1|benzoxazinone synthesis8 [Zea mays];gi|922304356|ref|NP_001144409.2|benzoxazinone …
Ta#S13234325	0.587	-0.42735	2.20105	0.0997	-0.9913	-0.09315	0.02735	0.37995	0.22645		1.1e-05	gi|336092071|gb|AEI00673.1|low-molecular-weight glutenin subunit [Triticum aestivum];gi|336092067|gb|AEI00671.1|low-molecular-weight glutenin subunit [Triticum aestivum];gi|336092043|gb|AEI00659.1|low-molecular-weight glutenin subunit [Triticum aestivum];gi|169666947|gb|ACA63872.1|low molecular weight glutenin subunit [Triticum aestivum]/gi|270063561|gb|ACZ59823.1|low-molecular-weight glutenin su…
Ta#S13048251	0.31405	0.3064	2.18575	0.04315	-0.887	-0.20025	-0.0656	0.4473	0.2711		2.4e-62	gi|217039791|gb|ACJ76983.1|low-molecular-weight glutenin subunit [Triticum dicoccoides];gi|124109358|gb|ABM91084.1|low-molecular-weight glutenin subunit [Triticum polonicum];gi|163676374|gb|ABY40382.1|low-molecular-weight glutenin subunit [Aegilops longissima];gi|961683790|gb|ALS92747.1|low molecular weight glutenin subunit [Aegilops longissima];gi|163676380|gb|ABY40385.1|low-molecular-weight glu…
Ta#S38676402	0.00055	-0.13725	2.18065	0.2801	-0.29095	0.1103	0.0283	0.1188	0.05575		2.3e-45	gi|147883550|gb|ABQ52118.1|alpha-gliadin [Triticum aestivum];gi|146762360|gb|ABQ45319.1|alpha-gliadin Gli-Ts5 [Triticum sphaerococcum];gi|146762354|gb|ABQ45316.1|alpha-gliadin Gli-Ts2 [Triticum sphaerococcum];gi|121095|sp|P04726.1|GDA6_WHEATRecName: Full=Alpha/beta-gliadin clone PW1215 AltName: Full=Prolamin Flags: Precursor/gi|21757|emb|CAA26383.1|unnamed protein product [Triticum aestivum]/gi|1…
Ta#S12913542	-0.03875	0.2042	2.17975	0.15505	-0.40875	-0.0168	0.19745	0.1499	-0.3393		1.2e-58	gi|281335538|gb|ADA62372.1|gliadin/avenin-like seed protein [Triticum aestivum]/gi|442614142|gb|AGC65444.1|alpha-amylase inhibitor 1 [Aegilops tauschii]/gi|475569529|gb|EMT15782.1|hypothetical protein F775_28748 [Aegilops tauschii];gi|474329936|gb|EMS62569.1|Avenin-3 [Triticum urartu];gi|281335536|gb|ADA62371.1|gliadin/avenin-like seed protein, partial [Triticum aestivum];gi|133741924|gb|ABO37959…
Ta#S13074562	0.25605	-0.06385	2.164	0.32465	-0.3636	-0.0495	0.0376	0.0276	-0.0898		1.3e-18	gi|24474934|emb|CAC83018.1|HMW glutenin, partial [Triticum aestivum];gi|32187716|gb|AAP73791.1|y-type HMW glutenin subunit, partial [Triticum compactum];gi|188011167|gb|ACD44935.1|HMW glutenin subunit [Triticum aestivum];gi|595539340|gb|AHM27313.1|high-molecular-weight glutenin subunit [Dasypyrum villosum];gi|226438082|gb|ACO56367.1|HMW glutenin subunit [Triticum aestivum];gi|874510007|gb|AKP9563…
Ta#S12913252	0.42035	0.06185	2.15895	0.29525	-0.09425	0.1222	0.1302	0.06205	-0.0512			No significant hit
Ta#S13074022	-0.0332	-0.0422	2.15355	0.66525	-0.33565	0.04655	0.1877	0.26395	-0.11405		2.2e-17	gi|24474934|emb|CAC83018.1|HMW glutenin, partial [Triticum aestivum];gi|32187716|gb|AAP73791.1|y-type HMW glutenin subunit, partial [Triticum compactum];gi|595539340|gb|AHM27313.1|high-molecular-weight glutenin subunit [Dasypyrum villosum];gi|188011167|gb|ACD44935.1|HMW glutenin subunit [Triticum aestivum];gi|226438082|gb|ACO56367.1|HMW glutenin subunit [Triticum aestivum];gi|874510009|gb|AKP9563…
Ta#S13109234	0.07725	0.11765	2.15105	-0.00725	-0.2948	-0.13285	-0.17495	0.48315	-0.07795		2e-20	gi|238955487|emb|CAZ39590.1|hypothetical protein, partial [Erwinia phage phiAT1];gi|67581120|ref|XP_664835.1|LacOPZ-alpha peptide from pUC9 [Cryptosporidium hominis TU502];gi|392621938|gb|EIY16078.1|hypothetical protein HMPREF1063_05178, partial [Bacteroides dorei CL02T00C15];gi|118132570|gb|ABK60177.1|putative reverse transcriptase [Zingiber officinale]/gi|291343216|gb|EFE70172.1|conserved hypot…
Ta#S13005419	0.278	-0.7559	2.1381	0.12855	-0.4366	0.0135	0.23225	0.08195	-0.0518		4.5e-15	gi|32351722|gb|AAP76394.1|HMW glutenin subunit 1By22*, partial [Triticum dicoccon];gi|566989379|gb|AHC72163.1|high molecular weight glutenin subunit 1By protein [Triticum dicoccoides];gi|37575363|gb|AAQ93633.1|HMW-glutenin By subunit [Triticum turgidum];gi|22090|emb|CAA43361.1|HMW glutenin subunit 1By9 [Triticum aestivum]/gi|226223|prf||1501416Aglutenin high MW subunit [Triticum aestivum];gi|2915…
Ta#S46915595	0.15615	0.2201	2.12065	0.1042	-0.20745	-0.023	0.07875	0.1559	0.038		5.4e-43	gi|194718423|gb|ACF93463.1|gamma-gliadin [Triticum aestivum];gi|513129906|gb|AGO17691.1|gamma-gliadin [Triticum aestivum];gi|217039733|gb|ACJ76957.1|gamma gliadin, partial [Triticum monococcum];gi|194718421|gb|ACF93462.1|gamma-gliadin [Triticum aestivum]/gi|372292210|gb|AEX91928.1|seed storage protein [Triticum aestivum]/gi|513129928|gb|AGO17702.1|gamma-gliadin [Triticum aestivum];gi|555948560|gb…
Ta#S26023317	-0.0204	0.21095	2.11995	0.15295	-0.40495	-0.1143	0.19155	0.2622	-0.1148		1.3e-106	gi|591401601|gb|AHL38532.1|avenin-like farinin protein [Brachypodium distachyon];gi|156630195|gb|ABU89778.1|avenin-like protein [Aegilops neglecta];gi|156630232|gb|ABU89795.1|avenin-like protein [Hordeum vulgare];gi|89143130|emb|CAJ32659.1|putative avenin-like b precursor [Aegilops cylindrica]/gi|89143132|emb|CAJ32660.1|putative avenin-like b precursor [Aegilops tauschii]/gi|156630192|gb|ABU89777…
Ta#S12937688	0.0439	-0.07285	2.1104	0.1664	-0.9141	-0.15155	0.0968	0.227	0.30095		7.7e-28	gi|445066187|gb|AGE13924.1|low-molecular-weight glutenin subunit [Triticum aestivum];gi|17425214|dbj|BAB78762.1|low-molecular-weight glutenin subunit group 11 type VI [Triticum aestivum];gi|629514145|gb|AHY86058.1|low molecular weight glutenin subunit [Pseudoroegneria strigosa];gi|558706546|gb|AHA86553.1|low-molecular-weight glutenin subunit emmer-5 [Triticum dicoccoides];gi|558706544|gb|AHA86552…
Ta#S22521931	0.5298	0.6283	2.1066	-0.0214	-0.81865	-0.1917	-0.06205	0.3528	0.10825		1.2e-18	gi|56480742|gb|AAV91999.1|low molecular weight glutenin [Triticum aestivum]/gi|56480746|gb|AAV92001.1|low molecular weight glutenin [Triticum aestivum]/gi|56480748|gb|AAV92002.1|low molecular weight glutenin [Triticum aestivum];gi|56480744|gb|AAV92000.1|low molecular weight glutenin [Triticum aestivum];gi|56387343|gb|AAV86085.1|low molecular weight glutenin subunit [Secale sylvestre];gi|260594508…
Ta#S36037937	0.197	0.05525	2.10295	0.07585	-0.33505	0.06125	0.11635	0.14055	-0.10545		2.8e-54	gi|22797762|emb|CAC94870.1|gamma gliadin [Triticum aestivum];gi|22797764|emb|CAC94871.1|gamma gliadin [Triticum aestivum];gi|4836441|gb|AAD30440.1|AF120267_1gamma-gliadin [Triticum spelta]/gi|118772073|gb|ABL14061.1|gamma-gliadin [Triticum aestivum]/gi|478683587|gb|AGJ50349.1|gamma-gliadin 11 [Triticum aestivum];gi|22797758|emb|CAC94868.1|gamma gliadin [Triticum aestivum];gi|209971873|gb|ACJ03465…
Ta#S13003700	0.74805	0.229	2.1025	0.3323	-0.8046	-0.1136	0.15785	0.4503	0.0717		6.5e-13	gi|513130066|gb|AGO17758.1|LMW-GS [Triticum aestivum];gi|126256166|gb|ABO09765.1|Pt-35 protein [Aegilops tauschii];gi|336092061|gb|AEI00668.1|low-molecular-weight glutenin subunit [Triticum aestivum];gi|56480740|gb|AAV91998.1|low molecular weight glutenin [Triticum aestivum];gi|336092081|gb|AEI00678.1|low-molecular-weight glutenin subunit [Triticum aestivum];gi|85815964|gb|ABC84366.1|LMW-GS P-31 …
Ta#S13045794	-0.1187	-0.0456	2.09825	0.10195	-0.9656	-0.07915	-0.1118	0.372	0.333		1.4e-30	gi|485474874|gb|AGK83207.1|low-molecular-weight glutenin subunit, partial [Triticum aestivum]/gi|485475001|gb|AGK83256.1|low-molecular-weight glutenin subunit, partial [Triticum aestivum]/gi|485475322|gb|AGK83376.1|low-molecular-weight glutenin subunit, partial [Triticum aestivum];gi|121455|sp|P10385.1|GLTA_WHEATRecName: Full=Glutenin, low molecular weight subunit Flags: Precursor/gi|21783|emb|CA…
Ta#S13049611	-0.04395	-0.1738	2.0977	0.18585	-0.3633	-0.0348	0.23225	0.41955	-0.1694		2.4e-94	gi|475609166|gb|EMT27296.1|hypothetical protein F775_27291 [Aegilops tauschii];gi|591401614|gb|AHL38537.1|farinin protein [Brachypodium distachyon];gi|591401626|gb|AHL38543.1|farinin protein [Brachypodium distachyon];gi|591401610|gb|AHL38535.1|farinin protein [Brachypodium distachyon];gi|591401646|gb|AHL38553.1|farinin protein [Brachypodium distachyon];gi|591401636|gb|AHL38548.1|farinin protein […
Ta#S22521853	0.17315	-0.03205	2.0938	0.1488	-0.802	-0.15015	-0.0158	0.17625	0.24595		4.7e-61	gi|410716024|gb|AFV79559.1|low molecular weight glutenin subunit [Triticum dicoccoides];gi|599126607|gb|AHN55182.1|low-molecular-weight glutenin subunit, partial [Triticum turgidum];gi|629514143|gb|AHY86057.1|low molecular weight glutenin subunit [Pseudoroegneria strigosa];gi|629514147|gb|AHY86059.1|low molecular weight glutenin subunit [Pseudoroegneria strigosa];gi|599126611|gb|AHN55184.1|low-mo…
Ta#S13005882	0.0512	-0.01275	2.09335	0.12645	-0.32975	0.12285	-0.0575	-0.07115	-0.0189		3.6e-10	gi|807780910|gb|AKC91250.1|alpha-gliadin, partial [Triticum macha];gi|154268816|gb|ABS72145.1|alpha gliadin [Triticum aestivum];gi|282721188|gb|ADA83694.1|alpha-gliadin [Triticum turgidum subsp. durum];gi|601292749|gb|AHN85625.1|alpha-gliadin protein [Aegilops speltoides];gi|311360250|gb|ADP94187.1|alpha-gliadin [Elymus elongatus];gi|194400011|gb|ACF60964.1|alpha-gliadin [Elymus elongatus];gi|194…
Ta#S12913227	-0.0472	0.0804	2.0911	0.0553	-0.4372	0.00795	0.06445	0.1106	0.03415		4.1e-05	gi|154268830|gb|ABS72152.1|alpha gliadin [Elymus elongatus];gi|154268836|gb|ABS72155.1|alpha gliadin [Elymus elongatus]
Ta#S15880080	-0.15775	0.6266	2.0824	0.13645	0.3181	-0.11775	0.0192	-0.07165	-0.3527		5.1e-08	gi|222538185|gb|ACM63362.1|unknown [Psathyrostachys huashanica]
Ta#S22521914	0.3801	0.07095	2.0792	0.16795	-0.70895	-0.0779	0.0764	0.15205	0.10755		1.7e-37	gi|269854581|gb|ACZ51338.1|low molecular weight glutenin subunit B3-2, partial [Triticum aestivum];gi|336092061|gb|AEI00668.1|low-molecular-weight glutenin subunit [Triticum aestivum];gi|85815964|gb|ABC84366.1|LMW-GS P-31 [Triticum aestivum]/gi|336092075|gb|AEI00675.1|low-molecular-weight glutenin subunit [Triticum aestivum]/gi|336092077|gb|AEI00676.1|low-molecular-weight glutenin subunit [Tritic…
Ta#S38676379	0.0282	-0.1645	2.07665	0.0154	-0.43535	0.20245	-0.03885	0.17175	0.02395		2.8e-49	gi|147883572|gb|ABQ52129.1|alpha-gliadin [Triticum aestivum];gi|332071054|gb|AED99850.1|alpha-gliadin [Triticum aestivum];gi|147883544|gb|ABQ52115.1|alpha-gliadin [Triticum aestivum];gi|513129881|gb|AGO17681.1|alpha-gliadin [Triticum aestivum];gi|282721182|gb|ADA83691.1|alpha-gliadin [Triticum turgidum subsp. durum]/gi|282721194|gb|ADA83697.1|alpha-gliadin [Triticum polonicum];gi|282721198|gb|ADA…
Ta#S22521849	0.1979	0.07235	2.07075	0.37445	-0.90715	0.0427	-0.06935	0.1266	0.2871		3.1e-53	gi|599126607|gb|AHN55182.1|low-molecular-weight glutenin subunit, partial [Triticum turgidum];gi|629514147|gb|AHY86059.1|low molecular weight glutenin subunit [Pseudoroegneria strigosa];gi|629514143|gb|AHY86057.1|low molecular weight glutenin subunit [Pseudoroegneria strigosa];gi|599126611|gb|AHN55184.1|low-molecular-weight glutenin subunit, partial [Triticum turgidum];gi|410716024|gb|AFV79559.1|…
Ta#S50383010	-0.0551	-0.2432	2.0646	0.32115	-0.29095	-0.0415	-0.2874	0.09175	-0.18015		4.7e-71	gi|386877060|gb|AFJ45095.1|dimeric alpha-amylase inhibitor, partial [Aegilops longissima];gi|386877038|gb|AFJ45084.1|dimeric alpha-amylase inhibitor [Triticum aestivum];gi|227809364|gb|ACP40922.1|dimeric alpha-amylase inhibitor [Aegilops tauschii];gi|227809156|gb|ACP40820.1|dimeric alpha-amylase inhibitor [Triticum dicoccoides]/gi|227809180|gb|ACP40832.1|dimeric alpha-amylase inhibitor [Triticum …
Ta#S13244303	-0.1896	0.0089	2.0643	-0.06225	-1.0649	-0.4573	0.08295	-0.3833	0.00705		5.4e-63	gi|1086237|pir||S48186grain softness protein 1a, 15K (clone TSF69) - wheat [Triticum aestivum]/gi|619308|gb|AAC60577.1|GSP-1a [Triticum]/gi|30027173|gb|AAP06762.1|grain softness protein-1 [Triticum aestivum]/gi|61656805|emb|CAH10195.1|GSP-1 Grain Softness Protein [Triticum aestivum]/gi|109450938|emb|CAJ15416.1|unnamed protein product [Triticum aestivum]/gi|332168729|gb|AEE25799.1|grain softness p…
Ta#S14987603	0.5474	0.06395	2.0605	0.2382	-0.19395	-0.0198	0.097	-0.01075	-0.14335		2e-70	gi|32351721|gb|AAP76393.1|HMW glutenin subunit 1By22*, partial [Triticum dicoccon];gi|29569237|gb|AAO74630.1|HMW glutenin, partial [Triticum aestivum];gi|584090048|gb|AHI62992.1|high molecular weight glutenin subunit [Triticum aestivum];gi|146261042|gb|ABQ14771.1|HMW glutenin subunit 1By16 [Triticum aestivum];gi|37575363|gb|AAQ93633.1|HMW-glutenin By subunit [Triticum turgidum];gi|22090|emb|CAA43…
Ta#S12913288	0.35365	0.1325	2.05795	0.1583	-0.8769	0.02325	0.05025	0.31105	0.1889		1.2e-30	gi|17425180|dbj|BAB78745.1|low-molecular-weight glutenin subunit group 3 type II, partial [Triticum aestivum];gi|262070677|gb|ACY08813.1|low molecular weight glutenin subunit B3-2 [Triticum aestivum]/gi|270063553|gb|ACZ59819.1|low-molecular-weight glutenin subunit [Triticum dicoccon];gi|169666939|gb|ACA63868.1|low molecular weight glutenin subunit [Triticum aestivum];gi|169666931|gb|ACA63864.1|lo…
Ta#S12922882	0.43095	-0.0299	2.05415	0.09245	-0.3396	0.04155	0.141	0.17115	-0.02725		9.6e-50	gi|376341626|gb|AFB35199.1|alpha-gliadin [Triticum aestivum];gi|121091|sp|P04722.1|GDA2_WHEATRecName: Full=Alpha/beta-gliadin A-II AltName: Full=Prolamin Flags: Precursor/gi|170712|gb|AAA34276.1|pre-alpha-/beta-gliadin A-II [Triticum aestivum];gi|807781016|gb|AKC91303.1|alpha-gliadin, partial [Aegilops searsii];gi|807781018|gb|AKC91304.1|alpha-gliadin, partial [Aegilops searsii];gi|807780690|gb|A…
Ta#S13243474	0.09945	-0.0603	2.0491	0.0474	-0.9422	-0.078	-0.1426	0.39585	0.0702		4.7e-28	gi|227344096|gb|ACP27641.1|low molecular weight glutenin [Triticum aestivum];gi|124109358|gb|ABM91084.1|low-molecular-weight glutenin subunit [Triticum polonicum];gi|387965346|gb|AFK13683.1|low molecular weight glutenin subunit t128, partial [Triticum aestivum];gi|157384610|gb|ABV49594.1|low molecular weight glutenin [Triticum aestivum subsp. yunnanense];gi|336092047|gb|AEI00661.1|low-molecular-w…
Ta#S13074293	0.19635	-0.17275	2.04015	0.25755	-0.25195	0.072	0.13795	-0.0829	-0.1682		1.4e-14	gi|24474934|emb|CAC83018.1|HMW glutenin, partial [Triticum aestivum];gi|32187706|gb|AAP73789.1|y-type HMW glutenin subunit, partial [Triticum spelta];gi|24474932|emb|CAC83003.1|HMW glutenin, partial [Triticum aestivum];gi|32187716|gb|AAP73791.1|y-type HMW glutenin subunit, partial [Triticum compactum];gi|46981764|gb|AAT06762.1|HMW glutenin subunit Dty10 [Aegilops tauschii];gi|30995336|gb|AAP41068…
Ta#S22521848	-0.61885	-0.18195	2.00665	0.15265	-0.8062	-0.07455	0.02285	0.1922	0.245		7.2e-54	gi|599126607|gb|AHN55182.1|low-molecular-weight glutenin subunit, partial [Triticum turgidum];gi|629514147|gb|AHY86059.1|low molecular weight glutenin subunit [Pseudoroegneria strigosa];gi|629514143|gb|AHY86057.1|low molecular weight glutenin subunit [Pseudoroegneria strigosa];gi|599126611|gb|AHN55184.1|low-molecular-weight glutenin subunit, partial [Triticum turgidum];gi|410716024|gb|AFV79559.1|…
Ta#S13233910	0.14865	0.07845	1.98915	0.2508	-0.38525	0.02415	0.21625	0.3603	-0.12995		1.5e-17	gi|591401612|gb|AHL38536.1|farinin protein [Brachypodium distachyon];gi|591401618|gb|AHL38539.1|farinin protein [Brachypodium distachyon];gi|591401640|gb|AHL38550.1|farinin protein [Brachypodium distachyon];gi|591401624|gb|AHL38542.1|farinin protein [Brachypodium distachyon];gi|591401608|gb|AHL38534.1|farinin protein [Brachypodium distachyon];gi|591401644|gb|AHL38552.1|farinin protein [Brachypodi…
Ta#S22521888	0.33695	0.48195	1.9891	0.14745	-0.77475	-0.07265	0.00905	0.3061	0.2871		5.6e-36	gi|56480892|gb|AAV92074.1|low molecular weight glutenin [Triticum aestivum];gi|157781829|gb|ABV72240.1|low molecular weight glutenin subunit [Thinopyrum ponticum x Triticum aestivum];gi|56480792|gb|AAV92024.1|low molecular weight glutenin [Triticum aestivum]/gi|56480836|gb|AAV92046.1|low molecular weight glutenin [Triticum aestivum]/gi|56480886|gb|AAV92071.1|low molecular weight glutenin [Triticu…
Ta#S12969902	0.26745	-0.32985	1.9868	0.2905	-0.09195	0.11695	0.1681	0.37505	0.0933		2.8e-23	gi|478683577|gb|AGJ50344.1|gamma-gliadin 5 [Triticum aestivum];gi|363992544|gb|AEW46792.1|gamma prolamin [Psathyrostachys juncea];gi|363992542|gb|AEW46791.1|gamma prolamin [Psathyrostachys juncea]/gi|363992546|gb|AEW46793.1|gamma prolamin [Psathyrostachys juncea];gi|363992548|gb|AEW46794.1|gamma prolamin [Psathyrostachys juncea];gi|513129918|gb|AGO17697.1|gamma-gliadin [Triticum aestivum];gi|2053…
Ta#S32434851	-0.09185	-0.03175	1.984	0.2335	-0.12805	-0.2746	-0.17195	0.19845	-0.36875		1.2e-61	gi|474195388|gb|EMS58308.1|NAC domain-containing protein 77 [Triticum urartu];gi|475596584|gb|EMT23410.1|Protein CUP-SHAPED COTYLEDON 2 [Aegilops tauschii];gi|371924999|tpe|CBZ41160.1|TPA: NAC transcription factor [Hordeum vulgare subsp. vulgare];gi|930283255|gb|ADE34618.2|NAC transcription factor NAM [Triticum aestivum]/gi|930296857|gb|ALF46508.1|NAM like-protein transcription factor [Triticum a…
Ta#S13259757	0.0722	0.10035	1.9839	0.22295	-0.72455	-0.0275	0.18895	0.15845	0.28605		1.8e-07	gi|691193854|gb|AIR77160.1|low-molecular-weight glutenin subunit, partial [Triticum urartu];gi|691193788|gb|AIR77127.1|low-molecular-weight glutenin subunit, partial [Triticum urartu]/gi|691193790|gb|AIR77128.1|low-molecular-weight glutenin subunit, partial [Triticum urartu];gi|691193862|gb|AIR77164.1|low-molecular-weight glutenin subunit, partial [Triticum urartu];gi|691193860|gb|AIR77163.1|low-…
Ta#S16227636	0.0572	0.27645	1.97605	0.2087	-0.26855	-0.10885	-0.35115	0.0781	-0.22775		3.4e-37	gi|4467846|emb|CAB37840.1|ADP-glucose pyrophosphorylase small subunit, partial [Hordeum vulgare subsp. vulgare];gi|573955664|ref|XP_006660072.1|PREDICTED: glucose-1-phosphate adenylyltransferase small subunit, chloroplastic/amyloplastic [Oryza brachyantha];gi|169761|gb|AAA33891.1|ADPglucose pyrophosphorylase [Oryza sativa];gi|291212883|dbj|BAI82599.1|ADP-glucose pyrophosphorylase small subunit [O…
Ta#S13071657	0.03455	0.06305	1.97285	0.0876	-0.35105	0.1422	0.4419	0.28	0.0114		3.3e-80	gi|7188718|gb|AAF37838.1|AF226698_1y-type high molecular weight glutenin subunit, partial [Aegilops ventricosa];gi|24474920|emb|CAC84118.1|glutenin high molecular weight subunit, partial [Triticum aestivum];gi|46981764|gb|AAT06762.1|HMW glutenin subunit Dty10 [Aegilops tauschii];gi|126033132|gb|ABN71647.1|truncated high molecular weight glutenin subunit 1By9 [Triticum aestivum subsp. tibeticum];g…
Ta#S13003042	0.43935	0.2086	1.9195	0.2751	-0.37505	-0.1318	0.18795	-0.1362	-0.0765		1.6e-17	gi|32187711|gb|AAP73793.1|HMW glutenin subunit BX6.1, partial [Triticum spelta];gi|346680613|gb|AEO45110.1|high-molecular-weight glutenin subunit [Triticum aestivum];gi|347952129|gb|AEP33189.1|high-molecular-weight glutenin subunit Bx7.3 [Triticum aestivum];gi|71084277|gb|AAZ23584.1|HMW glutenin x-type subunit Bx7 precursor [Triticum aestivum]/gi|164504881|gb|ABY59653.1|HMW-glutenin Bx7 subunit […
Ta#S17989497	0.1981	0.224	1.9114	0.2449	-0.44035	0.05395	0.08455	0.4017	-0.1376		3.7e-115	gi|474451266|gb|EMS68884.1|Beta-amylase [Triticum urartu];gi|475523854|gb|EMT06941.1|Beta-amylase [Aegilops tauschii];gi|550848859|gb|AGY14538.1|beta-amylase [Hordeum vulgare subsp. spontaneum];gi|223930613|gb|ACN24986.1|beta-amylase [Hordeum vulgare subsp. spontaneum];gi|550848843|gb|AGY14530.1|beta-amylase [Hordeum vulgare subsp. spontaneum];gi|464145|dbj|BAA04815.1|beta-amylase [Hordeum vulgar…
Ta#S22521934	-0.0069	-0.20255	1.9093	0.0823	-0.5589	0.07395	-0.14435	0.13305	-0.0338		1.9e-18	gi|56480742|gb|AAV91999.1|low molecular weight glutenin [Triticum aestivum]/gi|56480746|gb|AAV92001.1|low molecular weight glutenin [Triticum aestivum]/gi|56480748|gb|AAV92002.1|low molecular weight glutenin [Triticum aestivum];gi|56480744|gb|AAV92000.1|low molecular weight glutenin [Triticum aestivum];gi|56387343|gb|AAV86085.1|low molecular weight glutenin subunit [Secale sylvestre];gi|260594508…
Ta#S13244594	-0.14795	-0.0585	1.886	0.1614	-0.8845	-0.05295	0.01175	0.1823	0.0842		9.3e-07	gi|222538191|gb|ACM63365.1|i-type low-molecular-weight glutenin subunit, partial [Elymus ciliaris];gi|222538189|gb|ACM63364.1|i-type low-molecular-weight glutenin subunit, partial [Elymus ciliaris];gi|247663617|gb|ACT09085.1|LMW-i low-molecular-weight glutenin subunit, partial [Aegilops kotschyi];gi|485474874|gb|AGK83207.1|low-molecular-weight glutenin subunit, partial [Triticum aestivum]/gi|4854…
Ta#S13259940	-0.1256	-0.1483	1.88425	0.13645	-0.9476	-0.17315	0.01665	-0.3222	0.0717		1.1e-69	gi|167862096|gb|ACA05747.1|grain softness protein, partial [Triticum urartu];gi|60652210|gb|AAX33222.1|grain softness protein-1A, partial [Triticum aestivum];gi|566082128|gb|AHC54597.1|grain softness protein, partial [Triticum aestivum];gi|9957230|gb|AAG09276.1|AF177218_1grain softness protein 1 [Triticum aestivum]/gi|61656800|emb|CAH10067.1|GSP-1 Grain Softness Protein [Triticum turgidum]/gi|109…
Ta#S12923307	0.25155	-0.2305	1.8693	0.18375	-0.08935	0.0539	0.1512	0.17105	-0.114		2.3e-57	gi|15148385|gb|AAK84773.1|gamma-gliadin [Triticum aestivum];gi|15148387|gb|AAK84774.1|gamma-gliadin [Triticum aestivum];gi|478683569|gb|AGJ50340.1|gamma-gliadin 1 [Triticum aestivum];gi|260401173|gb|ACX37112.1|gamma gliadin [Triticum aestivum];gi|209971935|gb|ACJ03496.1|gamma-gliadin [Triticum urartu];gi|473727023|gb|EMS45054.1|Gamma-gliadin [Triticum urartu]/gi|806627920|gb|AKB95613.1|gamma-glia…
Ta#S13006894	0.2266	0.0488	1.84095	0.1906	-0.58105	-0.3035	-0.14345	0.577	0.10455			No significant hit
Ta#S19133035	-0.08325	-0.04245	1.8385	0.14915	-0.7842	-0.06125	0.03285	0.5715	0.2993		1.6e-32	gi|298354339|dbj|BAJ09461.1|low molecular glutenin subunit, partial [Triticum aestivum];gi|952001118|gb|ALN96398.1|low-molecular-weight glutenin subunit [Triticum aestivum];gi|262070677|gb|ACY08813.1|low molecular weight glutenin subunit B3-2 [Triticum aestivum]/gi|270063553|gb|ACZ59819.1|low-molecular-weight glutenin subunit [Triticum dicoccon];gi|17425184|dbj|BAB78747.1|low-molecular-weight glu…
Ta#S13259986	0.257	0.3596	1.83345	0.1822	-0.7268	0.1006	-0.05415	-0.34175	0.2534		2e-12	gi|218767004|gb|ACL11908.1|beta purothionin [Triticum monococcum subsp. aegilopoides];gi|218767008|gb|ACL11910.1|beta purothionin [Triticum monococcum subsp. monococcum];gi|218767033|gb|ACL11922.1|beta purothionin [Triticum urartu];gi|474271605|gb|EMS60935.1|Purothionin A-1 [Triticum urartu];gi|2851607|sp|P01543.2|THNB_WHEATRecName: Full=Purothionin A-1 AltName: Full=Beta-purothionin AltName: Ful…
Ta#S46915590	-0.1761	-0.2741	1.8297	0.185	-0.89625	-0.0102	0.0721	0.2569	0.19435		4.4e-37	gi|157781829|gb|ABV72240.1|low molecular weight glutenin subunit [Thinopyrum ponticum x Triticum aestivum];gi|56480892|gb|AAV92074.1|low molecular weight glutenin [Triticum aestivum];gi|56480850|gb|AAV92053.1|low molecular weight glutenin [Triticum aestivum];gi|56480792|gb|AAV92024.1|low molecular weight glutenin [Triticum aestivum]/gi|56480836|gb|AAV92046.1|low molecular weight glutenin [Triticu…
Ta#S13005569	0.36595	-0.11775	1.8206	0.08435	-0.7018	-0.04545	0.06285	0.31735	0.10925		4.4e-05	gi|56480896|gb|AAV92076.1|low molecular weight glutenin [Triticum aestivum];gi|629514147|gb|AHY86059.1|low molecular weight glutenin subunit [Pseudoroegneria strigosa];gi|629514143|gb|AHY86057.1|low molecular weight glutenin subunit [Pseudoroegneria strigosa]
Ta#S16058515	-0.50965	0.2721	1.78865	0.40215	-0.14775	0.2555	0.3698	0.2338	0.0205		1.5e-44	gi|45533919|gb|AAS67331.1|HMW glutenin subunit, partial [Aegilops tauschii];gi|45533893|gb|AAS67318.1|HMW glutenin subunit, partial [Triticum aestivum]/gi|45533905|gb|AAS67324.1|HMW glutenin subunit, partial [Triticum aestivum];gi|45533897|gb|AAS67320.1|HMW glutenin subunit, partial [Triticum aestivum]/gi|45533903|gb|AAS67323.1|HMW glutenin subunit, partial [Triticum aestivum]/gi|45533917|gb|AAS6…
Ta#S14813885	0.4534	0.41905	1.7863	0.19695	-0.7515	-0.28945	-0.0323	0.0888	0.0622		8.4e-19	gi|108885289|gb|ABG23189.1|LMWGS2 [Triticum aestivum];gi|388331283|gb|AFK29758.1|low-molecular-weight glutenin subunit [Triticum aestivum];gi|537846354|gb|AGU91671.1|LMW-m glutenin subunit 17, partial [Triticum aestivum];gi|599126617|gb|AHN55187.1|low-molecular-weight glutenin subunit Glu-B3, partial [Triticum turgidum];gi|514052973|gb|AGO31301.1|low-molecular-weight glutenin subunit Glu-B3, part…
Ta#S50384070	0.19665	0.2881	1.77595	0.16265	-0.86075	0.05345	-0.28095	-0.3714	0.05645		9.2e-47	gi|47827191|dbj|BAD21119.1|puroindoline b protein [Triticum aestivum]/gi|48093966|gb|AAT40245.1|puroindoline b [Triticum aestivum];gi|61656808|emb|CAH10199.1|Pinb Puroindoline-b [Triticum aestivum]/gi|89357193|gb|ABD72480.1|puroindoline b [Triticum aestivum]/gi|109450941|emb|CAJ15420.1|unnamed protein product [Triticum aestivum]/gi|373878169|gb|AEY77818.1|puroindoline b [Triticum aestivum]/gi|566…
Ta#S13194979	-0.4153	0.03245	1.77375	0.29095	0.09715	0.13425	0.315	0.31495	-0.0355		1e-20	gi|475495334|gb|EMT03834.1|hypothetical protein F775_24731 [Aegilops tauschii]
Ta#S28124282	-0.15835	0.22785	1.76945	0.1424	-0.9029	-0.10375	0.01145	0.2546	0.34185		2e-37	gi|376341673|gb|AFB35208.1|LMW-GS [Triticum aestivum];gi|1857650|gb|AAB48474.1|low-molecular-weight glutenin storage protein, partial [Triticum aestivum];gi|225161|prf||1209306Agliadin gamma [Triticum aestivum];gi|599126591|gb|AHN55175.1|low-molecular-weight glutenin subunit Glu-D3 [Triticum aestivum];gi|62737750|gb|AAX98174.1|low molecular weight glutenin subunit [Triticum aestivum];gi|376341666…
Ta#S32594136	0.14745	0.15395	1.76535	0.11535	-1.49525	-0.29495	-0.2763	-0.3359	0.0438		1.7e-116	gi|607202|emb|CAA56596.1|15kDa grain softness protein [Triticum aestivum]/gi|61656790|emb|CAH10051.1|GSP-1 Grain Softness Protein [Triticum aestivum]/gi|61656795|emb|CAH10059.1|GSP-1 Grain Softness Protein [Triticum turgidum]/gi|109450895|emb|CAJ13530.1|unnamed protein product [Triticum aestivum]/gi|109450919|emb|CAJ13571.1|unnamed protein product [Triticum turgidum]/gi|126923801|gb|ABO27924.1|gr…
Ta#S13048047	0.0668	0.0457	1.7546	0.14305	-0.26705	0.0122	0.4083	0.1464	0.25485		1.1e-80	gi|170743|gb|AAB02788.1|HMW glutenin subunit Ax2* [Triticum aestivum]/gi|110341791|gb|ABG68031.1|X-type HMW glutenin [Triticum aestivum]/gi|679602845|gb|AIM55124.1|high molecular weight glutenin [Triticum aestivum];gi|269849175|gb|ACZ49742.1|high molecular weight glutenin subunit Ax-dp, partial [Triticum polonicum];gi|24474928|emb|CAC84121.1|glutenin high molecular weight subunit, partial [Tritic…
Ta#S13046255	0.219	0.06005	1.741	0.04225	-0.34405	0.09465	-0.0737	-0.0492	0.1601		6.3e-24	gi|627766410|gb|AHY37815.1|alpha-gliadin [Triticum aestivum];gi|383210744|dbj|BAM08457.1|alpha/beta-gliadin [Triticum aestivum];gi|383210746|dbj|BAM08459.1|alpha/beta-gliadin [Triticum aestivum];gi|383210740|dbj|BAM08453.1|alpha/beta-gliadin [Triticum aestivum];gi|383210742|dbj|BAM08455.1|alpha/beta-gliadin [Triticum aestivum];gi|383210745|dbj|BAM08458.1|alpha/beta-gliadin [Triticum aestivum];gi|…
Ta#S28124277	0.12675	0.35665	1.7164	0.29025	-0.71455	-0.01245	0.04	0.2941	0.1751		9.5e-17	gi|269854581|gb|ACZ51338.1|low molecular weight glutenin subunit B3-2, partial [Triticum aestivum];gi|336092061|gb|AEI00668.1|low-molecular-weight glutenin subunit [Triticum aestivum];gi|89357853|gb|ABD72601.1|low-molecular-weight glutenin subunit [Triticum aestivum];gi|82791221|gb|ABB90587.1|LMW glutenin subunit TD130 [Aegilops tauschii];gi|85815964|gb|ABC84366.1|LMW-GS P-31 [Triticum aestivum]/…
Ta#S13025749	-0.0558	0.85985	1.70785	0.1922	-0.7362	-0.0106	-0.02065	-0.32125	0.1783		8.4e-87	gi|475460813|gb|EMT02033.1|Alpha-2-purothionin [Aegilops tauschii];gi|1304262|dbj|BAA12336.1|alpha-1 purothionin [Triticum aestivum];gi|401184|sp|P32032.1|THN2_WHEATRecName: Full=Alpha-2-purothionin Contains: RecName: Full=Alpha-2-purothionin Contains: RecName: Full=Acidic protein Flags: Precursor/gi|21846|emb|CAA50003.1|alpha1 purothionin [Triticum aestivum]/gi|4007848|emb|CAA65315.1|alpha purot…
Ta#S17989754	-0.62205	0.20535	1.70105	0.03265	-0.5946	0.10725	0.1074	-0.0309	-0.20615		9.7e-94	gi|123957|sp|P17314.1|IAAC3_WHEATRecName: Full=Alpha-amylase/trypsin inhibitor CM3 AltName: Full=Chloroform/methanol-soluble protein CM3 Flags: Precursor/gi|100834|pir||S16031alpha-amylase inhibitor, tetrameric, chain CM3 precursor - durum wheat [Triticum turgidum subsp. durum]/gi|21713|emb|CAA35597.1|unnamed protein product [Triticum aestivum]/gi|21922|emb|CAA43367.1|CM3 protein [Triticum turgid…
Ta#S12903036	-0.33545	-0.1271	1.6988	0.64325	-0.4542	-0.21285	0.4896	0.90305	-0.0693		1.3e-49	gi|122244839|sp|Q2A784.1|AVLA1_WHEATRecName: Full=Avenin-like a1 AltName: Full=LMW-gliadin 2482 Short=LMGli2482 Short=TaAvlike-a1 Flags: Precursor/gi|89143120|emb|CAJ32654.1|putative avenin-like a precursor [Triticum aestivum];gi|475609164|gb|EMT27294.1|hypothetical protein F775_27290 [Aegilops tauschii];gi|89143124|emb|CAJ32656.1|putative avenin-like a precursor [Aegilops cylindrica];gi|89143126…
Ta#S38676391	-0.0255	0.01085	1.68625	0.25505	-0.41855	0.13015	-0.101	0.214	0.33145		4.4e-44	gi|147883564|gb|ABQ52125.1|alpha-gliadin [Triticum aestivum];gi|376341626|gb|AFB35199.1|alpha-gliadin [Triticum aestivum];gi|154268844|gb|ABS72159.1|alpha gliadin [Thinopyrum ponticum x Triticum aestivum];gi|421932482|gb|AFX69619.1|alpha-gliadin [Triticum aestivum]/gi|807780686|gb|AKC91138.1|alpha-gliadin, partial [Triticum aestivum]/gi|807780688|gb|AKC91139.1|alpha-gliadin, partial [Triticum aes…
Ta#S21612218	-0.4619	0.3718	1.6804	0.35795	-0.5307	-0.0838	0.0448	-0.0395	0.0293		1.5e-65	gi|475582216|gb|EMT19062.1|Alpha-amylase/trypsin inhibitor CM1 [Aegilops tauschii];gi|123955|sp|P16850.1|IAAC1_WHEATRecName: Full=Alpha-amylase/trypsin inhibitor CM1 AltName: Full=Chloroform/methanol-soluble protein CM1 Flags: Precursor/gi|21701|emb|CAA35598.1|unnamed protein product [Triticum aestivum];gi|253783731|emb|CAZ76052.1|alpha amylase inhibitor CM1, partial [Triticum aestivum];gi|123956…
Ta#S24455932	0.041	0.1585	1.67915	0.2468	0.17085	0.08385	0.26975	-0.2273	-0.29945		0.00027	gi|222538185|gb|ACM63362.1|unknown [Psathyrostachys huashanica]
Ta#S12923122	0.1342	0.1492	1.67	0.1295	-0.8421	-0.1394	-0.12615	0.1559	-0.0808		1.2e-91	gi|157781847|gb|ABV72249.1|low molecular weight glutenin subunit [Thinopyrum ponticum x Triticum aestivum];gi|17425208|dbj|BAB78759.1|low-molecular-weight glutenin subunit group 8 type IV [Triticum aestivum]/gi|92429655|gb|ABE77189.1|LMW-glutenin P3-6 [Triticum aestivum]/gi|157781841|gb|ABV72246.1|low molecular weight glutenin subunit [Thinopyrum ponticum x Triticum aestivum]/gi|157781849|gb|ABV7…
Ta#S22521919	0.1438	-0.06115	1.6535	0.17145	-0.83305	-0.38405	0.028	0.28715	0.1088		1.2e-41	gi|56480760|gb|AAV92008.1|low molecular weight glutenin [Triticum aestivum];gi|56480762|gb|AAV92009.1|low molecular weight glutenin [Triticum aestivum];gi|485475177|gb|AGK83322.1|low-molecular-weight glutenin subunit [Triticum aestivum];gi|262070686|gb|ACY08817.1|low molecular weight glutenin subunit D3-7 [Triticum aestivum];gi|537846652|gb|AGU91699.1|LMW-m glutenin subunit 47, partial [Triticum …
Ta#S13074225	-0.0341	0.183	1.59765	0.09895	-1.23005	-0.37865	-0.14905	-0.44915	0.0304		4.5e-86	gi|61656785|emb|CAH10045.1|GSP-1 Grain Softness Protein [Triticum aestivum]/gi|109450902|emb|CAJ13541.1|unnamed protein product [Triticum aestivum]/gi|126923622|gb|ABO27843.1|grain softness protein [Triticum dicoccoides]/gi|126923694|gb|ABO27879.1|grain softness protein [Triticum aestivum]/gi|126923716|gb|ABO27890.1|grain softness protein [Triticum aestivum]/gi|126923720|gb|ABO27892.1|grain softn…
Ta#S12941125	-0.20365	-0.3228	1.5967	0.441	-0.18515	0.2453	0.18845	-0.06225	0.0172		5e-05	gi|474237037|gb|EMS59625.1|Avenin-3 [Triticum urartu];gi|399227032|gb|AFP36382.1|gamma-gliadin [Triticum monococcum]
Ta#S16224354	0.1765	0.18905	1.589	0.68205	0.21465	0.27325	-0.1634	-0.13565	-0.7431		2.8e-78	gi|326502098|dbj|BAK06541.1|predicted protein [Hordeum vulgare subsp. vulgare];gi|49065950|gb|AAT49060.1|GA 3-oxidase 1 [Hordeum vulgare subsp. vulgare];gi|1001621791|emb|CFV04514.1|GA3ox-B3 [Triticum aestivum];gi|1001621789|emb|CFV04508.1|GA3ox-A3 [Triticum aestivum];gi|85540947|sp|Q3I410.1|G3O22_WHEATRecName: Full=Gibberellin 3-beta-dioxygenase 2-2 AltName: Full=Gibberellin 3 beta-hydroxylase 2…
Ta#S16229023	1.38865	0.2887	1.5785	0.20545	-0.68785	-0.20785	-0.09515	-0.3756	-0.077		1.4e-64	gi|475460813|gb|EMT02033.1|Alpha-2-purothionin [Aegilops tauschii];gi|4007850|emb|CAA65313.1|alpha purothionin [Triticum aestivum];gi|402485682|gb|AFQ60540.1|alpha purothionin, partial [Triticum aestivum];gi|401182|sp|P01544.2|THN1_WHEATRecName: Full=Alpha-1-purothionin AltName: Full=Purothionin A-II Contains: RecName: Full=Alpha-1-purothionin Contains: RecName: Full=Acidic protein Flags: Precurs…
Ta#S37770968	-0.01955	-0.3188	1.5758	0.8239	0.1755	0.3789	0.0871	-0.1515	0.04945		4.9e-164	gi|326495446|dbj|BAJ85819.1|predicted protein, partial [Hordeum vulgare subsp. vulgare];gi|326498033|dbj|BAJ94879.1|predicted protein [Hordeum vulgare subsp. vulgare];gi|992275773|gb|KXG34348.1|hypothetical protein SORBI_002G026300 [Sorghum bicolor];gi|357145857|ref|XP_003573791.1|PREDICTED: pyrophosphate--fructose 6-phosphate 1-phosphotransferase subunit alpha-like [Brachypodium distachyon]/gi|9…
Ta#S12915933	-0.1172	0.6595	1.57215	0.0779	-0.61745	-0.0249	0.05545	-0.35895	0.1717		2.4e-41	gi|4007850|emb|CAA65313.1|alpha purothionin [Triticum aestivum];gi|402485682|gb|AFQ60540.1|alpha purothionin, partial [Triticum aestivum];gi|401182|sp|P01544.2|THN1_WHEATRecName: Full=Alpha-1-purothionin AltName: Full=Purothionin A-II Contains: RecName: Full=Alpha-1-purothionin Contains: RecName: Full=Acidic protein Flags: Precursor/gi|21848|emb|CAA50004.1|alpha2 purothionin, partial [Triticum ae…
Ta#S12923136	-0.01495	0.48725	1.5639	0.0085	-0.6525	0.1136	-0.2194	-0.33965	0.1675		2.8e-89	gi|2851607|sp|P01543.2|THNB_WHEATRecName: Full=Purothionin A-1 AltName: Full=Beta-purothionin AltName: Full=Purothionin A-I Contains: RecName: Full=Purothionin A-1 Contains: RecName: Full=Acidic protein Flags: Precursor/gi|2213880|gb|AAB71137.1|beta purothionin precursor [Triticum aestivum];gi|218767033|gb|ACL11922.1|beta purothionin [Triticum urartu];gi|218766968|gb|ACL11893.1|beta purothionin […
Ta#S13233559	0.1423	0.46265	1.56105	0.12705	-1.1802	-0.2288	-0.0715	-0.3284	-0.00385		1.6e-15	gi|126923686|gb|ABO27875.1|grain softness protein [Triticum aestivum]/gi|126923706|gb|ABO27885.1|grain softness protein [Triticum aestivum]/gi|126923708|gb|ABO27886.1|grain softness protein [Triticum aestivum]/gi|126923712|gb|ABO27888.1|grain softness protein [Triticum aestivum]/gi|126923752|gb|ABO27908.1|grain softness protein [Triticum dicoccoides];gi|61656785|emb|CAH10045.1|GSP-1 Grain Softnes…
Ta#S12922977	-0.30625	0.08135	1.5447	0.4416	-0.67425	-0.07475	0.09055	0.3218	0.6294		1.1e-44	gi|21769|emb|CAA28208.1|seed storage protein (154AA), partial [Triticum aestivum];gi|487712769|ref|WP_001797001.1|hypothetical protein [Enterococcus faecium]/gi|346716388|ref|YP_004849395.1|hypothetical protein PM7M2_p06 [Enterococcus faecium]/gi|255969188|gb|EET99810.1|conserved hypothetical protein (plasmid) [Enterococcus faecalis T2]/gi|256684757|gb|EEU24452.1|seed storage protein (plasmid) [E…
Ta#S13109293	0.07265	0.1394	1.541	1.5345	0.15995	-0.02735	0.36335	0.00335	0.20365		1.1e-64	gi|1049561567|gb|OCR40908.1|hypothetical protein AC239_22870 [Bacteroides fragilis];gi|674267870|emb|CDI96482.1|hypothetical protein EmuJ_000005500 [Echinococcus multilocularis];gi|1037167001|emb|SBT01807.1|reticulocyte binding protein homologue 1 (RH1), partial [Plasmodium ovale curtisi];gi|210151265|gb|EEA82273.1|hypothetical protein CLONEX_01831 [Tyzzerella nexilis DSM 1787];gi|56502202|emb|CA…
Ta#S37779122	-0.1279	0.27715	1.5377	1.30245	0.01195	0.0543	0.3296	0.2386	0.02225		1.6e-45	gi|947068921|gb|KRH17812.1|hypothetical protein GLYMA_13G0180002, partial [Glycine max];gi|242070913|ref|XP_002450733.1|hypothetical protein SORBIDRAFT_05g016477, partial [Sorghum bicolor];gi|253761550|ref|XP_002489152.1|hypothetical protein SORBIDRAFT_0016s002240, partial [Sorghum bicolor];gi|403333060|gb|EJY65597.1|hypothetical protein OXYTRI_14248 [Oxytricha trifallax];gi|403334965|gb|EJY66653…
Ta#S32215718	-1.4424	0.87735	1.5354	-0.5062	0.99755	-0.3391	0.35015	-0.8614	-0.9851			No significant hit
Ta#S12923099	-0.0178	0.70675	1.53485	-0.728	-0.75835	-0.48185	-0.1631	0.48015	-0.2012		0	gi|75279910|sp|P93693.1|SPZ1B_WHEATRecName: Full=Serpin-Z1B AltName: Full=TriaeZ1b AltName: Full=WSZ1b AltName: Full=WZS2/gi|1885350|emb|CAA72273.1|serpin [Triticum aestivum];gi|475546073|gb|EMT10603.1|Serpin-Z1B [Aegilops tauschii];gi|224589270|gb|ACN59485.1|serpin 3 [Triticum aestivum];gi|224589266|gb|ACN59483.1|serpin 1 [Triticum aestivum];gi|379060945|gb|AFC89430.1|serpin-N3.7 [Triticum aesti…
Ta#S37854437	-0.28195	-0.71875	1.53265	-0.68175	1.11315	0.16795	-0.6317	-0.53785	-1.4155			No significant hit
Ta#S24455933	-0.0615	-0.04105	1.52715	0.0585	-0.17185	0.21435	0.07675	0.35555	-0.03105		1.5e-47	gi|34365052|emb|CAE45747.1|putative gamma 2 hordein, partial [Hordeum vulgare];gi|392514903|gb|AFM77737.1|gamma 1 hordein [Hordeum vulgare subsp. vulgare];gi|226755|prf||1604464Agamma hordein [Hordeum vulgare subsp. vulgare];gi|62484809|emb|CAI78902.1|putative gamma-gliadin [Triticum aestivum];gi|123464|sp|P17990.1|HOG1_HORVURecName: Full=Gamma-hordein-1 Flags: Precursor/gi|18980|emb|CAA31861.1|u…
Ta#S12923126	-0.15595	-0.1444	1.5186	0.3827	-0.7775	-0.15365	0.15385	0.31725	0.0832		4.6e-49	gi|445066187|gb|AGE13924.1|low-molecular-weight glutenin subunit [Triticum aestivum];gi|599126574|gb|AHN55167.1|low-molecular-weight glutenin subunit Glu-A3, partial [Triticum aestivum];gi|629514145|gb|AHY86058.1|low molecular weight glutenin subunit [Pseudoroegneria strigosa];gi|558706546|gb|AHA86553.1|low-molecular-weight glutenin subunit emmer-5 [Triticum dicoccoides];gi|558706544|gb|AHA86552.…
Ta#S13244116	-0.51965	-0.9234	1.4686	1.0123	1.543	0.84715	0.06145	-0.8261	-2.3791			No significant hit
Ta#S32426897	0.1168	0.1927	1.29215	0.27285	-0.56835	-0.19465	-0.551	-1.4188	0.3781		2.8e-64	gi|475580817|gb|EMT18700.1|hypothetical protein F775_05178 [Aegilops tauschii];gi|357167753|ref|XP_003581316.1|PREDICTED: cell number regulator 2 [Brachypodium distachyon]/gi|944047346|gb|KQJ82987.1|hypothetical protein BRADI_5g12460 [Brachypodium distachyon];gi|113564568|dbj|BAF14911.1|Os04g0461600, partial [Oryza sativa Japonica Group]/gi|937914636|dbj|BAS89555.1|Os04g0461600, partial [Oryza sa…
Ta#S32686707	0.01925	-0.44005	1.1441	-0.18975	0.57355	0.83385	-0.24275	-0.22305	-1.08545		1.2e-40	gi|326497395|dbj|BAK05787.1|predicted protein, partial [Hordeum vulgare subsp. vulgare];gi|1002856369|ref|XP_015692994.1|PREDICTED: LOW QUALITY PROTEIN: eukaryotic translation initiation factor 5B-like [Oryza brachyantha];gi|1002270730|ref|XP_015639685.1|PREDICTED: eukaryotic translation initiation factor 5B [Oryza sativa Japonica Group]/gi|222632768|gb|EEE64900.1|hypothetical protein OsJ_19759 […
Ta#S16214200	0.1127	-0.21375	1.1325	-0.8387	0.15695	0.4475	-0.3585	0.6623	-1.72595		3.5e-48	gi|475507905|gb|EMT05004.1|hypothetical protein F775_09062 [Aegilops tauschii];gi|474235205|gb|EMS59561.1|hypothetical protein TRIUR3_32662 [Triticum urartu];gi|475570044|gb|EMT15909.1|hypothetical protein F775_27489 [Aegilops tauschii];gi|475571457|gb|EMT16245.1|hypothetical protein F775_23883 [Aegilops tauschii]
Ta#S32217638	0.14295	-0.6664	1.0651	-1.1575	-0.5229	0.46755	-0.00855	-0.19505	-0.2722			No significant hit
Ta#S32513210	-0.42855	0.06505	1.00735	0.64455	0.9622	1.38635	0.4436	-0.4993	-1.28505		6e-23	gi|937937245|dbj|BAT12159.1|Os10g0571200, partial [Oryza sativa Japonica Group];gi|226492993|ref|NP_001141848.1|uncharacterized protein LOC100273990 [Zea mays]/gi|194706162|gb|ACF87165.1|unknown [Zea mays]/gi|414867843|tpg|DAA46400.1|TPA: pyruvate kinase [Zea mays];gi|414867844|tpg|DAA46401.1|TPA: hypothetical protein ZEAMMB73_780640 [Zea mays];gi|218185054|gb|EEC67481.1|hypothetical protein OsI_…
Ta#S32673941	-0.0921	-0.31445	0.9942	-0.6017	0.58275	0.76455	-0.50095	-0.1618	-1.57375		1.5e-49	gi|475621068|gb|EMT31326.1|hypothetical protein F775_23873 [Aegilops tauschii];gi|475156024|gb|EMT00124.1|hypothetical protein F775_08155 [Aegilops tauschii];gi|475598050|gb|EMT23813.1|hypothetical protein F775_31570 [Aegilops tauschii];gi|474224271|gb|EMS59364.1|hypothetical protein TRIUR3_34067 [Triticum urartu];gi|475611872|gb|EMT28239.1|hypothetical protein F775_30191 [Aegilops tauschii];gi|4…
Ta#S12915209	0.028	0.8889	0.9493	-0.5876	-0.5605	-1.19755	-0.28835	0.29575	0.4036		2.1e-48	gi|474150649|gb|EMS56927.1|Cysteine proteinase inhibitor 8 [Triticum urartu];gi|475485194|gb|EMT03165.1|Cysteine proteinase inhibitor 8 [Aegilops tauschii];gi|326515802|dbj|BAK07147.1|predicted protein [Hordeum vulgare subsp. vulgare];gi|109238659|emb|CAG38133.1|cystatin Hv-CPI12 [Hordeum vulgare subsp. vulgare];gi|475623222|gb|EMT32141.1|Cysteine proteinase inhibitor 8 [Aegilops tauschii];gi|109…
Ta#S37887409	-1.38405	-0.21705	0.8219	0.2334	0.99955	0.9054	-0.22335	-0.9272	-1.2446		4.1e-59	gi|475473547|gb|EMT02500.1|hypothetical protein F775_25153 [Aegilops tauschii]
Ta#S13170354	-0.5301	0.0523	0.82175	0.61085	0.1506	0.22635	0.4103	0.02205	-0.01085		5.2e-08	gi|475542096|gb|EMT09900.1|Putative aquaporin PIP2-2 [Aegilops tauschii];gi|474144566|gb|EMS56715.1|putative aquaporin PIP2-2 [Triticum urartu];gi|345649019|gb|AEO13898.1|aquaporin 7 [Triticum aestivum];gi|125540383|gb|EAY86778.1|hypothetical protein OsI_08158 [Oryza sativa Indica Group];gi|125582955|gb|EAZ23886.1|hypothetical protein OsJ_07605 [Oryza sativa Japonica Group];gi|750929729|gb|AJF348…
Ta#S16207811	0.7422	-0.09915	0.81725	-0.76185	0.0292	1.42935	-1.22335	1.5655	-2.25635		9.8e-32	gi|475611528|gb|EMT28115.1|hypothetical protein F775_00126 [Aegilops tauschii];gi|475567656|gb|EMT15322.1|hypothetical protein F775_06868 [Aegilops tauschii];gi|475321122|gb|EMT00221.1|hypothetical protein F775_31567 [Aegilops tauschii];gi|475606846|gb|EMT26523.1|hypothetical protein F775_04079 [Aegilops tauschii];gi|475621472|gb|EMT31491.1|hypothetical protein F775_42385 [Aegilops tauschii];gi|4…
Ta#S12948679	0.24925	0.0458	0.7332	0.4981	0.7433	1.4529	-0.3559	0.0418	-1.2212		8.1e-93	gi|473895655|gb|EMS48957.1|hypothetical protein TRIUR3_24659 [Triticum urartu];gi|669028530|emb|CDM82376.1|unnamed protein product [Triticum aestivum];gi|669031942|emb|CDM87183.1|unnamed protein product [Triticum aestivum];gi|475625349|gb|EMT32944.1|hypothetical protein F775_07212 [Aegilops tauschii]
Ta#S12922728	0.48725	0.82105	0.7113	-1.1245	-0.62795	-0.3943	0.3419	0.2856	-0.17705		6.1e-92	gi|474438874|gb|EMS68325.1|hypothetical protein TRIUR3_16780 [Triticum urartu];gi|475583570|gb|EMT19499.1|hypothetical protein F775_14471 [Aegilops tauschii];gi|474317551|gb|EMS62181.1|hypothetical protein TRIUR3_07055 [Triticum urartu];gi|473818588|gb|EMS46972.1|hypothetical protein TRIUR3_15003 [Triticum urartu];gi|473736638|gb|EMS45301.1|hypothetical protein TRIUR3_29738 [Triticum urartu];gi|4…
Ta#S22367180	-0.37475	-0.06155	0.6236	0.0406	1.05145	0.0632	-1.0847	-0.16155	0.2341		1.5e-97	gi|326522022|dbj|BAK04139.1|predicted protein [Hordeum vulgare subsp. vulgare];gi|357132544|ref|XP_003567889.1|PREDICTED: urease accessory protein G [Brachypodium distachyon]/gi|944069371|gb|KQK04855.1|hypothetical protein BRADI_2g16410 [Brachypodium distachyon];gi|219886115|gb|ACL53432.1|unknown [Zea mays];gi|413948497|gb|AFW81146.1|hypothetical protein ZEAMMB73_136429 [Zea mays];gi|670427583|re…
Ta#S15880157	0.2025	0.50715	0.5415	-0.75595	-0.76605	-1.7272	-1.1829	1.2266	0.01025		4.9e-34	gi|475533156|gb|EMT08338.1|hypothetical protein F775_25909 [Aegilops tauschii];gi|473734186|gb|EMS45233.1|hypothetical protein TRIUR3_23633 [Triticum urartu]
Ta#S50379263	-0.18055	-0.0844	0.53785	-0.47375	-0.6986	0.009	-0.07655	-1.11355	0.41985		5.7e-59	gi|475597900|gb|EMT23755.1|Allantoinase [Aegilops tauschii];gi|474213550|gb|EMS58955.1|Allantoinase [Triticum urartu];gi|326519184|dbj|BAJ96591.1|predicted protein [Hordeum vulgare subsp. vulgare];gi|944049698|gb|KQJ85339.1|hypothetical protein BRADI_5g26410 [Brachypodium distachyon];gi|944049697|gb|KQJ85338.1|hypothetical protein BRADI_5g26410 [Brachypodium distachyon];gi|1070908217|gb|OEL16853.…
Ta#S15881471	-0.1908	-0.15895	0.5018	-0.1734	-0.07425	0.49455	0.09095	0.1253	-1.279			No significant hit
Ta#S12881116	-1.00785	0.00255	0.49325	0.1234	0.75285	1.28685	0.38805	-0.1948	-1.2596		4.5e-32	gi|475473547|gb|EMT02500.1|hypothetical protein F775_25153 [Aegilops tauschii]
Ta#S50383082	-0.52905	0.36375	0.45725	0.43215	-0.1893	0.076	-0.03215	-1.2331	1.33515		3.6e-58	gi|475620648|gb|EMT31184.1|Histidine-containing phosphotransfer protein 1 [Aegilops tauschii];gi|326517757|dbj|BAK03797.1|predicted protein [Hordeum vulgare subsp. vulgare];gi|326491345|dbj|BAK05772.1|predicted protein [Hordeum vulgare subsp. vulgare];gi|37719728|gb|AAR01969.1|histidine-containing phosphotransfer protein [Triticum aestivum];gi|66267720|tpg|DAA05691.1|TPA_inf: histidine-containing…
Ta#S50384093	0.13335	0.35035	0.4224	-0.50595	-1.08975	-0.5855	-0.792	-1.0534	1.27075		9.7e-72	gi|475583109|gb|EMT19359.1|Mps one binder kinase activator-like protein 1 [Aegilops tauschii];gi|474428834|gb|EMS67845.1|hypothetical protein TRIUR3_34909 [Triticum urartu];gi|326525130|dbj|BAK07835.1|predicted protein [Hordeum vulgare subsp. vulgare];gi|475583108|gb|EMT19358.1|Mps one binder kinase activator-like protein 1 [Aegilops tauschii];gi|242035505|ref|XP_002465147.1|hypothetical protein …
Ta#S17985866	0.024	-1.07115	0.41645	-0.69365	-0.27835	0.12715	0.11455	0.0828	0.39715		6.2e-151	gi|669030930|emb|CDM85637.1|unnamed protein product [Triticum aestivum];gi|475562346|gb|EMT14002.1|26S protease regulatory subunit 6A-like protein [Aegilops tauschii];gi|514761174|ref|XP_004964721.1|PREDICTED: 26S protease regulatory subunit 6A homolog [Setaria italica]/gi|944245257|gb|KQL09551.1|hypothetical protein SETIT_006488mg [Setaria italica]/gi|1070980018|gb|OEL34222.1|26S protease regula…
Ta#S13046718	0.1682	-0.1728	0.4048	-0.9188	-1.42005	-0.2866	0.16785	-0.01195	0.1255		4.2e-133	gi|473822225|gb|EMS47051.1|hypothetical protein TRIUR3_06385 [Triticum urartu];gi|475564207|gb|EMT14476.1|hypothetical protein F775_11653 [Aegilops tauschii];gi|475564208|gb|EMT14477.1|hypothetical protein F775_26660 [Aegilops tauschii];gi|474373816|gb|EMS64051.1|hypothetical protein TRIUR3_19582 [Triticum urartu];gi|475497296|gb|EMT03997.1|hypothetical protein F775_30815 [Aegilops tauschii];gi|4…
Ta#S21612568	-0.22095	-0.28445	0.3851	-1.2494	-1.0123	0.1036	0.3065	0.2098	0.5929			No significant hit
Ta#S13159120	-0.07005	0.15515	0.36945	0.0454	0.35695	-0.09425	0.38555	0.9314	-1.75335			No significant hit
Ta#S13133952	0.25155	-0.04795	0.35205	0.2695	-1.2089	0.03415	-0.15615	-0.10655	0.17625			No significant hit
Ta#S32693287	1.1684	0.1209	0.34365	0.967	0.1683	0.355	0.0033	0.1239	-0.3346		4.1e-25	gi|475456295|gb|EMT01856.1|hypothetical protein F775_06056 [Aegilops tauschii]
Ta#S17898947	-0.0088	-0.3228	0.3235	-1.01725	-0.63635	-0.16145	-0.27085	-0.0762	0.2856		1.3e-140	gi|62321641|dbj|BAD95251.1|vacuolar-type H+-ATPase subunit B2 [Arabidopsis thaliana];gi|937923381|dbj|BAS98298.1|Os06g0568200, partial [Oryza sativa Japonica Group];gi|326493426|dbj|BAJ85174.1|predicted protein [Hordeum vulgare subsp. vulgare];gi|721654321|ref|XP_010234048.1|PREDICTED: V-type proton ATPase subunit B 2 [Brachypodium distachyon]/gi|944058475|gb|KQJ94065.1|hypothetical protein BRADI…
Ta#S12915665	0.1746	0.1001	0.3232	-0.06195	-0.42805	-0.06155	-0.0511	-1.598	0.79115			No significant hit
Ta#S13197763	-0.0305	-0.1973	0.31755	-0.0391	0.0829	0.28275	0.49715	0.67895	-1.27765			No significant hit
Ta#S32545509	-0.169	-0.0893	0.30805	0.1614	0.04245	0.4228	0.23635	0.08875	-1.1577		6.7e-25	gi|475479800|gb|EMT02811.1|hypothetical protein F775_06503 [Aegilops tauschii];gi|473960759|gb|EMS51081.1|hypothetical protein TRIUR3_04669 [Triticum urartu];gi|474449716|gb|EMS68800.1|hypothetical protein TRIUR3_09027 [Triticum urartu];gi|475620830|gb|EMT31252.1|hypothetical protein F775_01688 [Aegilops tauschii];gi|474264487|gb|EMS60647.1|hypothetical protein TRIUR3_25809 [Triticum urartu];gi|4…
Ta#S12961955	0.14335	-0.0592	0.30245	0.2769	0.01955	-0.05815	-0.72325	-0.6918	-1.69005		6.5e-49	gi|475549510|gb|EMT11264.1|hypothetical protein F775_12721 [Aegilops tauschii];gi|474216303|gb|EMS59071.1|hypothetical protein TRIUR3_00191 [Triticum urartu];gi|473751944|gb|EMS45630.1|hypothetical protein TRIUR3_21228 [Triticum urartu];gi|326524418|dbj|BAK00592.1|predicted protein [Hordeum vulgare subsp. vulgare];gi|475542236|gb|EMT09931.1|hypothetical protein F775_24242 [Aegilops tauschii];gi|3…
Ta#S13140225	-0.0797	0.08445	0.26445	0.8638	0.14355	-0.5151	-0.48915	-1.2636	0.2902		8.3e-19	gi|474238781|gb|EMS59683.1|hypothetical protein TRIUR3_05529 [Triticum urartu];gi|573957078|ref|XP_006660759.1|PREDICTED: uncharacterized protein LOC102707798 [Oryza brachyantha];gi|1002296982|ref|XP_015611926.1|PREDICTED: uncharacterized protein LOC4347412 [Oryza sativa Japonica Group]/gi|113631743|dbj|BAF25424.1|Os09g0483500 [Oryza sativa Japonica Group]/gi|125564164|gb|EAZ09544.1|hypothetical …
Ta#S32657364	0.37265	0.2245	0.24975	0.2571	-0.14355	0.13335	-0.1049	0.1811	-1.24925			No significant hit
Ta#S17883019	1.70125	0.5543	0.2428	-0.03625	-0.0643	0.0556	-0.1227	-0.0138	0.0808			No significant hit
Ta#S37919073	-0.14775	0.32045	0.23905	-1.01505	0.54785	0.48795	0.831	0.5376	-0.58945		2.2e-13	gi|475581576|gb|EMT18878.1|Putative LRR receptor-like serine/threonine-protein kinase [Aegilops tauschii];gi|474432023|gb|EMS68032.1|Aspartic proteinase nepenthesin-1 [Triticum urartu];gi|944074863|gb|KQK10347.1|hypothetical protein BRADI_2g53490 [Brachypodium distachyon];gi|475532596|gb|EMT08240.1|hypothetical protein F775_04378 [Aegilops tauschii];gi|45267888|gb|AAS55787.1|hypothetical protein …
Ta#S12931284	0.1784	-0.3096	0.23875	-1.35275	-0.2965	0.08645	-0.22995	-0.0691	-0.4891		3.3e-11	gi|599405018|ref|XP_007413092.1|hypothetical protein MELLADRAFT_90079 [Melampsora larici-populina 98AG31]/gi|599427384|ref|XP_007418191.1|hypothetical protein MELLADRAFT_95625 [Melampsora larici-populina 98AG31]/gi|328849357|gb|EGF98539.1|hypothetical protein MELLADRAFT_95625 [Melampsora larici-populina 98AG31]/gi|328854513|gb|EGG03645.1|hypothetical protein MELLADRAFT_90079 [Melampsora larici-po…
Ta#S32693086	-0.017	-0.79665	0.23715	0.29335	-1.04655	-0.1489	0.0022	-0.2968	-0.14475		5.9e-137	gi|669029409|emb|CDM83593.1|unnamed protein product [Triticum aestivum];gi|473890545|gb|EMS48626.1|CTD small phosphatase-like protein 2 [Triticum urartu];gi|475613402|gb|EMT28761.1|CTD small phosphatase-like protein 2 [Aegilops tauschii];gi|37538060|gb|AAQ92971.1|CTD-phosphatase-like protein [Hordeum vulgare subsp. vulgare]/gi|37538062|gb|AAQ92972.1|CTD-phosphatase-like protein [Hordeum vulgare s…
Ta#S12941513	0.25105	-0.12645	0.23125	0.3465	-0.1514	-0.2271	-0.0221	-0.23965	-1.0264		1e-71	gi|944081900|gb|KQK17252.1|hypothetical protein BRADI_1g33260 [Brachypodium distachyon];gi|992156693|gb|KXG20675.1|hypothetical protein SORBI_010G237500 [Sorghum bicolor];gi|473887029|gb|EMS48202.1|Ras-related protein RHN1 [Triticum urartu];gi|1002859767|ref|XP_015693996.1|PREDICTED: ras-related protein Rab5-like [Oryza brachyantha];gi|242093978|ref|XP_002437479.1|hypothetical protein SORBIDRAFT_…
Ta#S17881252	0.0813	-0.2854	0.19825	-1.097	-0.1785	0.34485	-0.125	-0.01015	0.27645		1.9e-82	gi|56403953|dbj|BAD77796.1|ribosomal L14 protein [Triticum aestivum]/gi|326488283|dbj|BAJ93810.1|predicted protein [Hordeum vulgare subsp. vulgare];gi|475474988|gb|EMT02549.1|50S ribosomal protein L14 [Aegilops tauschii];gi|474258380|gb|EMS60430.1|50S ribosomal protein L14 [Triticum urartu];gi|475600512|gb|EMT24553.1|50S ribosomal protein L14 [Aegilops tauschii];gi|357134017|ref|XP_003568616.1|PR…
Ta#S17896912	0.4501	0.0642	0.1908	-1.00065	0.6007	-0.28125	0.3136	0.10025	0.02575		7.2e-13	gi|646702906|gb|KDR11874.1|Chymotrypsin BI [Zootermopsis nevadensis];gi|184991891|emb|CAQ43070.2|putative puroindoline b protein [Triticum macha];gi|543446646|dbj|GAD76053.1|hypothetical protein VAZ01S_035_00610 [Vibrio azureus NBRC 104587];gi|696454592|ref|WP_033003753.1|serine protease [Vibrio azureus];gi|354496964|ref|XP_003510593.1|PREDICTED: mannan-binding lectin serine protease 2-like isofo…
Ta#S26024531	0.34665	-0.15165	0.18925	0.1653	-0.03835	-0.8727	-0.7581	-1.4561	-0.14455		3.6e-09	gi|63087730|emb|CAI93180.1|glycosyltransferase, partial [Triticum aestivum];gi|137017|sp|P16836.1|UL126_HCMVARecName: Full=Uncharacterized protein UL126 [Human herpesvirus 5 strain AD169]/gi|1780909|emb|CAA35328.1|HCMVUL126, partial [Human herpesvirus 5];gi|433338975|dbj|BAM73843.1|cytochrome P450, partial [Bombyx mori]
Ta#S12941714	0.5016	-0.18795	0.1887	-0.1129	0.07575	0.8954	0.0269	0.35375	-1.05885		2.5e-99	gi|475610740|gb|EMT27838.1|hypothetical protein F775_09961 [Aegilops tauschii];gi|474216117|gb|EMS59055.1|hypothetical protein TRIUR3_12746 [Triticum urartu];gi|944082161|gb|KQK17513.1|hypothetical protein BRADI_1g34940, partial [Brachypodium distachyon];gi|242046042|ref|XP_002460892.1|hypothetical protein SORBIDRAFT_02g037030 [Sorghum bicolor]/gi|241924269|gb|EER97413.1|hypothetical protein SORB…
Ta#S24513017	-0.154	-0.18185	0.17045	0.06415	0.7124	0.08725	-0.34265	-0.09415	-1.8939		1.8e-34	gi|2071947|gb|AAB53629.1|beta-galactosidase [Expression vector pBSII-LUCINT];gi|499099|gb|AAA73434.1|beta-galactosidase alpha-peptide (plasmid) [Cloning vector pDB31];gi|18766963|gb|AAL79196.1|AF480833_2beta galactosidase alpha [Cloning vector pNOT218];gi|155733607|gb|ABU39931.1|beta-galactosidase [Cloning vector pGreenII 0179];gi|155733602|gb|ABU39928.1|beta-galactosidase [Cloning vector pGreenI…
Ta#S32611510	0.22735	0.27345	0.14935	-0.1023	0.163	-0.54545	-0.2537	0.5212	1.61405			No significant hit
Ta#S17988209	-0.24985	-0.5526	-0.12625	0.52025	-0.039	0.21755	0.28315	0.04645	-1.0158		7.4e-101	gi|475497891|gb|EMT04040.1|hypothetical protein F775_01074 [Aegilops tauschii];gi|473936448|gb|EMS50140.1|hypothetical protein TRIUR3_33277 [Triticum urartu];gi|944047042|gb|KQJ82683.1|hypothetical protein BRADI_5g10440 [Brachypodium distachyon];gi|944047043|gb|KQJ82684.1|hypothetical protein BRADI_5g10440 [Brachypodium distachyon];gi|960490602|ref|XP_010239927.2|PREDICTED: uncharacterized protei…
Ta#S37869741	0.45845	0.0449	-0.64035	-0.0043	0.40455	0.2337	-0.4059	0.2164	1.7019		8e-136	gi|475396799|gb|EMT00756.1|Putative LRR receptor-like serine/threonine-protein kinase [Aegilops tauschii];gi|669027693|emb|CDM81233.1|unnamed protein product [Triticum aestivum];gi|475333574|gb|EMT00328.1|Putative LRR receptor-like serine/threonine-protein kinase [Aegilops tauschii];gi|475519171|gb|EMT06293.1|Putative LRR receptor-like serine/threonine-protein kinase [Aegilops tauschii];gi|475405…
Ta#S32608332	-0.5977	0.9472	-0.7419	0.17295	0.76315	-0.16075	0.54155	0.42955	1.5219			No significant hit
Ta#S12994064	0.371	-0.05495	-0.803	-0.4168	-0.08155	-0.5067	0.9131	-0.0292	1.8746		0.00016	gi|944245307|gb|KQL09601.1|hypothetical protein SETIT_008254mg [Setaria italica];gi|242058275|ref|XP_002458283.1|hypothetical protein SORBIDRAFT_03g030645, partial [Sorghum bicolor]
Ta#S32526677	-0.0188	0.06795	0.1401	-0.60535	-0.31805	-0.22025	-0.09635	-1.06055	0.34045		0	gi|475570667|gb|EMT16078.1|hypothetical protein F775_09910 [Aegilops tauschii];gi|357166344|ref|XP_003580679.1|PREDICTED: protein TSS [Brachypodium distachyon]/gi|944049308|gb|KQJ84949.1|hypothetical protein BRADI_5g23890 [Brachypodium distachyon];gi|1002262782|ref|XP_015635738.1|PREDICTED: protein TSS isoform X2 [Oryza sativa Japonica Group];gi|113565634|dbj|BAF15977.1|Os04g0645100, partial [Ory…
Ta#S32555458	-0.13205	0.06395	0.13025	-0.03055	0.09015	-0.1207	-0.17835	1.5482	0.55295		8.7e-18	gi|472902800|gb|EMS35719.1|hypothetical protein TRIUR3_27471 [Triticum urartu];gi|475555220|gb|EMT12390.1|hypothetical protein F775_31683 [Aegilops tauschii];gi|474366898|gb|EMS63549.1|hypothetical protein TRIUR3_07493 [Triticum urartu];gi|474366897|gb|EMS63548.1|hypothetical protein TRIUR3_07492 [Triticum urartu];gi|326519468|dbj|BAK00107.1|predicted protein [Hordeum vulgare subsp. vulgare];gi|4…
Ta#S17881524	-0.0497	0.0425	-0.11635	-0.18805	-0.24015	-0.44925	-0.08555	-1.0665	0.2494		4.2e-50	gi|475513442|gb|EMT05612.1|MLP-like protein 423 [Aegilops tauschii];gi|63021412|gb|AAY26389.1|salt tolerant protein [Triticum aestivum];gi|573939949|ref|XP_006652389.1|PREDICTED: MLP-like protein 423 [Oryza brachyantha];gi|125548641|gb|EAY94463.1|hypothetical protein OsI_16233 [Oryza sativa Indica Group];gi|1002259812|ref|XP_015634232.1|PREDICTED: MLP-like protein 423 [Oryza sativa Japonica Group…
Ta#S13215976	-0.05275	-0.2017	-0.30835	0.58885	-0.281	-0.3902	-0.2421	-1.4706	-0.1478		1.3e-40	gi|521772445|gb|EPQ64079.1|3-hydroxyisobutyryl-CoA hydrolase [Blumeria graminis f. sp. tritici 96224];gi|528301112|emb|CCU75087.1|3-hydroxyisobutyryl-CoA hydrolase [Blumeria graminis f. sp. hordei DH14];gi|636755227|ref|XP_008079787.1|ClpP/crotonase [Glarea lozoyensis ATCC 20868]/gi|512204347|gb|EPE33170.1|ClpP/crotonase [Glarea lozoyensis ATCC 20868];gi|1069951824|ref|XP_018291733.1|hypothetical…
Ta#S13134428	0.3371	0.06665	-0.3406	0.02555	0.08535	-0.12595	-0.12995	-1.0687	-0.27105		1.2e-08	gi|475489016|gb|EMT03401.1|Phytosulfokine receptor 1 [Aegilops tauschii];gi|473983273|gb|EMS51613.1|Phytosulfokine receptor 1 [Triticum urartu];gi|475606088|gb|EMT26274.1|Xyloglucan galactosyltransferase KATAMARI1-like protein [Aegilops tauschii]
Ta#S24513365	0.4674	0.01285	-0.5861	-0.3593	-0.0872	-0.32995	-0.07705	-1.0709	0.06975		0	gi|937905494|dbj|BAS80548.1|Os02g0709400, partial [Oryza sativa Japonica Group];gi|158829431|gb|ABW81402.1|calpain protease [Hordeum vulgare subsp. vulgare];gi|937905495|dbj|BAS80549.1|Os02g0709400, partial [Oryza sativa Japonica Group];gi|475625675|gb|EMT33050.1|Calpain-3 [Aegilops tauschii];gi|357137241|ref|XP_003570209.1|PREDICTED: calpain-type cysteine protease ADL1 [Brachypodium distachyon]/…
Ta#S37842587	0.30735	0.51555	-0.42745	1.1662	0.24985	-0.31755	-1.0111	-0.12795	0.26215		1.5e-104	gi|327179121|gb|AEA30111.1|gibberellin 2-oxidase [Triticum aestivum]/gi|380851113|gb|AFE86000.1|gibberellin 2-oxidase 3 isozyme A1 [Triticum aestivum]/gi|440577520|emb|CBX45603.1|GA2ox3-1 protein [Triticum aestivum];gi|380851109|gb|AFE85998.1|gibberellin 2-oxidase 3 isozyme D1 [Triticum aestivum]/gi|410718360|gb|AFV79561.1|gibberellin 2-oxidase 1-1 [Triticum aestivum]/gi|410718362|gb|AFV79562.1|g…
Ta#S50387923	-0.2545	-0.6805	-0.7436	-0.62975	-0.76665	-0.69585	-1.00375	-0.72585	-0.0586			No significant hit
Ta#S32682842	0.04175	0.14885	0.1693	0.3525	0.08325	1.18125	2.109	1.67135	-0.1976		2.7e-86	gi|473979984|gb|EMS51510.1|hypothetical protein TRIUR3_31593 [Triticum urartu];gi|357163736|ref|XP_003579829.1|PREDICTED: 23.2 kDa heat shock protein-like [Brachypodium distachyon]/gi|944047171|gb|KQJ82812.1|hypothetical protein BRADI_5g11110 [Brachypodium distachyon];gi|836007285|ref|XP_012703263.1|PREDICTED: 23.2 kDa heat shock protein-like [Setaria italica]/gi|836007290|ref|XP_012703264.1|PRED…
Ta#S12962674	0.436	-0.4685	-0.3437	0.1255	-0.63575	-1.3687	-0.42435	-0.30485	0.6805		6.1e-131	gi|374530932|gb|AEP83812.2|cysteine endopeptidase EP8 [Secale cereale x Triticum turgidum subsp. durum];gi|475614495|gb|EMT29100.1|Vignain [Aegilops tauschii];gi|2224808|emb|CAB09697.1|cysteine endopeptidase EP-A [Hordeum vulgare subsp. vulgare]/gi|326502180|dbj|BAK06781.1|predicted protein [Hordeum vulgare subsp. vulgare];gi|2224812|emb|CAB09699.1|cysteine endopeptidase EP-A [Hordeum vulgare sub…
Ta#S32688355	0.07695	-0.30605	-0.4351	-0.8209	-0.4699	-1.1305	-0.2545	-0.4444	-0.2736		2.3e-152	gi|475521589|gb|EMT06645.1|Glycerophosphoryl diester phosphodiesterase [Aegilops tauschii];gi|475507604|gb|EMT04962.1|Glycerophosphoryl diester phosphodiesterase [Aegilops tauschii];gi|326519012|dbj|BAJ92666.1|predicted protein [Hordeum vulgare subsp. vulgare];gi|474393620|gb|EMS65566.1|Glycerophosphoryl diester phosphodiesterase [Triticum urartu];gi|944078903|gb|KQK14255.1|hypothetical protein B…
Ta#S12923494	-0.29475	-0.11415	-0.48535	-0.40005	-0.3259	-1.3478	-0.8813	0.0651	0.89535		0	gi|18146821|dbj|BAB82469.1|sucrose:fructan 6-fructosyltransferase [Triticum aestivum];gi|60729576|pir||JC7905fructan 6-fructosyltransferase - wheat [Triticum aestivum];gi|197726088|gb|ACH73195.1|sucrose:fructan 6-fructosyltransferase [Triticum turgidum subsp. durum];gi|197726084|gb|ACH73193.1|sucrose:fructan 6-fructosyltransferase [Aegilops searsii];gi|197726082|gb|ACH73192.1|sucrose:fructan 6-fr…
Ta#S16058439	-0.54275	-0.00915	-0.48605	-0.4681	-0.24725	-1.2144	-0.53185	-0.74385	0.5999		0	gi|305380465|gb|ACI43225.3|sucrose:fructan 6-fructosyltransferase [Triticum aestivum];gi|197726082|gb|ACH73192.1|sucrose:fructan 6-fructosyltransferase [Triticum urartu];gi|475537000|gb|EMT09010.1|6(G)-fructosyltransferase [Aegilops tauschii];gi|388330680|gb|AFK29573.1|sucrose: fructan 6-fructosyltransferase [Triticum aestivum];gi|197726086|gb|ACH73194.1|sucrose:fructan 6-fructosyltransferase [Ae…
Ta#S16234262	0.15445	0.17525	-0.60095	-0.1444	-0.31655	-2.48665	-0.2983	0.0947	0.15995		2.4e-69	gi|944081426|gb|KQK16778.1|hypothetical protein BRADI_1g30527 [Brachypodium distachyon];gi|326514072|dbj|BAJ92186.1|predicted protein [Hordeum vulgare subsp. vulgare];gi|721613076|ref|XP_003563304.2|PREDICTED: phosphoenolpyruvate phosphatase [Brachypodium distachyon];gi|1002279349|ref|XP_015643989.1|PREDICTED: phosphoenolpyruvate phosphatase [Oryza sativa Japonica Group]/gi|1002279351|ref|XP_0156…
Ta#S12893420	0.1349	-0.37195	0.1776	1.0314	1.56205	-0.11865	0.2145	0.95865	0.32305		0.00075	gi|47827195|dbj|BAD21121.1|puroindoline a like protein, partial [Triticum aestivum]/gi|48093961|gb|AAT40243.1|similar to puroindoline a, partial [Triticum aestivum]
Ta#S24623202	-0.18535	0.5966	0.0976	-0.79575	-1.20485	-0.38785	-0.00035	-0.4535	-0.20525		9.6e-148	gi|475549213|gb|EMT11215.1|Trehalose-phosphate phosphatase [Aegilops tauschii];gi|474369519|gb|EMS63759.1|Trehalose-phosphate phosphatase [Triticum urartu];gi|357136889|ref|XP_003570035.1|PREDICTED: probable trehalose-phosphate phosphatase 1 [Brachypodium distachyon]/gi|960473825|ref|XP_014755586.1|PREDICTED: probable trehalose-phosphate phosphatase 1 [Brachypodium distachyon]/gi|944065049|gb|KQK…
Ta#S32675727	-0.07955	-0.04695	0.02765	0.37135	1.93905	0.51925	-0.49855	-0.3201	0.11625		7.7e-32	gi|110289497|gb|ABB47941.2|retrotransposon protein, putative, unclassified [Oryza sativa Japonica Group];gi|13310887|gb|AAG13591.2|AC051633_7putative gag/pol polyprotein [Oryza sativa Japonica Group];gi|20042923|gb|AAM08751.1|AC025098_18Putative copia-type polyprotein [Oryza sativa Japonica Group];gi|721629343|ref|XP_010229988.1|PREDICTED: uncharacterized protein LOC104582265 [Brachypodium distac…
Ta#S17984734	0.8073	-0.43285	0.00575	-0.4178	-1.39505	0.6964	0.0541	0.6406	0.13795			No significant hit
Ta#S32665125	-0.4061	0.14985	-0.19605	0.0362	1.95105	0.5272	-0.34505	-0.1462	0.1635			No significant hit
Ta#S17985817	0.20085	-0.3533	-0.6767	-0.34875	-1.02125	0.61625	0.56545	0.36515	0.09465		1.3e-137	gi|473741081|gb|EMS45373.1|putative protein transport Sec1a [Triticum urartu];gi|475603264|gb|EMT25362.1|Putative protein transport Sec1a [Aegilops tauschii];gi|721689821|ref|XP_010239737.1|PREDICTED: probable protein transport Sec1a [Brachypodium distachyon]/gi|944046352|gb|KQJ81993.1|hypothetical protein BRADI_5g04686 [Brachypodium distachyon];gi|242072526|ref|XP_002446199.1|hypothetical protei…
Ta#S13114478	-0.0175	-0.0658	-0.81	0.17585	-1.19795	-2.03775	-1.6211	-0.96065	0.0812			No significant hit
Ta#S32691388	-0.04125	-0.6424	-0.94245	-0.59855	-1.02565	-1.4876	-1.26595	-1.6871	0.52055		4e-72	gi|473808483|gb|EMS46732.1|Phosphomethylpyrimidine synthase [Triticum urartu];gi|357119153|ref|XP_003561310.1|PREDICTED: phosphomethylpyrimidine synthase, chloroplastic [Brachypodium distachyon]/gi|960455788|ref|XP_014752256.1|PREDICTED: phosphomethylpyrimidine synthase, chloroplastic [Brachypodium distachyon]/gi|944078444|gb|KQK13796.1|hypothetical protein BRADI_1g12550 [Brachypodium distachyon]…
Ta#S34818512	-0.0075	-0.31835	0.1552	-1.236	-0.2705	-0.1312	-0.20995	0.0585	-0.236		0	gi|58198731|gb|AAW66005.1|Ca2+ binding protein cbp1 [Triticum aestivum];gi|475614876|gb|EMT29227.1|hypothetical protein F775_08532 [Aegilops tauschii];gi|357150058|ref|XP_003575326.1|PREDICTED: LETM1 and EF-hand domain-containing protein 1, mitochondrial-like [Brachypodium distachyon]/gi|960480615|ref|XP_014756889.1|PREDICTED: LETM1 and EF-hand domain-containing protein 1, mitochondrial-like [Bra…
Ta#S15902821	0.09175	0.31	0.07105	-1.1235	0.2787	-0.2726	-0.2159	0.07975	-0.2659		4.3e-48	gi|992171177|gb|KXG31439.1|hypothetical protein SORBI_004G359600 [Sorghum bicolor];gi|992171178|gb|KXG31440.1|hypothetical protein SORBI_004G359600 [Sorghum bicolor];gi|992171179|gb|KXG31441.1|hypothetical protein SORBI_004G359600 [Sorghum bicolor];gi|413939629|gb|AFW74180.1|hypothetical protein ZEAMMB73_807926 [Zea mays];gi|1002238826|ref|XP_015623636.1|PREDICTED: epimerase family protein SDR39U…
Ta#S22391027	-0.0285	-0.19745	0.0335	-1.0364	-0.07595	0.38975	0.0656	-0.7739	0.1967		6.6e-143	gi|473983565|gb|EMS51623.1|hypothetical protein TRIUR3_34274 [Triticum urartu];gi|475373835|gb|EMT00580.1|hypothetical protein F775_07010 [Aegilops tauschii];gi|326524137|dbj|BAJ97079.1|predicted protein [Hordeum vulgare subsp. vulgare];gi|670404727|ref|XP_008644029.1|PREDICTED: uncharacterized protein LOC100383018 isoform X2 [Zea mays];gi|242064232|ref|XP_002453405.1|hypothetical protein SORBIDR…
Ta#S18006862	-0.30515	0.09215	-0.002	-1.7056	0.1291	-0.28635	-0.13825	-0.1672	-0.18765		2.4e-62	gi|357123119|ref|XP_003563260.1|PREDICTED: uncharacterized protein LOC100844750 [Brachypodium distachyon]/gi|944081333|gb|KQK16685.1|hypothetical protein BRADI_1g29970 [Brachypodium distachyon];gi|326497925|dbj|BAJ94825.1|predicted protein, partial [Hordeum vulgare subsp. vulgare];gi|242097102|ref|XP_002439041.1|hypothetical protein SORBIDRAFT_10g030440 [Sorghum bicolor];gi|212720789|ref|NP_00113…
Ta#S32617349	-0.23215	0.28215	-0.00625	-1.1022	0.36235	0.3589	-0.02025	-0.26485	-0.09715		1.8e-94	gi|475381688|gb|EMT00643.1|Early nodulin-like protein 2 [Aegilops tauschii];gi|721628690|ref|XP_010229821.1|PREDICTED: cucumber peeling cupredoxin-like [Brachypodium distachyon]/gi|944082672|gb|KQK18024.1|hypothetical protein BRADI_1g38105 [Brachypodium distachyon];gi|474093458|gb|EMS54966.1|Early nodulin-like protein 1 [Triticum urartu];gi|721654481|ref|XP_010234076.1|PREDICTED: uclacyanin-3-lik…
Ta#S13147740	0.16405	-0.05185	-0.02185	-1.0947	0.7102	0.10445	0.18295	-0.18955	-0.52235		7.7e-36	gi|194691390|gb|ACF79779.1|unknown [Zea mays];gi|874507418|ref|NP_001131387.2|uncharacterized protein LOC100192713 [Zea mays]/gi|413954126|gb|AFW86775.1|putative RING zinc finger domain superfamily protein [Zea mays];gi|1070946749|gb|OEL24578.1|E3 ubiquitin-protein ligase [Dichanthelium oligosanthes];gi|242093210|ref|XP_002437095.1|hypothetical protein SORBIDRAFT_10g021050 [Sorghum bicolor]/gi|24…
Ta#S12988443	0.37615	0.2221	-0.02245	-1.10275	-0.4438	-0.12635	0.3533	-0.0631	-0.0028			No significant hit
Ta#S12922519	-0.0487	0.05215	-0.0356	-1.2271	-0.8487	-0.51535	0.3279	0.6374	0.66415		3.4e-82	gi|474317551|gb|EMS62181.1|hypothetical protein TRIUR3_07055 [Triticum urartu];gi|473818588|gb|EMS46972.1|hypothetical protein TRIUR3_15003 [Triticum urartu];gi|475595349|gb|EMT23009.1|hypothetical protein F775_16643 [Aegilops tauschii];gi|473818589|gb|EMS46973.1|hypothetical protein TRIUR3_15004 [Triticum urartu];gi|475583570|gb|EMT19499.1|hypothetical protein F775_14471 [Aegilops tauschii];gi|4…
Ta#S12957382	-0.0131	-0.0538	-0.06565	-1.1696	-0.44815	-0.0372	0.0656	0.2891	0.1184			No significant hit
Ta#S13221549	0.24995	0.2728	-0.1316	-1.1512	0.03645	-0.0778	0.0266	-0.0985	-0.0428		1.3e-22	gi|475559660|gb|EMT13391.1|hypothetical protein F775_08522 [Aegilops tauschii];gi|474449762|gb|EMS68807.1|hypothetical protein TRIUR3_10567 [Triticum urartu];gi|326530936|dbj|BAK01266.1|predicted protein, partial [Hordeum vulgare subsp. vulgare];gi|474389581|gb|EMS65236.1|hypothetical protein TRIUR3_32533 [Triticum urartu];gi|669027675|emb|CDM81198.1|unnamed protein product [Triticum aestivum];gi…
Ta#S32588788	0.21345	-0.0461	-0.13305	-1.10935	0.29005	0.372	0.01565	-0.42345	-0.11335			No significant hit
Ta#S26021691	0.2669	-0.3203	-0.1872	-1.05625	-0.2845	0.10605	-0.16235	0.00315	0.487		1.4e-90	gi|474353607|gb|EMS63065.1|Oxysterol-binding protein-related protein 2A [Triticum urartu];gi|475554052|gb|EMT12148.1|Oxysterol-binding protein-C2F12.05c-like protein [Aegilops tauschii];gi|357114482|ref|XP_003559029.1|PREDICTED: oxysterol-binding protein-related protein 1B-like [Brachypodium distachyon]/gi|944088779|gb|KQK24131.1|hypothetical protein BRADI_1g78320 [Brachypodium distachyon];gi|193…
Ta#S16205974	0.1231	-0.58545	-0.196	-1.11985	0.4119	-0.07885	0.35985	0.258	-0.6596		1.1e-22	gi|475598473|gb|EMT23949.1|Putative LRR receptor-like serine/threonine-protein kinase [Aegilops tauschii];gi|326488177|dbj|BAJ89927.1|predicted protein [Hordeum vulgare subsp. vulgare];gi|52626611|emb|CAH56436.1|somatic embryogenesis receptor-like kinase 2 [Poa pratensis];gi|52626613|emb|CAH56437.1|somatic embryogenesis receptor-like kinase 1 [Poa pratensis];gi|960482133|ref|XP_014757168.1|PREDIC…
Ta#S32645137	0.02205	0.1457	-0.2328	-1.00155	-0.1161	0.0354	-0.12905	-0.2941	-0.25215		9.6e-68	gi|669030681|emb|CDM85289.1|unnamed protein product [Triticum aestivum];gi|475564650|gb|EMT14577.1|hypothetical protein F775_06260 [Aegilops tauschii];gi|669030688|emb|CDM85308.1|unnamed protein product [Triticum aestivum]
Ta#S32569717	0.3898	0.08425	-0.26865	-1.22545	0.02665	0.4858	-0.6045	-0.01075	-0.63325		4.4e-108	gi|68655475|emb|CAJ01709.1|chromomethylase 2, partial [Hordeum vulgare subsp. vulgare];gi|474115999|gb|EMS55852.1|DNA (cytosine-5)-methyltransferase CMT2 [Triticum urartu];gi|937917967|dbj|BAS92885.1|Os05g0224800, partial [Oryza sativa Japonica Group];gi|57863807|gb|AAW56861.1|unknow protein [Oryza sativa Japonica Group]/gi|255676144|dbj|BAF16871.2|Os05g0224800 [Oryza sativa Japonica Group];gi|47…
Ta#S13143195	-0.3956	0.1863	-0.2952	-1.11615	-0.5579	-0.83795	-0.81065	-0.02635	-0.02705		2e-19	gi|194699776|gb|ACF83972.1|unknown [Zea mays]/gi|414589856|tpg|DAA40427.1|TPA: protein pob [Zea mays];gi|226492074|ref|NP_001149652.1|protein pob [Zea mays]/gi|195629030|gb|ACG36247.1|protein pob [Zea mays];gi|195626636|gb|ACG35148.1|protein pob [Zea mays];gi|514731688|ref|XP_004957244.1|PREDICTED: ER membrane protein complex subunit 3 [Setaria italica]/gi|944260878|gb|KQL25135.1|hypothetical pro…
Ta#S32591018	0.02095	-0.0153	-0.30225	-1.08245	0.0336	0.08455	-0.0179	0.0313	0.55335			No significant hit
Ta#S13120490	0.2688	-0.23905	-0.3358	-1.13175	-0.1024	-0.7697	0.05685	0.18015	0.07405		3.3e-40	gi|475581113|gb|EMT18753.1|hypothetical protein F775_15338 [Aegilops tauschii];gi|669030943|emb|CDM85654.1|unnamed protein product [Triticum aestivum];gi|669030948|emb|CDM85664.1|unnamed protein product [Triticum aestivum];gi|357134380|ref|XP_003568795.1|PREDICTED: F-box/FBD/LRR-repeat protein At5g22660-like [Brachypodium distachyon]/gi|721639914|ref|XP_010231640.1|PREDICTED: F-box/FBD/LRR-repeat…
Ta#S12996641	-0.5555	-0.02115	-0.34375	-1.07905	0.20605	0.01305	0.46785	-0.22105	-0.0523		7.8e-13	gi|474213779|gb|EMS58974.1|hypothetical protein TRIUR3_16137 [Triticum urartu];gi|475621146|gb|EMT31364.1|hypothetical protein F775_02127 [Aegilops tauschii];gi|475612820|gb|EMT28552.1|TOM1-like protein 2 [Aegilops tauschii]
Ta#S37891714	-0.03405	-0.1966	-0.34855	-1.22015	-0.3269	0.0885	0.3436	-0.7919	-0.0935		4.9e-38	gi|473923435|gb|EMS49776.1|Iron sulfur cluster assembly protein 1, mitochondrial [Triticum urartu];gi|475542059|gb|EMT09895.1|Anthranilate N-benzoyltransferase protein 1 [Aegilops tauschii];gi|473887973|gb|EMS48299.1|BTB/POZ and MATH domain-containing protein 1 [Triticum urartu];gi|474018235|gb|EMS52762.1|hypothetical protein TRIUR3_18940 [Triticum urartu];gi|475550663|gb|EMT11489.1|Myotubularin-…
Ta#S17879065	0.44095	-0.5695	-0.3628	-1.0694	-0.23215	0.0617	0.22525	-0.27525	0.51755		5.2e-49	gi|475584224|gb|EMT19707.1|Serine/threonine-protein kinase HT1 [Aegilops tauschii];gi|326525853|dbj|BAJ93103.1|predicted protein [Hordeum vulgare subsp. vulgare];gi|357124238|ref|XP_003563810.1|PREDICTED: serine/threonine-protein kinase HT1 [Brachypodium distachyon]/gi|944077148|gb|KQK12500.1|hypothetical protein BRADI_1g04080 [Brachypodium distachyon];gi|474227375|gb|EMS59502.1|Serine/threonine-…
Ta#S13130439	0.14195	0.49805	-0.43465	-1.2053	-0.6068	0.778	-0.2687	0.1284	0.01815			No significant hit
Ta#S17990054	0.1755	0.67325	-0.7758	-1.1936	-0.2518	-0.6331	0.39685	0.10125	0.20185		6.8e-71	gi|475497046|gb|EMT03967.1|GDSL esterase/lipase [Aegilops tauschii];gi|669029581|emb|CDM83832.1|unnamed protein product [Triticum aestivum];gi|475567166|gb|EMT15204.1|GDSL esterase/lipase [Aegilops tauschii];gi|326502684|dbj|BAJ98970.1|predicted protein [Hordeum vulgare subsp. vulgare];gi|357141006|ref|XP_003572041.1|PREDICTED: GDSL esterase/lipase At5g45910 [Brachypodium distachyon]/gi|944058660…
Ta#S13194195	0.1128	-0.1113	-1.0181	-0.23285	-0.72325	0.0987	-0.2545	-0.4704	-0.4323			No significant hit
Ta#S17987781	-0.2166	0.3638	-1.01925	-0.10185	0.01725	-0.10015	-0.30625	-0.1015	0.40295		1.9e-115	gi|1070970946|gb|OEL31758.1|DNA-directed RNA polymerase V subunit 5A [Dichanthelium oligosanthes];gi|357155279|ref|XP_003577067.1|PREDICTED: DNA-directed RNA polymerase V subunit 5A-like [Brachypodium distachyon]/gi|944056716|gb|KQJ92354.1|hypothetical protein BRADI_4g43080 [Brachypodium distachyon];gi|514807584|ref|XP_004978645.1|PREDICTED: DNA-directed RNA polymerase V subunit 5A-like [Setaria …
Ta#S17980785	0.2295	-0.45555	-1.03885	-0.4843	-0.37625	-0.1815	-0.2486	0.4403	0.2827			No significant hit
Ta#S17984278	0.10305	-0.8517	-1.1344	-0.9676	-0.48865	-0.12375	0.04185	-0.24445	0.59665		1.3e-113	gi|17887465|gb|AAL40895.1|phosphoethanolamine methyltransferase [Triticum aestivum];gi|475596031|gb|EMT23241.1|Phosphoethanolamine N-methyltransferase 1 [Aegilops tauschii];gi|514825944|gb|AGO59019.1|heat responsive transcription factor protein, partial [Triticum aestivum];gi|983657333|gb|AMB37306.1|phosphoethanolamine N-methyltransferase [Leymus mollis];gi|475596030|gb|EMT23240.1|Phosphoethanola…
Ta#S12992090	0.04575	-0.60475	-1.16715	-0.58325	0.08655	0.22615	0.00495	0.02575	-0.5168			No significant hit
Ta#S32591501	-0.1118	-0.42365	-1.6716	-0.56665	0.2631	0.059	0.1165	-0.1285	0.30755		8.1e-32	gi|475503258|gb|EMT04519.1|hypothetical protein F775_08037 [Aegilops tauschii];gi|473909529|gb|EMS49478.1|hypothetical protein TRIUR3_07253 [Triticum urartu];gi|473909530|gb|EMS49479.1|hypothetical protein TRIUR3_07255 [Triticum urartu];gi|475624005|gb|EMT32436.1|hypothetical protein F775_17904 [Aegilops tauschii];gi|326517780|dbj|BAK03808.1|predicted protein [Hordeum vulgare subsp. vulgare];gi|4…
Ta#S18010266	0.2568	-0.71435	-1.0212	-1.1891	-0.5301	-0.2246	0.3564	-0.72835	0.5893			No significant hit
Ta#S37949013	0.05005	-0.2179	-1.0411	-1.1244	-1.74085	-1.44145	0.9136	-0.1611	2.30705			No significant hit
Ta#S26026719	-0.36165	-1.04395	0.16825	0.4497	-0.1661	0.03875	0.3377	-0.33815	-0.02045		3.6e-132	gi|326494092|dbj|BAJ85508.1|predicted protein [Hordeum vulgare subsp. vulgare];gi|11993907|gb|AAG42150.1|26S proteasome RPT6a subunit [Dactylis glomerata];gi|721654105|ref|XP_003571095.2|PREDICTED: 26S protease regulatory subunit 8 homolog A [Brachypodium distachyon]/gi|944058363|gb|KQJ93953.1|hypothetical protein BRADI_3g07700 [Brachypodium distachyon];gi|1070995844|gb|OEL37856.1|26S protease re…
Ta#S17988450	-0.11505	-1.00835	0.13215	0.03665	-0.0267	-0.2867	-0.31475	0.37125	-0.15895		1.3e-130	gi|473989697|gb|EMS51814.1|Eukaryotic translation initiation factor 4E type 3 [Triticum urartu];gi|442580966|sp|A3RCV9.1|IF4E3_WHEATRecName: Full=Eukaryotic translation initiation factor NCBP AltName: Full=Novel cap-binding protein Short=nCBP AltName: Full=mRNA cap-binding protein/gi|126513556|gb|ABO15890.1|translation initiation factor nCBP [Triticum aestivum];gi|475550808|gb|EMT11517.1|Eukaryot…
Ta#S16217255	0.0671	-1.1407	0.08745	0.3258	-0.428	0.2106	0.04155	-0.28	0.0186		7.6e-72	gi|937911963|dbj|BAS86883.1|Os03g0800100 [Oryza sativa Japonica Group];gi|475596167|gb|EMT23285.1|hypothetical protein F775_09659 [Aegilops tauschii];gi|474054174|gb|EMS53734.1|hypothetical protein TRIUR3_20409 [Triticum urartu];gi|357115020|ref|XP_003559291.1|PREDICTED: cactin [Brachypodium distachyon]/gi|944077304|gb|KQK12656.1|hypothetical protein BRADI_1g05170 [Brachypodium distachyon];gi|100…
Ta#S37846392	-0.50475	-1.0863	0.023	0.2665	-0.1337	-0.51175	0.21155	-0.03635	0.06825			No significant hit
Ta#S13192155	0.50885	-1.0072	-0.0031	0.12495	0.36055	0.23085	0.10965	-0.32775	0.32295		3e-31	gi|1488525|emb|CAA89997.1|ribulosebiphosphate carboxylase (chloroplast) [Bromus inermis];gi|31087887|gb|AAN27978.1|ribulose-1,5-bisphosphate carboxylase/oxygenase large subunit (chloroplast) [Hordeum patagonicum subsp. setifolium];gi|31087907|gb|AAN27988.1|ribulose-1,5-bisphosphate carboxylase/oxygenase large subunit (chloroplast) [Hordeum bogdanii];gi|884999372|ref|YP_009157132.1|ribulose-1,5-bi…
Ta#S17986713	0.2143	-1.4664	-0.1328	-0.4712	0.0767	0.21925	-0.177	-0.0774	0.44525		1e-111	gi|475537231|gb|EMT09042.1|LIM domain and RING finger protein [Aegilops tauschii];gi|474048950|gb|EMS53565.1|hypothetical protein TRIUR3_20112 [Triticum urartu];gi|326502948|dbj|BAJ99102.1|predicted protein, partial [Hordeum vulgare subsp. vulgare];gi|326504438|dbj|BAJ91051.1|predicted protein, partial [Hordeum vulgare subsp. vulgare];gi|721633326|ref|XP_010230698.1|PREDICTED: E3 ubiquitin-protei…
Ta#S13181339	0.61205	-1.09905	-0.1432	0.0307	0.71525	0.19455	-0.16255	-0.45035	0.265		7.4e-24	gi|818945199|gb|AKG48758.1|ribulose-1,5-bisphosphate carboxylase/oxygenase large subunit, partial (chloroplast) [Carex striatula];gi|818945201|gb|AKG48759.1|ribulose-1,5-bisphosphate carboxylase/oxygenase large subunit, partial (chloroplast) [Carex verrucosa];gi|818945327|gb|AKG48822.1|ribulose-1,5-bisphosphate carboxylase/oxygenase large subunit, partial (chloroplast) [Cyperus croceus];gi|818945…
Ta#S26026202	0.1207	-1.61395	-0.1831	0.3695	-0.20285	-0.0649	-0.04155	-0.4282	-0.32955		2e-118	gi|475585136|gb|EMT19976.1|Soluble inorganic pyrophosphatase [Aegilops tauschii];gi|388271212|gb|AFK26595.1|inorganic pyrophosphotase [Triticum aestivum]/gi|474201211|gb|EMS58489.1|Soluble inorganic pyrophosphatase [Triticum urartu];gi|721666731|ref|XP_010235863.1|PREDICTED: soluble inorganic pyrophosphatase [Brachypodium distachyon]/gi|944065343|gb|KQK00934.1|hypothetical protein BRADI_3g52740 […
Ta#S32611840	0.10005	-1.00345	-0.3314	-0.28775	0.26435	-0.54215	0.0027	0.0871	0.03325		3.6e-149	gi|514816850|ref|XP_004983160.1|PREDICTED: F-box/kelch-repeat protein At1g55270 [Setaria italica];gi|218184500|gb|EEC66927.1|hypothetical protein OsI_33535 [Oryza sativa Indica Group];gi|475578748|gb|EMT18179.1|hypothetical protein F775_31347 [Aegilops tauschii];gi|242034479|ref|XP_002464634.1|hypothetical protein SORBIDRAFT_01g022240 [Sorghum bicolor]/gi|241918488|gb|EER91632.1|hypothetical prot…
Ta#S12926244	0.24585	-1.23435	-0.34325	0.62245	-0.22635	0.2702	-0.19185	-0.46835	0.1889		8.2e-118	gi|326489725|dbj|BAK01843.1|predicted protein [Hordeum vulgare subsp. vulgare]/gi|326518744|dbj|BAJ92533.1|predicted protein [Hordeum vulgare subsp. vulgare];gi|414585536|tpg|DAA36107.1|TPA: hypothetical protein ZEAMMB73_252679 [Zea mays];gi|116310118|emb|CAH67136.1|B0402A04.3 [Oryza sativa Indica Group];gi|357165834|ref|XP_003580509.1|PREDICTED: 26S proteasome non-ATPase regulatory subunit 1 hom…
Ta#S13205940	0.066	-1.02965	-0.64415	0.1481	-0.4299	0.12505	0.5318	0.27745	0.2569			No significant hit
Ta#S32595976	0.20705	-1.31885	-0.65	-0.15125	-0.38405	0.2632	-0.11845	-0.1326	0.2389		1.4e-62	gi|475617865|gb|EMT30273.1|Cortical cell-delineating protein [Aegilops tauschii];gi|474226771|gb|EMS59477.1|Cortical cell-delineating protein [Triticum urartu];gi|475506355|gb|EMT04836.1|Cortical cell-delineating protein [Aegilops tauschii];gi|522192006|gb|AGQ04562.1|LTP1 [Oryza punctata];gi|357121034|ref|XP_003562227.1|PREDICTED: cortical cell-delineating protein [Brachypodium distachyon]/gi|193…
Ta#S13217756	-0.8942	-1.02965	-0.6769	-0.7535	0.39515	0.2957	0.2318	-0.0757	0.23775			No significant hit
Ta#S17884051	-1.08135	0.2414	0.0582	0.2571	-0.23	0.86905	-0.4039	0.0142	0.72885		9.7e-63	gi|475609524|gb|EMT27404.1|hypothetical protein F775_10218 [Aegilops tauschii];gi|473759854|gb|EMS45809.1|Pathogenesis-related homeodomain protein [Triticum urartu];gi|357138687|ref|XP_003570921.1|PREDICTED: pathogenesis-related homeodomain protein [Brachypodium distachyon]/gi|944057714|gb|KQJ93304.1|hypothetical protein BRADI_3g03747 [Brachypodium distachyon];gi|46367656|emb|CAE00859.1|homeo pro…
Ta#S13256319	1.15905	-0.53035	-0.07805	-0.18785	-0.54215	-0.00035	-0.6287	0.16725	-0.15145		1.6e-20	gi|326493768|dbj|BAJ85346.1|predicted protein [Hordeum vulgare subsp. vulgare]/gi|326516120|dbj|BAJ88083.1|predicted protein [Hordeum vulgare subsp. vulgare];gi|721659716|ref|XP_010234855.1|PREDICTED: protein YLS9-like [Brachypodium distachyon]/gi|944061650|gb|KQJ97240.1|hypothetical protein BRADI_3g29620 [Brachypodium distachyon];gi|992280153|gb|KXG38271.1|hypothetical protein SORBI_001G209800 […
Ta#S17888211	-1.0632	-0.33425	-0.10375	0.0264	0.1904	0.2285	0.03405	0.3794	0.79025		3.7e-92	gi|669031077|emb|CDM85839.1|unnamed protein product [Triticum aestivum]/gi|669031080|emb|CDM85843.1|unnamed protein product [Triticum aestivum];gi|326508728|dbj|BAJ95886.1|predicted protein [Hordeum vulgare subsp. vulgare]/gi|326512998|dbj|BAK03406.1|predicted protein [Hordeum vulgare subsp. vulgare];gi|1002226621|ref|XP_015627804.1|PREDICTED: NAC domain-containing protein 83 [Oryza sativa Japoni…
Ta#S15824150	-1.00205	0.9663	-0.37205	-0.0356	0.22885	-0.2192	-0.07875	0.17995	0.04315		2.7e-55	gi|758206511|ref|XP_011325590.1|hypothetical protein FGSG_10808 [Fusarium graminearum PH-1]/gi|558867885|gb|ESU17968.1|hypothetical protein FGSG_10808 [Fusarium graminearum PH-1]/gi|596555006|gb|EYB34071.1|hypothetical protein FG05_10808 [Fusarium graminearum]/gi|699036300|emb|CEF85953.1|unnamed protein product [Fusarium graminearum];gi|927761752|gb|KPA44742.1|hypothetical protein FLAG1_02330 [Fu…
Ta#S15881259	-1.3456	0.7424	-0.57345	1.07865	-0.0504	-2.1664	-0.6786	0.61575	-0.149		8.6e-26	gi|944056024|gb|KQJ91662.1|hypothetical protein BRADI_4g39010 [Brachypodium distachyon]/gi|944056025|gb|KQJ91663.1|hypothetical protein BRADI_4g39010 [Brachypodium distachyon]/gi|944056026|gb|KQJ91664.1|hypothetical protein BRADI_4g39010 [Brachypodium distachyon]/gi|944056027|gb|KQJ91665.1|hypothetical protein BRADI_4g39010 [Brachypodium distachyon];gi|475493947|gb|EMT03733.1|hypothetical protein…
Ta#S17989462	1.5248	-0.11345	0.1589	-1.78645	-1.4675	-0.4784	-0.24125	-0.1289	1.2786		5.8e-19	gi|475617751|gb|EMT30242.1|hypothetical protein F775_06981 [Aegilops tauschii];gi|474117086|gb|EMS55900.1|Polyphosphoinositide phosphatase [Triticum urartu];gi|357113744|ref|XP_003558661.1|PREDICTED: phosphoinositide phosphatase SAC2 [Brachypodium distachyon]/gi|944087939|gb|KQK23291.1|hypothetical protein BRADI_1g72490 [Brachypodium distachyon];gi|573923872|ref|XP_006649506.1|PREDICTED: phosphoi…
Ta#S32549830	1.1917	-1.0012	-0.36735	0.0302	-0.71685	0.2284	-0.14245	0.3858	0.7952			No significant hit
Ta#S12902312	1.40165	-1.04005	-0.53815	-0.45805	-1.7531	0.1364	-0.70515	0.95185	0.5256		4.4e-09	gi|68059191|ref|XP_671577.1|hypothetical protein [Plasmodium berghei strain ANKA], partial [Plasmodium berghei ANKA]/gi|56487884|emb|CAH96854.1|hypothetical protein PB104095.00.0, partial [Plasmodium berghei];gi|68064562|ref|XP_674265.1|hypothetical protein [Plasmodium berghei strain ANKA] [Plasmodium berghei ANKA]/gi|56492712|emb|CAH97153.1|conserved hypothetical protein [Plasmodium berghei];gi|…
