# Supplementary material for: Coexpression network and phenotypic analysis identify metabolic pathways associated with the effect of warming on grain yield components in wheat
Source: PLoS One. 2018 Jun 25;13(6):e0199434. doi: 10.1371/journal.pone.0199434 (PMC6016909; doi:10.1371/journal.pone.0199434)
Supplement: S4 Table — (XLSX) [file pone.0199434.s014.xlsx]

## Sheet: legend
S4 Table: Spreadsheet #2, annotation and distribution of the differentially expressed genes (DEG)among the modules in LT(19°C) network.
S4 Table: Spreadsheet #3, annotation and distribution of the diffrentially expressed genes among the modules in HT(27°C) network

## Sheet: LT_139 Network
S4 Table: annotation and distribution of the differentially expressed genes (DEG)among the modules in LT(19°C) network.
SEQID	moduleColor in LT_139 network	Sequence Length	Blast Min E-Value	BlastX Hit Description (HSP)
Ta#S17888193	black	1186	4.7e-54	gi|1002262452|ref|XP_015635573.1|PREDICTED: S-adenosylmethionine decarboxylase proenzyme isoform X3 [Oryza sativa Japonica Group]/gi|70663892|emb|CAD41510.3|OSJNBa0029H02.4 [Oryza sativa Japonica Group]/gi|125572736|gb|EAZ14251.1|hypothetical protein OsJ_04176 [Oryza sativa Japonica Group];gi|125548896|gb|EAY94718.1|hypothetical protein OsI_16495 [Oryza sativa Indica Group];gi|475546232|gb|EMT106…
Ta#S12986566	black	637	1.2e-147	gi|1016482634|ref|WP_063074535.1|restriction endonuclease [Escherichia coli];gi|1015889736|ref|WP_062864795.1|restriction endonuclease [Escherichia coli]/gi|1014213537|gb|KYT19884.1|restriction endonuclease [Escherichia coli];gi|1015895348|ref|WP_062867641.1|restriction endonuclease [Escherichia coli]/gi|1014142571|gb|KYS84962.1|restriction endonuclease [Escherichia coli];gi|1015946945|ref|WP_062…
Ta#S17879816	black	876	0.00048	gi|1021048465|gb|KZN06245.1|hypothetical protein DCAR_007082 [Daucus carota subsp. sativus];gi|700196201|gb|KGN51378.1|hypothetical protein Csa_5G524710 [Cucumis sativus];gi|1044544865|ref|XP_017438523.1|PREDICTED: ADP-ribosylation factor-like [Vigna angularis]
Ta#S16209970	black	695	3.4e-101	gi|1070926213|gb|OEL19162.1|Aspartyl protease family protein [Dichanthelium oligosanthes];gi|514763557|ref|XP_004965303.1|PREDICTED: protein ASPARTIC PROTEASE IN GUARD CELL 1-like [Setaria italica]/gi|944246116|gb|KQL10410.1|hypothetical protein SETIT_006384mg [Setaria italica];gi|195625122|gb|ACG34391.1|aspartic proteinase nepenthesin-2 precursor [Zea mays];gi|226494448|ref|NP_001141341.1|aspart…
Ta#S13151141	black	415	3.6e-36	gi|1070945452|gb|OEL24210.1|Calmodulin [Dichanthelium oligosanthes];gi|4103963|gb|AAD10247.1|calmodulin, partial [Phaseolus vulgaris];gi|1021037946|gb|KZM95729.1|hypothetical protein DCAR_018971 [Daucus carota subsp. sativus];gi|1021039204|gb|KZM96985.1|hypothetical protein DCAR_015653 [Daucus carota subsp. sativus];gi|1021034228|gb|KZM92012.1|hypothetical protein DCAR_020623 [Daucus carota subsp…
Ta#S34272813	black	3678	0	gi|111120239|dbj|BAF02598.1|RNA ligase isoform 1 [Triticum aestivum];gi|111120243|dbj|BAF02600.1|RNA ligase isoform 3, partial [Triticum aestivum];gi|111120241|dbj|BAF02599.1|RNA ligase isoform 2, partial [Triticum aestivum];gi|326505620|dbj|BAJ95481.1|predicted protein [Hordeum vulgare subsp. vulgare];gi|475503700|gb|EMT04554.1|hypothetical protein F775_26747 [Aegilops tauschii];gi|474263314|gb|…
Ta#S13205698	black	427	5e-29	gi|115589738|gb|ABJ15728.1|S-adenosylmethionine decarboxylase [Triticum monococcum];gi|475546232|gb|EMT10641.1|S-adenosylmethionine decarboxylase proenzyme [Aegilops tauschii];gi|584609078|gb|AHJ14569.1|S-adenosyl methionine decarboxylase 2 [Triticum aestivum]/gi|584609080|gb|AHJ14570.1|S-adenosyl methionine decarboxylase 2 [Triticum aestivum]/gi|584609082|gb|AHJ14571.1|S-adenosyl methionine deca…
Ta#S18005980	black	1132	5.1e-10	gi|137017|sp|P16836.1|UL126_HCMVARecName: Full=Uncharacterized protein UL126 [Human herpesvirus 5 strain AD169]/gi|1780909|emb|CAA35328.1|HCMVUL126, partial [Human herpesvirus 5];gi|63087730|emb|CAI93180.1|glycosyltransferase, partial [Triticum aestivum];gi|474397555|gb|EMS65800.1|hypothetical protein TRIUR3_23764 [Triticum urartu];gi|475591398|gb|EMT21738.1|hypothetical protein F775_30901 [Aegil…
Ta#S17986579	black	1169	2.3e-129	gi|1621627|gb|AAB68035.1|manganese superoxide dismutase [Triticum aestivum];gi|343455543|gb|AEM36336.1|mitochondrial superoxide dismutase [Triticum aestivum]/gi|449040352|gb|AGE81874.1|mitochondiral manganese superoxide dismutase [Triticum aestivum];gi|806643491|gb|AKC00865.1|mitochondrial manganese superoxide dismutase [Triticum turgidum subsp. durum];gi|1654387|gb|AAB68036.1|manganese superoxid…
Ta#S17882975	black	896	0.00072	gi|189310628|emb|CAQ58078.1|lipoxygenase [Capsicum annuum]
Ta#S13147236	black	416	3.4e-41	gi|195618000|gb|ACG30830.1|40S ribosomal protein S29 [Zea mays];gi|992167718|gb|KXG28989.1|hypothetical protein SORBI_005G195300 [Sorghum bicolor];gi|944231125|gb|KQK95511.1|hypothetical protein SETIT_027047mg [Setaria italica];gi|414873100|tpg|DAA51657.1|TPA: 40S ribosomal protein S29, partial [Zea mays];gi|1070999497|gb|OEL38634.1|40S ribosomal protein S29, partial [Dichanthelium oligosanthes];…
Ta#S13137932	black	397	1.8e-27	gi|218186927|gb|EEC69354.1|hypothetical protein OsI_38471 [Oryza sativa Indica Group];gi|1070999497|gb|OEL38634.1|40S ribosomal protein S29, partial [Dichanthelium oligosanthes];gi|960453893|ref|XP_014751900.1|PREDICTED: 40S ribosomal protein S29 [Brachypodium distachyon]/gi|960483538|ref|XP_014757424.1|PREDICTED: 40S ribosomal protein S29 [Brachypodium distachyon]/gi|960484120|ref|XP_014757523.1…
Ta#S32722793	black	734	7.6e-68	gi|222875504|gb|ACM68936.1|Ran-related GTP-binding protein [Festuca arundinacea];gi|16903082|gb|AAL30396.1|AF433653_1small Ras-related GTP-binding protein [Triticum aestivum]/gi|19919694|gb|AAM08320.1|AF488730_1small Ran-related GTP-binding protein [Triticum aestivum]/gi|326492974|dbj|BAJ84948.1|predicted protein [Hordeum vulgare subsp. vulgare]/gi|388271208|gb|AFK26593.1|Ran-related GTP-binding …
Ta#S12975459	black	704	1.7e-84	gi|238011870|gb|ACR36970.1|unknown [Zea mays];gi|401688066|gb|EJS83737.1|hypothetical protein AAUPMC_20941, partial [Pasteurella multocida subsp. multocida str. Anand1_cattle];gi|947068954|gb|KRH17845.1|hypothetical protein GLYMA_13G021000 [Glycine max];gi|110740129|dbj|BAF01964.1|hypothetical protein [Arabidopsis thaliana]/gi|741029905|gb|KHS50140.1|hypothetical protein AE0388_0144 [Brevibacteri…
Ta#S15902973	black	738	5.2e-91	gi|242058521|ref|XP_002458406.1|hypothetical protein SORBIDRAFT_03g032880 [Sorghum bicolor]/gi|241930381|gb|EES03526.1|hypothetical protein SORBI_003G277000 [Sorghum bicolor];gi|195641092|gb|ACG40014.1|hypothetical protein [Zea mays];gi|195641754|gb|ACG40345.1|hypothetical protein [Zea mays];gi|1002230608|ref|XP_015649698.1|PREDICTED: uncharacterized protein LOC4325579 [Oryza sativa Japonica Grou…
Ta#S15903312	black	412	2.2e-22	gi|242060328|ref|XP_002451453.1|hypothetical protein SORBIDRAFT_04g002190 [Sorghum bicolor]/gi|241931284|gb|EES04429.1|hypothetical protein SORBI_004G024600 [Sorghum bicolor];gi|194708172|gb|ACF88170.1|unknown [Zea mays];gi|293334605|ref|NP_001167647.1|lil3 protein [Zea mays]/gi|194692076|gb|ACF80122.1|unknown [Zea mays]/gi|195608918|gb|ACG26289.1|lil3 protein [Zea mays]/gi|413935395|gb|AFW69946.…
Ta#S26020226	black	952	5e-13	gi|255585288|ref|XP_002533343.1|PREDICTED: 60S ribosomal protein L10 [Ricinus communis]/gi|223526823|gb|EEF29042.1|60S ribosomal protein L10, putative [Ricinus communis];gi|1012342579|gb|KYP53772.1|60S ribosomal protein L10 [Cajanus cajan];gi|1012361568|gb|KYP72751.1|60S ribosomal protein L10 [Cajanus cajan];gi|1035963637|gb|OAY84122.1|60S ribosomal protein L10 [Ananas comosus];gi|920719380|gb|KO…
Ta#S32633662	black	874	3.3e-139	gi|289065057|ref|YP_003433868.1|cytochrome c oxidase subunit 1 (mitochondrion) [Oryza rufipogon]/gi|285026139|dbj|BAI67972.1|cytochrome c oxidase subunit 1 (mitochondrion) [Oryza rufipogon];gi|414871179|tpg|DAA49736.1|TPA: LOW QUALITY PROTEIN: hypothetical protein ZEAMMB73_897186 [Zea mays];gi|1043393333|gb|ANS54318.1|cytochrome c oxidase subunit I, partial (mitochondrion) [Cynomorium coccineum];…
Ta#S22390080	black	927	4.7e-77	gi|293333192|ref|NP_001169930.1|uncharacterized protein LOC100383827 [Zea mays]/gi|224032425|gb|ACN35288.1|unknown [Zea mays];gi|937925269|dbj|BAT00186.1|Os07g0163800, partial [Oryza sativa Japonica Group];gi|212720741|ref|NP_001132478.1|uncharacterized protein LOC100193936 [Zea mays]/gi|194694490|gb|ACF81329.1|unknown [Zea mays];gi|475611762|gb|EMT28208.1|Ubiquitin carboxyl-terminal hydrolase 12…
Ta#S37788232	black	668	5.4e-88	gi|32400808|gb|AAP80636.1|AF475114_160s ribosomal protein L21, partial [Triticum aestivum];gi|473928402|gb|EMS49885.1|60S ribosomal protein L21-2 [Triticum urartu]/gi|475477043|gb|EMT02662.1|60S ribosomal protein L21-2 [Aegilops tauschii];gi|326500174|dbj|BAJ86200.1|predicted protein, partial [Hordeum vulgare subsp. vulgare];gi|582044892|pdb|3J61|TChain T, Localization Of The Large Subunit Riboso…
Ta#S22389550	black	1060	5.6e-25	gi|32400865|gb|AAP80664.1|AF479045_1S28 ribosomal protein, partial [Triticum aestivum];gi|937935901|dbj|BAT10815.1|Os10g0411700, partial [Oryza sativa Japonica Group];gi|414865011|tpg|DAA43568.1|TPA: 40S ribosomal protein S28, partial [Zea mays];gi|669031896|emb|CDM87113.1|unnamed protein product [Triticum aestivum];gi|218192158|gb|EEC74585.1|hypothetical protein OsI_10164 [Oryza sativa Indica Gr…
Ta#S18010135	black	1124	4.5e-53	gi|326487828|dbj|BAJ89753.1|predicted protein [Hordeum vulgare subsp. vulgare]/gi|326488659|dbj|BAJ97941.1|predicted protein [Hordeum vulgare subsp. vulgare]/gi|326502608|dbj|BAJ98932.1|predicted protein [Hordeum vulgare subsp. vulgare];gi|669029255|emb|CDM83407.1|unnamed protein product [Triticum aestivum];gi|1002224263|ref|XP_015636963.1|PREDICTED: putative cytochrome c oxidase subunit 5b-like …
Ta#S17985993	black	1142	2.1e-75	gi|326489455|dbj|BAK01708.1|predicted protein [Hordeum vulgare subsp. vulgare];gi|944050644|gb|KQJ86282.1|hypothetical protein BRADI_4g04470 [Brachypodium distachyon];gi|721673311|ref|XP_003579106.2|PREDICTED: RGS domain-containing serine/threonine-protein kinase A [Brachypodium distachyon]/gi|944050642|gb|KQJ86280.1|hypothetical protein BRADI_4g04470 [Brachypodium distachyon]/gi|944050643|gb|KQJ…
Ta#S12926244	black	656	8.2e-118	gi|326489725|dbj|BAK01843.1|predicted protein [Hordeum vulgare subsp. vulgare]/gi|326518744|dbj|BAJ92533.1|predicted protein [Hordeum vulgare subsp. vulgare];gi|414585536|tpg|DAA36107.1|TPA: hypothetical protein ZEAMMB73_252679 [Zea mays];gi|116310118|emb|CAH67136.1|B0402A04.3 [Oryza sativa Indica Group];gi|357165834|ref|XP_003580509.1|PREDICTED: 26S proteasome non-ATPase regulatory subunit 1 hom…
Ta#S13109312	black	852	3.9e-44	gi|326490259|dbj|BAJ84793.1|predicted protein [Hordeum vulgare subsp. vulgare];gi|357122399|ref|XP_003562903.1|PREDICTED: probable arabinosyltransferase ARAD1 [Brachypodium distachyon]/gi|944080329|gb|KQK15681.1|hypothetical protein BRADI_1g24360 [Brachypodium distachyon];gi|242046000|ref|XP_002460871.1|hypothetical protein SORBIDRAFT_02g036640 [Sorghum bicolor]/gi|241924248|gb|EER97392.1|hypothe…
Ta#S17984837	black	1123	0	gi|326493846|dbj|BAJ85385.1|predicted protein [Hordeum vulgare subsp. vulgare];gi|392976402|gb|AFM95335.1|eukaryotic translation initiation factor 3 subunit i [Triticum aestivum];gi|357156214|ref|XP_003577379.1|PREDICTED: eukaryotic translation initiation factor 3 subunit I-like [Brachypodium distachyon]/gi|944052250|gb|KQJ87888.1|hypothetical protein BRADI_4g14097 [Brachypodium distachyon];gi|22…
Ta#S26027279	black	1168	6.8e-67	gi|326493932|dbj|BAJ85428.1|predicted protein [Hordeum vulgare subsp. vulgare];gi|326494494|dbj|BAJ90516.1|predicted protein, partial [Hordeum vulgare subsp. vulgare];gi|357112575|ref|XP_003558084.1|PREDICTED: calvin cycle protein CP12-1, chloroplastic [Brachypodium distachyon];gi|944086660|gb|KQK22012.1|hypothetical protein BRADI_1g64540 [Brachypodium distachyon];gi|125543561|gb|EAY89700.1|hypot…
Ta#S26026719	black	1056	3.6e-132	gi|326494092|dbj|BAJ85508.1|predicted protein [Hordeum vulgare subsp. vulgare];gi|11993907|gb|AAG42150.1|26S proteasome RPT6a subunit [Dactylis glomerata];gi|721654105|ref|XP_003571095.2|PREDICTED: 26S protease regulatory subunit 8 homolog A [Brachypodium distachyon]/gi|944058363|gb|KQJ93953.1|hypothetical protein BRADI_3g07700 [Brachypodium distachyon];gi|1070995844|gb|OEL37856.1|26S protease re…
Ta#S13184289	black	460	3.1e-42	gi|326499492|dbj|BAJ86057.1|predicted protein [Hordeum vulgare subsp. vulgare];gi|474035657|gb|EMS53090.1|GTP-binding protein SAR1A [Triticum urartu];gi|187424048|gb|ACD03831.1|GTPase SAR1 [Triticum aestivum];gi|187424044|gb|ACD03829.1|GTPase SAR1 [Triticum aestivum]/gi|187424046|gb|ACD03830.1|GTPase SAR1 [Triticum aestivum];gi|1063679575|ref|NP_001318907.1|Ras-related small GTP-binding family pr…
Ta#S22370722	black	820	2.3e-64	gi|326500820|dbj|BAJ95076.1|predicted protein [Hordeum vulgare subsp. vulgare];gi|475578719|gb|EMT18175.1|hypothetical protein F775_17680 [Aegilops tauschii];gi|473869299|gb|EMS47688.1|WD repeat-containing protein 44 [Triticum urartu];gi|326518996|dbj|BAJ92658.1|predicted protein [Hordeum vulgare subsp. vulgare];gi|222624075|gb|EEE58207.1|hypothetical protein OsJ_09165 [Oryza sativa Japonica Grou…
Ta#S16197516	black	723	1.7e-39	gi|326501876|dbj|BAK06430.1|predicted protein, partial [Hordeum vulgare subsp. vulgare];gi|357159187|ref|XP_003578368.1|PREDICTED: mimitin, mitochondrial [Brachypodium distachyon]/gi|944055232|gb|KQJ90870.1|hypothetical protein BRADI_4g34260 [Brachypodium distachyon]/gi|944055233|gb|KQJ90871.1|hypothetical protein BRADI_4g34260 [Brachypodium distachyon]/gi|944055234|gb|KQJ90872.1|hypothetical pro…
Ta#S17882686	black	902	4.5e-79	gi|326502828|dbj|BAJ99042.1|predicted protein [Hordeum vulgare subsp. vulgare];gi|326489424|dbj|BAK01693.1|predicted protein [Hordeum vulgare subsp. vulgare];gi|944063468|gb|KQJ99058.1|hypothetical protein BRADI_3g40790 [Brachypodium distachyon];gi|475563198|gb|EMT14229.1|hypothetical protein F775_28701 [Aegilops tauschii];gi|944063467|gb|KQJ99057.1|hypothetical protein BRADI_3g40790 [Brachypodiu…
Ta#S26023632	black	1111	3.8e-163	gi|326503102|dbj|BAJ99176.1|predicted protein [Hordeum vulgare subsp. vulgare];gi|721626259|ref|XP_010229283.1|PREDICTED: sphingoid long-chain bases kinase 2, mitochondrial [Brachypodium distachyon]/gi|944088545|gb|KQK23897.1|hypothetical protein BRADI_1g76850 [Brachypodium distachyon]/gi|944088546|gb|KQK23898.1|hypothetical protein BRADI_1g76850 [Brachypodium distachyon];gi|242042409|ref|XP_0024…
Ta#S17893051	black	1128	1.1e-94	gi|326503918|dbj|BAK02745.1|predicted protein [Hordeum vulgare subsp. vulgare]/gi|326532038|dbj|BAK01395.1|predicted protein [Hordeum vulgare subsp. vulgare];gi|357157747|ref|XP_003577901.1|PREDICTED: ubiquitin-conjugating enzyme E2 variant 1C [Brachypodium distachyon]/gi|944050273|gb|KQJ85911.1|hypothetical protein BRADI_4g02400 [Brachypodium distachyon];gi|1002313809|ref|XP_015620277.1|PREDICTE…
Ta#S32694497	black	831	8.6e-134	gi|326505012|dbj|BAK02893.1|predicted protein [Hordeum vulgare subsp. vulgare];gi|474404532|gb|EMS66350.1|hypothetical protein TRIUR3_24005 [Triticum urartu];gi|475604062|gb|EMT25617.1|hypothetical protein F775_26930 [Aegilops tauschii];gi|326502772|dbj|BAJ99014.1|predicted protein [Hordeum vulgare subsp. vulgare]/gi|1016473111|dbj|BAU79530.1|predicted protein [Hordeum vulgare subsp. vulgare];gi|…
Ta#S50384540	black	879	1.6e-80	gi|326505054|dbj|BAK02914.1|predicted protein [Hordeum vulgare subsp. vulgare];gi|212275516|ref|NP_001130432.1|uncharacterized protein LOC100191529 [Zea mays]/gi|194689104|gb|ACF78636.1|unknown [Zea mays]/gi|413917607|gb|AFW57539.1|hypothetical protein ZEAMMB73_883211 [Zea mays];gi|242089439|ref|XP_002440552.1|hypothetical protein SORBIDRAFT_09g003000 [Sorghum bicolor]/gi|241945837|gb|EES18982.1|…
Ta#S21612120	black	844	3.4e-50	gi|326505610|dbj|BAJ95476.1|predicted protein [Hordeum vulgare subsp. vulgare];gi|475596561|gb|EMT23399.1|Protein argonaute 2 [Aegilops tauschii];gi|293334055|ref|NP_001169873.1|putative argonaute family protein [Zea mays]/gi|224032129|gb|ACN35140.1|unknown [Zea mays];gi|414585444|tpg|DAA36015.1|TPA: putative argonaute family protein [Zea mays];gi|222629550|gb|EEE61682.1|hypothetical protein OsJ_…
Ta#S22388217	black	883	9.5e-135	gi|326506050|dbj|BAJ91264.1|predicted protein, partial [Hordeum vulgare subsp. vulgare];gi|474151189|gb|EMS56982.1|Mannosyl-oligosaccharide 1,2-alpha-mannosidase MNS3 [Triticum urartu];gi|475599004|gb|EMT24112.1|Endoplasmic reticulum mannosyl-oligosaccharide 1,2-alpha-mannosidase [Aegilops tauschii];gi|721639673|ref|XP_010231605.1|PREDICTED: mannosyl-oligosaccharide 1,2-alpha-mannosidase MNS3 iso…
Ta#S17989639	black	1148	2.2e-128	gi|326508824|dbj|BAJ86805.1|predicted protein [Hordeum vulgare subsp. vulgare];gi|475565001|gb|EMT14674.1|Methyltransferase-like protein 13 [Aegilops tauschii];gi|357162999|ref|XP_003579592.1|PREDICTED: methyltransferase-like protein 13 isoform X1 [Brachypodium distachyon];gi|721690192|ref|XP_010239790.1|PREDICTED: methyltransferase-like protein 13 isoform X2 [Brachypodium distachyon]/gi|94404657…
Ta#S17986960	black	1178	2.4e-133	gi|326511104|dbj|BAK03251.1|predicted protein [Hordeum vulgare subsp. vulgare];gi|326501422|dbj|BAK02500.1|predicted protein [Hordeum vulgare subsp. vulgare];gi|357122155|ref|XP_003562781.1|PREDICTED: aspartic proteinase-like protein 2 [Brachypodium distachyon]/gi|944080094|gb|KQK15446.1|hypothetical protein BRADI_1g22850 [Brachypodium distachyon];gi|937927531|dbj|BAT02448.1|Os07g0592200, partial…
Ta#S18011119	black	1097	1.9e-59	gi|326512416|dbj|BAJ99563.1|predicted protein [Hordeum vulgare subsp. vulgare];gi|661893272|emb|CDP03081.1|unnamed protein product [Coffea canephora];gi|901806063|gb|KMZ63437.1|RING-box protein 1a [Zostera marina];gi|695019618|ref|XP_009396827.1|PREDICTED: RING-box protein 1a [Musa acuminata subsp. malaccensis];gi|593215283|ref|XP_007132561.1|hypothetical protein PHAVU_011G105100g [Phaseolus vulg…
Ta#S17888017	black	1196	7.6e-75	gi|326515184|dbj|BAK03505.1|predicted protein [Hordeum vulgare subsp. vulgare];gi|475535740|gb|EMT08790.1|GPI-anchor transamidase [Aegilops tauschii];gi|326501548|dbj|BAK02563.1|predicted protein [Hordeum vulgare subsp. vulgare];gi|357140299|ref|XP_003571707.1|PREDICTED: putative GPI-anchor transamidase [Brachypodium distachyon]/gi|944058459|gb|KQJ94049.1|hypothetical protein BRADI_3g08190 [Brach…
Ta#S22367110	black	838	2.2e-167	gi|326517727|dbj|BAK03782.1|predicted protein, partial [Hordeum vulgare subsp. vulgare];gi|475564628|gb|EMT14574.1|Pattern formation protein EMB30 [Aegilops tauschii];gi|473874878|gb|EMS47834.1|Pattern formation protein EMB30 [Triticum urartu];gi|721625455|ref|XP_010229162.1|PREDICTED: ARF guanine-nucleotide exchange factor GNOM-like [Brachypodium distachyon]/gi|944088145|gb|KQK23497.1|hypothetic…
Ta#S22371224	black	822	9.9e-109	gi|326525819|dbj|BAJ93086.1|predicted protein [Hordeum vulgare subsp. vulgare];gi|721605441|ref|XP_010228605.1|PREDICTED: uncharacterized protein LOC100829940 [Brachypodium distachyon]/gi|960458374|ref|XP_014752719.1|PREDICTED: uncharacterized protein LOC100829940 [Brachypodium distachyon]/gi|944077430|gb|KQK12782.1|hypothetical protein BRADI_1g05950 [Brachypodium distachyon]/gi|944077431|gb|KQK1…
Ta#S17888626	black	1169	6.2e-126	gi|326526329|dbj|BAJ97181.1|predicted protein [Hordeum vulgare subsp. vulgare];gi|937901913|dbj|BAS76967.1|Os02g0146700, partial [Oryza sativa Japonica Group];gi|1002244553|ref|XP_015626471.1|PREDICTED: 26S proteasome non-ATPase regulatory subunit 2 homolog A [Oryza sativa Japonica Group]/gi|45736056|dbj|BAD13082.1|putative 26S proteasome regulatory subunit S2 [Oryza sativa Japonica Group]/gi|113…
Ta#S26027709	black	1148	2.7e-171	gi|326529205|dbj|BAK00996.1|predicted protein [Hordeum vulgare subsp. vulgare];gi|474036346|gb|EMS53119.1|Chitinase-like protein 1 [Triticum urartu];gi|475620413|gb|EMT31096.1|Putative L-ascorbate peroxidase 6 [Aegilops tauschii];gi|242082217|ref|XP_002445877.1|hypothetical protein SORBIDRAFT_07g027310 [Sorghum bicolor]/gi|241942227|gb|EES15372.1|hypothetical protein SORBI_007G205700 [Sorghum bic…
Ta#S37748911	black	729	1e-48	gi|326531168|dbj|BAK04935.1|predicted protein [Hordeum vulgare subsp. vulgare]
Ta#S17986077	black	1143	9e-53	gi|326532230|dbj|BAK05044.1|predicted protein [Hordeum vulgare subsp. vulgare];gi|357111713|ref|XP_003557656.1|PREDICTED: protein HGV2-like [Brachypodium distachyon]/gi|944085735|gb|KQK21087.1|hypothetical protein BRADI_1g58640 [Brachypodium distachyon];gi|1002861320|ref|XP_015694459.1|PREDICTED: protein HGV2 [Oryza brachyantha];gi|32352192|dbj|BAC78589.1|hypothetical protein, partial [Oryza sati…
Ta#S21311116	black	3420	0	gi|33341083|gb|AAQ15106.1|AF347064_1sucrose-phosphate synthase 2, partial [Triticum aestivum];gi|475477580|gb|EMT02687.1|Sucrose-phosphate synthase 1 [Aegilops tauschii];gi|669027075|emb|CDM80277.1|unnamed protein product [Triticum aestivum]/gi|669027078|emb|CDM80280.1|unnamed protein product [Triticum aestivum];gi|474368000|gb|EMS63629.1|Sucrose-phosphate synthase 1 [Triticum urartu];gi|30039477…
Ta#S26024130	black	1122	1.1e-155	gi|354832238|gb|AER42617.1|calcineurin B-like protein 2 [Hordeum brevisubulatum]/gi|405113244|gb|AFR90212.1|calcineurin B-like protein 6 [Triticum aestivum]/gi|474390965|gb|EMS65317.1|Calcineurin B-like protein 6 [Triticum urartu]/gi|524845963|gb|AGR34200.1|CBL6 [Triticum dicoccoides]/gi|1064246282|gb|AOO86826.1|calcineurin B-like protein 6 [Triticum aestivum];gi|326503472|dbj|BAJ86242.1|predicte…
Ta#S12996149	black	530	3.1e-43	gi|357121098|ref|XP_003562258.1|PREDICTED: protein DETOXIFICATION 29 [Brachypodium distachyon]/gi|944078756|gb|KQK14108.1|hypothetical protein BRADI_1g14350 [Brachypodium distachyon];gi|474136446|gb|EMS56346.1|Protein TRANSPARENT TESTA 12 [Triticum urartu];gi|326533136|dbj|BAJ93540.1|predicted protein, partial [Hordeum vulgare subsp. vulgare];gi|125544942|gb|EAY91081.1|hypothetical protein OsI_12…
Ta#S32611116	black	886	5e-145	gi|357121241|ref|XP_003562329.1|PREDICTED: lysine--tRNA ligase [Brachypodium distachyon]/gi|944078962|gb|KQK14314.1|hypothetical protein BRADI_1g15370 [Brachypodium distachyon];gi|108709562|gb|ABF97357.1|Lysyl-tRNA synthetase, putative, expressed [Oryza sativa Japonica Group];gi|1002850766|ref|XP_015691313.1|PREDICTED: lysine--tRNA ligase [Oryza brachyantha];gi|1002254413|ref|XP_015631466.1|PREDI…
Ta#S12883536	black	449	2.6e-42	gi|357122610|ref|XP_003563008.1|PREDICTED: 60S ribosomal protein L36a [Brachypodium distachyon]/gi|357122950|ref|XP_003563176.1|PREDICTED: 60S ribosomal protein L36a [Brachypodium distachyon]/gi|326493730|dbj|BAJ85326.1|predicted protein [Hordeum vulgare subsp. vulgare]/gi|326504668|dbj|BAK06625.1|predicted protein [Hordeum vulgare subsp. vulgare]/gi|473793750|gb|EMS46393.1|60S ribosomal protein …
Ta#S18006862	black	1048	2.4e-62	gi|357123119|ref|XP_003563260.1|PREDICTED: uncharacterized protein LOC100844750 [Brachypodium distachyon]/gi|944081333|gb|KQK16685.1|hypothetical protein BRADI_1g29970 [Brachypodium distachyon];gi|326497925|dbj|BAJ94825.1|predicted protein, partial [Hordeum vulgare subsp. vulgare];gi|242097102|ref|XP_002439041.1|hypothetical protein SORBIDRAFT_10g030440 [Sorghum bicolor];gi|212720789|ref|NP_00113…
Ta#S17898277	black	1215	1.8e-94	gi|357148332|ref|XP_003574722.1|PREDICTED: ribosome biogenesis protein BOP1 homolog [Brachypodium distachyon]/gi|944063273|gb|KQJ98863.1|hypothetical protein BRADI_3g39580 [Brachypodium distachyon];gi|573952466|ref|XP_006658508.1|PREDICTED: ribosome biogenesis protein BOP1 homolog [Oryza brachyantha];gi|357144108|ref|XP_003573174.1|PREDICTED: ribosome biogenesis protein BOP1 homolog [Brachypodium…
Ta#S32427333	black	765	1.8e-72	gi|357152222|ref|XP_003576048.1|PREDICTED: PXMP2/4 family protein 4-like [Brachypodium distachyon]/gi|944050969|gb|KQJ86607.1|hypothetical protein BRADI_4g06650 [Brachypodium distachyon];gi|1002875175|ref|XP_015698690.1|PREDICTED: PXMP2/4 family protein 4-like, partial [Oryza brachyantha];gi|1002314468|ref|XP_015620606.1|PREDICTED: PXMP2/4 family protein 4 [Oryza sativa Japonica Group]/gi|1088627…
Ta#S22390014	black	929	5e-23	gi|357154023|ref|XP_003576644.1|PREDICTED: wound-induced basic protein [Brachypodium distachyon]/gi|326498787|dbj|BAK02379.1|predicted protein [Hordeum vulgare subsp. vulgare]/gi|326511661|dbj|BAJ91975.1|predicted protein [Hordeum vulgare subsp. vulgare]/gi|326529743|dbj|BAK04818.1|predicted protein [Hordeum vulgare subsp. vulgare]/gi|326531306|dbj|BAK05004.1|predicted protein [Hordeum vulgare su…
Ta#S32548177	black	563	4.1e-30	gi|400639|sp|P15688.2|NU2M_BETVURecName: Full=NADH-ubiquinone oxidoreductase chain 2 AltName: Full=NADH dehydrogenase subunit 2/gi|12822|emb|CAA34728.1|NADH:ubiquinone reductase subunit 2 (mitochondrion) [Beta vulgaris subsp. vulgaris];gi|602034|emb|CAA34729.1|unnamed protein product (mitochondrion) [Beta vulgaris subsp. vulgaris];gi|242085054|ref|XP_002442952.1|hypothetical protein SORBIDRAFT_08…
Ta#S17893162	black	1171	3.9e-54	gi|413937079|gb|AFW71630.1|putative AMP-dependent synthetase and ligase superfamily protein isoform 1 [Zea mays]/gi|413937080|gb|AFW71631.1|putative AMP-dependent synthetase and ligase superfamily protein isoform 2 [Zea mays];gi|326518568|dbj|BAJ88313.1|predicted protein [Hordeum vulgare subsp. vulgare];gi|944265612|gb|KQL29852.1|hypothetical protein SETIT_016421mg [Setaria italica];gi|514712847|…
Ta#S17986248	black	1164	1.2e-50	gi|471178681|gb|AGI04359.1|low temperature-responsive RNA-binding protein [Triticum aestivum];gi|114145394|dbj|BAF30986.1|glycine-rich RNA-binding protein [Triticum aestivum];gi|326487468|dbj|BAJ89718.1|predicted protein [Hordeum vulgare subsp. vulgare]/gi|326510625|dbj|BAJ87529.1|predicted protein [Hordeum vulgare subsp. vulgare]/gi|326518508|dbj|BAJ88283.1|predicted protein [Hordeum vulgare sub…
Ta#S32597148	black	560	1.1e-59	gi|473727704|gb|EMS45067.1|Ribosome biogenesis protein BMS1-like protein [Triticum urartu];gi|475574534|gb|EMT17008.1|Ribosome biogenesis BMS1-like protein [Aegilops tauschii];gi|357112362|ref|XP_003557978.1|PREDICTED: ribosome biogenesis protein BMS1 homolog [Brachypodium distachyon]/gi|944086469|gb|KQK21821.1|hypothetical protein BRADI_1g63330 [Brachypodium distachyon];gi|222624872|gb|EEE59004.…
Ta#S32511872	black	796	4.7e-171	gi|473732124|gb|EMS45189.1|Pattern formation protein EMB30 [Triticum urartu];gi|475563933|gb|EMT14408.1|Pattern formation protein EMB30 [Aegilops tauschii];gi|326507042|dbj|BAJ95598.1|predicted protein [Hordeum vulgare subsp. vulgare];gi|19879876|gb|AAM00190.1|AF262214_1guanine nucleotide-exchange protein GEP1 [Oryza sativa]/gi|40538920|gb|AAR87177.1|putative apical-basal pattern formation protei…
Ta#S15881673	black	640	9.9e-11	gi|473732516|gb|EMS45206.1|hypothetical protein TRIUR3_28256 [Triticum urartu];gi|475495057|gb|EMT03808.1|hypothetical protein F775_00516 [Aegilops tauschii]
Ta#S32541983	black	704	1.3e-10	gi|473735798|gb|EMS45263.1|Pre-mRNA-splicing factor SF2 [Triticum urartu]
Ta#S17988081	black	1184	1.6e-132	gi|473804016|gb|EMS46650.1|Protein SET [Triticum urartu];gi|326523795|dbj|BAJ93068.1|predicted protein [Hordeum vulgare subsp. vulgare];gi|357149739|ref|XP_003575216.1|PREDICTED: NAP1-related protein 2 [Brachypodium distachyon]/gi|944064427|gb|KQK00018.1|hypothetical protein BRADI_3g46800 [Brachypodium distachyon];gi|149392635|gb|ABR26120.1|nucleosome chromatin assembly protein, partial [Oryza sa…
Ta#S16257717	black	542	3.3e-14	gi|473812954|gb|EMS46816.1|putative serine protease yyxA [Triticum urartu];gi|475515292|gb|EMT05824.1|hypothetical protein F775_06805 [Aegilops tauschii]
Ta#S32433649	black	891	4e-163	gi|473876868|gb|EMS47863.1|Phosphatidylinositol N-acetylglucosaminyltransferase subunit A [Triticum urartu];gi|326503280|dbj|BAJ99265.1|predicted protein [Hordeum vulgare subsp. vulgare];gi|475603978|gb|EMT25589.1|Phosphatidylinositol N-acetylglucosaminyltransferase gpi3 subunit [Aegilops tauschii];gi|669030220|emb|CDM84678.1|unnamed protein product [Triticum aestivum]/gi|670021249|emb|CDJ26259.1…
Ta#S17898877	black	1203	7.5e-85	gi|473935893|gb|EMS50122.1|Actin-depolymerizing factor 4 [Triticum urartu];gi|733310787|gb|AIZ95472.1|actin-depolymerizing factor 3 [Triticum aestivum];gi|326517272|dbj|BAK00003.1|predicted protein [Hordeum vulgare subsp. vulgare];gi|721604854|ref|XP_010227656.1|PREDICTED: actin-depolymerizing factor 4 [Brachypodium distachyon]/gi|944077087|gb|KQK12439.1|hypothetical protein BRADI_1g03750 [Brachy…
Ta#S32611135	black	803	2e-36	gi|473938722|gb|EMS50219.1|putative methyltransferase PMT12 [Triticum urartu];gi|1035420217|ref|XP_016902745.1|PREDICTED: probable methyltransferase PMT11 isoform X2 [Cucumis melo];gi|659123520|ref|XP_008461708.1|PREDICTED: probable methyltransferase PMT11 isoform X1 [Cucumis melo];gi|449465844|ref|XP_004150637.1|PREDICTED: probable methyltransferase PMT11 [Cucumis sativus]/gi|700195402|gb|KGN505…
Ta#S17986244	black	1153	2e-159	gi|473990592|gb|EMS51868.1|26S proteasome non-ATPase regulatory subunit 13 [Triticum urartu];gi|357147567|ref|XP_003574396.1|PREDICTED: 26S proteasome non-ATPase regulatory subunit 13 homolog B [Brachypodium distachyon]/gi|944062396|gb|KQJ97986.1|hypothetical protein BRADI_3g34500 [Brachypodium distachyon]/gi|944062397|gb|KQJ97987.1|hypothetical protein BRADI_3g34500 [Brachypodium distachyon];gi|…
Ta#S22388929	black	890	1.5e-112	gi|474002513|gb|EMS52298.1|Cohesin subunit SA-1 [Triticum urartu];gi|326513230|dbj|BAK06855.1|predicted protein [Hordeum vulgare subsp. vulgare];gi|326521748|dbj|BAK00450.1|predicted protein [Hordeum vulgare subsp. vulgare];gi|944051854|gb|KQJ87492.1|hypothetical protein BRADI_4g11510 [Brachypodium distachyon];gi|944051855|gb|KQJ87493.1|hypothetical protein BRADI_4g11510 [Brachypodium distachyon]…
Ta#S32541534	black	488	4.4e-20	gi|474009318|gb|EMS52527.1|hypothetical protein TRIUR3_33060 [Triticum urartu];gi|326489097|dbj|BAK01532.1|predicted protein [Hordeum vulgare subsp. vulgare];gi|944066014|gb|KQK01605.1|hypothetical protein BRADI_3g56990 [Brachypodium distachyon];gi|475584320|gb|EMT19744.1|hypothetical protein F775_18176 [Aegilops tauschii];gi|474088544|gb|EMS54764.1|hypothetical protein TRIUR3_20918 [Triticum ura…
Ta#S12954612	black	655	3.4e-75	gi|474019816|gb|EMS52848.1|Alpha-1,3-mannosyltransferase ALG2 [Triticum urartu];gi|475555685|gb|EMT12485.1|Alpha-1,3-mannosyltransferase ALG2 [Aegilops tauschii];gi|326505038|dbj|BAK02906.1|predicted protein [Hordeum vulgare subsp. vulgare];gi|960490606|ref|XP_010240336.2|PREDICTED: alpha-1,3/1,6-mannosyltransferase ALG2 [Brachypodium distachyon]/gi|944048644|gb|KQJ84285.1|hypothetical protein BR…
Ta#S37789769	black	795	4.3e-19	gi|474043672|gb|EMS53406.1|hypothetical protein TRIUR3_12314 [Triticum urartu];gi|475571000|gb|EMT16155.1|hypothetical protein F775_11146 [Aegilops tauschii]
Ta#S16978491	black	642	5.6e-32	gi|474051195|gb|EMS53656.1|hypothetical protein TRIUR3_13794 [Triticum urartu];gi|721638681|ref|XP_010231466.1|PREDICTED: uncharacterized protein LOC104582684 isoform X1 [Brachypodium distachyon];gi|944052126|gb|KQJ87764.1|hypothetical protein BRADI_4g13409 [Brachypodium distachyon];gi|960450443|ref|XP_014753620.1|PREDICTED: putative protein FAR1-RELATED SEQUENCE 10 [Brachypodium distachyon]/gi|9…
Ta#S32496147	black	730	7.3e-115	gi|474058574|gb|EMS53920.1|Disease resistance protein RPM1 [Triticum urartu];gi|944081228|gb|KQK16580.1|hypothetical protein BRADI_1g29370 [Brachypodium distachyon];gi|475565572|gb|EMT14824.1|Putative disease resistance RPP8-like protein 2 [Aegilops tauschii];gi|474313207|gb|EMS61980.1|putative disease resistance RPP8-like protein 2 [Triticum urartu];gi|475620516|gb|EMT31130.1|Disease resistance …
Ta#S32719764	black	888	7.1e-122	gi|474065698|gb|EMS54099.1|hypothetical protein TRIUR3_23868 [Triticum urartu];gi|326501224|dbj|BAJ98843.1|predicted protein [Hordeum vulgare subsp. vulgare];gi|326527395|dbj|BAK04639.1|predicted protein [Hordeum vulgare subsp. vulgare];gi|721613187|ref|XP_010240010.1|PREDICTED: F-box protein At3g07870-like [Brachypodium distachyon]/gi|944081496|gb|KQK16848.1|hypothetical protein BRADI_1g31010 [B…
Ta#S37928386	black	747	4.3e-110	gi|474086571|gb|EMS54683.1|hypothetical protein TRIUR3_25123 [Triticum urartu]/gi|475514908|gb|EMT05768.1|hypothetical protein F775_30680 [Aegilops tauschii];gi|474313751|gb|EMS62000.1|hypothetical protein TRIUR3_06225 [Triticum urartu]/gi|475569711|gb|EMT15835.1|hypothetical protein F775_29047 [Aegilops tauschii];gi|357124739|ref|XP_003564055.1|PREDICTED: uncharacterized protein LOC100835923 [Br…
Ta#S37851829	black	701	2.4e-59	gi|474091689|gb|EMS54922.1|hypothetical protein TRIUR3_15166 [Triticum urartu]/gi|475582700|gb|EMT19214.1|hypothetical protein F775_30197 [Aegilops tauschii]/gi|998151033|gb|AMK08982.1|SMP [Triticum monococcum subsp. monococcum]/gi|998151041|gb|AMK08986.1|SMP [Triticum monococcum subsp. monococcum];gi|357132320|ref|XP_003567778.1|PREDICTED: sm-like protein LSM8 [Brachypodium distachyon]/gi|944069…
Ta#S13019382	black	722	2.7e-154	gi|474097538|gb|EMS55159.1|Vegetative incompatibility protein HET-E-1 [Triticum urartu];gi|326492233|dbj|BAK01900.1|predicted protein, partial [Hordeum vulgare subsp. vulgare];gi|669029164|emb|CDM83276.1|unnamed protein product [Triticum aestivum];gi|721641979|ref|XP_010231941.1|PREDICTED: DENN domain and WD repeat-containing protein SCD1 [Brachypodium distachyon]/gi|944072914|gb|KQK08398.1|hypot…
Ta#S32526824	black	844	7.7e-119	gi|474100629|gb|EMS55241.1|Histone chaperone ASF1B [Triticum urartu];gi|475485091|gb|EMT03154.1|Histone chaperone ASF1B [Aegilops tauschii];gi|357132644|ref|XP_003567939.1|PREDICTED: probable histone chaperone ASF1A [Brachypodium distachyon]/gi|944069516|gb|KQK05000.1|hypothetical protein BRADI_2g17266 [Brachypodium distachyon];gi|1002270862|ref|XP_015639753.1|PREDICTED: probable histone chaperon…
Ta#S32698922	black	883	1.6e-150	gi|474114000|gb|EMS55768.1|hypothetical protein TRIUR3_23560 [Triticum urartu];gi|326515962|dbj|BAJ88004.1|predicted protein [Hordeum vulgare subsp. vulgare];gi|475512052|gb|EMT05463.1|Putative ubiquitin carrier protein E2 25 [Aegilops tauschii];gi|326523499|dbj|BAJ92920.1|predicted protein [Hordeum vulgare subsp. vulgare];gi|242091331|ref|XP_002441498.1|hypothetical protein SORBIDRAFT_09g028090 …
Ta#S18006118	black	1167	7.4e-14	gi|474140078|gb|EMS56524.1|hypothetical protein TRIUR3_04691 [Triticum urartu];gi|326493370|dbj|BAJ85146.1|predicted protein [Hordeum vulgare subsp. vulgare]/gi|326506006|dbj|BAJ91242.1|predicted protein [Hordeum vulgare subsp. vulgare]/gi|326514152|dbj|BAJ92226.1|predicted protein [Hordeum vulgare subsp. vulgare];gi|475474689|gb|EMT02539.1|hypothetical protein F775_31396 [Aegilops tauschii];gi|9…
Ta#S16230061	black	767	5.7e-131	gi|474141853|gb|EMS56556.1|hypothetical protein TRIUR3_30704 [Triticum urartu];gi|475625255|gb|EMT32902.1|Oxysterol-binding protein-related protein 6 [Aegilops tauschii];gi|326490079|dbj|BAJ94113.1|predicted protein [Hordeum vulgare subsp. vulgare];gi|944062161|gb|KQJ97751.1|hypothetical protein BRADI_3g33020 [Brachypodium distachyon];gi|960481962|ref|XP_014757141.1|PREDICTED: oxysterol-binding p…
Ta#S12958689	black	631	1.8e-17	gi|474144303|gb|EMS56695.1|hypothetical protein TRIUR3_24301 [Triticum urartu];gi|721626675|ref|XP_010229346.1|PREDICTED: uncharacterized protein LOC100837046 [Brachypodium distachyon]/gi|944088776|gb|KQK24128.1|hypothetical protein BRADI_1g78300 [Brachypodium distachyon]/gi|944088777|gb|KQK24129.1|hypothetical protein BRADI_1g78300 [Brachypodium distachyon];gi|193848568|gb|ACF22753.1|hypothetica…
Ta#S37871485	black	839	1.1e-73	gi|474177432|gb|EMS57815.1|hypothetical protein TRIUR3_11522 [Triticum urartu];gi|475541064|gb|EMT09714.1|Chromodomain-helicase-DNA-binding Mi-2-like protein [Aegilops tauschii];gi|474288093|gb|EMS61203.1|hypothetical protein TRIUR3_33069 [Triticum urartu];gi|475571486|gb|EMT16265.1|hypothetical protein F775_03337 [Aegilops tauschii];gi|475469974|gb|EMT02339.1|Chromodomain-helicase-DNA-binding pr…
Ta#S17898833	black	1178	7.1e-129	gi|474186020|gb|EMS57900.1|putative phenylalanyl-tRNA synthetase alpha chain [Triticum urartu];gi|357137986|ref|XP_003570579.1|PREDICTED: phenylalanine--tRNA ligase alpha subunit, cytoplasmic [Brachypodium distachyon]/gi|944066183|gb|KQK01774.1|hypothetical protein BRADI_3g58130 [Brachypodium distachyon];gi|937935824|dbj|BAT10738.1|Os10g0400800, partial [Oryza sativa Japonica Group];gi|992170862|…
Ta#S26019036	black	869	1.3e-22	gi|474216646|gb|EMS59120.1|putative pre-mRNA-splicing factor ATP-dependent RNA helicase [Triticum urartu];gi|475623300|gb|EMT32166.1|Putative pre-mRNA-splicing factor ATP-dependent RNA helicase [Aegilops tauschii];gi|721622486|ref|XP_010228701.1|PREDICTED: probable pre-mRNA-splicing factor ATP-dependent RNA helicase isoform X2 [Brachypodium distachyon]/gi|944086602|gb|KQK21954.1|hypothetical prot…
Ta#S32595923	black	836	1.2e-106	gi|474236751|gb|EMS59596.1|hypothetical protein TRIUR3_10532 [Triticum urartu];gi|473889914|gb|EMS48567.1|hypothetical protein TRIUR3_27632 [Triticum urartu];gi|475549565|gb|EMT11278.1|hypothetical protein F775_00730 [Aegilops tauschii];gi|475601559|gb|EMT24862.1|hypothetical protein F775_01792 [Aegilops tauschii];gi|475546023|gb|EMT10591.1|hypothetical protein F775_02249 [Aegilops tauschii];gi|4…
Ta#S32543282	black	943	9.6e-160	gi|474239492|gb|EMS59766.1|hypothetical protein TRIUR3_35107 [Triticum urartu];gi|475576102|gb|EMT17450.1|hypothetical protein F775_26793 [Aegilops tauschii];gi|326529117|dbj|BAK00952.1|predicted protein [Hordeum vulgare subsp. vulgare];gi|242066512|ref|XP_002454545.1|hypothetical protein SORBIDRAFT_04g033060 [Sorghum bicolor]/gi|241934376|gb|EES07521.1|hypothetical protein SORBI_004G296600 [Sorg…
Ta#S17896838	black	1160	3.1e-112	gi|474269417|gb|EMS60839.1|hypothetical protein TRIUR3_28468 [Triticum urartu];gi|357112077|ref|XP_003557836.1|PREDICTED: nuclear/nucleolar GTPase 2 [Brachypodium distachyon]/gi|944086323|gb|KQK21675.1|hypothetical protein BRADI_1g62330 [Brachypodium distachyon];gi|1002255981|ref|XP_015632277.1|PREDICTED: nuclear/nucleolar GTPase 2 [Oryza sativa Japonica Group]/gi|122247015|sp|Q10LF7.1|NUG2_ORYSJ…
Ta#S32510643	black	819	1.6e-144	gi|474287054|gb|EMS61152.1|Lactation elevated protein 1 [Triticum urartu];gi|669027562|emb|CDM81011.1|unnamed protein product [Triticum aestivum];gi|475488252|gb|EMT03357.1|Lactation elevated protein 1 [Aegilops tauschii];gi|357119431|ref|XP_003561443.1|PREDICTED: lactation elevated protein 1 [Brachypodium distachyon]/gi|944076718|gb|KQK12070.1|hypothetical protein BRADI_1g01420 [Brachypodium dis…
Ta#S32680507	black	719	9.9e-40	gi|474304359|gb|EMS61707.1|hypothetical protein TRIUR3_26217 [Triticum urartu];gi|475486941|gb|EMT03265.1|hypothetical protein F775_14444 [Aegilops tauschii];gi|474340938|gb|EMS62691.1|hypothetical protein TRIUR3_08000 [Triticum urartu];gi|475533785|gb|EMT08455.1|hypothetical protein F775_19831 [Aegilops tauschii];gi|326500276|dbj|BAK06227.1|predicted protein, partial [Hordeum vulgare subsp. vulg…
Ta#S32508687	black	245	3.1e-05	gi|474320384|gb|EMS62241.1|Developmentally-regulated GTP-binding protein 2 [Triticum urartu]
Ta#S33259593	black	773	1e-92	gi|474350688|gb|EMS62990.1|hypothetical protein TRIUR3_17212 [Triticum urartu];gi|326504930|dbj|BAK06756.1|predicted protein [Hordeum vulgare subsp. vulgare];gi|50251936|dbj|BAD27872.1|unknown protein [Oryza sativa Japonica Group]/gi|113537291|dbj|BAF09674.1|Os02g0684300 [Oryza sativa Japonica Group];gi|937905267|dbj|BAS80321.1|Os02g0684300, partial [Oryza sativa Japonica Group];gi|1002842235|ref…
Ta#S15881358	black	700	2.5e-06	gi|474350784|gb|EMS62999.1|hypothetical protein TRIUR3_15419 [Triticum urartu];gi|326529747|dbj|BAK04820.1|predicted protein, partial [Hordeum vulgare subsp. vulgare];gi|695038874|ref|XP_009406958.1|PREDICTED: probable pectate lyase 4 [Musa acuminata subsp. malaccensis];gi|565391361|ref|XP_006361391.1|PREDICTED: probable pectate lyase 4 [Solanum tuberosum];gi|475602082|gb|EMT25032.1|hypothetical …
Ta#S17898706	black	1192	2.1e-99	gi|474369382|gb|EMS63724.1|Nucleoside diphosphate kinase 1 [Triticum urartu];gi|326511321|dbj|BAJ87674.1|predicted protein [Hordeum vulgare subsp. vulgare]/gi|933919474|gb|ALH06516.1|nucleoside diphosphate kinase [Hordeum vulgare];gi|9652119|gb|AAF91407.1|AF271362_1nucleoside diphosphate kinase [Lolium perenne];gi|475549973|gb|EMT11366.1|Nucleoside diphosphate kinase 1 [Aegilops tauschii];gi|5730…
Ta#S32718519	black	803	7.4e-78	gi|474413004|gb|EMS66945.1|Pre-rRNA-processing protein esf1 [Triticum urartu];gi|475615345|gb|EMT29410.1|hypothetical protein F775_26035 [Aegilops tauschii];gi|326505286|dbj|BAK03030.1|predicted protein [Hordeum vulgare subsp. vulgare];gi|357122570|ref|XP_003562988.1|PREDICTED: pre-rRNA-processing protein ESF1 [Brachypodium distachyon]/gi|944080565|gb|KQK15917.1|hypothetical protein BRADI_1g25780…
Ta#S32552664	black	811	2.7e-91	gi|474414308|gb|EMS67061.1|hypothetical protein TRIUR3_20340 [Triticum urartu];gi|475585383|gb|EMT20041.1|hypothetical protein F775_01010 [Aegilops tauschii];gi|242061220|ref|XP_002451899.1|hypothetical protein SORBIDRAFT_04g009630 [Sorghum bicolor]/gi|241931730|gb|EES04875.1|hypothetical protein SORBI_004G115800 [Sorghum bicolor]/gi|992169546|gb|KXG29962.1|hypothetical protein SORBI_004G115800 […
Ta#S32653641	black	819	3.4e-64	gi|474434187|gb|EMS68123.1|hypothetical protein TRIUR3_35300 [Triticum urartu];gi|474432207|gb|EMS68055.1|hypothetical protein TRIUR3_30828 [Triticum urartu];gi|326517858|dbj|BAK07181.1|predicted protein [Hordeum vulgare subsp. vulgare]
Ta#S16265424	black	679	2.4e-47	gi|474449460|gb|EMS68770.1|hypothetical protein TRIUR3_10418 [Triticum urartu];gi|475509645|gb|EMT05209.1|hypothetical protein F775_11204 [Aegilops tauschii];gi|721631686|ref|XP_010230455.1|PREDICTED: uncharacterized protein LOC100844157 isoform X1 [Brachypodium distachyon];gi|475585888|gb|EMT20169.1|hypothetical protein F775_32593 [Aegilops tauschii];gi|960472500|ref|XP_014755347.1|PREDICTED: un…
Ta#S17988796	black	1017	1.4e-142	gi|475353880|gb|EMT00437.1|Cytochrome P450 78A3 [Aegilops tauschii];gi|326520279|dbj|BAK07398.1|predicted protein [Hordeum vulgare subsp. vulgare];gi|357121719|ref|XP_003562565.1|PREDICTED: cytochrome P450 734A5-like [Brachypodium distachyon]/gi|944079589|gb|KQK14941.1|hypothetical protein BRADI_1g19670 [Brachypodium distachyon];gi|1070981757|gb|OEL34614.1|hypothetical protein BAE44_0004364 [Dich…
Ta#S17895819	black	884	1.6e-57	gi|475389801|gb|EMT00699.1|Thymidylate kinase [Aegilops tauschii];gi|960461094|ref|XP_014753183.1|PREDICTED: thymidylate kinase [Brachypodium distachyon]/gi|944079632|gb|KQK14984.1|hypothetical protein BRADI_1g19950 [Brachypodium distachyon];gi|514741884|ref|XP_004960004.1|PREDICTED: thymidylate kinase-like isoform X2 [Setaria italica]/gi|944248437|gb|KQL12700.1|hypothetical protein SETIT_023025m…
Ta#S37881211	black	786	9.7e-125	gi|475395248|gb|EMT00734.1|hypothetical protein F775_26989 [Aegilops tauschii];gi|474352591|gb|EMS63031.1|Ubiquitin-like-specific protease 1D [Triticum urartu];gi|929113861|ref|XP_014068324.1|PREDICTED: flocculation protein FLO11-like, partial [Salmo salar];gi|268558452|ref|XP_002637216.1|Hypothetical protein CBG18881 [Caenorhabditis briggsae]/gi|187024180|emb|CAP36224.1|Protein CBG18881, partial…
Ta#S16224856	black	654	2.3e-95	gi|475433281|gb|EMT01247.1|DnaJ homolog subfamily B member 12 [Aegilops tauschii];gi|669031800|emb|CDM86961.1|unnamed protein product [Triticum aestivum];gi|474036908|gb|EMS53187.1|DnaJ homolog subfamily B member 4 [Triticum urartu];gi|326510321|dbj|BAJ87377.1|predicted protein [Hordeum vulgare subsp. vulgare];gi|475511936|gb|EMT05451.1|DnaJ homolog subfamily B member 12 [Aegilops tauschii];gi|47…
Ta#S24513306	black	739	0.00021	gi|475438316|gb|EMT01372.1|hypothetical protein F775_06513 [Aegilops tauschii]
Ta#S32718856	black	874	2.7e-23	gi|475468810|gb|EMT02287.1|hypothetical protein F775_25139 [Aegilops tauschii];gi|473886622|gb|EMS48167.1|hypothetical protein TRIUR3_31123 [Triticum urartu];gi|475585871|gb|EMT20165.1|Zinc finger protein VAR3, chloroplastic [Aegilops tauschii];gi|474156168|gb|EMS57095.1|Zinc finger protein VAR3, chloroplastic [Triticum urartu];gi|222625668|gb|EEE59800.1|hypothetical protein OsJ_12324 [Oryza sati…
Ta#S17986296	black	1166	4.3e-55	gi|475470579|gb|EMT02366.1|Glycine-rich RNA-binding protein 2 [Aegilops tauschii];gi|473742689|gb|EMS45444.1|Glycine-rich RNA-binding protein 10 [Triticum urartu];gi|357119205|ref|XP_003561336.1|PREDICTED: glycine-rich RNA-binding protein RZ1C-like isoform X1 [Brachypodium distachyon]/gi|944078427|gb|KQK13779.1|hypothetical protein BRADI_1g12460 [Brachypodium distachyon];gi|721607263|ref|XP_01023…
Ta#S17890825	black	1084	1.8e-119	gi|475487210|gb|EMT03285.1|hypothetical protein F775_12482 [Aegilops tauschii];gi|326527385|dbj|BAK04634.1|predicted protein [Hordeum vulgare subsp. vulgare];gi|475601044|gb|EMT24702.1|hypothetical protein F775_13341 [Aegilops tauschii];gi|944063624|gb|KQJ99214.1|hypothetical protein BRADI_3g41821 [Brachypodium distachyon];gi|960492009|ref|XP_014751208.1|PREDICTED: uncharacterized protein LOC1068…
Ta#S12913598	black	1168	1.5e-68	gi|475488531|gb|EMT03371.1|hypothetical protein F775_28656 [Aegilops tauschii];gi|326492075|dbj|BAJ98262.1|predicted protein [Hordeum vulgare subsp. vulgare]/gi|326521236|dbj|BAJ96821.1|predicted protein [Hordeum vulgare subsp. vulgare];gi|357123950|ref|XP_003563670.1|PREDICTED: uncharacterized protein At2g34160 [Brachypodium distachyon]/gi|944082424|gb|KQK17776.1|hypothetical protein BRADI_1g367…
Ta#S32693354	black	917	1.8e-32	gi|475490853|gb|EMT03522.1|Anaphase-promoting complex subunit 10 [Aegilops tauschii];gi|474150667|gb|EMS56928.1|Anaphase-promoting complex subunit 10 [Triticum urartu];gi|474057108|gb|EMS53841.1|Anaphase-promoting complex subunit 10 [Triticum urartu];gi|669028704|emb|CDM82612.1|unnamed protein product [Triticum aestivum];gi|729371573|ref|XP_010548316.1|PREDICTED: anaphase-promoting complex subuni…
Ta#S17892929	black	1114	6.8e-85	gi|475493604|gb|EMT03713.1|hypothetical protein F775_27946 [Aegilops tauschii];gi|285028876|gb|ADC34699.1|elicitor responsive gene 3 [Triticum aestivum];gi|474218408|gb|EMS59136.1|Elicitor-responsive protein 3 [Triticum urartu];gi|573940304|ref|XP_006652558.1|PREDICTED: elicitor-responsive protein 3 [Oryza brachyantha];gi|1002265854|ref|XP_015637255.1|PREDICTED: elicitor-responsive protein 3 [Ory…
Ta#S37784182	black	742	9.4e-112	gi|475497991|gb|EMT04056.1|Pre-rRNA-processing protein ESF2 [Aegilops tauschii];gi|326514992|dbj|BAJ99857.1|predicted protein [Hordeum vulgare subsp. vulgare];gi|475575783|gb|EMT17365.1|Pre-rRNA-processing protein esf2 [Aegilops tauschii];gi|357121596|ref|XP_003562504.1|PREDICTED: pre-rRNA-processing protein ESF2 [Brachypodium distachyon]/gi|944079451|gb|KQK14803.1|hypothetical protein BRADI_1g18…
Ta#S26023403	black	1081	1.1e-120	gi|475505183|gb|EMT04706.1|Splicing factor 3B subunit 4 [Aegilops tauschii];gi|473763919|gb|EMS45880.1|Splicing factor 3B subunit 4 [Triticum urartu];gi|721637851|ref|XP_010231343.1|PREDICTED: splicing regulator RBM11 isoform X3 [Brachypodium distachyon]/gi|944070637|gb|KQK06121.1|hypothetical protein BRADI_2g24690 [Brachypodium distachyon];gi|514750015|ref|XP_004962001.1|PREDICTED: splicing fact…
Ta#S17897890	black	1223	1.8e-147	gi|475518796|gb|EMT06243.1|Puromycin-sensitive aminopeptidase [Aegilops tauschii];gi|473786809|gb|EMS46229.1|Puromycin-sensitive aminopeptidase [Triticum urartu];gi|326516858|dbj|BAJ96421.1|predicted protein [Hordeum vulgare subsp. vulgare];gi|357140273|ref|XP_003571694.1|PREDICTED: aminopeptidase M1-A [Brachypodium distachyon]/gi|944058447|gb|KQJ94037.1|hypothetical protein BRADI_3g08120 [Brachy…
Ta#S32633422	black	868	3.4e-140	gi|475521546|gb|EMT06636.1|Choline-phosphate cytidylyltransferase B [Aegilops tauschii];gi|474390970|gb|EMS65318.1|hypothetical protein TRIUR3_26638 [Triticum urartu];gi|357137403|ref|XP_003570290.1|PREDICTED: choline-phosphate cytidylyltransferase 1 [Brachypodium distachyon]/gi|944057978|gb|KQJ93568.1|hypothetical protein BRADI_3g05420 [Brachypodium distachyon];gi|218190160|gb|EEC72587.1|hypothe…
Ta#S32599956	black	718	2.5e-54	gi|475525138|gb|EMT07119.1|hypothetical protein F775_12089 [Aegilops tauschii];gi|1072960139|ref|XP_018491006.1|PREDICTED: mitochondrial adenine nucleotide transporter ADNT1-like [Raphanus sativus];gi|1072952892|ref|XP_018487188.1|PREDICTED: mitochondrial adenine nucleotide transporter ADNT1-like [Raphanus sativus];gi|1024021089|gb|KZV38017.1|hypothetical protein F511_25243 [Dorcoceras hygrometri…
Ta#S18006153	black	1180	7.8e-138	gi|475527602|gb|EMT07494.1|40S ribosomal protein S5-1 [Aegilops tauschii];gi|669027766|emb|CDM81323.1|unnamed protein product [Triticum aestivum];gi|326499442|dbj|BAJ86032.1|predicted protein [Hordeum vulgare subsp. vulgare];gi|514774057|ref|XP_004967892.1|PREDICTED: 40S ribosomal protein S5-like [Setaria italica]/gi|944239663|gb|KQL03971.1|hypothetical protein SETIT_002978mg [Setaria italica];gi…
Ta#S32525894	black	842	7.7e-86	gi|475532113|gb|EMT08183.1|hypothetical protein F775_31215 [Aegilops tauschii];gi|473804252|gb|EMS46662.1|hypothetical protein TRIUR3_30641 [Triticum urartu];gi|475593916|gb|EMT22532.1|hypothetical protein F775_19187 [Aegilops tauschii];gi|326502898|dbj|BAJ99077.1|predicted protein [Hordeum vulgare subsp. vulgare];gi|473763047|gb|EMS45859.1|hypothetical protein TRIUR3_33009 [Triticum urartu];gi|9…
Ta#S17989765	black	1151	7e-157	gi|475533418|gb|EMT08384.1|Transmembrane 9 superfamily member 3 [Aegilops tauschii];gi|326510605|dbj|BAJ87519.1|predicted protein [Hordeum vulgare subsp. vulgare];gi|721683490|ref|XP_010238659.1|PREDICTED: transmembrane 9 superfamily member 1-like [Brachypodium distachyon]/gi|944056386|gb|KQJ92024.1|hypothetical protein BRADI_4g41270 [Brachypodium distachyon];gi|944235129|gb|KQK99491.1|hypothetic…
Ta#S17890826	black	1110	1.6e-164	gi|475533462|gb|EMT08392.1|Tropinone reductase-like protein [Aegilops tauschii];gi|326499632|dbj|BAJ86127.1|predicted protein, partial [Hordeum vulgare subsp. vulgare];gi|475506711|gb|EMT04868.1|Tropinone reductase-like protein [Aegilops tauschii];gi|475450916|gb|EMT01687.1|Tropinone reductase-like protein [Aegilops tauschii];gi|475546399|gb|EMT10676.1|Tropinone reductase-like protein [Aegilops t…
Ta#S12940574	black	755	6.7e-57	gi|475534303|gb|EMT08547.1|hypothetical protein F775_27905 [Aegilops tauschii];gi|326497733|dbj|BAK05956.1|predicted protein, partial [Hordeum vulgare subsp. vulgare];gi|475528656|gb|EMT07657.1|hypothetical protein F775_31063 [Aegilops tauschii];gi|357132602|ref|XP_003567918.1|PREDICTED: cytochrome c oxidase assembly protein COX19-like [Brachypodium distachyon]/gi|944069457|gb|KQK04941.1|hypothet…
Ta#S32528423	black	666	1e-42	gi|475536585|gb|EMT08935.1|hypothetical protein F775_02117 [Aegilops tauschii];gi|669029489|emb|CDM83703.1|unnamed protein product [Triticum aestivum]/gi|669029490|emb|CDM83704.1|unnamed protein product [Triticum aestivum];gi|326514670|dbj|BAJ96322.1|predicted protein [Hordeum vulgare subsp. vulgare];gi|475567961|gb|EMT15383.1|hypothetical protein F775_00044 [Aegilops tauschii];gi|473881638|gb|EM…
Ta#S12904183	black	798	7.3e-161	gi|475543054|gb|EMT10073.1|Tubulin beta-1 chain [Aegilops tauschii];gi|146760211|emb|CAM58981.1|beta tubulin 3 [Hordeum vulgare subsp. vulgare]/gi|326501852|dbj|BAK06418.1|predicted protein [Hordeum vulgare subsp. vulgare];gi|326503528|dbj|BAJ86270.1|predicted protein [Hordeum vulgare subsp. vulgare];gi|413943394|gb|AFW76043.1|hypothetical protein ZEAMMB73_301405 [Zea mays];gi|332713691|gb|AEE983…
Ta#S17976018	black	840	3e-13	gi|475552417|gb|EMT11784.1|Putative inactive purple acid phosphatase 2 [Aegilops tauschii];gi|474369588|gb|EMS63789.1|putative inactive purple acid phosphatase 2 [Triticum urartu];gi|326508848|dbj|BAJ86817.1|predicted protein [Hordeum vulgare subsp. vulgare]/gi|326521204|dbj|BAJ96805.1|predicted protein [Hordeum vulgare subsp. vulgare];gi|1070968337|gb|OEL30920.1|putative inactive purple acid pho…
Ta#S17893217	black	1223	1.4e-98	gi|475554973|gb|EMT12343.1|Elongation factor 1-alpha [Aegilops tauschii]/gi|475565852|gb|EMT14897.1|Elongation factor 1-alpha [Aegilops tauschii];gi|473923422|gb|EMS49772.1|Elongation factor 1-alpha [Triticum urartu];gi|6015054|sp|Q40034.1|EF1A2_HORVURecName: Full=Elongation factor 1-alpha Short=EF-1-alpha/gi|396134|emb|CAA80666.1|protein synthesis elongation factor-1 alpha [Hordeum vulgare subsp…
Ta#S37779548	black	764	4.2e-34	gi|475557411|gb|EMT12845.1|hypothetical protein F775_25128 [Aegilops tauschii];gi|326509667|dbj|BAJ87049.1|predicted protein [Hordeum vulgare subsp. vulgare];gi|474074096|gb|EMS54468.1|hypothetical protein TRIUR3_33929 [Triticum urartu];gi|721613575|ref|XP_010240601.1|PREDICTED: uncharacterized protein LOC100845039 isoform X1 [Brachypodium distachyon]/gi|944081722|gb|KQK17074.1|hypothetical prote…
Ta#S37806395	black	316	0.00016	gi|475557630|gb|EMT12878.1|14-3-3-like protein GF14-D [Aegilops tauschii]
Ta#S32499387	black	441	4.9e-13	gi|475560691|gb|EMT13616.1|Structural maintenance of chromosomes protein 1 [Aegilops tauschii];gi|700253052|gb|AIU48149.1|structural maintenance of chromosomes protein 1, partial [Alisma plantago-aquatica];gi|944238642|gb|KQL02980.1|hypothetical protein SETIT_015928mg [Setaria italica];gi|474440849|gb|EMS68397.1|Structural maintenance of chromosomes protein 1 [Triticum urartu];gi|944238641|gb|KQL…
Ta#S32541524	black	681	9.2e-27	gi|475573059|gb|EMT16649.1|Kinesin-like protein KIF22 [Aegilops tauschii];gi|326492379|dbj|BAK01973.1|predicted protein [Hordeum vulgare subsp. vulgare];gi|944084741|gb|KQK20093.1|hypothetical protein BRADI_1g52425 [Brachypodium distachyon];gi|721629363|ref|XP_010229992.1|PREDICTED: kinesin-like protein KIF22-B [Brachypodium distachyon];gi|125547966|gb|EAY93788.1|hypothetical protein OsI_15566 [O…
Ta#S13170223	black	611	4.5e-11	gi|475578005|gb|EMT17984.1|Phosphatidylinositol 4-kinase [Aegilops tauschii];gi|326497119|dbj|BAK02144.1|predicted protein [Hordeum vulgare subsp. vulgare]
Ta#S32613887	black	856	1.1e-119	gi|475579278|gb|EMT18304.1|GDSL esterase/lipase [Aegilops tauschii];gi|669031038|emb|CDM85791.1|unnamed protein product [Triticum aestivum];gi|326501698|dbj|BAK02638.1|predicted protein [Hordeum vulgare subsp. vulgare];gi|944067872|gb|KQK03356.1|hypothetical protein BRADI_2g07320 [Brachypodium distachyon];gi|1002839188|ref|XP_015699250.1|PREDICTED: GDSL esterase/lipase At5g45910-like isoform X1 […
Ta#S26021015	black	834	3.5e-119	gi|475583143|gb|EMT19375.1|Type II inositol-1,4,5-trisphosphate 5-phosphatase FRA3 [Aegilops tauschii];gi|474096305|gb|EMS55062.1|Type II inositol-1,4,5-trisphosphate 5-phosphatase FRA3 [Triticum urartu];gi|960477681|ref|XP_014756321.1|PREDICTED: type II inositol polyphosphate 5-phosphatase 15-like isoform X2 [Brachypodium distachyon]/gi|944063895|gb|KQJ99485.1|hypothetical protein BRADI_3g43457 …
Ta#S32683056	black	890	6.2e-66	gi|475584704|gb|EMT19847.1|hypothetical protein F775_27657 [Aegilops tauschii];gi|326494366|dbj|BAJ90452.1|predicted protein [Hordeum vulgare subsp. vulgare];gi|326529609|dbj|BAK04751.1|predicted protein [Hordeum vulgare subsp. vulgare];gi|473799152|gb|EMS46556.1|hypothetical protein TRIUR3_13678 [Triticum urartu];gi|475515291|gb|EMT05823.1|hypothetical protein F775_14247 [Aegilops tauschii];gi|4…
Ta#S32709554	black	893	3.5e-17	gi|475584841|gb|EMT19886.1|Far upstream element-binding protein 3 [Aegilops tauschii];gi|720093702|ref|XP_010246132.1|PREDICTED: far upstream element-binding protein 2-like isoform X2 [Nelumbo nucifera];gi|1035945820|gb|OAY70353.1|Far upstream element-binding protein 3, partial [Ananas comosus];gi|672142870|ref|XP_008795301.1|PREDICTED: far upstream element-binding protein 2-like isoform X1 [Phoe…
Ta#S17889506	black	1081	0	gi|475585789|gb|EMT20131.1|Sentrin-specific protease 6 [Aegilops tauschii];gi|474141217|gb|EMS56536.1|putative ubiquitin-like-specific protease 2B [Triticum urartu];gi|326523057|dbj|BAJ88569.1|predicted protein [Hordeum vulgare subsp. vulgare];gi|215696976|dbj|BAG90970.1|unnamed protein product [Oryza sativa Japonica Group]/gi|215697193|dbj|BAG91187.1|unnamed protein product [Oryza sativa Japonic…
Ta#S12990540	black	774	1e-32	gi|475589892|gb|EMT21297.1|Putative mitochondrial protein ymf11 [Aegilops tauschii];gi|474205100|gb|EMS58678.1|putative mitochondrial protein ymf11 [Triticum urartu];gi|326511950|dbj|BAJ95956.1|predicted protein, partial [Hordeum vulgare subsp. vulgare];gi|326487942|dbj|BAJ89810.1|predicted protein, partial [Hordeum vulgare subsp. vulgare];gi|960482351|ref|XP_014757193.1|PREDICTED: uncharacterize…
Ta#S13048057	black	725	8e-108	gi|475590384|gb|EMT21457.1|Protein STRUBBELIG-RECEPTOR FAMILY 1 [Aegilops tauschii];gi|326512838|dbj|BAK03326.1|predicted protein [Hordeum vulgare subsp. vulgare];gi|326489035|dbj|BAK01501.1|predicted protein [Hordeum vulgare subsp. vulgare];gi|721653775|ref|XP_003571056.2|PREDICTED: protein LYK5 [Brachypodium distachyon]/gi|944058205|gb|KQJ93795.1|hypothetical protein BRADI_3g06770 [Brachypodium…
Ta#S17896886	black	1164	1.6e-06	gi|475592199|gb|EMT22011.1|hypothetical protein F775_06221 [Aegilops tauschii]
Ta#S37887469	black	776	2.7e-30	gi|475594726|gb|EMT22790.1|Regulator of nonsense transcripts 3A [Aegilops tauschii];gi|473860118|gb|EMS47492.1|Regulator of nonsense transcripts 3A [Triticum urartu];gi|326498059|dbj|BAJ94892.1|predicted protein, partial [Hordeum vulgare subsp. vulgare];gi|721691267|ref|XP_010239938.1|PREDICTED: regulator of nonsense transcripts UPF3 isoform X1 [Brachypodium distachyon]/gi|944047112|gb|KQJ82753.1…
Ta#S17888020	black	1219	6.1e-133	gi|475595515|gb|EMT23062.1|60S ribosomal protein L5-2 [Aegilops tauschii];gi|475587625|gb|EMT20601.1|60S ribosomal protein L5-2 [Aegilops tauschii];gi|474245469|gb|EMS59984.1|60S ribosomal protein L5-2 [Triticum urartu];gi|475498744|gb|EMT04099.1|60S ribosomal protein L5-2 [Aegilops tauschii];gi|360042516|gb|AEV92989.1|60S ribosomal protein L5 [Triticum aestivum];gi|326527921|dbj|BAJ89012.1|predi…
Ta#S17989585	black	1197	7.2e-125	gi|475597012|gb|EMT23513.1|Uridine-cytidine kinase-like protein 1 [Aegilops tauschii];gi|357160089|ref|XP_003578654.1|PREDICTED: uridine kinase-like protein 3 [Brachypodium distachyon]/gi|944055857|gb|KQJ91495.1|hypothetical protein BRADI_4g38030 [Brachypodium distachyon];gi|944253180|gb|KQL17443.1|hypothetical protein SETIT_022152mg [Setaria italica];gi|413935132|gb|AFW69683.1|hypothetical prote…
Ta#S17891082	black	910	3.1e-23	gi|475597595|gb|EMT23663.1|hypothetical protein F775_26540 [Aegilops tauschii];gi|326500226|dbj|BAK06202.1|predicted protein [Hordeum vulgare subsp. vulgare];gi|255670930|dbj|BAF08839.2|Os02g0508100, partial [Oryza sativa Japonica Group];gi|1002237052|ref|XP_015622728.1|PREDICTED: uncharacterized protein LOC4329444 [Oryza sativa Japonica Group]/gi|48716151|dbj|BAD23191.1|unknown protein [Oryza sa…
Ta#S37947343	black	741	1.6e-70	gi|475598543|gb|EMT23971.1|hypothetical protein F775_03872 [Aegilops tauschii];gi|960456029|ref|XP_014752308.1|PREDICTED: protein SABRE isoform X1 [Brachypodium distachyon]/gi|960456031|ref|XP_014752309.1|PREDICTED: protein SABRE isoform X1 [Brachypodium distachyon]/gi|944078432|gb|KQK13784.1|hypothetical protein BRADI_1g12490 [Brachypodium distachyon]/gi|944078433|gb|KQK13785.1|hypothetical prot…
Ta#S37780336	black	863	2e-39	gi|475601547|gb|EMT24858.1|6-phosphofructokinase 2 [Aegilops tauschii];gi|474050687|gb|EMS53637.1|6-phosphofructokinase 2 [Triticum urartu];gi|326492478|dbj|BAK02022.1|predicted protein [Hordeum vulgare subsp. vulgare];gi|357164069|ref|XP_003579939.1|PREDICTED: ATP-dependent 6-phosphofructokinase 2 [Brachypodium distachyon]/gi|944047449|gb|KQJ83090.1|hypothetical protein BRADI_5g12982 [Brachypodi…
Ta#S26027943	black	1072	2.8e-61	gi|475603610|gb|EMT25476.1|hypothetical protein F775_29436 [Aegilops tauschii];gi|357145745|ref|XP_003573751.1|PREDICTED: small nuclear ribonucleoprotein SmD3b [Brachypodium distachyon]/gi|944057155|gb|KQJ92745.1|hypothetical protein BRADI_3g00420 [Brachypodium distachyon];gi|473938861|gb|EMS50224.1|hypothetical protein TRIUR3_26641 [Triticum urartu];gi|226507464|ref|NP_001150683.1|uncharacterize…
Ta#S32556091	black	893	5.6e-95	gi|475606082|gb|EMT26273.1|Single-stranded DNA-binding protein, mitochondrial [Aegilops tauschii];gi|670020998|emb|CDJ26374.1|unnamed protein product [Triticum aestivum];gi|473904506|gb|EMS49283.1|Single-stranded DNA-binding protein, mitochondrial [Triticum urartu];gi|721644970|ref|XP_003569929.2|PREDICTED: single-stranded DNA-binding protein, mitochondrial isoform X1 [Brachypodium distachyon]/gi…
Ta#S17984543	black	1102	1.1e-70	gi|475606897|gb|EMT26534.1|hypothetical protein F775_21284 [Aegilops tauschii];gi|473961274|gb|EMS51109.1|Obtusifoliol 14-alpha demethylase [Triticum urartu];gi|326495204|dbj|BAJ85698.1|predicted protein [Hordeum vulgare subsp. vulgare];gi|357161135|ref|XP_003578990.1|PREDICTED: uncharacterized protein LOC100844826 isoform X1 [Brachypodium distachyon]/gi|944049979|gb|KQJ85617.1|hypothetical prote…
Ta#S16058010	black	2324	0	gi|475608161|gb|EMT26943.1|Serine/threonine protein phosphatase 2A 55 kDa regulatory subunit B beta isoform [Aegilops tauschii];gi|326492682|dbj|BAJ90197.1|predicted protein [Hordeum vulgare subsp. vulgare];gi|721654365|ref|XP_003571753.2|PREDICTED: LOW QUALITY PROTEIN: serine/threonine protein phosphatase 2A 55 kDa regulatory subunit B beta isoform [Brachypodium distachyon];gi|944058499|gb|KQJ94…
Ta#S17973849	black	833	5.5e-124	gi|475609691|gb|EMT27476.1|DNA-binding protein SMUBP-2 [Aegilops tauschii];gi|474147701|gb|EMS56847.1|DNA-binding protein SMUBP-2 [Triticum urartu];gi|326505658|dbj|BAJ95500.1|predicted protein [Hordeum vulgare subsp. vulgare];gi|721608249|ref|XP_010233004.1|PREDICTED: DNA-binding protein SMUBP-2 isoform X2 [Brachypodium distachyon]/gi|944078961|gb|KQK14313.1|hypothetical protein BRADI_1g15360 [B…
Ta#S32530482	black	846	7.7e-172	gi|475614339|gb|EMT29040.1|LRR receptor-like serine/threonine-protein kinase RCH1 [Aegilops tauschii];gi|944056348|gb|KQJ91986.1|hypothetical protein BRADI_4g40990 [Brachypodium distachyon];gi|721683422|ref|XP_003576997.2|PREDICTED: leucine-rich repeat receptor-like tyrosine-protein kinase PXC3 [Brachypodium distachyon];gi|1002875495|ref|XP_015698780.1|PREDICTED: leucine-rich repeat receptor-like…
Ta#S37808365	black	740	1.1e-16	gi|475615560|gb|EMT29482.1|hypothetical protein F775_27922 [Aegilops tauschii];gi|326495262|dbj|BAJ85727.1|predicted protein [Hordeum vulgare subsp. vulgare]/gi|326513380|dbj|BAK06930.1|predicted protein [Hordeum vulgare subsp. vulgare];gi|474012703|gb|EMS52611.1|PCI domain-containing protein 2 [Triticum urartu];gi|357158268|ref|XP_003578072.1|PREDICTED: PCI domain-containing protein 2 [Brachypod…
Ta#S22384209	black	852	8.1e-146	gi|475615805|gb|EMT29568.1|hypothetical protein F775_03707 [Aegilops tauschii];gi|960458428|ref|XP_014752726.1|PREDICTED: uncharacterized protein LOC100840800 isoform X3 [Brachypodium distachyon];gi|357123430|ref|XP_003563413.1|PREDICTED: uncharacterized protein LOC100840800 isoform X1 [Brachypodium distachyon]/gi|944081800|gb|KQK17152.1|hypothetical protein BRADI_1g32732 [Brachypodium distachyon…
Ta#S22384245	black	841	2.5e-87	gi|475617380|gb|EMT30087.1|hypothetical protein F775_00021 [Aegilops tauschii];gi|474435819|gb|EMS68160.1|hypothetical protein TRIUR3_03439 [Triticum urartu];gi|475574222|gb|EMT16927.1|hypothetical protein F775_20890 [Aegilops tauschii];gi|474259463|gb|EMS60483.1|hypothetical protein TRIUR3_02467 [Triticum urartu];gi|475621628|gb|EMT31556.1|hypothetical protein F775_22563 [Aegilops tauschii];gi|4…
Ta#S18005860	black	1143	9.5e-113	gi|475620003|gb|EMT30955.1|Eukaryotic translation initiation factor 5A-1 [Aegilops tauschii];gi|74048999|gb|AAZ95171.1|eukaryotic translation initiation factor 5A1 [Triticum aestivum]/gi|78191541|gb|ABB29983.1|translation initiation factor 5A [Dasypyrum hordeaceum]/gi|78191543|gb|ABB29984.1|translation initiation factor 5A [Secale cereale]/gi|78191547|gb|ABB29986.1|translation initiation factor 5…
Ta#S17988340	black	1159	3.3e-62	gi|475620037|gb|EMT30971.1|Putative acetyltransferase type B catalytic subunit [Aegilops tauschii];gi|473936958|gb|EMS50179.1|putative acetyltransferase type B catalytic subunit [Triticum urartu];gi|326487542|dbj|BAK05443.1|predicted protein [Hordeum vulgare subsp. vulgare];gi|357158088|ref|XP_003578012.1|PREDICTED: probable histone acetyltransferase type B catalytic subunit [Brachypodium distach…
Ta#S13178658	black	342	1.2e-34	gi|475621688|gb|EMT31578.1|hypothetical protein F775_22775 [Aegilops tauschii];gi|473818171|gb|EMS46948.1|hypothetical protein TRIUR3_24324 [Triticum urartu];gi|326534156|dbj|BAJ89428.1|predicted protein [Hordeum vulgare subsp. vulgare];gi|944054984|gb|KQJ90622.1|hypothetical protein BRADI_4g32880 [Brachypodium distachyon];gi|357154012|ref|XP_003576640.1|PREDICTED: protein ROOT PRIMORDIUM DEFECTI…
Ta#S32585605	black	812	2.4e-50	gi|475621957|gb|EMT31683.1|Disease resistance protein RPM1 [Aegilops tauschii];gi|944076516|gb|KQK11868.1|hypothetical protein BRADI_1g00232 [Brachypodium distachyon];gi|721626886|ref|XP_010229383.1|PREDICTED: disease resistance protein RPM1-like [Brachypodium distachyon];gi|475621962|gb|EMT31688.1|Disease resistance protein RPM1 [Aegilops tauschii];gi|475356849|gb|EMT00467.1|Disease resistance p…
Ta#S17891213	black	911	4.8e-11	gi|475622207|gb|EMT31792.1|hypothetical protein F775_32638 [Aegilops tauschii];gi|357151342|ref|XP_003575759.1|PREDICTED: conserved oligomeric Golgi complex subunit 8 [Brachypodium distachyon]/gi|944050830|gb|KQJ86468.1|hypothetical protein BRADI_4g05710 [Brachypodium distachyon];gi|1002875618|ref|XP_015698810.1|PREDICTED: conserved oligomeric Golgi complex subunit 8 [Oryza brachyantha]
Ta#S12949762	black	606	4.4e-114	gi|475624965|gb|EMT32806.1|U-box domain-containing protein 15 [Aegilops tauschii];gi|326518182|dbj|BAK07343.1|predicted protein [Hordeum vulgare subsp. vulgare];gi|473886890|gb|EMS48189.1|U-box domain-containing protein 15 [Triticum urartu];gi|357148179|ref|XP_003574660.1|PREDICTED: U-box domain-containing protein 15-like [Brachypodium distachyon]/gi|944063130|gb|KQJ98720.1|hypothetical protein B…
Ta#S17889550	black	1057	0	gi|475625693|gb|EMT33054.1|hypothetical protein F775_09106 [Aegilops tauschii];gi|474116470|gb|EMS55867.1|hypothetical protein TRIUR3_34733 [Triticum urartu];gi|326528613|dbj|BAJ97328.1|predicted protein [Hordeum vulgare subsp. vulgare];gi|357160700|ref|XP_003578848.1|PREDICTED: uncharacterized protein At1g04910-like isoform X2 [Brachypodium distachyon]/gi|944056403|gb|KQJ92041.1|hypothetical pro…
Ta#S32718158	black	866	1.2e-18	gi|475626056|gb|EMT33178.1|Regulator of nonsense transcripts 1-like protein [Aegilops tauschii]
Ta#S26027776	black	1146	3e-67	gi|475627979|gb|EMT33846.1|hypothetical protein F775_29631 [Aegilops tauschii];gi|357145253|ref|XP_003573578.1|PREDICTED: uncharacterized protein LOC100844999 [Brachypodium distachyon]/gi|944060092|gb|KQJ95682.1|hypothetical protein BRADI_3g18527 [Brachypodium distachyon]/gi|944060093|gb|KQJ95683.1|hypothetical protein BRADI_3g18527 [Brachypodium distachyon];gi|514792257|ref|XP_004972528.1|PREDIC…
Ta#S17988524	black	1130	5.7e-20	gi|478346746|gb|AGI97003.1|O-acetylserine (thiol)-lyase [Triticum turgidum subsp. durum];gi|585032|sp|P38076.1|CYSK_WHEATRecName: Full=Cysteine synthase AltName: Full=CSase A AltName: Full=O-acetylserine (thiol)-lyase Short=OAS-TL A AltName: Full=O-acetylserine sulfhydrylase/gi|218335|dbj|BAA02438.1|O-acetylserine (thiol) lyase [Triticum aestivum];gi|475604383|gb|EMT25722.1|Cysteine synthase [Aeg…
Ta#S17988694	black	1163	2.2e-127	gi|51242711|gb|AAT99293.1|beta-expansin TaEXPB2 [Triticum aestivum];gi|50882029|gb|AAP84631.1|expansin protein [Triticum aestivum];gi|44894800|gb|AAS48881.1|expansin EXPB3 [Triticum aestivum];gi|44894796|gb|AAS48879.1|expansin EXPB1 [Triticum aestivum];gi|475627358|gb|EMT33631.1|hypothetical protein F775_28898 [Aegilops tauschii];gi|357147367|ref|XP_003574319.1|PREDICTED: expansin-B3-like [Brachy…
Ta#S17898760	black	1176	5.3e-44	gi|514759258|ref|XP_004964244.1|PREDICTED: clathrin heavy chain 1-like [Setaria italica];gi|1002874945|ref|XP_015698633.1|PREDICTED: clathrin heavy chain 1-like isoform X1 [Oryza brachyantha]/gi|1002874947|ref|XP_015698634.1|PREDICTED: clathrin heavy chain 1-like isoform X2 [Oryza brachyantha];gi|670431000|ref|XP_008656180.1|PREDICTED: clathrin heavy chain 1-like [Zea mays];gi|212724135|ref|NP_00…
Ta#S13134987	black	592	1.3e-37	gi|514802650|ref|XP_004976217.1|PREDICTED: 60S ribosomal protein L14-1 [Setaria italica]/gi|944233715|gb|KQK98077.1|hypothetical protein SETIT_011285mg [Setaria italica];gi|48596905|dbj|BAD22765.1|glycoprotein [Bromus inermis];gi|1002852206|ref|XP_015691767.1|PREDICTED: 60S ribosomal protein L14-1 [Oryza brachyantha];gi|357164666|ref|XP_003580128.1|PREDICTED: 60S ribosomal protein L14-1 [Brachypo…
Ta#S15823985	black	754	2.3e-05	gi|527208967|gb|EPS73807.1|hypothetical protein M569_00950, partial [Genlisea aurea];gi|242063676|ref|XP_002453127.1|hypothetical protein SORBIDRAFT_04g000460 [Sorghum bicolor]/gi|241932958|gb|EES06103.1|hypothetical protein SORBI_004G003000 [Sorghum bicolor];gi|661889383|emb|CDP06970.1|unnamed protein product [Coffea canephora];gi|763785373|gb|KJB52444.1|hypothetical protein B456_008G262000 [Gos…
Ta#S17988481	black	1124	4.1e-118	gi|536709419|gb|AGU41827.1|glutathione peroxidase W69 mutant [Triticum aestivum];gi|357112181|ref|XP_003557888.1|PREDICTED: probable glutathione peroxidase 4 [Brachypodium distachyon]/gi|944086255|gb|KQK21607.1|hypothetical protein BRADI_1g61930 [Brachypodium distachyon];gi|1002256963|ref|XP_015632791.1|PREDICTED: probable glutathione peroxidase 4 [Oryza sativa Japonica Group]/gi|11544696|emb|CAC…
Ta#S12982481	black	433	3.5e-22	gi|545699775|ref|XP_005702341.1|hypothetical protein Gasu_65200 [Galdieria sulphuraria]/gi|452818524|gb|EME25821.1|hypothetical protein Gasu_65200 [Galdieria sulphuraria];gi|545700705|ref|XP_005702705.1|hypothetical protein Gasu_61700 [Galdieria sulphuraria]/gi|545708803|ref|XP_005706713.1|hypothetical protein Gasu_25660 [Galdieria sulphuraria]/gi|452819090|gb|EME26185.1|hypothetical protein Gasu…
Ta#S13135704	black	646	1.4e-05	gi|567855559|ref|XP_006420899.1|hypothetical protein CICLE_v10005900mg [Citrus clementina]/gi|568881940|ref|XP_006493807.1|PREDICTED: 60S ribosomal protein L13a-4 [Citrus sinensis]/gi|557522772|gb|ESR34139.1|hypothetical protein CICLE_v10005900mg [Citrus clementina]/gi|641842260|gb|KDO61167.1|hypothetical protein CISIN_1g028623mg [Citrus sinensis];gi|698539651|ref|XP_009765513.1|PREDICTED: 60S ri…
Ta#S22839345	black	2538	0	gi|56961773|gb|AAW31855.1|tousled-like protein kinase [Triticum aestivum];gi|326522226|dbj|BAK04241.1|predicted protein [Hordeum vulgare subsp. vulgare]/gi|326529073|dbj|BAK00930.1|predicted protein [Hordeum vulgare subsp. vulgare];gi|475621690|gb|EMT31579.1|Serine/threonine-protein kinase TOUSLED [Aegilops tauschii];gi|357115540|ref|XP_003559546.1|PREDICTED: serine/threonine-protein kinase TOUSL…
Ta#S17896657	black	1185	3.4e-56	gi|582044918|pdb|3J61|IIChain i, Localization Of The Large Subunit Ribosomal Proteins Into A 5.5 A Cryo-em Map Of Triticum Aestivum Translating 80s Ribosome/gi|57471698|gb|AAW50980.1|ribosomal protein L36 [Triticum aestivum];gi|475607530|gb|EMT26739.1|60S ribosomal protein L36-2 [Aegilops tauschii];gi|326491993|dbj|BAJ98221.1|predicted protein [Hordeum vulgare subsp. vulgare]/gi|326498925|dbj|BAK…
Ta#S17898947	black	1172	1.3e-140	gi|62321641|dbj|BAD95251.1|vacuolar-type H+-ATPase subunit B2 [Arabidopsis thaliana];gi|937923381|dbj|BAS98298.1|Os06g0568200, partial [Oryza sativa Japonica Group];gi|326493426|dbj|BAJ85174.1|predicted protein [Hordeum vulgare subsp. vulgare];gi|721654321|ref|XP_010234048.1|PREDICTED: V-type proton ATPase subunit B 2 [Brachypodium distachyon]/gi|944058475|gb|KQJ94065.1|hypothetical protein BRADI…
Ta#S22378091	black	911	4.8e-09	gi|63087730|emb|CAI93180.1|glycosyltransferase, partial [Triticum aestivum]
Ta#S22368726	black	834	6e-10	gi|63087730|emb|CAI93180.1|glycosyltransferase, partial [Triticum aestivum];gi|433338975|dbj|BAM73843.1|cytochrome P450, partial [Bombyx mori]
Ta#S32585987	black	791	1.8e-153	gi|669027846|emb|CDM81430.1|unnamed protein product [Triticum aestivum];gi|326518949|dbj|BAJ92635.1|predicted protein [Hordeum vulgare subsp. vulgare]/gi|326524560|dbj|BAK00663.1|predicted protein [Hordeum vulgare subsp. vulgare];gi|475547110|gb|EMT10807.1|Zinc finger protein 511 [Aegilops tauschii];gi|357156716|ref|XP_003577552.1|PREDICTED: zinc finger protein 511 [Brachypodium distachyon]/gi|94…
Ta#S22390553	black	930	5.3e-100	gi|669028092|emb|CDM81769.1|unnamed protein product [Triticum aestivum];gi|474384552|gb|EMS64826.1|Choline/ethanolamine kinase [Triticum urartu];gi|475570304|gb|EMT15991.1|hypothetical protein F775_12153 [Aegilops tauschii];gi|474431789|gb|EMS68008.1|Choline/ethanolamine kinase [Triticum urartu];gi|326516406|dbj|BAJ92358.1|predicted protein, partial [Hordeum vulgare subsp. vulgare];gi|944240394|g…
Ta#S16192243	black	755	9.1e-121	gi|669028782|emb|CDM82707.1|unnamed protein product [Triticum aestivum]/gi|669028787|emb|CDM82713.1|unnamed protein product [Triticum aestivum];gi|326508010|dbj|BAJ86748.1|predicted protein [Hordeum vulgare subsp. vulgare];gi|475568659|gb|EMT15531.1|Putative isomerase [Aegilops tauschii];gi|357130281|ref|XP_003566778.1|PREDICTED: uncharacterized isomerase BH0283 [Brachypodium distachyon]/gi|94406…
Ta#S17985211	black	1025	0	gi|669029196|emb|CDM83320.1|unnamed protein product [Triticum aestivum];gi|475603740|gb|EMT25519.1|hypothetical protein F775_06276 [Aegilops tauschii];gi|326503738|dbj|BAJ86375.1|predicted protein [Hordeum vulgare subsp. vulgare];gi|357128260|ref|XP_003565792.1|PREDICTED: SMR domain-containing protein At5g58720 isoform X1 [Brachypodium distachyon]/gi|944067884|gb|KQK03368.1|hypothetical protein B…
Ta#S32517362	black	869	1.1e-54	gi|669029489|emb|CDM83703.1|unnamed protein product [Triticum aestivum]/gi|669029490|emb|CDM83704.1|unnamed protein product [Triticum aestivum];gi|475567961|gb|EMT15383.1|hypothetical protein F775_00044 [Aegilops tauschii];gi|473881638|gb|EMS47982.1|hypothetical protein TRIUR3_27035 [Triticum urartu];gi|326514670|dbj|BAJ96322.1|predicted protein [Hordeum vulgare subsp. vulgare];gi|475536585|gb|EM…
Ta#S37852102	black	668	1.2e-11	gi|669030044|emb|CDM84437.1|unnamed protein product [Triticum aestivum];gi|669029000|emb|CDM83015.1|unnamed protein product [Triticum aestivum];gi|669029094|emb|CDM83170.1|unnamed protein product [Triticum aestivum]
Ta#S22377875	black	895	1.3e-70	gi|669030174|emb|CDM84611.1|unnamed protein product [Triticum aestivum];gi|527210151|gb|EPS74712.1|hypothetical protein M569_00037, partial [Genlisea aurea];gi|57013900|ref|YP_173374.1|hypothetical protein NitaMp027 [Nicotiana tabacum]/gi|57014030|ref|YP_173501.1|hypothetical protein NitaMp164 [Nicotiana tabacum]/gi|56806536|dbj|BAD83437.1|hypothetical protein (mitochondrion) [Nicotiana tabacum]/…
Ta#S32643565	black	692	1.1e-108	gi|669030215|emb|CDM84670.1|unnamed protein product [Triticum aestivum];gi|474146569|gb|EMS56767.1|hypothetical protein TRIUR3_28310 [Triticum urartu];gi|475466086|gb|EMT02199.1|Internalin-I [Aegilops tauschii];gi|326513166|dbj|BAK06823.1|predicted protein, partial [Hordeum vulgare subsp. vulgare];gi|944071553|gb|KQK07037.1|hypothetical protein BRADI_2g32277 [Brachypodium distachyon];gi|721639633…
Ta#S22388523	black	825	8.4e-112	gi|669030369|emb|CDM84871.1|unnamed protein product [Triticum aestivum];gi|326503722|dbj|BAJ86367.1|predicted protein [Hordeum vulgare subsp. vulgare]/gi|326504494|dbj|BAJ91079.1|predicted protein [Hordeum vulgare subsp. vulgare];gi|475579584|gb|EMT18375.1|Ankyrin repeat-containing protein [Aegilops tauschii];gi|255673854|dbj|BAF06649.2|Os01g0837000 [Oryza sativa Japonica Group];gi|357125769|ref|…
Ta#S32558017	black	765	1.6e-89	gi|669030448|emb|CDM84977.1|unnamed protein product [Triticum aestivum];gi|944243383|gb|KQL07691.1|hypothetical protein SETIT_003270mg [Setaria italica];gi|1002838576|ref|XP_015698639.1|PREDICTED: pumilio homolog 1-like isoform X2 [Oryza brachyantha];gi|573914662|ref|XP_006644998.1|PREDICTED: pumilio homolog 1-like isoform X1 [Oryza brachyantha];gi|514784290|ref|XP_004970555.1|PREDICTED: pumilio …
Ta#S17893495	black	1207	3.3e-89	gi|669030937|emb|CDM85647.1|unnamed protein product [Triticum aestivum];gi|648174995|gb|AIC33530.1|peptidyl-prolyl cis-trans isomerase FKBP17 [Triticum aestivum];gi|475591369|gb|EMT21729.1|FK506-binding protein 2-2 [Aegilops tauschii];gi|326521284|dbj|BAJ96845.1|predicted protein [Hordeum vulgare subsp. vulgare];gi|357126484|ref|XP_003564917.1|PREDICTED: peptidyl-prolyl cis-trans isomerase FKBP15…
Ta#S26025364	black	1159	2.2e-102	gi|669031015|emb|CDM85756.1|unnamed protein product [Triticum aestivum]/gi|669031023|emb|CDM85766.1|unnamed protein product [Triticum aestivum];gi|326505468|dbj|BAJ95405.1|predicted protein [Hordeum vulgare subsp. vulgare];gi|475329354|gb|EMT00308.1|Putative mitochondrial import receptor subunit TOM20 [Aegilops tauschii];gi|357126554|ref|XP_003564952.1|PREDICTED: probable mitochondrial import rec…
Ta#S13103395	black	663	3.1e-44	gi|686983426|gb|AIQ78384.1|rRNA intron-encoded homing endonuclease, partial [Cenchrus americanus];gi|1068689597|gb|OEG73743.1|hypothetical protein BEL05_12945, partial [Shewanella colwelliana];gi|700202973|gb|KGN58106.1|hypothetical protein Csa_3G512980 [Cucumis sativus];gi|703137890|ref|XP_010106597.1|hypothetical protein L484_002552 [Morus notabilis]/gi|587923547|gb|EXC10888.1|hypothetical prot…
Ta#S32595991	black	855	2.3e-139	gi|721622367|ref|XP_010228685.1|PREDICTED: ELMO domain-containing protein A-like [Brachypodium distachyon]/gi|721622370|ref|XP_010228686.1|PREDICTED: ELMO domain-containing protein A-like [Brachypodium distachyon];gi|721622364|ref|XP_010228684.1|PREDICTED: ELMO domain-containing protein A-like isoform X2 [Brachypodium distachyon];gi|944086547|gb|KQK21899.1|hypothetical protein BRADI_1g63828 [Brac…
Ta#S32517477	black	882	3.7e-153	gi|721626140|ref|XP_010229261.1|PREDICTED: exosome complex exonuclease RRP44 isoform X2 [Brachypodium distachyon];gi|473946960|gb|EMS50554.1|Exosome complex exonuclease RRP44 [Triticum urartu];gi|721626137|ref|XP_010229260.1|PREDICTED: exosome complex exonuclease RRP44 isoform X1 [Brachypodium distachyon]/gi|944088494|gb|KQK23846.1|hypothetical protein BRADI_1g76480 [Brachypodium distachyon];gi|2…
Ta#S13153956	black	526	1.1e-65	gi|721640316|ref|XP_010231685.1|PREDICTED: importin subunit alpha-1b [Brachypodium distachyon]/gi|944071913|gb|KQK07397.1|hypothetical protein BRADI_2g35050 [Brachypodium distachyon];gi|475614861|gb|EMT29219.1|Importin subunit alpha-1b [Aegilops tauschii];gi|473759827|gb|EMS45808.1|Importin subunit alpha-1b [Triticum urartu];gi|1070967806|gb|OEL30773.1|Importin subunit alpha-1b [Dichanthelium oli…
Ta#S17989566	black	1160	5e-168	gi|721641710|ref|XP_010231902.1|PREDICTED: DEAD-box ATP-dependent RNA helicase 15-like isoform X2 [Brachypodium distachyon];gi|721641715|ref|XP_010231903.1|PREDICTED: DEAD-box ATP-dependent RNA helicase 15-like isoform X2 [Brachypodium distachyon];gi|721641724|ref|XP_010231905.1|PREDICTED: DEAD-box ATP-dependent RNA helicase 15 isoform X2 [Brachypodium distachyon];gi|721641704|ref|XP_010231899.1|…
Ta#S37760001	black	794	7.5e-39	gi|721680909|ref|XP_010238275.1|PREDICTED: LOW QUALITY PROTEIN: F-box protein At3g07870-like [Brachypodium distachyon];gi|475544744|gb|EMT10382.1|hypothetical protein F775_20643 [Aegilops tauschii];gi|960488520|ref|XP_014758568.1|PREDICTED: F-box protein CPR30-like isoform X1 [Brachypodium distachyon]/gi|944055022|gb|KQJ90660.1|hypothetical protein BRADI_4g33144 [Brachypodium distachyon]/gi|94405…
Ta#S16200319	black	779	6.4e-80	gi|732449897|gb|AIZ68340.1|CCAAT-binding transcription factor A [Triticum aestivum];gi|380750168|gb|AFE55548.1|NF-YB4 [Hordeum vulgare];gi|357132464|ref|XP_003567850.1|PREDICTED: nuclear transcription factor Y subunit B-4 [Brachypodium distachyon]/gi|944069277|gb|KQK04761.1|hypothetical protein BRADI_2g15800 [Brachypodium distachyon]/gi|944069278|gb|KQK04762.1|hypothetical protein BRADI_2g15800 […
Ta#S37808722	black	443	9.8e-22	gi|902157633|gb|KNA06142.1|hypothetical protein SOVF_183600 [Spinacia oleracea];gi|1046778342|gb|OCK86501.1|hypothetical protein K441DRAFT_93587 [Cenococcum geophilum 1.58];gi|947015816|gb|KRG68574.1|hypothetical protein GLYMA_U007300 [Glycine max];gi|947068863|gb|KRH17754.1|hypothetical protein GLYMA_13G012900 [Glycine max]/gi|947068944|gb|KRH17835.1|hypothetical protein GLYMA_13G020000 [Glycine…
Ta#S26025536	black	1162	1.2e-100	gi|944068335|gb|KQK03819.1|hypothetical protein BRADI_2g10010, partial [Brachypodium distachyon];gi|944086578|gb|KQK21930.1|hypothetical protein BRADI_1g64020 [Brachypodium distachyon];gi|413945839|gb|AFW78488.1|calmodulin1 [Zea mays];gi|944239435|gb|KQL03743.1|hypothetical protein SETIT_002816mg [Setaria italica];gi|1072935590|ref|XP_018478487.1|PREDICTED: calmodulin-7-like [Raphanus sativus];gi…
Ta#S17974978	black	835	2.8e-67	gi|944087771|gb|KQK23123.1|hypothetical protein BRADI_1g71373 [Brachypodium distachyon];gi|357113597|ref|XP_003558589.1|PREDICTED: dehydrodolichyl diphosphate syntase complex subunit nus1-like isoform X1 [Brachypodium distachyon]/gi|944087770|gb|KQK23122.1|hypothetical protein BRADI_1g71373 [Brachypodium distachyon];gi|944087767|gb|KQK23119.1|hypothetical protein BRADI_1g71373 [Brachypodium dista…
Ta#S37804188	black	322	3.6e-07	gi|947068853|gb|KRH17744.1|hypothetical protein GLYMA_13G011900 [Glycine max]/gi|947068978|gb|KRH17869.1|hypothetical protein GLYMA_13G023300 [Glycine max];gi|947068857|gb|KRH17748.1|hypothetical protein GLYMA_13G012300 [Glycine max];gi|255628345|gb|ACU14517.1|unknown [Glycine max];gi|593233940|ref|XP_007132740.1|hypothetical protein PHAVU_011G121000g [Phaseolus vulgaris]/gi|561005740|gb|ESW04734…
Ta#S32496664	black	892	7e-67	gi|960458490|ref|XP_014752735.1|PREDICTED: uncharacterized protein LOC100841766 [Brachypodium distachyon]/gi|944086380|gb|KQK21732.1|hypothetical protein BRADI_1g62731 [Brachypodium distachyon];gi|255674494|dbj|BAF11998.2|Os03g0344700 [Oryza sativa Japonica Group];gi|937909233|dbj|BAS84153.1|Os03g0344700, partial [Oryza sativa Japonica Group];gi|218192811|gb|EEC75238.1|hypothetical protein OsI_11…
Ta#S12938307	black	134		No significant hit
Ta#S12983043	black	199		No significant hit
Ta#S13011833	black	163		No significant hit
Ta#S13040730	black	165		No significant hit
Ta#S13042676	black	560		No significant hit
Ta#S13056408	black	771		No significant hit
Ta#S13128465	black	464		No significant hit
Ta#S13132756	black	667		No significant hit
Ta#S13134979	black	650		No significant hit
Ta#S13135033	black	625		No significant hit
Ta#S13138197	black	471		No significant hit
Ta#S13162130	black	575		No significant hit
Ta#S13174766	black	607		No significant hit
Ta#S13175664	black	410		No significant hit
Ta#S13186471	black	511		No significant hit
Ta#S13197036	black	543		No significant hit
Ta#S13199557	black	458		No significant hit
Ta#S13215223	black	371		No significant hit
Ta#S13215879	black	454		No significant hit
Ta#S13223279	black	618		No significant hit
Ta#S13233366	black	554		No significant hit
Ta#S13266573	black	215		No significant hit
Ta#S16224235	black	258		No significant hit
Ta#S16228512	black	726		No significant hit
Ta#S16238488	black	304		No significant hit
Ta#S16251722	black	419		No significant hit
Ta#S16465133	black	450		No significant hit
Ta#S17879528	black	927		No significant hit
Ta#S17885306	black	901		No significant hit
Ta#S17887052	black	922		No significant hit
Ta#S17894689	black	1218		No significant hit
Ta#S17972338	black	856		No significant hit
Ta#S17972362	black	888		No significant hit
Ta#S17976432	black	809		No significant hit
Ta#S17980325	black	798		No significant hit
Ta#S17980576	black	838		No significant hit
Ta#S17986574	black	1187		No significant hit
Ta#S19225821	black	313		No significant hit
Ta#S21611265	black	267		No significant hit
Ta#S22365371	black	853		No significant hit
Ta#S22373799	black	832		No significant hit
Ta#S24623089	black	1244		No significant hit
Ta#S26022569	black	1141		No significant hit
Ta#S32538329	black	227		No significant hit
Ta#S32623944	black	323		No significant hit
Ta#S32633316	black	486		No significant hit
Ta#S37769853	black	800		No significant hit
Ta#S37852993	black	359		No significant hit
Ta#S37933851	black	529		No significant hit
Ta#S37939760	black	913		No significant hit
Ta#S50383020	black	841		No significant hit
Ta#S32613358	blue	875	7.7e-38	gi|1000816924|gb|AML47749.1|putative B3 DNA binding domain protein [Triticum aestivum];gi|474375323|gb|EMS64151.1|hypothetical protein TRIUR3_32704 [Triticum urartu];gi|669031228|emb|CDM86071.1|unnamed protein product [Triticum aestivum];gi|475623526|gb|EMT32256.1|DNA topoisomerase 2 [Aegilops tauschii]
Ta#S16237517	blue	691	9.5e-05	gi|1002266633|ref|XP_015637646.1|PREDICTED: anthocyanidin 5,3-O-glucosyltransferase [Oryza sativa Japonica Group]/gi|52353384|gb|AAU43952.1|putative flavonol glucosyltransferase [Oryza sativa Japonica Group]/gi|52353499|gb|AAU44065.1|putative flavonol glucosyltransferase [Oryza sativa Japonica Group]/gi|113579656|dbj|BAF18019.1|Os05g0526800 [Oryza sativa Japonica Group]/gi|215694835|dbj|BAG90026.…
Ta#S22377922	blue	877	3.4e-46	gi|1002861090|ref|XP_015694388.1|PREDICTED: uncharacterized protein LOC102722405 isoform X2 [Oryza brachyantha];gi|573947873|ref|XP_006656248.1|PREDICTED: uncharacterized protein LOC102722405 isoform X3 [Oryza brachyantha];gi|1002861088|ref|XP_015694387.1|PREDICTED: uncharacterized protein LOC102722405 isoform X1 [Oryza brachyantha];gi|1002861093|ref|XP_015694389.1|PREDICTED: uncharacterized prot…
Ta#S22380521	blue	870	1.7e-15	gi|1035943182|gb|OAY68618.1|Mitochondrial import inner membrane translocase subunit Tim13 [Ananas comosus]/gi|1035948438|gb|OAY72234.1|Mitochondrial import inner membrane translocase subunit Tim13 [Ananas comosus];gi|1002259802|ref|XP_015634225.1|PREDICTED: mitochondrial import inner membrane translocase subunit Tim13-like [Oryza sativa Japonica Group]/gi|38345874|emb|CAD41171.2|OSJNBa0064M23.16 …
Ta#S13225065	blue	640	2.5e-50	gi|112684|sp|P29305.1|1433A_HORVURecName: Full=14-3-3-like protein A Short=14-3-3A;gi|357118054|ref|XP_003560774.1|PREDICTED: 14-3-3-like protein A [Brachypodium distachyon]/gi|944078255|gb|KQK13607.1|hypothetical protein BRADI_1g11290 [Brachypodium distachyon]/gi|944078257|gb|KQK13609.1|hypothetical protein BRADI_1g11290 [Brachypodium distachyon];gi|22607|emb|CAA44259.1|14-3-3 protein homologue …
Ta#S32699174	blue	795	5.1e-121	gi|117081|sp|P15953.2|COX3_WHEATRecName: Full=Cytochrome c oxidase subunit 3 AltName: Full=Cytochrome c oxidase polypeptide III/gi|13693|emb|CAA36775.1|unnamed protein product (mitochondrion) [Triticum aestivum];gi|29603450|emb|CAC12836.2|cytochrome C oxidase subunit III (mitochondrion) [Elymus sibiricus];gi|984914872|gb|AMC32862.1|cytochrome c oxidase subunit 3 (mitochondrion) [Viola bicolor]/gi…
Ta#S12922876	blue	1458	0	gi|118236|sp|P24846.1|DAPA1_WHEATRecName: Full=4-hydroxy-tetrahydrodipicolinate synthase 1, chloroplastic Short=HTPA synthase 1 Flags: Precursor/gi|170680|gb|AAA34263.1|dihydrodipicolinate synthase [Triticum aestivum];gi|357165377|ref|XP_003580363.1|PREDICTED: 4-hydroxy-tetrahydrodipicolinate synthase 2, chloroplastic [Brachypodium distachyon]/gi|944048502|gb|KQJ84143.1|hypothetical protein BRADI…
Ta#S13146999	blue	614	3.6e-22	gi|118481719|gb|ABK92799.1|unknown [Populus trichocarpa];gi|590715569|ref|XP_007050233.1|PREDICTED: 60S ribosomal protein L14-1 [Theobroma cacao]/gi|508702494|gb|EOX94390.1|Ribosomal protein L14 [Theobroma cacao];gi|5762251|dbj|BAA83469.1|Csf-1, partial [Cucumis sativus];gi|449432538|ref|XP_004134056.1|PREDICTED: 60S ribosomal protein L14-1-like [Cucumis sativus]/gi|700201711|gb|KGN56844.1|Csf-1 …
Ta#S40784276	blue	1707	0	gi|118767197|gb|ABL11474.1|LUE1 protein [Triticum aestivum];gi|669029641|emb|CDM83918.1|unnamed protein product [Triticum aestivum];gi|474102794|gb|EMS55285.1|Katanin p60 ATPase-containing subunit [Triticum urartu];gi|326494818|dbj|BAJ94528.1|predicted protein [Hordeum vulgare subsp. vulgare]/gi|326513110|dbj|BAK06795.1|predicted protein [Hordeum vulgare subsp. vulgare];gi|357135956|ref|XP_003569…
Ta#S24623102	blue	1217	1.3e-73	gi|126513558|gb|ABO15891.1|translation initiation factor eIF1 [synthetic construct]/gi|161334775|gb|ABX61094.1|putative translation initiation factor [Triticum aestivum]/gi|290784311|gb|ADD62702.1|eukaryotic translation initiation factor 1 [Leymus chinensis]/gi|669030115|emb|CDM84532.1|unnamed protein product [Triticum aestivum];gi|413945899|gb|AFW78548.1|LOW QUALITY PROTEIN: protein translation …
Ta#S12923276	blue	1665	0	gi|12958607|gb|AAK09372.1|AF321557_1sucrose-6F-phosphate phosphohydrolase SPP2 [Triticum aestivum];gi|13641245|gb|AAK31789.1|sucrose-6F-phosphate phosphohydrolase SPP3 [Triticum aestivum];gi|12958605|gb|AAK09371.1|AF321556_1sucrose-6F-phosphate phosphohydrolase SPP1 [Triticum aestivum];gi|28190679|gb|AAO33156.1|AF493559_1sucrose-phosphatase [Aegilops speltoides];gi|28190681|gb|AAO33157.1|AF493560…
Ta#S12923281	blue	1743	0	gi|13641245|gb|AAK31789.1|sucrose-6F-phosphate phosphohydrolase SPP3 [Triticum aestivum];gi|28190679|gb|AAO33156.1|AF493559_1sucrose-phosphatase [Aegilops speltoides];gi|12958607|gb|AAK09372.1|AF321557_1sucrose-6F-phosphate phosphohydrolase SPP2 [Triticum aestivum];gi|12958605|gb|AAK09371.1|AF321556_1sucrose-6F-phosphate phosphohydrolase SPP1 [Triticum aestivum];gi|28190685|gb|AAO33159.1|AF493562…
Ta#S26026262	blue	1158	8.2e-102	gi|1568639|gb|AAB67990.1|Cu/Zn superoxide dismutase (chloroplast) [Triticum aestivum];gi|1572627|gb|AAB67991.1|Cu/Zn superoxide dismutase [Triticum aestivum]/gi|380865868|gb|AFF19563.1|superoxide dismutase [Triticum aestivum];gi|380875800|gb|AFF27603.1|chloroplast Cu/Zn superoxide dismutase, partial [Triticum aestivum]/gi|380875802|gb|AFF27604.1|chloroplast Cu/Zn superoxide dismutase, partial [Tr…
Ta#S48830941	blue	1454	0	gi|157272093|gb|ABV26700.1|putative transcription factor [Triticum aestivum];gi|475501527|gb|EMT04337.1|hypothetical protein F775_32198 [Aegilops tauschii];gi|474400331|gb|EMS66001.1|Tubby-like F-box protein 13 [Triticum urartu];gi|573961169|ref|XP_006662761.1|PREDICTED: tubby-like F-box protein 13 [Oryza brachyantha];gi|1002309324|ref|XP_015618033.1|PREDICTED: tubby-like F-box protein 13 isoform…
Ta#S13244310	blue	523	3.8e-47	gi|166765|gb|AAA32819.1|heat shock protein HSP70-1, partial [Arabidopsis thaliana];gi|674931242|emb|CDY02235.1|BnaA03g39320D [Brassica napus];gi|674943823|emb|CDX89754.1|BnaC03g46680D [Brassica napus];gi|3986691|gb|AAC84134.1|heat shock protein, partial [Cichorium intybus];gi|641854085|gb|KDO72893.1|hypothetical protein CISIN_1g036208mg, partial [Citrus sinensis];gi|828297841|ref|XP_012568916.1|P…
Ta#S17893728	blue	1197	6e-79	gi|167745176|gb|ABZ91910.1|FD-like 6 protein [Triticum aestivum];gi|111115694|gb|ABH05133.1|ABA responsive element binding factor 3 [Hordeum vulgare subsp. vulgare]/gi|1041581513|gb|ANO81634.1|FD-like 6 protein [Hordeum vulgare]/gi|1041581515|gb|ANO81635.1|FD-like 6 protein [Hordeum vulgare];gi|326497025|dbj|BAK02097.1|predicted protein [Hordeum vulgare subsp. vulgare];gi|473986639|gb|EMS51712.1|…
Ta#S32535886	blue	793	7.2e-135	gi|169908387|gb|ACB05479.1|MAP kinase phosphatase [Triticum turgidum subsp. durum];gi|475626393|gb|EMT33326.1|Dual specificity protein phosphatase 4 [Aegilops tauschii];gi|326497055|dbj|BAK02112.1|predicted protein [Hordeum vulgare subsp. vulgare];gi|357134813|ref|XP_003569010.1|PREDICTED: protein-tyrosine-phosphatase MKP1 [Brachypodium distachyon]/gi|944072269|gb|KQK07753.1|hypothetical protein …
Ta#S13135006	blue	588	2.3e-29	gi|195637822|gb|ACG38379.1|60 ribosomal protein L14 [Zea mays];gi|475585969|gb|EMT20190.1|60S ribosomal protein L14-1 [Aegilops tauschii];gi|514802650|ref|XP_004976217.1|PREDICTED: 60S ribosomal protein L14-1 [Setaria italica]/gi|944233715|gb|KQK98077.1|hypothetical protein SETIT_011285mg [Setaria italica];gi|326487482|dbj|BAJ89725.1|predicted protein [Hordeum vulgare subsp. vulgare]/gi|326492564…
Ta#S47005448	blue	1122	0	gi|205271106|emb|CAP06389.1|sterol C-14 reductase [Triticum aestivum]/gi|205271108|emb|CAP06390.1|sterol C-14 reductase [Triticum aestivum];gi|205271124|emb|CAP06398.1|sterol C-14 reductase, partial [Triticum aestivum];gi|205271120|emb|CAP06396.1|sterol C-14 reductase [Triticum turgidum subsp. durum];gi|205271112|emb|CAP06392.1|sterol C-14 reductase [Triticum aestivum]/gi|205271118|emb|CAP06395.1…
Ta#S13146412	blue	602	2.1e-71	gi|212721086|ref|NP_001132091.1|phosducin-like protein 3 [Zea mays]/gi|194693398|gb|ACF80783.1|unknown [Zea mays]/gi|195639790|gb|ACG39363.1|phosducin-like protein 3 [Zea mays]/gi|413942761|gb|AFW75410.1|phosducin-like protein 3 [Zea mays];gi|242051791|ref|XP_002455041.1|hypothetical protein SORBIDRAFT_03g003460 [Sorghum bicolor]/gi|241927016|gb|EES00161.1|hypothetical protein SORBI_003G038600 [S…
Ta#S26027624	blue	1127	2.9e-159	gi|219886629|gb|ACL53689.1|unknown [Zea mays]/gi|413920127|gb|AFW60059.1|c-4 methylsterol oxidase [Zea mays];gi|162461565|ref|NP_001105744.1|uncharacterized protein LOC542766 [Zea mays]/gi|27447203|gb|AAL82576.1|putative sterol 4-alpha-methyl-oxidase [Zea mays];gi|413920126|gb|AFW60058.1|LOW QUALITY PROTEIN: hypothetical protein ZEAMMB73_526621, partial [Zea mays];gi|525342490|ref|NP_001266521.1|…
Ta#S17887953	blue	1106	2e-100	gi|220936494|gb|ACL83596.1|CBP20 [Hordeum vulgare]/gi|326508016|dbj|BAJ86751.1|predicted protein [Hordeum vulgare subsp. vulgare];gi|357150102|ref|XP_003575342.1|PREDICTED: nuclear cap-binding protein subunit 2 [Brachypodium distachyon]/gi|944064712|gb|KQK00303.1|hypothetical protein BRADI_3g48560 [Brachypodium distachyon];gi|168472717|gb|ACA24134.1|cap-binding protein CBP20, partial [Lolium temu…
Ta#S13112161	blue	723	2.5e-103	gi|226492411|ref|NP_001148222.1|ubiquitin-conjugating enzyme E2-17 kDa [Zea mays]/gi|242077578|ref|XP_002448725.1|hypothetical protein SORBIDRAFT_06g032120 [Sorghum bicolor]/gi|1002262491|ref|XP_015635592.1|PREDICTED: ubiquitin-conjugating enzyme E2 28 [Oryza sativa Japonica Group]/gi|1002262493|ref|XP_015635593.1|PREDICTED: ubiquitin-conjugating enzyme E2 28 [Oryza sativa Japonica Group]/gi|3248…
Ta#S13112247	blue	758	2.5e-172	gi|242055351|ref|XP_002456821.1|hypothetical protein SORBIDRAFT_03g043460 [Sorghum bicolor]/gi|241928796|gb|EES01941.1|hypothetical protein SORBI_003G397900 [Sorghum bicolor];gi|414879067|tpg|DAA56198.1|TPA: hypothetical protein ZEAMMB73_772218, partial [Zea mays];gi|414879068|tpg|DAA56199.1|TPA: hypothetical protein ZEAMMB73_772218 [Zea mays];gi|226500398|ref|NP_001141747.1|uncharacterized prote…
Ta#S13112591	blue	790	1.8e-124	gi|242068069|ref|XP_002449311.1|hypothetical protein SORBIDRAFT_05g007540 [Sorghum bicolor]/gi|241935154|gb|EES08299.1|hypothetical protein SORBI_005G091700 [Sorghum bicolor];gi|226498258|ref|NP_001149475.1|uncharacterized protein LOC100283101 [Zea mays]/gi|242058267|ref|XP_002458279.1|hypothetical protein SORBIDRAFT_03g030600 [Sorghum bicolor]/gi|194703198|gb|ACF85683.1|unknown [Zea mays]/gi|194…
Ta#S32504099	blue	892	3.2e-52	gi|242082291|ref|XP_002445914.1|hypothetical protein SORBIDRAFT_07g027950 [Sorghum bicolor]/gi|241942264|gb|EES15409.1|hypothetical protein SORBI_007G212300 [Sorghum bicolor];gi|670399159|ref|XP_008679546.1|PREDICTED: suppressor protein SRP40-like isoform X2 [Zea mays];gi|670399157|ref|XP_008679545.1|PREDICTED: uncharacterized protein LOC103654496 isoform X1 [Zea mays]/gi|413925276|gb|AFW65208.1|…
Ta#S22381325	blue	827	0.00012	gi|270268957|dbj|BAI50644.1|diphtheria toxin A [Targeting vector pTgKCNQ2];gi|149243190|pdb|2PKG|CChain C, Structure Of A Complex Between The A Subunit Of Protein Phosphatase 2a And The Small T Antigen Of Sv40/gi|149243191|pdb|2PKG|DChain D, Structure Of A Complex Between The A Subunit Of Protein Phosphatase 2a And The Small T Antigen Of Sv40;gi|297591904|ref|YP_003708383.1|Small T antigen [Macac…
Ta#S26019378	blue	921	1.1e-05	gi|284518928|gb|ADB92599.1|ozone-responsive stress-related protein [Triticum aestivum]/gi|473906571|gb|EMS49390.1|hypothetical protein TRIUR3_03641 [Triticum urartu];gi|475441972|gb|EMT01457.1|hypothetical protein F775_28172 [Aegilops tauschii];gi|721618372|ref|XP_010228076.1|PREDICTED: uncharacterized protein LOC100841062 [Brachypodium distachyon]/gi|944084439|gb|KQK19791.1|hypothetical protein …
Ta#S32668979	blue	854	2.2e-177	gi|294717810|gb|ADF31757.1|heat shock protein 90 [Triticum aestivum]/gi|294717828|gb|ADF31766.1|heat shock protein 90 [Triticum aestivum]/gi|294717865|gb|ADF31780.1|heat shock protein 90 [Triticum dicoccoides];gi|294717812|gb|ADF31758.1|heat shock protein 90 [Triticum aestivum]/gi|294717830|gb|ADF31767.1|heat shock protein 90 [Triticum aestivum];gi|294717867|gb|ADF31781.1|heat shock protein 90 [T…
Ta#S16057965	blue	2511	0	gi|300681493|emb|CBH32589.1|DNA polymerase alpha catalytic subunit,putative,expressed, partial [Triticum aestivum];gi|473786669|gb|EMS46218.1|DNA polymerase alpha catalytic subunit [Triticum urartu];gi|475567269|gb|EMT15233.1|DNA polymerase alpha catalytic subunit [Aegilops tauschii];gi|960478585|ref|XP_014756491.1|PREDICTED: protein argonaute 1A isoform X2 [Brachypodium distachyon]/gi|944065086|…
Ta#S12923130	blue	1154	0	gi|3122234|sp|O24473.1|IF2B_WHEATRecName: Full=Eukaryotic translation initiation factor 2 subunit beta Short=eIF-2-beta AltName: Full=P38/gi|2306768|gb|AAB65774.1|eIF-2 beta subunit [Triticum aestivum];gi|326510205|dbj|BAJ87319.1|predicted protein [Hordeum vulgare subsp. vulgare];gi|573924967|ref|XP_006650040.1|PREDICTED: eukaryotic translation initiation factor 2 subunit beta [Oryza brachyantha]…
Ta#S50387929	blue	740	1.7e-17	gi|32400816|gb|AAP80640.1|AF475119_1succinate dehydrogenase subunit 3, partial [Triticum aestivum];gi|357122622|ref|XP_003563014.1|PREDICTED: succinate dehydrogenase subunit 3-2, mitochondrial [Brachypodium distachyon]/gi|944080618|gb|KQK15970.1|hypothetical protein BRADI_1g26050 [Brachypodium distachyon];gi|326519544|dbj|BAK00145.1|predicted protein, partial [Hordeum vulgare subsp. vulgare];gi|3…
Ta#S37766337	blue	927	9.5e-149	gi|326488105|dbj|BAJ89891.1|predicted protein, partial [Hordeum vulgare subsp. vulgare];gi|944079276|gb|KQK14628.1|hypothetical protein BRADI_1g17680 [Brachypodium distachyon];gi|475546855|gb|EMT10769.1|B3 domain-containing protein [Aegilops tauschii];gi|721608912|ref|XP_003562447.2|PREDICTED: B3 domain-containing protein Os07g0679700-like [Brachypodium distachyon]/gi|944079275|gb|KQK14627.1|hypo…
Ta#S26023496	blue	1115	0	gi|326488467|dbj|BAJ93902.1|predicted protein [Hordeum vulgare subsp. vulgare];gi|475571381|gb|EMT16236.1|Ferredoxin--NADP reductase, root isozyme, chloroplastic [Aegilops tauschii];gi|474290853|gb|EMS61290.1|Ferredoxin--NADP reductase, root isozyme, chloroplastic [Triticum urartu];gi|357112803|ref|XP_003558196.1|PREDICTED: ferredoxin--NADP reductase, root isozyme, chloroplastic [Brachypodium dis…
Ta#S22390332	blue	936	1.6e-92	gi|326488747|dbj|BAJ97985.1|predicted protein [Hordeum vulgare subsp. vulgare];gi|475576261|gb|EMT17495.1|hypothetical protein F775_31569 [Aegilops tauschii];gi|357148902|ref|XP_003574933.1|PREDICTED: multiple myeloma tumor-associated protein 2 homolog [Brachypodium distachyon]/gi|944063775|gb|KQJ99365.1|hypothetical protein BRADI_3g42860 [Brachypodium distachyon];gi|242079643|ref|XP_002444590.1|…
Ta#S22381395	blue	831	2.4e-37	gi|326488779|dbj|BAJ98001.1|predicted protein [Hordeum vulgare subsp. vulgare];gi|474394922|gb|EMS65626.1|hypothetical protein TRIUR3_28942 [Triticum urartu];gi|63087730|emb|CAI93180.1|glycosyltransferase, partial [Triticum aestivum];gi|433338975|dbj|BAM73843.1|cytochrome P450, partial [Bombyx mori]
Ta#S13113660	blue	704	2.9e-137	gi|326490001|dbj|BAJ94074.1|predicted protein [Hordeum vulgare subsp. vulgare];gi|944084755|gb|KQK20107.1|hypothetical protein BRADI_1g52520 [Brachypodium distachyon];gi|1002286019|ref|XP_015647303.1|PREDICTED: uncharacterized protein LOC4343039 isoform X1 [Oryza sativa Japonica Group]/gi|1002286021|ref|XP_015647304.1|PREDICTED: uncharacterized protein LOC4343039 isoform X1 [Oryza sativa Japonica…
Ta#S37758536	blue	761	1.1e-90	gi|326490826|dbj|BAJ90080.1|predicted protein [Hordeum vulgare subsp. vulgare];gi|475579811|gb|EMT18436.1|SWI/SNF complex subunit SWI3A [Aegilops tauschii];gi|473869925|gb|EMS47728.1|SWI/SNF complex subunit SWI3A [Triticum urartu];gi|944047530|gb|KQJ83171.1|hypothetical protein BRADI_5g13520 [Brachypodium distachyon];gi|944047531|gb|KQJ83172.1|hypothetical protein BRADI_5g13520 [Brachypodium dist…
Ta#S12921511	blue	869	1.5e-68	gi|326491215|dbj|BAK05707.1|predicted protein [Hordeum vulgare subsp. vulgare];gi|357141531|ref|XP_003572258.1|PREDICTED: U1 small nuclear ribonucleoprotein C-1 [Brachypodium distachyon]/gi|944058734|gb|KQJ94324.1|hypothetical protein BRADI_3g09870 [Brachypodium distachyon];gi|1002237198|ref|XP_015622805.1|PREDICTED: U1 small nuclear ribonucleoprotein C-1 [Oryza sativa Japonica Group]/gi|50251962…
Ta#S12972712	blue	663	1.3e-83	gi|326491429|dbj|BAJ94192.1|predicted protein [Hordeum vulgare subsp. vulgare];gi|960494591|ref|XP_014751673.1|PREDICTED: probable glucuronosyltransferase Os03g0107900 [Brachypodium distachyon]/gi|944048817|gb|KQJ84458.1|hypothetical protein BRADI_5g20997 [Brachypodium distachyon];gi|125547211|gb|EAY93033.1|hypothetical protein OsI_14833 [Oryza sativa Indica Group];gi|1070938218|gb|OEL22326.1|hyp…
Ta#S32736210	blue	657	2.7e-60	gi|326492271|dbj|BAK01919.1|predicted protein [Hordeum vulgare subsp. vulgare];gi|357153235|ref|XP_003576384.1|PREDICTED: uncharacterized protein LOC100846842 [Brachypodium distachyon]/gi|944051087|gb|KQJ86725.1|hypothetical protein BRADI_4g07390 [Brachypodium distachyon]/gi|944051088|gb|KQJ86726.1|hypothetical protein BRADI_4g07390 [Brachypodium distachyon];gi|1002313931|ref|XP_015620341.1|PREDI…
Ta#S17981853	blue	858	1e-164	gi|326492764|dbj|BAJ90238.1|predicted protein [Hordeum vulgare subsp. vulgare];gi|71063878|gb|AAX49505.2|UDP-D-glucose epimerase 2 [Hordeum vulgare];gi|721679342|ref|XP_003577988.2|PREDICTED: UDP-glucose 4-epimerase 4 [Brachypodium distachyon]/gi|944054201|gb|KQJ89839.1|hypothetical protein BRADI_4g28040 [Brachypodium distachyon];gi|242048932|ref|XP_002462210.1|hypothetical protein SORBIDRAFT_02g…
Ta#S32715469	blue	828	9.7e-137	gi|326492998|dbj|BAJ84960.1|predicted protein [Hordeum vulgare subsp. vulgare];gi|242046782|ref|XP_002461137.1|hypothetical protein SORBIDRAFT_02g041320 [Sorghum bicolor]/gi|241924514|gb|EER97658.1|hypothetical protein SORBI_002G398500 [Sorghum bicolor];gi|357121711|ref|XP_003562561.1|PREDICTED: calcium-binding protein 39-like [Brachypodium distachyon]/gi|944079573|gb|KQK14925.1|hypothetical prot…
Ta#S18007156	blue	1062	1.1e-114	gi|326493372|dbj|BAJ85147.1|predicted protein [Hordeum vulgare subsp. vulgare]/gi|326500978|dbj|BAJ95155.1|predicted protein [Hordeum vulgare subsp. vulgare]/gi|473730806|gb|EMS45154.1|Syntaxin-52 [Triticum urartu];gi|475612375|gb|EMT28389.1|hypothetical protein F775_28894 [Aegilops tauschii];gi|960479509|ref|XP_014756667.1|PREDICTED: syntaxin-52-like [Brachypodium distachyon]/gi|944060310|gb|KQJ…
Ta#S18010172	blue	1145	1.9e-142	gi|326493844|dbj|BAJ85384.1|predicted protein [Hordeum vulgare subsp. vulgare];gi|357135226|ref|XP_003569212.1|PREDICTED: ras-related protein RIC1 [Brachypodium distachyon]/gi|944072834|gb|KQK08318.1|hypothetical protein BRADI_2g41180 [Brachypodium distachyon];gi|475594875|gb|EMT22840.1|Ras-related protein RIC1 [Aegilops tauschii];gi|1002232544|ref|XP_015617308.1|PREDICTED: ras-related protein RI…
Ta#S12905365	blue	898	8.4e-127	gi|326494092|dbj|BAJ85508.1|predicted protein [Hordeum vulgare subsp. vulgare];gi|11993907|gb|AAG42150.1|26S proteasome RPT6a subunit [Dactylis glomerata];gi|721654105|ref|XP_003571095.2|PREDICTED: 26S protease regulatory subunit 8 homolog A [Brachypodium distachyon]/gi|944058363|gb|KQJ93953.1|hypothetical protein BRADI_3g07700 [Brachypodium distachyon];gi|1070995844|gb|OEL37856.1|26S protease re…
Ta#S17989415	blue	1139	2.2e-77	gi|326494190|dbj|BAJ90364.1|predicted protein, partial [Hordeum vulgare subsp. vulgare];gi|326503528|dbj|BAJ86270.1|predicted protein [Hordeum vulgare subsp. vulgare];gi|332713691|gb|AEE98362.1|beta-tubulin, partial [Deschampsia antarctica];gi|148466460|gb|ABQ65194.1|beta-1 tubulin, partial [Paeonia suffruticosa];gi|194698876|gb|ACF83522.1|unknown [Zea mays];gi|403329774|gb|AFR42184.1|beta-tubuli…
Ta#S32719772	blue	664	7.5e-90	gi|326494230|dbj|BAJ90384.1|predicted protein [Hordeum vulgare subsp. vulgare];gi|474150417|gb|EMS56906.1|putative glutathione S-transferase [Triticum urartu];gi|357126001|ref|XP_003564677.1|PREDICTED: glutathione transferase GST 23-like [Brachypodium distachyon]/gi|944075258|gb|KQK10742.1|hypothetical protein BRADI_2g55892 [Brachypodium distachyon];gi|475522680|gb|EMT06784.1|hypothetical protein…
Ta#S22380531	blue	874	1.7e-95	gi|326494812|dbj|BAJ94525.1|predicted protein [Hordeum vulgare subsp. vulgare];gi|357150022|ref|XP_003575313.1|PREDICTED: nicotinamidase 1 [Brachypodium distachyon]/gi|944064651|gb|KQK00242.1|hypothetical protein BRADI_3g48140 [Brachypodium distachyon];gi|1002246488|ref|XP_015627422.1|PREDICTED: nicotinamidase 1 [Oryza sativa Japonica Group]/gi|47497929|dbj|BAD20134.1|isochorismatase hydrolase-li…
Ta#S32523867	blue	932	4.6e-122	gi|326497117|dbj|BAK02143.1|predicted protein [Hordeum vulgare subsp. vulgare];gi|475512659|gb|EMT05510.1|Tetratricopeptide repeat 27-like protein [Aegilops tauschii];gi|474373986|gb|EMS64087.1|Tetratricopeptide repeat protein 27-like protein [Triticum urartu];gi|357116974|ref|XP_003560251.1|PREDICTED: tetratricopeptide repeat protein 27 homolog [Brachypodium distachyon]/gi|944081067|gb|KQK16419.…
Ta#S37803707	blue	753	1.2e-128	gi|326497961|dbj|BAJ94843.1|predicted protein [Hordeum vulgare subsp. vulgare]/gi|326507946|dbj|BAJ86716.1|predicted protein [Hordeum vulgare subsp. vulgare];gi|474417897|gb|EMS67329.1|hypothetical protein TRIUR3_02840 [Triticum urartu];gi|357167732|ref|XP_003581306.1|PREDICTED: uncharacterized protein LOC100844339 [Brachypodium distachyon]/gi|944046259|gb|KQJ81900.1|hypothetical protein BRADI_5g…
Ta#S16264118	blue	666	1.5e-56	gi|326498579|dbj|BAJ98717.1|predicted protein [Hordeum vulgare subsp. vulgare]/gi|326525070|dbj|BAK07805.1|predicted protein [Hordeum vulgare subsp. vulgare];gi|475556305|gb|EMT12619.1|hypothetical protein F775_26766 [Aegilops tauschii];gi|326515128|dbj|BAK03477.1|predicted protein [Hordeum vulgare subsp. vulgare];gi|721693580|ref|XP_010240259.1|PREDICTED: coiled-coil domain-containing protein 12…
Ta#S16058028	blue	1605	0	gi|326499027|dbj|BAK06004.1|predicted protein [Hordeum vulgare subsp. vulgare];gi|357146215|ref|XP_003573914.1|PREDICTED: carbon catabolite repressor protein 4 homolog 1-like [Brachypodium distachyon]/gi|944061075|gb|KQJ96665.1|hypothetical protein BRADI_3g26410 [Brachypodium distachyon];gi|944061076|gb|KQJ96666.1|hypothetical protein BRADI_3g26410 [Brachypodium distachyon];gi|937935909|dbj|BAT10…
Ta#S17898249	blue	1198	9.2e-115	gi|326499349|dbj|BAK06165.1|predicted protein [Hordeum vulgare subsp. vulgare];gi|473792909|gb|EMS46367.1|Protein usf [Triticum urartu];gi|326531680|dbj|BAJ97844.1|predicted protein [Hordeum vulgare subsp. vulgare];gi|669027865|emb|CDM81453.1|unnamed protein product [Triticum aestivum];gi|475533294|gb|EMT08363.1|Protein usf [Aegilops tauschii];gi|125526269|gb|EAY74383.1|hypothetical protein OsI_0…
Ta#S12944587	blue	714	4.4e-107	gi|326499564|dbj|BAJ86093.1|predicted protein [Hordeum vulgare subsp. vulgare]/gi|326506948|dbj|BAJ91515.1|predicted protein [Hordeum vulgare subsp. vulgare];gi|222636276|gb|EEE66408.1|hypothetical protein OsJ_22753 [Oryza sativa Japonica Group];gi|960456354|ref|XP_014752376.1|PREDICTED: uncharacterized protein LOC100837332 [Brachypodium distachyon]/gi|944081214|gb|KQK16566.1|hypothetical protein…
Ta#S26023382	blue	1093	5.7e-79	gi|326499832|dbj|BAJ90751.1|predicted protein [Hordeum vulgare subsp. vulgare]/gi|326501246|dbj|BAJ98854.1|predicted protein [Hordeum vulgare subsp. vulgare];gi|326490583|dbj|BAJ89959.1|predicted protein [Hordeum vulgare subsp. vulgare];gi|357148760|ref|XP_003574884.1|PREDICTED: RNA-binding protein 1-like [Brachypodium distachyon]/gi|944063678|gb|KQJ99268.1|hypothetical protein BRADI_3g42150 [Bra…
Ta#S26027143	blue	1054	3.2e-120	gi|326501066|dbj|BAJ98764.1|predicted protein [Hordeum vulgare subsp. vulgare];gi|357158613|ref|XP_003578184.1|PREDICTED: uncharacterized protein LOC100832192 [Brachypodium distachyon]/gi|944054770|gb|KQJ90408.1|hypothetical protein BRADI_4g31350 [Brachypodium distachyon];gi|1002869181|ref|XP_015696837.1|PREDICTED: uncharacterized protein LOC102722801 isoform X2 [Oryza brachyantha];gi|218202681|g…
Ta#S26026678	blue	1060	1.7e-59	gi|326501514|dbj|BAK02546.1|predicted protein [Hordeum vulgare subsp. vulgare];gi|475577601|gb|EMT17860.1|hypothetical protein F775_52605 [Aegilops tauschii];gi|1002230652|ref|XP_015649903.1|PREDICTED: serine/arginine-rich splicing factor SR45 isoform X2 [Oryza sativa Japonica Group];gi|1002230650|ref|XP_015649897.1|PREDICTED: serine/arginine-rich splicing factor SR45 isoform X1 [Oryza sativa Jap…
Ta#S17986891	blue	1143	2.3e-35	gi|326502428|dbj|BAJ95277.1|predicted protein [Hordeum vulgare subsp. vulgare]/gi|326520071|dbj|BAK03960.1|predicted protein [Hordeum vulgare subsp. vulgare];gi|475575598|gb|EMT17315.1|hypothetical protein F775_31903 [Aegilops tauschii];gi|242064434|ref|XP_002453506.1|hypothetical protein SORBIDRAFT_04g007030 [Sorghum bicolor]/gi|241933337|gb|EES06482.1|hypothetical protein SORBI_004G085300 [Sorg…
Ta#S17893439	blue	1166	7.8e-176	gi|326502724|dbj|BAJ98990.1|predicted protein [Hordeum vulgare subsp. vulgare];gi|357145480|ref|XP_003573657.1|PREDICTED: alpha-soluble NSF attachment protein [Brachypodium distachyon]/gi|944060342|gb|KQJ95932.1|hypothetical protein BRADI_3g19810 [Brachypodium distachyon];gi|475620929|gb|EMT31279.1|Alpha-soluble NSF attachment protein [Aegilops tauschii];gi|226529563|ref|NP_001149191.1|alpha-solu…
Ta#S32723786	blue	898	1.4e-153	gi|326503234|dbj|BAJ99242.1|predicted protein [Hordeum vulgare subsp. vulgare];gi|326510297|dbj|BAJ87365.1|predicted protein [Hordeum vulgare subsp. vulgare];gi|1021759719|gb|ANA53097.1|GRIK1-like protein [Triticum monococcum];gi|998151052|gb|AMK08990.1|GRIK1-like [Triticum monococcum subsp. monococcum]/gi|998151055|gb|AMK08992.1|GRIK1-like [Triticum monococcum subsp. monococcum];gi|937911103|dbj…
Ta#S37928011	blue	822	5.2e-119	gi|326503446|dbj|BAJ86229.1|predicted protein [Hordeum vulgare subsp. vulgare];gi|721668855|ref|XP_010236157.1|PREDICTED: uncharacterized protein LOC100833711 isoform X1 [Brachypodium distachyon]/gi|944066458|gb|KQK02049.1|hypothetical protein BRADI_3g60050 [Brachypodium distachyon];gi|721668858|ref|XP_003573134.2|PREDICTED: uncharacterized protein LOC100833711 isoform X2 [Brachypodium distachyon…
Ta#S18006678	blue	1134	2.6e-102	gi|326503938|dbj|BAK02755.1|predicted protein [Hordeum vulgare subsp. vulgare];gi|1002308553|ref|XP_015617665.1|PREDICTED: ER lumen protein-retaining receptor [Oryza sativa Japonica Group]/gi|77550860|gb|ABA93657.1|ER lumen protein retaining receptor, putative, expressed [Oryza sativa Japonica Group]/gi|113645103|dbj|BAF28244.1|Os11g0473000 [Oryza sativa Japonica Group]/gi|215740777|dbj|BAG96933.…
Ta#S32724420	blue	899	1.2e-123	gi|326504052|dbj|BAK02812.1|predicted protein [Hordeum vulgare subsp. vulgare];gi|357147644|ref|XP_003574424.1|PREDICTED: probable transmembrane ascorbate ferrireductase 2 [Brachypodium distachyon]/gi|944062514|gb|KQJ98104.1|hypothetical protein BRADI_3g34910 [Brachypodium distachyon];gi|474273999|gb|EMS60988.1|Cytochrome b561 [Triticum urartu];gi|1002287933|ref|XP_015648274.1|PREDICTED: probable…
Ta#S17889619	blue	1098	1.4e-147	gi|326505418|dbj|BAJ95380.1|predicted protein [Hordeum vulgare subsp. vulgare];gi|357125380|ref|XP_003564372.1|PREDICTED: uncharacterized protein LOC100827139 isoform X1 [Brachypodium distachyon]/gi|944074660|gb|KQK10144.1|hypothetical protein BRADI_2g52270 [Brachypodium distachyon];gi|1002839684|ref|XP_015688081.1|PREDICTED: uncharacterized protein LOC102706146 isoform X1 [Oryza brachyantha];gi|…
Ta#S37826170	blue	607	1e-80	gi|326505560|dbj|BAJ95451.1|predicted protein [Hordeum vulgare subsp. vulgare];gi|475594521|gb|EMT22707.1|hypothetical protein F775_20331 [Aegilops tauschii];gi|475621134|gb|EMT31359.1|hypothetical protein F775_31036 [Aegilops tauschii];gi|475615322|gb|EMT29397.1|hypothetical protein F775_12161 [Aegilops tauschii];gi|326495214|dbj|BAJ85703.1|predicted protein [Hordeum vulgare subsp. vulgare]/gi|3…
Ta#S26026797	blue	1093	1.4e-119	gi|326505722|dbj|BAJ95532.1|predicted protein [Hordeum vulgare subsp. vulgare]/gi|326533148|dbj|BAJ93546.1|predicted protein [Hordeum vulgare subsp. vulgare];gi|944086633|gb|KQK21985.1|hypothetical protein BRADI_1g64370 [Brachypodium distachyon];gi|475609622|gb|EMT27449.1|Pre-mRNA 3'-end-processing factor FIP1 [Aegilops tauschii];gi|108707761|gb|ABF95556.1|expressed protein [Oryza sativa Japonica…
Ta#S12951298	blue	537	1.3e-124	gi|326505866|dbj|BAJ91172.1|predicted protein [Hordeum vulgare subsp. vulgare];gi|326523883|dbj|BAJ96952.1|predicted protein, partial [Hordeum vulgare subsp. vulgare];gi|960470617|ref|XP_014755032.1|PREDICTED: protein trichome birefringence-like 28 [Brachypodium distachyon]/gi|944071279|gb|KQK06763.1|hypothetical protein BRADI_2g28400 [Brachypodium distachyon];gi|473878251|gb|EMS47917.1|hypotheti…
Ta#S37789780	blue	808	3e-160	gi|326506166|dbj|BAJ86401.1|predicted protein [Hordeum vulgare subsp. vulgare];gi|326507252|dbj|BAJ95703.1|predicted protein [Hordeum vulgare subsp. vulgare];gi|475571308|gb|EMT16216.1|tRNA-specific adenosine deaminase-like protein 3 [Aegilops tauschii];gi|326502140|dbj|BAK06562.1|predicted protein [Hordeum vulgare subsp. vulgare];gi|944053317|gb|KQJ88955.1|hypothetical protein BRADI_4g22266 [Bra…
Ta#S17889444	blue	1082	1.4e-08	gi|326506450|dbj|BAJ86543.1|predicted protein [Hordeum vulgare subsp. vulgare]
Ta#S26028837	blue	1027	2.6e-164	gi|326507116|dbj|BAJ95635.1|predicted protein [Hordeum vulgare subsp. vulgare];gi|721658787|ref|XP_010234719.1|PREDICTED: F-box/LRR-repeat protein 15 isoform X3 [Brachypodium distachyon];gi|721658784|ref|XP_010234718.1|PREDICTED: F-box/LRR-repeat protein 15 isoform X2 [Brachypodium distachyon];gi|357146195|ref|XP_003573907.1|PREDICTED: F-box/LRR-repeat protein 15 isoform X1 [Brachypodium distachy…
Ta#S32694943	blue	887	6.7e-116	gi|326507276|dbj|BAJ95715.1|predicted protein [Hordeum vulgare subsp. vulgare];gi|474369414|gb|EMS63735.1|Double-stranded RNA-binding protein 2 [Triticum urartu];gi|475627696|gb|EMT33749.1|Ribonuclease 3 [Aegilops tauschii];gi|944072002|gb|KQK07486.1|hypothetical protein BRADI_2g35730 [Brachypodium distachyon]/gi|944072003|gb|KQK07487.1|hypothetical protein BRADI_2g35730 [Brachypodium distachyon]…
Ta#S17898403	blue	1094	8.8e-76	gi|326508178|dbj|BAJ99356.1|predicted protein, partial [Hordeum vulgare subsp. vulgare];gi|242052371|ref|XP_002455331.1|hypothetical protein SORBIDRAFT_03g008590 [Sorghum bicolor];gi|414876684|tpg|DAA53815.1|TPA: hypothetical protein ZEAMMB73_854553 [Zea mays];gi|113531316|dbj|BAF03699.1|Os01g0107900, partial [Oryza sativa Japonica Group]/gi|937894005|dbj|BAS69985.1|Os01g0107900, partial [Oryza s…
Ta#S37850732	blue	760	2.1e-109	gi|326508300|dbj|BAJ99417.1|predicted protein, partial [Hordeum vulgare subsp. vulgare]/gi|326510339|dbj|BAJ87386.1|predicted protein, partial [Hordeum vulgare subsp. vulgare];gi|474439786|gb|EMS68346.1|hypothetical protein TRIUR3_07701 [Triticum urartu];gi|357113710|ref|XP_003558644.1|PREDICTED: protein AE7 [Brachypodium distachyon]/gi|944087900|gb|KQK23252.1|hypothetical protein BRADI_1g72250 […
Ta#S16057892	blue	1300	0	gi|326511633|dbj|BAJ91961.1|predicted protein [Hordeum vulgare subsp. vulgare];gi|47834387|gb|AAT38891.1|cycloartenol synthase [Avena strigosa];gi|47834383|gb|AAT38889.1|cycloartenol synthase [Avena longiglumis];gi|47834385|gb|AAT38890.1|cycloartenol synthase [Avena prostrata];gi|15866702|emb|CAC84559.1|cycloartenol synthase [Avena strigosa]/gi|284429048|gb|ADB83310.1|cycloartenol synthase [Avena…
Ta#S26027126	blue	1088	1.5e-178	gi|326512106|dbj|BAJ96034.1|predicted protein [Hordeum vulgare subsp. vulgare];gi|960456007|ref|XP_003563925.2|PREDICTED: proteasome activator subunit 4 isoform X3 [Brachypodium distachyon]/gi|944083161|gb|KQK18513.1|hypothetical protein BRADI_1g42980 [Brachypodium distachyon];gi|944083160|gb|KQK18512.1|hypothetical protein BRADI_1g42980 [Brachypodium distachyon];gi|944083159|gb|KQK18511.1|hypoth…
Ta#S37779952	blue	927	1.6e-158	gi|326512276|dbj|BAJ96119.1|predicted protein [Hordeum vulgare subsp. vulgare];gi|357165331|ref|XP_003580347.1|PREDICTED: replication factor C subunit 4 [Brachypodium distachyon]/gi|944048458|gb|KQJ84099.1|hypothetical protein BRADI_5g18710 [Brachypodium distachyon];gi|573940510|ref|XP_006652657.1|PREDICTED: replication factor C subunit 4 [Oryza brachyantha];gi|222629391|gb|EEE61523.1|hypothetica…
Ta#S26023429	blue	1093	0	gi|326513002|dbj|BAK03408.1|predicted protein [Hordeum vulgare subsp. vulgare];gi|326499910|dbj|BAJ90790.1|predicted protein [Hordeum vulgare subsp. vulgare];gi|475555608|gb|EMT12465.1|Riboflavin biosynthesis protein ribF [Aegilops tauschii];gi|944077297|gb|KQK12649.1|hypothetical protein BRADI_1g05116 [Brachypodium distachyon];gi|357110678|ref|XP_003557143.1|PREDICTED: FAD synthetase, chloroplas…
Ta#S16058143	blue	1344	2.4e-166	gi|326513006|dbj|BAK03410.1|predicted protein [Hordeum vulgare subsp. vulgare]/gi|326525779|dbj|BAJ88936.1|predicted protein [Hordeum vulgare subsp. vulgare];gi|357166074|ref|XP_003580589.1|PREDICTED: polyadenylate-binding protein RBP45-like isoform X1 [Brachypodium distachyon];gi|944049073|gb|KQJ84714.1|hypothetical protein BRADI_5g22410 [Brachypodium distachyon];gi|721694790|ref|XP_010240455.1|…
Ta#S26026313	blue	1071	5.8e-100	gi|326513512|dbj|BAJ87775.1|predicted protein [Hordeum vulgare subsp. vulgare];gi|357138167|ref|XP_003570669.1|PREDICTED: protein LSM12 homolog [Brachypodium distachyon];gi|944066382|gb|KQK01973.1|hypothetical protein BRADI_3g59590 [Brachypodium distachyon];gi|1002237426|ref|XP_015622924.1|PREDICTED: protein LSM12 homolog [Oryza sativa Japonica Group]/gi|46390279|dbj|BAD15729.1|unknown protein [O…
Ta#S17987607	blue	1116	1e-54	gi|326514552|dbj|BAJ96263.1|predicted protein, partial [Hordeum vulgare subsp. vulgare];gi|474369502|gb|EMS63753.1|Pyruvate dehydrogenase E1 component subunit beta, mitochondrial [Triticum urartu];gi|475569088|gb|EMT15683.1|Pyruvate dehydrogenase E1 component subunit beta, mitochondrial [Aegilops tauschii];gi|326503560|dbj|BAJ86286.1|predicted protein [Hordeum vulgare subsp. vulgare];gi|357159292…
Ta#S32703882	blue	873	2.9e-69	gi|326515024|dbj|BAJ99873.1|predicted protein [Hordeum vulgare subsp. vulgare];gi|944069672|gb|KQK05156.1|hypothetical protein BRADI_2g18431, partial [Brachypodium distachyon];gi|960468432|ref|XP_014754602.1|PREDICTED: uncharacterized protein LOC100828686 [Brachypodium distachyon];gi|573944740|ref|XP_006654716.1|PREDICTED: uncharacterized protein LOC102700993 isoform X3 [Oryza brachyantha];gi|573…
Ta#S32432155	blue	869	5e-151	gi|326516394|dbj|BAJ92352.1|predicted protein, partial [Hordeum vulgare subsp. vulgare];gi|475569805|gb|EMT15857.1|Putative transcription elongation factor SPT5-1-like protein [Aegilops tauschii];gi|721617109|ref|XP_003564120.2|PREDICTED: putative transcription elongation factor SPT5 homolog 1 [Brachypodium distachyon]/gi|944083713|gb|KQK19065.1|hypothetical protein BRADI_1g46230 [Brachypodium di…
Ta#S32682399	blue	809	8.9e-104	gi|326517794|dbj|BAK03815.1|predicted protein [Hordeum vulgare subsp. vulgare];gi|473907098|gb|EMS49417.1|hypothetical protein TRIUR3_08602 [Triticum urartu];gi|944081158|gb|KQK16510.1|hypothetical protein BRADI_1g29077 [Brachypodium distachyon]/gi|944081159|gb|KQK16511.1|hypothetical protein BRADI_1g29077 [Brachypodium distachyon]/gi|944081162|gb|KQK16514.1|hypothetical protein BRADI_1g29077 [Br…
Ta#S22365992	blue	871	2.2e-122	gi|326518450|dbj|BAJ88254.1|predicted protein, partial [Hordeum vulgare subsp. vulgare];gi|970841859|ref|NP_001168018.2|uncharacterized protein LOC100381742 [Zea mays];gi|242042609|ref|XP_002468699.1|hypothetical protein SORBIDRAFT_01g050470 [Sorghum bicolor];gi|113594636|dbj|BAF18510.1|Os06g0112800, partial [Oryza sativa Japonica Group]/gi|937920889|dbj|BAS95806.1|Os06g0112800, partial [Oryza sa…
Ta#S32511278	blue	777	4.5e-89	gi|326519154|dbj|BAJ96576.1|predicted protein, partial [Hordeum vulgare subsp. vulgare];gi|475585891|gb|EMT20171.1|DnaJ homolog subfamily C member 21 [Aegilops tauschii];gi|474169030|gb|EMS57487.1|DnaJ homolog subfamily C member 21 [Triticum urartu];gi|960488733|ref|XP_014758617.1|PREDICTED: dnaJ homolog subfamily C member 21 isoform X3 [Brachypodium distachyon];gi|960488731|ref|XP_014758616.1|PR…
Ta#S13153566	blue	552	0.00047	gi|326519707|dbj|BAK00226.1|predicted protein [Hordeum vulgare subsp. vulgare];gi|326531752|dbj|BAJ97880.1|predicted protein [Hordeum vulgare subsp. vulgare];gi|475609639|gb|EMT27458.1|hypothetical protein F775_15280 [Aegilops tauschii]
Ta#S32524943	blue	838	2.1e-148	gi|326521116|dbj|BAJ96761.1|predicted protein [Hordeum vulgare subsp. vulgare];gi|474401640|gb|EMS66101.1|hypothetical protein TRIUR3_05821 [Triticum urartu];gi|357158734|ref|XP_003578223.1|PREDICTED: formin-B-like [Brachypodium distachyon]/gi|944054862|gb|KQJ90500.1|hypothetical protein BRADI_4g32000 [Brachypodium distachyon];gi|242049478|ref|XP_002462483.1|hypothetical protein SORBIDRAFT_02g026…
Ta#S37223553	blue	872	6.5e-148	gi|326521314|dbj|BAJ96860.1|predicted protein, partial [Hordeum vulgare subsp. vulgare];gi|125491399|gb|ABN43186.1|WRKY transcription factor [Triticum aestivum];gi|475613980|gb|EMT28936.1|WRKY transcription factor 55 [Aegilops tauschii];gi|189172005|gb|ACD80358.1|WRKY13 transcription factor [Triticum aestivum];gi|112145313|gb|ABI13400.1|WRKY transcription factor 34, partial [Hordeum vulgare subsp…
Ta#S18008153	blue	1043	3.4e-78	gi|326521478|dbj|BAK00315.1|predicted protein, partial [Hordeum vulgare subsp. vulgare];gi|514732745|ref|XP_004957507.1|PREDICTED: trafficking protein particle complex subunit 2-like protein [Setaria italica]/gi|944261250|gb|KQL25507.1|hypothetical protein SETIT_031438mg [Setaria italica];gi|242050020|ref|XP_002462754.1|hypothetical protein SORBIDRAFT_02g031420 [Sorghum bicolor]/gi|241926131|gb|E…
Ta#S18007865	blue	1065	3.6e-103	gi|326521920|dbj|BAK04088.1|predicted protein [Hordeum vulgare subsp. vulgare];gi|475600511|gb|EMT24552.1|Putative ribosome biogenesis protein RLP24 [Aegilops tauschii];gi|357134001|ref|XP_003568608.1|PREDICTED: probable ribosome biogenesis protein RLP24 [Brachypodium distachyon]/gi|944067202|gb|KQK02686.1|hypothetical protein BRADI_2g03070 [Brachypodium distachyon];gi|1002281322|ref|XP_015644961…
Ta#S32518412	blue	838	1.4e-161	gi|326523785|dbj|BAJ93063.1|predicted protein [Hordeum vulgare subsp. vulgare]/gi|326531044|dbj|BAK04873.1|predicted protein [Hordeum vulgare subsp. vulgare];gi|357161113|ref|XP_003578983.1|PREDICTED: aladin [Brachypodium distachyon]/gi|944056803|gb|KQJ92441.1|hypothetical protein BRADI_4g43700 [Brachypodium distachyon];gi|992159997|gb|KXG22856.1|hypothetical protein SORBI_008G017200 [Sorghum bic…
Ta#S17989197	blue	1147	7.5e-80	gi|326523857|dbj|BAJ96939.1|predicted protein [Hordeum vulgare subsp. vulgare];gi|474150269|gb|EMS56894.1|hypothetical protein TRIUR3_04057 [Triticum urartu];gi|475593385|gb|EMT22368.1|Phosphatidylinositol-3,4,5-trisphosphate 3-phosphatase and dual-specificity protein phosphatase PTEN [Aegilops tauschii];gi|357154044|ref|XP_003576651.1|PREDICTED: uncharacterized protein LOC100846535 [Brachypodium…
Ta#S17980183	blue	809	2.8e-47	gi|326526465|dbj|BAJ97249.1|predicted protein [Hordeum vulgare subsp. vulgare];gi|473993935|gb|EMS51997.1|Uncharacterized WD repeat-containing protein C2A9.03 [Triticum urartu];gi|27948448|gb|AAO25543.1|GAMYB-binding protein, partial [Hordeum vulgare subsp. vulgare];gi|937921470|dbj|BAS96387.1|Os06g0171900, partial [Oryza sativa Japonica Group];gi|357125124|ref|XP_003564245.1|PREDICTED: uncharact…
Ta#S12922439	blue	876	2e-156	gi|326526605|dbj|BAJ97319.1|predicted protein [Hordeum vulgare subsp. vulgare];gi|357147817|ref|XP_003574498.1|PREDICTED: vacuolar fusion protein CCZ1 homolog isoform X2 [Brachypodium distachyon]/gi|944062743|gb|KQJ98333.1|hypothetical protein BRADI_3g36270 [Brachypodium distachyon];gi|721661564|ref|XP_010235140.1|PREDICTED: uncharacterized protein LOC100846835 isoform X1 [Brachypodium distachyon…
Ta#S37942858	blue	888	4.5e-79	gi|326526721|dbj|BAK00749.1|predicted protein, partial [Hordeum vulgare subsp. vulgare];gi|473940347|gb|EMS50333.1|Transcription-associated protein 1 [Triticum urartu];gi|475576617|gb|EMT17593.1|Transcription-associated protein 1 [Aegilops tauschii];gi|293335329|ref|NP_001168965.1|uncharacterized protein LOC100382790 [Zea mays]/gi|223974101|gb|ACN31238.1|unknown [Zea mays];gi|113611988|dbj|BAF223…
Ta#S22366984	blue	873	6.1e-67	gi|326527973|dbj|BAJ89038.1|predicted protein [Hordeum vulgare subsp. vulgare];gi|326493476|dbj|BAJ85199.1|predicted protein [Hordeum vulgare subsp. vulgare];gi|357134049|ref|XP_003568632.1|PREDICTED: nicotinamide adenine dinucleotide transporter 1, chloroplastic [Brachypodium distachyon]/gi|944071258|gb|KQK06742.1|hypothetical protein BRADI_2g28120 [Brachypodium distachyon];gi|242087599|ref|XP_0…
Ta#S17878520	blue	867	2.4e-110	gi|326528269|dbj|BAJ93316.1|predicted protein [Hordeum vulgare subsp. vulgare];gi|215737754|dbj|BAG96884.1|unnamed protein product [Oryza sativa Japonica Group];gi|960481774|ref|XP_014757100.1|PREDICTED: pyruvate dehydrogenase E1 component subunit beta-1, mitochondrial isoform X2 [Brachypodium distachyon]/gi|944063570|gb|KQJ99160.1|hypothetical protein BRADI_3g41480 [Brachypodium distachyon];gi|2…
Ta#S32589133	blue	817	5.6e-39	gi|326528445|dbj|BAJ93411.1|predicted protein [Hordeum vulgare subsp. vulgare];gi|326488801|dbj|BAJ98012.1|predicted protein [Hordeum vulgare subsp. vulgare];gi|1002863947|ref|XP_006657680.2|PREDICTED: uncharacterized protein LOC102703984, partial [Oryza brachyantha];gi|960458969|ref|XP_014752826.1|PREDICTED: uncharacterized protein LOC100842085 [Brachypodium distachyon]/gi|944080985|gb|KQK16337.…
Ta#S24623069	blue	1257	0	gi|326528737|dbj|BAJ97390.1|predicted protein [Hordeum vulgare subsp. vulgare];gi|326513518|dbj|BAJ87778.1|predicted protein [Hordeum vulgare subsp. vulgare]/gi|326514386|dbj|BAJ96180.1|predicted protein [Hordeum vulgare subsp. vulgare];gi|944050250|gb|KQJ85888.1|hypothetical protein BRADI_4g02267 [Brachypodium distachyon];gi|721672728|ref|XP_010237052.1|PREDICTED: thiosulfate/3-mercaptopyruvate …
Ta#S32518123	blue	848	1.4e-132	gi|326530165|dbj|BAK08362.1|predicted protein, partial [Hordeum vulgare subsp. vulgare];gi|475500557|gb|EMT04266.1|CLIP-associating protein 1 [Aegilops tauschii];gi|474088756|gb|EMS54773.1|CLIP-associating protein 2 [Triticum urartu];gi|721692529|ref|XP_010240111.1|PREDICTED: CLIP-associated protein-like isoform X2 [Brachypodium distachyon]/gi|944047835|gb|KQJ83476.1|hypothetical protein BRADI_5g…
Ta#S16058452	blue	1710	0	gi|326530228|dbj|BAJ97540.1|predicted protein [Hordeum vulgare subsp. vulgare];gi|474171554|gb|EMS57590.1|Histidinol dehydrogenase, chloroplastic [Triticum urartu];gi|475534725|gb|EMT08622.1|Histidinol dehydrogenase, chloroplastic [Aegilops tauschii];gi|944222397|gb|KQK86801.1|hypothetical protein SETIT_035006mg [Setaria italica];gi|514813473|ref|XP_004981520.1|PREDICTED: histidinol dehydrogenase…
Ta#S22377858	blue	892	7.3e-103	gi|326530304|dbj|BAJ97578.1|predicted protein [Hordeum vulgare subsp. vulgare];gi|326498181|dbj|BAJ94953.1|predicted protein, partial [Hordeum vulgare subsp. vulgare];gi|944047109|gb|KQJ82750.1|hypothetical protein BRADI_5g10800 [Brachypodium distachyon];gi|357163661|ref|XP_003579805.1|PREDICTED: protein TIC 40, chloroplastic [Brachypodium distachyon]/gi|944047108|gb|KQJ82749.1|hypothetical prote…
Ta#S32569568	blue	891	8.4e-126	gi|326531138|dbj|BAK04920.1|predicted protein, partial [Hordeum vulgare subsp. vulgare];gi|475484515|gb|EMT03123.1|hypothetical protein F775_01815 [Aegilops tauschii];gi|357112573|ref|XP_003558083.1|PREDICTED: bifunctional TENA2 protein [Brachypodium distachyon]/gi|944086661|gb|KQK22013.1|hypothetical protein BRADI_1g64530 [Brachypodium distachyon];gi|1002849294|ref|XP_006649962.2|PREDICTED: bifu…
Ta#S26028410	blue	1072	0	gi|326532692|dbj|BAJ89191.1|predicted protein [Hordeum vulgare subsp. vulgare];gi|357121355|ref|XP_003562386.1|PREDICTED: erlin-2-B isoform X1 [Brachypodium distachyon]/gi|944079084|gb|KQK14436.1|hypothetical protein BRADI_1g16210 [Brachypodium distachyon];gi|242035449|ref|XP_002465119.1|hypothetical protein SORBIDRAFT_01g032340 [Sorghum bicolor]/gi|241918973|gb|EER92117.1|hypothetical protein SO…
Ta#S32641161	blue	794	1.8e-145	gi|326532722|dbj|BAJ89206.1|predicted protein [Hordeum vulgare subsp. vulgare];gi|357149548|ref|XP_003575150.1|PREDICTED: NADPH-dependent pterin aldehyde reductase [Brachypodium distachyon]/gi|944064312|gb|KQJ99902.1|hypothetical protein BRADI_3g45920 [Brachypodium distachyon];gi|1002242617|ref|XP_015625535.1|PREDICTED: NADPH-dependent pterin aldehyde reductase [Oryza sativa Japonica Group];gi|21…
Ta#S17898839	blue	1220	2.3e-108	gi|326533418|dbj|BAJ93681.1|predicted protein, partial [Hordeum vulgare subsp. vulgare];gi|475549282|gb|EMT11235.1|Eukaryotic translation initiation factor 3 subunit D [Aegilops tauschii];gi|474417504|gb|EMS67282.1|Eukaryotic translation initiation factor 3 subunit D [Triticum urartu];gi|1002270031|ref|XP_015639354.1|PREDICTED: eukaryotic translation initiation factor 3 subunit D [Oryza sativa Ja…
Ta#S17989589	blue	1141	8.5e-90	gi|326533976|dbj|BAJ93761.1|predicted protein [Hordeum vulgare subsp. vulgare];gi|474250779|gb|EMS60219.1|hypothetical protein TRIUR3_04878 [Triticum urartu];gi|357151241|ref|XP_003575725.1|PREDICTED: lysine-specific demethylase 6B [Brachypodium distachyon]/gi|944050814|gb|KQJ86452.1|hypothetical protein BRADI_4g05590 [Brachypodium distachyon];gi|1002874658|ref|XP_015698553.1|PREDICTED: LOW QUALI…
Ta#S16526200	blue	1814	0	gi|33352235|emb|CAE18178.1|glutathione synthetase [Triticum aestivum];gi|33352233|emb|CAE18177.1|glutathione synthetase [Triticum aestivum];gi|326492794|dbj|BAJ90253.1|predicted protein [Hordeum vulgare subsp. vulgare]/gi|326495236|dbj|BAJ85714.1|predicted protein [Hordeum vulgare subsp. vulgare];gi|721673779|ref|XP_010237217.1|PREDICTED: glutathione synthetase, chloroplastic-like [Brachypodium d…
Ta#S17888159	blue	1150	4.6e-166	gi|340842127|gb|AEK78081.1|26s proteasome non-ATPase regulatory subunit [Triticum aestivum]/gi|669028794|emb|CDM82720.1|unnamed protein product [Triticum aestivum];gi|357130336|ref|XP_003566805.1|PREDICTED: 26S proteasome non-ATPase regulatory subunit 14 homolog [Brachypodium distachyon]/gi|944068327|gb|KQK03811.1|hypothetical protein BRADI_2g09950 [Brachypodium distachyon];gi|573943927|ref|XP_00…
Ta#S26026504	blue	1154	8.2e-148	gi|34334010|gb|AAQ64632.1|cytosolic glutathione reductase [Triticum monococcum];gi|157362219|dbj|BAF80309.1|cytosolic glutathione reductase [Hordeum vulgare subsp. vulgare];gi|326527845|dbj|BAK08168.1|predicted protein [Hordeum vulgare subsp. vulgare];gi|357137564|ref|XP_003570370.1|PREDICTED: glutathione reductase, cytosolic [Brachypodium distachyon]/gi|944065711|gb|KQK01302.1|hypothetical prote…
Ta#S16876279	blue	1750	0	gi|34525910|emb|CAE46649.1|putative glycoprotein 3-alpha-L-fucosyltransferase [Triticum aestivum];gi|34525908|emb|CAE46648.1|putative glycoprotein 3-alpha-L-fucosyltransferase [Hordeum vulgare];gi|357148091|ref|XP_003574624.1|PREDICTED: putative fucosyltransferase-like protein [Brachypodium distachyon]/gi|944063045|gb|KQJ98635.1|hypothetical protein BRADI_3g38160 [Brachypodium distachyon];gi|1002…
Ta#S32507710	blue	751	4.9e-130	gi|346306021|gb|AEO22185.1|CytHSP70, partial [Triticum aestivum];gi|607347242|gb|AHW48175.1|heat shock protein 70, partial [Triticum aestivum];gi|1021505877|ref|XP_016196350.1|PREDICTED: heat shock cognate 70 kDa protein-like [Arachis ipaensis];gi|326499406|dbj|BAJ86014.1|predicted protein [Hordeum vulgare subsp. vulgare];gi|475551788|gb|EMT11692.1|Heat shock cognate 70 kDa protein [Aegilops taus…
Ta#S18010894	blue	1111	5.3e-75	gi|357112159|ref|XP_003557877.1|PREDICTED: ER membrane protein complex subunit 4 [Brachypodium distachyon]/gi|944086245|gb|KQK21597.1|hypothetical protein BRADI_1g61820 [Brachypodium distachyon];gi|293331045|ref|NP_001167926.1|uncharacterized protein LOC100381640 [Zea mays]/gi|223944949|gb|ACN26558.1|unknown [Zea mays]/gi|413955672|gb|AFW88321.1|hypothetical protein ZEAMMB73_520780 [Zea mays];gi|…
Ta#S37942022	blue	902	7.4e-112	gi|357121168|ref|XP_003562293.1|PREDICTED: uncharacterized protein LOC100833355 [Brachypodium distachyon]/gi|944078870|gb|KQK14222.1|hypothetical protein BRADI_1g14830 [Brachypodium distachyon];gi|1070987256|gb|OEL35930.1|hypothetical protein BAE44_0003047 [Dichanthelium oligosanthes];gi|514815377|ref|XP_004982445.1|PREDICTED: uncharacterized protein LOC101761864 [Setaria italica];gi|293336477|re…
Ta#S32735451	blue	854	1.2e-150	gi|357121359|ref|XP_003562388.1|PREDICTED: F-box protein At5g39250 [Brachypodium distachyon]/gi|721608526|ref|XP_010233461.1|PREDICTED: F-box protein At5g39250 [Brachypodium distachyon]/gi|944079088|gb|KQK14440.1|hypothetical protein BRADI_1g16240 [Brachypodium distachyon]/gi|944079089|gb|KQK14441.1|hypothetical protein BRADI_1g16240 [Brachypodium distachyon];gi|125544369|gb|EAY90508.1|hypothetic…
Ta#S18006726	blue	1142	1.4e-45	gi|357122610|ref|XP_003563008.1|PREDICTED: 60S ribosomal protein L36a [Brachypodium distachyon]/gi|357122950|ref|XP_003563176.1|PREDICTED: 60S ribosomal protein L36a [Brachypodium distachyon]/gi|326493730|dbj|BAJ85326.1|predicted protein [Hordeum vulgare subsp. vulgare]/gi|326504668|dbj|BAK06625.1|predicted protein [Hordeum vulgare subsp. vulgare]/gi|473793750|gb|EMS46393.1|60S ribosomal protein …
Ta#S18011496	blue	1101	1.8e-114	gi|357128921|ref|XP_003566118.1|PREDICTED: 25.3 kDa vesicle transport protein [Brachypodium distachyon]/gi|944067980|gb|KQK03464.1|hypothetical protein BRADI_2g08010 [Brachypodium distachyon];gi|1002257314|ref|XP_015632975.1|PREDICTED: 25.3 kDa vesicle transport protein isoform X1 [Oryza sativa Japonica Group];gi|242037851|ref|XP_002466320.1|hypothetical protein SORBIDRAFT_01g005550 [Sorghum bico…
Ta#S12914996	blue	890	8.9e-14	gi|357132868|ref|XP_003568050.1|PREDICTED: protein LIKE COV 1-like [Brachypodium distachyon]/gi|944069778|gb|KQK05262.1|hypothetical protein BRADI_2g19060 [Brachypodium distachyon];gi|1002270358|ref|XP_015639503.1|PREDICTED: protein LIKE COV 1 [Oryza sativa Japonica Group]/gi|52353398|gb|AAU43966.1|unknown protein [Oryza sativa Japonica Group]/gi|113579670|dbj|BAF18033.1|Os05g0529000 [Oryza sativ…
Ta#S32523990	blue	896	1.7e-97	gi|357140497|ref|XP_003571803.1|PREDICTED: protein phosphatase 1 regulatory subunit pprA [Brachypodium distachyon]/gi|944058547|gb|KQJ94137.1|hypothetical protein BRADI_3g08770 [Brachypodium distachyon];gi|1070885079|gb|OEL13212.1|Protein phosphatase 1 regulatory subunit 7 [Dichanthelium oligosanthes];gi|514707817|ref|XP_004951389.1|PREDICTED: protein phosphatase 1 regulatory subunit pprA [Setari…
Ta#S26027374	blue	1146	3e-49	gi|357146132|ref|XP_003573886.1|PREDICTED: small nuclear ribonucleoprotein E [Brachypodium distachyon]/gi|944057487|gb|KQJ93077.1|hypothetical protein BRADI_3g02620 [Brachypodium distachyon];gi|357145040|ref|XP_003573502.1|PREDICTED: small nuclear ribonucleoprotein E [Brachypodium distachyon]/gi|944059838|gb|KQJ95428.1|hypothetical protein BRADI_3g17160 [Brachypodium distachyon];gi|195606896|gb|A…
Ta#S32591407	blue	841	7.7e-176	gi|357147429|ref|XP_003574340.1|PREDICTED: WD repeat-containing protein WRAP73 [Brachypodium distachyon]/gi|944062232|gb|KQJ97822.1|hypothetical protein BRADI_3g33520 [Brachypodium distachyon];gi|1002301814|ref|XP_015614290.1|PREDICTED: WD repeat-containing protein WRAP73 [Oryza sativa Japonica Group]/gi|12597885|gb|AAG60193.1|AC084763_13putative WD40 protein [Oryza sativa Japonica Group]/gi|3143…
Ta#S17888235	blue	1166	3.1e-164	gi|357154403|ref|XP_003576771.1|PREDICTED: pantothenate kinase 2 [Brachypodium distachyon]/gi|944055552|gb|KQJ91190.1|hypothetical protein BRADI_4g36200 [Brachypodium distachyon];gi|242045396|ref|XP_002460569.1|hypothetical protein SORBIDRAFT_02g030920 [Sorghum bicolor]/gi|241923946|gb|EER97090.1|hypothetical protein SORBI_002G275700 [Sorghum bicolor];gi|514732556|ref|XP_004957459.1|PREDICTED: pa…
Ta#S37789113	blue	740	5.5e-95	gi|357164873|ref|XP_003580196.1|PREDICTED: RNA-binding protein 25 [Brachypodium distachyon]/gi|944048093|gb|KQJ83734.1|hypothetical protein BRADI_5g16520 [Brachypodium distachyon];gi|1002263003|ref|XP_015635850.1|PREDICTED: DEAD-box ATP-dependent RNA helicase 42 [Oryza sativa Japonica Group]/gi|38346625|emb|CAD41208.2|OSJNBa0074L08.19 [Oryza sativa Japonica Group]/gi|38346756|emb|CAE03861.2|OSJNB…
Ta#S32553448	blue	883	2.2e-143	gi|357165038|ref|XP_003580249.1|PREDICTED: sphingoid long-chain bases kinase 1-like [Brachypodium distachyon]/gi|944048214|gb|KQJ83855.1|hypothetical protein BRADI_5g17160 [Brachypodium distachyon]/gi|944048215|gb|KQJ83856.1|hypothetical protein BRADI_5g17160 [Brachypodium distachyon];gi|413919086|gb|AFW59018.1|hypothetical protein ZEAMMB73_501144 [Zea mays];gi|212722686|ref|NP_001131251.1|unchar…
Ta#S17986131	blue	1122	4.8e-80	gi|357165059|ref|XP_003580256.1|PREDICTED: casein kinase II subunit beta [Brachypodium distachyon]/gi|944048228|gb|KQJ83869.1|hypothetical protein BRADI_5g17260 [Brachypodium distachyon];gi|593787128|ref|XP_007156603.1|hypothetical protein PHAVU_002G002500g [Phaseolus vulgaris]/gi|561030018|gb|ESW28597.1|hypothetical protein PHAVU_002G002500g [Phaseolus vulgaris];gi|695005621|ref|XP_009389270.1|P…
Ta#S32594035	blue	843	5.7e-79	gi|357168240|ref|XP_003581552.1|PREDICTED: ankyrin repeat and zinc finger domain-containing protein 1 [Brachypodium distachyon]/gi|944048500|gb|KQJ84141.1|hypothetical protein BRADI_5g18970 [Brachypodium distachyon];gi|1002265119|ref|XP_015636890.1|PREDICTED: ankyrin repeat and zinc finger domain-containing protein 1 [Oryza sativa Japonica Group]/gi|113565190|dbj|BAF15533.1|Os04g0574600 [Oryza sa…
Ta#S18006627	blue	1146	9.9e-72	gi|365769199|gb|AEW90962.1|glutaredoxin 4H6 [Secale cereale x Triticum turgidum subsp. durum];gi|347809964|gb|AEP25125.1|glutaredoxin [Secale cereale x Triticum turgidum subsp. durum];gi|326489533|dbj|BAK01747.1|predicted protein [Hordeum vulgare subsp. vulgare];gi|365769197|gb|AEW90961.1|glutaredoxin 4H1 [Secale cereale x Triticum turgidum subsp. durum];gi|194295632|gb|ACF40843.1|glutaredoxin [T…
Ta#S17893515	blue	1245	2.2e-33	gi|414873597|tpg|DAA52154.1|TPA: hypothetical protein ZEAMMB73_631556 [Zea mays];gi|195618460|gb|ACG31060.1|40S ribosomal protein S26 [Zea mays];gi|514812990|ref|XP_004981284.1|PREDICTED: 40S ribosomal protein S26-like [Setaria italica]/gi|944222072|gb|KQK86476.1|hypothetical protein SETIT_037993mg [Setaria italica];gi|473970528|gb|EMS51411.1|40S ribosomal protein S26-3 [Triticum urartu];gi|47552…
Ta#S13243921	blue	511	2.6e-50	gi|414886128|tpg|DAA62142.1|TPA: hypothetical protein ZEAMMB73_869369 [Zea mays];gi|125562338|gb|EAZ07786.1|hypothetical protein OsI_30038 [Oryza sativa Indica Group];gi|326490341|dbj|BAJ84834.1|predicted protein [Hordeum vulgare subsp. vulgare]/gi|326509831|dbj|BAJ87131.1|predicted protein [Hordeum vulgare subsp. vulgare]/gi|326514976|dbj|BAJ99849.1|predicted protein [Hordeum vulgare subsp. vulg…
Ta#S12923056	blue	1386	0	gi|4218586|emb|CAA10725.1|chloroplast sigma factor, partial [Triticum aestivum];gi|473782196|gb|EMS46133.1|RNA polymerase sigma factor rpoD [Triticum urartu];gi|326523529|dbj|BAJ92935.1|predicted protein [Hordeum vulgare subsp. vulgare];gi|326512474|dbj|BAJ99592.1|predicted protein [Hordeum vulgare subsp. vulgare];gi|357144851|ref|XP_003573435.1|PREDICTED: RNA polymerase sigma factor sigA [Brachy…
Ta#S17983857	blue	844	7.1e-09	gi|45250218|gb|AAS55736.1|large T antigen, partial [Macaca mulatta polyomavirus 1];gi|5917692|gb|AAD55993.1|large T antigen, partial [Macaca mulatta polyomavirus 1];gi|5917682|gb|AAD55988.1|large T antigen, partial [Macaca mulatta polyomavirus 1];gi|156599004|gb|ABU86049.1|large T antigen [Macaca mulatta polyomavirus 1]/gi|156599018|gb|ABU86061.1|large T antigen [Macaca mulatta polyomavirus 1];gi…
Ta#S26022480	blue	1146	0	gi|461682185|gb|AGH18691.1|C2 domain containing protein [Triticum monococcum];gi|669027323|emb|CDM80643.1|unnamed protein product [Triticum aestivum];gi|474236910|gb|EMS59620.1|Ras GTPase-activating protein 4 [Triticum urartu];gi|721631366|ref|XP_010230405.1|PREDICTED: extended synaptotagmin-1 [Brachypodium distachyon]/gi|721631369|ref|XP_010230406.1|PREDICTED: extended synaptotagmin-1 [Brachypod…
Ta#S18006893	blue	1077	2.6e-80	gi|471270462|pdb|4E1Q|AChain A, Crystal Structure Of Wheat Cyclophilin A At 1.25 A Resolution;gi|471270631|pdb|4HY7|AChain A, Structural And Biochemical Characterization Of A Cytosolic Wheat Cyclophilin Tacypa-1/gi|13925731|gb|AAK49426.1|AF262982_1cyclophilin A-1 [Triticum aestivum]/gi|13925737|gb|AAK49428.1|AF262984_1cyclophilin A-3 [Triticum aestivum]/gi|156193317|gb|ABU56010.1|cyclophilin 5 [D…
Ta#S32695366	blue	864	1.6e-103	gi|472900004|gb|EMS35628.1|Methyl-CpG-binding domain protein 4 [Triticum urartu];gi|326533618|dbj|BAK05340.1|predicted protein [Hordeum vulgare subsp. vulgare];gi|475333002|gb|EMT00326.1|Methyl-CpG-binding domain protein 4 [Aegilops tauschii];gi|357166912|ref|XP_003580913.1|PREDICTED: uncharacterized protein LOC100825070 isoform X2 [Brachypodium distachyon]/gi|944045741|gb|KQJ81382.1|hypothetical…
Ta#S22381189	blue	890	1.3e-60	gi|472900552|gb|EMS35656.1|hypothetical protein TRIUR3_29927 [Triticum urartu];gi|475625022|gb|EMT32827.1|hypothetical protein F775_03332 [Aegilops tauschii];gi|944050059|gb|KQJ85697.1|hypothetical protein BRADI_4g01080 [Brachypodium distachyon];gi|357154897|ref|XP_003576938.1|PREDICTED: nucleolar complex protein 2 homolog [Brachypodium distachyon]/gi|944050058|gb|KQJ85696.1|hypothetical protein …
Ta#S17986405	blue	1103	5.2e-141	gi|473739083|gb|EMS45332.1|Transcription regulatory protein SNF2 [Triticum urartu];gi|475438739|gb|EMT01379.1|Transcription regulatory protein SNF2 [Aegilops tauschii];gi|721640617|ref|XP_010231728.1|PREDICTED: probable ATP-dependent DNA helicase CHR12 [Brachypodium distachyon]/gi|944072098|gb|KQK07582.1|hypothetical protein BRADI_2g36380 [Brachypodium distachyon];gi|514743782|ref|XP_004960469.1|…
Ta#S24623182	blue	1256	4.4e-99	gi|473742131|gb|EMS45434.1|Arginine/serine-rich-splicing factor RSP31 [Triticum urartu];gi|475568834|gb|EMT15602.1|Arginine/serine-rich-splicing factor RSP31 [Aegilops tauschii];gi|357165299|ref|XP_003580336.1|PREDICTED: serine/arginine-rich splicing factor RS31 [Brachypodium distachyon]/gi|944045920|gb|KQJ81561.1|hypothetical protein BRADI_5g01430 [Brachypodium distachyon];gi|1002258216|ref|XP_0…
Ta#S32506737	blue	821	8e-99	gi|473780498|gb|EMS46051.1|hypothetical protein TRIUR3_31435 [Triticum urartu];gi|669031795|emb|CDM86953.1|unnamed protein product [Triticum aestivum]/gi|669031804|emb|CDM86968.1|unnamed protein product [Triticum aestivum];gi|669031790|emb|CDM86943.1|unnamed protein product [Triticum aestivum];gi|473789489|gb|EMS46299.1|hypothetical protein TRIUR3_25701 [Triticum urartu];gi|669031791|emb|CDM86947…
Ta#S32631292	blue	843	1.8e-167	gi|473787307|gb|EMS46268.1|ATP-dependent Clp protease ATP-binding subunit clpA-like protein CD4B, chloroplastic [Triticum urartu];gi|218194777|gb|EEC77204.1|hypothetical protein OsI_15716 [Oryza sativa Indica Group];gi|475615829|gb|EMT29575.1|ATP-dependent Clp protease ATP-binding subunit clpA-like CD4B protein, chloroplastic [Aegilops tauschii];gi|38347158|emb|CAE05148.2|OSJNBa0039C07.4 [Oryza s…
Ta#S32530053	blue	638	1.1e-138	gi|473793803|gb|EMS46396.1|Paired amphipathic helix protein Sin3-like 3 [Triticum urartu];gi|475602519|gb|EMT25158.1|Paired amphipathic helix protein Sin3 [Aegilops tauschii];gi|413947139|gb|AFW79788.1|hypothetical protein ZEAMMB73_868863 [Zea mays];gi|413947140|gb|AFW79789.1|hypothetical protein ZEAMMB73_868863 [Zea mays];gi|944239770|gb|KQL04078.1|hypothetical protein SETIT_000051mg [Setaria it…
Ta#S17879251	blue	884	1.4e-88	gi|473794044|gb|EMS46410.1|Mitochondrial import inner membrane translocase subunit TIM22 [Triticum urartu];gi|475514847|gb|EMT05761.1|Mitochondrial import inner membrane translocase subunit TIM22 [Aegilops tauschii];gi|326493484|dbj|BAJ85203.1|predicted protein [Hordeum vulgare subsp. vulgare];gi|357113622|ref|XP_003558601.1|PREDICTED: mitochondrial import inner membrane translocase subunit TIM22…
Ta#S17985307	blue	1077	1.1e-75	gi|473794280|gb|EMS46425.1|hypothetical protein TRIUR3_01273 [Triticum urartu];gi|475604684|gb|EMT25813.1|hypothetical protein F775_05689 [Aegilops tauschii];gi|326492455|dbj|BAK02011.1|predicted protein [Hordeum vulgare subsp. vulgare];gi|357114364|ref|XP_003558970.1|PREDICTED: uncharacterized protein LOC100823712 [Brachypodium distachyon]/gi|944077681|gb|KQK13033.1|hypothetical protein BRADI_1g…
Ta#S32570386	blue	867	3.6e-136	gi|473804091|gb|EMS46653.1|hypothetical protein TRIUR3_29633 [Triticum urartu];gi|475615745|gb|EMT29549.1|hypothetical protein F775_30842 [Aegilops tauschii];gi|357122900|ref|XP_003563151.1|PREDICTED: uncharacterized protein LOC100836843 [Brachypodium distachyon]/gi|944081010|gb|KQK16362.1|hypothetical protein BRADI_1g28390 [Brachypodium distachyon];gi|944081011|gb|KQK16363.1|hypothetical protein…
Ta#S13206544	blue	575	1.6e-35	gi|473868972|gb|EMS47679.1|hypothetical protein TRIUR3_26517 [Triticum urartu];gi|475545283|gb|EMT10462.1|hypothetical protein F775_11331 [Aegilops tauschii];gi|475458970|gb|EMT01959.1|hypothetical protein F775_29754 [Aegilops tauschii];gi|473868971|gb|EMS47678.1|hypothetical protein TRIUR3_26516 [Triticum urartu];gi|326512696|dbj|BAK03255.1|predicted protein [Hordeum vulgare subsp. vulgare];gi|4…
Ta#S32432178	blue	854	6.1e-144	gi|473881668|gb|EMS47984.1|hypothetical protein TRIUR3_08168 [Triticum urartu];gi|326521494|dbj|BAK00323.1|predicted protein [Hordeum vulgare subsp. vulgare];gi|514802862|ref|XP_004976323.1|PREDICTED: syntaxin-81 [Setaria italica]/gi|944233852|gb|KQK98214.1|hypothetical protein SETIT_010629mg [Setaria italica];gi|357164876|ref|XP_003580197.1|PREDICTED: syntaxin-81 [Brachypodium distachyon]/gi|944…
Ta#S32623333	blue	873	3.1e-157	gi|473890582|gb|EMS48632.1|hypothetical protein TRIUR3_14847 [Triticum urartu];gi|475617558|gb|EMT30157.1|hypothetical protein F775_28489 [Aegilops tauschii];gi|721606450|ref|XP_010230284.1|PREDICTED: uncharacterized protein LOC100835581 [Brachypodium distachyon]/gi|944077969|gb|KQK13321.1|hypothetical protein BRADI_1g09327 [Brachypodium distachyon];gi|514814131|ref|XP_004981841.1|PREDICTED: unch…
Ta#S32612054	blue	299	2.3e-08	gi|473895207|gb|EMS48927.1|Short-chain dehydrogenase/reductase family 42E member 1 [Triticum urartu];gi|242066204|ref|XP_002454391.1|hypothetical protein SORBIDRAFT_04g029950 [Sorghum bicolor]/gi|241934222|gb|EES07367.1|hypothetical protein SORBI_004G261300 [Sorghum bicolor];gi|475512789|gb|EMT05529.1|Short chain dehydrogenase/reductase family 42E member 1 [Aegilops tauschii];gi|326533828|dbj|BAJ…
Ta#S18011313	blue	1079	4.6e-87	gi|473898650|gb|EMS49113.1|Adenylate kinase isoenzyme 6 [Triticum urartu];gi|326529553|dbj|BAK04723.1|predicted protein [Hordeum vulgare subsp. vulgare];gi|357121699|ref|XP_003562555.1|PREDICTED: adenylate kinase isoenzyme 6 homolog [Brachypodium distachyon]/gi|944079560|gb|KQK14912.1|hypothetical protein BRADI_1g19480 [Brachypodium distachyon];gi|573965369|ref|XP_006664801.1|PREDICTED: adenylate…
Ta#S17984913	blue	1154	0	gi|473904408|gb|EMS49275.1|Bifunctional nitrilase/nitrile hydratase NIT4 [Triticum urartu];gi|326508146|dbj|BAJ99340.1|predicted protein [Hordeum vulgare subsp. vulgare];gi|326515006|dbj|BAJ99864.1|predicted protein [Hordeum vulgare subsp. vulgare];gi|242062418|ref|XP_002452498.1|hypothetical protein SORBIDRAFT_04g026950 [Sorghum bicolor]/gi|241932329|gb|EES05474.1|hypothetical protein SORBI_004G…
Ta#S17888281	blue	1153	0	gi|473906402|gb|EMS49381.1|Dihydroflavonol-4-reductase [Triticum urartu];gi|475547540|gb|EMT10896.1|Dihydroflavonol-4-reductase [Aegilops tauschii];gi|326490858|dbj|BAJ90096.1|predicted protein, partial [Hordeum vulgare subsp. vulgare];gi|473880228|gb|EMS47957.1|Dihydroflavonol-4-reductase [Triticum urartu];gi|125526259|gb|EAY74373.1|hypothetical protein OsI_02260 [Oryza sativa Indica Group];gi|1…
Ta#S32570647	blue	879	1.4e-142	gi|473930029|gb|EMS49918.1|hypothetical protein TRIUR3_16919 [Triticum urartu];gi|475561285|gb|EMT13750.1|hypothetical protein F775_27915 [Aegilops tauschii];gi|326507856|dbj|BAJ86671.1|predicted protein, partial [Hordeum vulgare subsp. vulgare];gi|326493354|dbj|BAJ85138.1|predicted protein [Hordeum vulgare subsp. vulgare];gi|357121838|ref|XP_003562624.1|PREDICTED: uncharacterized protein LOC1008…
Ta#S32642287	blue	720	1.8e-06	gi|473933850|gb|EMS50084.1|hypothetical protein TRIUR3_18899 [Triticum urartu]
Ta#S16465198	blue	712	5.6e-160	gi|473935918|gb|EMS50125.1|mRNA-capping enzyme [Triticum urartu];gi|326523929|dbj|BAJ96975.1|predicted protein [Hordeum vulgare subsp. vulgare];gi|357152564|ref|XP_003576161.1|PREDICTED: mRNA-capping enzyme-like [Brachypodium distachyon]/gi|944053292|gb|KQJ88930.1|hypothetical protein BRADI_4g22137 [Brachypodium distachyon];gi|1002307623|ref|XP_015617204.1|PREDICTED: mRNA-capping enzyme [Oryza sa…
Ta#S32510629	blue	883	8.1e-135	gi|473945434|gb|EMS50504.1|Pre-mRNA cleavage complex 2 protein Pcf11 [Triticum urartu];gi|475555997|gb|EMT12557.1|Pre-mRNA cleavage complex 2 protein Pcf11 [Aegilops tauschii];gi|326521380|dbj|BAJ96893.1|predicted protein, partial [Hordeum vulgare subsp. vulgare];gi|944059535|gb|KQJ95125.1|hypothetical protein BRADI_3g15320 [Brachypodium distachyon];gi|944059537|gb|KQJ95127.1|hypothetical protein…
Ta#S22386697	blue	829	1.2e-127	gi|473948086|gb|EMS50602.1|Putative disease resistance RPP13-like protein 1 [Triticum urartu];gi|475469973|gb|EMT02338.1|Putative disease resistance RPP13-like protein 1 [Aegilops tauschii];gi|326501678|dbj|BAK02628.1|predicted protein [Hordeum vulgare subsp. vulgare]/gi|326514868|dbj|BAJ99795.1|predicted protein [Hordeum vulgare subsp. vulgare];gi|326531650|dbj|BAJ97829.1|predicted protein [Hord…
Ta#S17988450	blue	1051	1.3e-130	gi|473989697|gb|EMS51814.1|Eukaryotic translation initiation factor 4E type 3 [Triticum urartu];gi|442580966|sp|A3RCV9.1|IF4E3_WHEATRecName: Full=Eukaryotic translation initiation factor NCBP AltName: Full=Novel cap-binding protein Short=nCBP AltName: Full=mRNA cap-binding protein/gi|126513556|gb|ABO15890.1|translation initiation factor nCBP [Triticum aestivum];gi|475550808|gb|EMT11517.1|Eukaryot…
Ta#S17879791	blue	924	3.4e-43	gi|474004547|gb|EMS52345.1|hypothetical protein TRIUR3_14987 [Triticum urartu];gi|475595462|gb|EMT23045.1|hypothetical protein F775_32453 [Aegilops tauschii];gi|47607439|gb|AAT36616.1|mitochondrial ATP synthase precursor [Triticum aestivum];gi|573918387|ref|XP_006646835.1|PREDICTED: probable ATP synthase 24 kDa subunit, mitochondrial [Oryza brachyantha];gi|514710315|ref|XP_004952001.1|PREDICTED: …
Ta#S32514298	blue	857	3e-08	gi|474022871|gb|EMS52934.1|hypothetical protein TRIUR3_34348 [Triticum urartu]
Ta#S22364936	blue	873	5.3e-122	gi|474036717|gb|EMS53163.1|TOM1-like protein 2 [Triticum urartu];gi|475605116|gb|EMT25957.1|TOM1-like protein 2 [Aegilops tauschii];gi|669028528|emb|CDM82374.1|unnamed protein product [Triticum aestivum];gi|944067926|gb|KQK03410.1|hypothetical protein BRADI_2g07700 [Brachypodium distachyon];gi|944067927|gb|KQK03411.1|hypothetical protein BRADI_2g07700 [Brachypodium distachyon];gi|357128586|ref|XP…
Ta#S37937078	blue	726	9.2e-116	gi|474044912|gb|EMS53438.1|Mitogen-activated protein kinase kinase kinase 2 [Triticum urartu];gi|475484826|gb|EMT03139.1|Mitogen-activated protein kinase kinase kinase 2 [Aegilops tauschii];gi|326505136|dbj|BAK02955.1|predicted protein [Hordeum vulgare subsp. vulgare];gi|944047087|gb|KQJ82728.1|hypothetical protein BRADI_5g10670 [Brachypodium distachyon];gi|944047085|gb|KQJ82726.1|hypothetical pr…
Ta#S32659339	blue	622	1.8e-85	gi|474049054|gb|EMS53571.1|hypothetical protein TRIUR3_12663 [Triticum urartu];gi|474169388|gb|EMS57512.1|hypothetical protein TRIUR3_12277 [Triticum urartu];gi|475416877|gb|EMT01005.1|hypothetical protein F775_04891 [Aegilops tauschii];gi|475485090|gb|EMT03153.1|hypothetical protein F775_04602 [Aegilops tauschii];gi|474427516|gb|EMS67788.1|hypothetical protein TRIUR3_26647 [Triticum urartu];gi|7…
Ta#S17897583	blue	1190	1.7e-124	gi|474054951|gb|EMS53783.1|Transaldolase 1 [Triticum urartu];gi|475575722|gb|EMT17354.1|Transaldolase 1 [Aegilops tauschii];gi|326514342|dbj|BAJ96158.1|predicted protein [Hordeum vulgare subsp. vulgare];gi|326513012|dbj|BAK03413.1|predicted protein [Hordeum vulgare subsp. vulgare]/gi|326526083|dbj|BAJ93218.1|predicted protein [Hordeum vulgare subsp. vulgare];gi|669031055|emb|CDM85813.1|unnamed pr…
Ta#S32667439	blue	612	3.8e-06	gi|474074779|gb|EMS54537.1|CTD small phosphatase-like protein 2 [Triticum urartu]
Ta#S32738709	blue	848	1.1e-106	gi|474094501|gb|EMS55013.1|Uridine kinase-like protein 2, chloroplastic [Triticum urartu];gi|326521004|dbj|BAJ92865.1|predicted protein [Hordeum vulgare subsp. vulgare];gi|475553811|gb|EMT12099.1|Uridine-cytidine kinase-like protein 1 [Aegilops tauschii];gi|552572572|tpg|DAA48194.2|TPA: hypothetical protein ZEAMMB73_148033 [Zea mays]/gi|552572573|tpg|DAA48195.2|TPA: hypothetical protein ZEAMMB73_…
Ta#S32701553	blue	886	1.1e-82	gi|474094769|gb|EMS55035.1|Ubiquitin carboxyl-terminal hydrolase 5 [Triticum urartu];gi|721676848|ref|XP_010237727.1|PREDICTED: ubiquitin carboxyl-terminal hydrolase 5 [Brachypodium distachyon]/gi|944052898|gb|KQJ88536.1|hypothetical protein BRADI_4g19177 [Brachypodium distachyon];gi|573962580|ref|XP_006663437.1|PREDICTED: ubiquitin carboxyl-terminal hydrolase 5, partial [Oryza brachyantha];gi|51…
Ta#S15881336	blue	645	6.1e-50	gi|474094836|gb|EMS55043.1|Peroxidase 12 [Triticum urartu];gi|464361|sp|Q01548.1|PER2_HORVURecName: Full=Peroxidase 2/gi|19073|emb|CAA44304.1|peroxidase, partial [Hordeum vulgare subsp. vulgare];gi|475505350|gb|EMT04711.1|putative Peroxidase 2 [Aegilops tauschii];gi|474036675|gb|EMS53156.1|Peroxidase 2 [Triticum urartu];gi|2759999|emb|CAA05897.1|peroxidase [Hordeum vulgare];gi|58334052|emb|CAI476…
Ta#S19224473	blue	687	1.1e-129	gi|474099664|gb|EMS55187.1|CHD3-type chromatin-remodeling factor PICKLE [Triticum urartu];gi|475553426|gb|EMT12002.1|CHD3-type chromatin-remodeling factor PICKLE [Aegilops tauschii];gi|721611914|ref|XP_010238070.1|PREDICTED: protein CHROMATIN REMODELING 4 [Brachypodium distachyon]/gi|960456304|ref|XP_014752365.1|PREDICTED: protein CHROMATIN REMODELING 4 [Brachypodium distachyon]/gi|944080779|gb|K…
Ta#S13128620	blue	470	6.8e-14	gi|474102385|gb|EMS55266.1|putative aldehyde oxidase 2 [Triticum urartu];gi|475390835|gb|EMT00715.1|Putative aldehyde oxidase 2 [Aegilops tauschii];gi|474404755|gb|EMS66414.1|putative aldehyde oxidase 2 [Triticum urartu];gi|475623043|gb|EMT32072.1|Putative aldehyde oxidase 2 [Aegilops tauschii];gi|474423066|gb|EMS67562.1|Putative aldehyde oxidase-like protein [Triticum urartu];gi|326487175|dbj|BA…
Ta#S13148505	blue	553	3.3e-23	gi|474125251|gb|EMS56210.1|hypothetical protein TRIUR3_32693 [Triticum urartu];gi|475558542|gb|EMT13115.1|hypothetical protein F775_28865 [Aegilops tauschii];gi|475531204|gb|EMT08038.1|hypothetical protein F775_24443 [Aegilops tauschii];gi|474207520|gb|EMS58741.1|hypothetical protein TRIUR3_34830 [Triticum urartu]
Ta#S16265617	blue	688	2.5e-71	gi|474153526|gb|EMS57021.1|DNA-directed RNA polymerases I and III subunit RPAC2 [Triticum urartu];gi|357157134|ref|XP_003577696.1|PREDICTED: DNA-directed RNA polymerases I and III subunit RPAC2 [Brachypodium distachyon];gi|944053289|gb|KQJ88927.1|hypothetical protein BRADI_4g22120 [Brachypodium distachyon];gi|357160551|ref|XP_003578801.1|PREDICTED: DNA-directed RNA polymerases I and III subunit R…
Ta#S32640065	blue	887	2e-179	gi|474156675|gb|EMS57126.1|hypothetical protein TRIUR3_10793 [Triticum urartu];gi|474156674|gb|EMS57125.1|hypothetical protein TRIUR3_10792 [Triticum urartu];gi|475525580|gb|EMT07179.1|hypothetical protein F775_17524 [Aegilops tauschii];gi|475565122|gb|EMT14711.1|hypothetical protein F775_28144 [Aegilops tauschii];gi|474156676|gb|EMS57127.1|hypothetical protein TRIUR3_10794 [Triticum urartu];gi|4…
Ta#S17889248	blue	1070	1.6e-102	gi|474188499|gb|EMS58003.1|hypothetical protein TRIUR3_20496 [Triticum urartu];gi|475554679|gb|EMT12270.1|hypothetical protein F775_26315 [Aegilops tauschii];gi|326511982|dbj|BAJ95972.1|predicted protein [Hordeum vulgare subsp. vulgare];gi|326528653|dbj|BAJ97348.1|predicted protein [Hordeum vulgare subsp. vulgare];gi|357159410|ref|XP_003578438.1|PREDICTED: transcription factor 25 [Brachypodium di…
Ta#S32543180	blue	878	4.9e-144	gi|474195165|gb|EMS58300.1|hypothetical protein TRIUR3_18906 [Triticum urartu];gi|475611338|gb|EMT28048.1|hypothetical protein F775_30954 [Aegilops tauschii];gi|721640575|ref|XP_010231720.1|PREDICTED: pentatricopeptide repeat-containing protein At4g35850, mitochondrial [Brachypodium distachyon]/gi|721640578|ref|XP_010231721.1|PREDICTED: pentatricopeptide repeat-containing protein At4g35850, mitoc…
Ta#S17888648	blue	1162	0	gi|474210593|gb|EMS58869.1|hypothetical protein TRIUR3_09405 [Triticum urartu];gi|475607400|gb|EMT26701.1|hypothetical protein F775_28852 [Aegilops tauschii];gi|326489149|dbj|BAK01558.1|predicted protein [Hordeum vulgare subsp. vulgare]/gi|326516658|dbj|BAJ92484.1|predicted protein [Hordeum vulgare subsp. vulgare];gi|721621127|ref|XP_010228498.1|PREDICTED: vacuolar protein sorting-associated prot…
Ta#S26021537	blue	851	7.8e-153	gi|474247017|gb|EMS60023.1|hypothetical protein TRIUR3_06362 [Triticum urartu];gi|326487830|dbj|BAJ89754.1|predicted protein [Hordeum vulgare subsp. vulgare];gi|357157390|ref|XP_003577782.1|PREDICTED: protein TPLATE [Brachypodium distachyon]/gi|944053568|gb|KQJ89206.1|hypothetical protein BRADI_4g24197 [Brachypodium distachyon];gi|242070263|ref|XP_002450408.1|hypothetical protein SORBIDRAFT_05g00…
Ta#S32518879	blue	760	2.5e-114	gi|474247552|gb|EMS60084.1|hypothetical protein TRIUR3_23999 [Triticum urartu];gi|475600255|gb|EMT24485.1|hypothetical protein F775_02677 [Aegilops tauschii];gi|113535153|dbj|BAF07536.1|Os02g0105600 [Oryza sativa Japonica Group];gi|218189879|gb|EEC72306.1|hypothetical protein OsI_05491 [Oryza sativa Indica Group];gi|1002243193|ref|XP_015625832.1|PREDICTED: uncharacterized protein LOC4328015 isofo…
Ta#S13010357	blue	748	2.5e-74	gi|474262102|gb|EMS60562.1|hypothetical protein TRIUR3_08575 [Triticum urartu];gi|475454286|gb|EMT01789.1|hypothetical protein F775_15837 [Aegilops tauschii];gi|475545457|gb|EMT10500.1|hypothetical protein F775_11827 [Aegilops tauschii];gi|669027770|emb|CDM81329.1|unnamed protein product [Triticum aestivum]/gi|669027931|emb|CDM81556.1|unnamed protein product [Triticum aestivum];gi|475473434|gb|EM…
Ta#S17989426	blue	1125	9.7e-168	gi|474265612|gb|EMS60706.1|Dynamin-2B [Triticum urartu];gi|475523488|gb|EMT06898.1|Dynamin-2B [Aegilops tauschii];gi|357143982|ref|XP_003573124.1|PREDICTED: dynamin-2A-like [Brachypodium distachyon]/gi|944066417|gb|KQK02008.1|hypothetical protein BRADI_3g59800 [Brachypodium distachyon];gi|46390555|dbj|BAD16041.1|putative dynamin homolog [Oryza sativa Japonica Group];gi|1002244946|ref|XP_015626661…
Ta#S37917183	blue	809	8.9e-171	gi|474270990|gb|EMS60875.1|hypothetical protein TRIUR3_09792 [Triticum urartu];gi|721615173|ref|XP_003563713.2|PREDICTED: transcriptional elongation regulator MINIYO [Brachypodium distachyon]/gi|944082533|gb|KQK17885.1|hypothetical protein BRADI_1g37370 [Brachypodium distachyon];gi|255677163|dbj|BAF19839.2|Os06g0574400, partial [Oryza sativa Japonica Group];gi|218198419|gb|EEC80846.1|hypothetical…
Ta#S17892857	blue	1172	1.8e-105	gi|474271378|gb|EMS60912.1|V-type proton ATPase 21 kDa proteolipid subunit [Triticum urartu]/gi|669029249|emb|CDM83401.1|unnamed protein product [Triticum aestivum];gi|357135476|ref|XP_003569335.1|PREDICTED: V-type proton ATPase subunit c''2 [Brachypodium distachyon];gi|944073188|gb|KQK08672.1|hypothetical protein BRADI_2g43160, partial [Brachypodium distachyon];gi|226495007|ref|NP_001152133.1|un…
Ta#S12882245	blue	636	1.2e-19	gi|474277148|gb|EMS61103.1|hypothetical protein TRIUR3_04981 [Triticum urartu];gi|475618774|gb|EMT30534.1|hypothetical protein F775_05012 [Aegilops tauschii];gi|475570112|gb|EMT15932.1|hypothetical protein F775_04682 [Aegilops tauschii];gi|474277151|gb|EMS61106.1|hypothetical protein TRIUR3_04984 [Triticum urartu];gi|475554338|gb|EMT12210.1|hypothetical protein F775_06516 [Aegilops tauschii];gi|4…
Ta#S32703722	blue	757	2.4e-97	gi|474290654|gb|EMS61265.1|hypothetical protein TRIUR3_29275 [Triticum urartu];gi|475616007|gb|EMT29622.1|hypothetical protein F775_05936 [Aegilops tauschii];gi|960483802|ref|XP_014757464.1|PREDICTED: uncharacterized protein LOC100832997 isoform X2 [Brachypodium distachyon]/gi|944056856|gb|KQJ92494.1|hypothetical protein BRADI_4g44060 [Brachypodium distachyon];gi|357155433|ref|XP_003577118.1|PRED…
Ta#S26028612	blue	1129	0	gi|474291077|gb|EMS61311.1|Dof zinc finger protein DOF3.3 [Triticum urartu];gi|475551597|gb|EMT11673.1|Dof zinc finger protein [Aegilops tauschii];gi|1072749745|gb|AOT28196.1|Dof protein [Phyllostachys edulis]/gi|1072749747|gb|AOT28197.1|Dof protein [Phyllostachys edulis];gi|357127998|ref|XP_003565663.1|PREDICTED: cyclic dof factor 2-like [Brachypodium distachyon]/gi|944068430|gb|KQK03914.1|hypot…
Ta#S32693088	blue	836	5.8e-100	gi|474291626|gb|EMS61340.1|hypothetical protein TRIUR3_25781 [Triticum urartu];gi|475515291|gb|EMT05823.1|hypothetical protein F775_14247 [Aegilops tauschii];gi|326529609|dbj|BAK04751.1|predicted protein [Hordeum vulgare subsp. vulgare];gi|326494366|dbj|BAJ90452.1|predicted protein [Hordeum vulgare subsp. vulgare];gi|473799152|gb|EMS46556.1|hypothetical protein TRIUR3_13678 [Triticum urartu];gi|4…
Ta#S17988143	blue	1140	1.4e-101	gi|474294031|gb|EMS61427.1|Uncharacterized WD repeat-containing protein C2A9.03 [Triticum urartu];gi|475524908|gb|EMT07080.1|Putative WD repeat-containing protein [Aegilops tauschii];gi|357137790|ref|XP_003570482.1|PREDICTED: uncharacterized WD repeat-containing protein C2A9.03-like [Brachypodium distachyon]/gi|944065963|gb|KQK01554.1|hypothetical protein BRADI_3g56640 [Brachypodium distachyon];g…
Ta#S17889745	blue	1145	3.6e-96	gi|474301513|gb|EMS61612.1|Developmentally-regulated GTP-binding protein 1 [Triticum urartu];gi|357121866|ref|XP_003562638.1|PREDICTED: developmentally-regulated G-protein 3 [Brachypodium distachyon]/gi|944079748|gb|KQK15100.1|hypothetical protein BRADI_1g20620 [Brachypodium distachyon];gi|475556417|gb|EMT12643.1|Developmentally-regulated GTP-binding protein 1 [Aegilops tauschii];gi|1002285968|re…
Ta#S17988237	blue	1051	7e-66	gi|474317317|gb|EMS62152.1|hypothetical protein TRIUR3_25712 [Triticum urartu];gi|475611511|gb|EMT28109.1|hypothetical protein F775_05443 [Aegilops tauschii];gi|669028772|emb|CDM82695.1|unnamed protein product [Triticum aestivum];gi|326503414|dbj|BAJ86213.1|predicted protein, partial [Hordeum vulgare subsp. vulgare];gi|1002230630|ref|XP_015649793.1|PREDICTED: uncharacterized protein LOC4325119 is…
Ta#S32656491	blue	761	1.2e-39	gi|474320039|gb|EMS62227.1|hypothetical protein TRIUR3_07013 [Triticum urartu];gi|474320040|gb|EMS62228.1|hypothetical protein TRIUR3_07014 [Triticum urartu];gi|475598004|gb|EMT23794.1|hypothetical protein F775_26879 [Aegilops tauschii];gi|326531128|dbj|BAK04915.1|predicted protein [Hordeum vulgare subsp. vulgare];gi|475598003|gb|EMT23793.1|hypothetical protein F775_26878 [Aegilops tauschii];gi|3…
Ta#S17985243	blue	1056	2.2e-79	gi|474326510|gb|EMS62469.1|Beta-1,4-mannosyl-glycoprotein 4-beta-N-acetylglucosaminyltransferase [Triticum urartu];gi|475520054|gb|EMT06429.1|Beta-1,4-mannosyl-glycoprotein 4-beta-N-acetylglucosaminyltransferase [Aegilops tauschii];gi|326487494|dbj|BAJ89731.1|predicted protein [Hordeum vulgare subsp. vulgare];gi|357164166|ref|XP_003579970.1|PREDICTED: beta-1,4-mannosyl-glycoprotein 4-beta-N-acety…
Ta#S17987739	blue	1093	0	gi|474340673|gb|EMS62670.1|NF-X1-type zinc finger protein NFXL1 [Triticum urartu];gi|475461192|gb|EMT02046.1|hypothetical protein F775_16393 [Aegilops tauschii];gi|326510887|dbj|BAJ91791.1|predicted protein [Hordeum vulgare subsp. vulgare];gi|475540376|gb|EMT09587.1|Transcriptional repressor NF-X1 [Aegilops tauschii];gi|474370855|gb|EMS63854.1|NF-X1-type zinc finger protein NFXL1 [Triticum urartu…
Ta#S37758978	blue	874	6.7e-134	gi|474363522|gb|EMS63389.1|DnaJ homolog subfamily C member 8 [Triticum urartu];gi|326496108|dbj|BAJ90675.1|predicted protein, partial [Hordeum vulgare subsp. vulgare];gi|357113027|ref|XP_003558306.1|PREDICTED: J domain-containing protein spf31 [Brachypodium distachyon]/gi|944087124|gb|KQK22476.1|hypothetical protein BRADI_1g67450 [Brachypodium distachyon];gi|475548851|gb|EMT11172.1|DnaJ homolog s…
Ta#S17894538	blue	1176	1.4e-64	gi|474383935|gb|EMS64814.1|hypothetical protein TRIUR3_04143 [Triticum urartu];gi|944079328|gb|KQK14680.1|hypothetical protein BRADI_1g18030 [Brachypodium distachyon];gi|573951664|ref|XP_006658112.1|PREDICTED: uncharacterized protein LOC102708450 [Oryza brachyantha];gi|195629402|gb|ACG36342.1|hypoxia induced protein conserved region containing protein [Zea mays];gi|1002282382|ref|XP_015645481.1|P…
Ta#S15902621	blue	771	3.6e-15	gi|474389403|gb|EMS65196.1|hypothetical protein TRIUR3_26181 [Triticum urartu];gi|242080301|ref|XP_002444919.1|hypothetical protein SORBIDRAFT_07g001472, partial [Sorghum bicolor];gi|46981294|gb|AAT07612.1|unknown protein [Oryza sativa Japonica Group];gi|222631724|gb|EEE63856.1|hypothetical protein OsJ_18680 [Oryza sativa Japonica Group];gi|937940057|dbj|BAT14970.1|Os11g0636050, partial [Oryza sa…
Ta#S32631906	blue	764	2.9e-37	gi|474389403|gb|EMS65196.1|hypothetical protein TRIUR3_26181 [Triticum urartu];gi|944063905|gb|KQJ99495.1|hypothetical protein BRADI_3g43516 [Brachypodium distachyon];gi|1002284964|ref|XP_015646781.1|PREDICTED: uncharacterized membrane protein DDB_G0293934 isoform X3 [Oryza sativa Japonica Group]/gi|1002284966|ref|XP_015646782.1|PREDICTED: uncharacterized membrane protein DDB_G0293934 isoform X3 …
Ta#S37922213	blue	905	4.7e-142	gi|474390561|gb|EMS65265.1|TBC1 domain family member 8B [Triticum urartu];gi|475576763|gb|EMT17634.1|TBC1 domain family member 8B [Aegilops tauschii];gi|326512132|dbj|BAJ96047.1|predicted protein [Hordeum vulgare subsp. vulgare];gi|944070355|gb|KQK05839.1|hypothetical protein BRADI_2g22850 [Brachypodium distachyon];gi|357133322|ref|XP_003568275.1|PREDICTED: uncharacterized protein LOC100832139 [B…
Ta#S12980394	blue	379	4e-51	gi|474399050|gb|EMS65908.1|hypothetical protein TRIUR3_02243 [Triticum urartu];gi|475605734|gb|EMT26183.1|hypothetical protein F775_01102 [Aegilops tauschii];gi|475403401|gb|EMT00821.1|hypothetical protein F775_15937 [Aegilops tauschii];gi|473951391|gb|EMS50739.1|hypothetical protein TRIUR3_06143 [Triticum urartu];gi|475496933|gb|EMT03951.1|hypothetical protein F775_01131 [Aegilops tauschii];gi|4…
Ta#S17984486	blue	1158	7.2e-117	gi|474414667|gb|EMS67128.1|WD repeat-containing protein 26 [Triticum urartu];gi|475518778|gb|EMT06242.1|hypothetical protein F775_31507 [Aegilops tauschii];gi|475600585|gb|EMT24581.1|hypothetical protein F775_29927 [Aegilops tauschii];gi|357159928|ref|XP_003578602.1|PREDICTED: WD repeat-containing protein 26 [Brachypodium distachyon]/gi|944050518|gb|KQJ86156.1|hypothetical protein BRADI_4g03690 […
Ta#S22382266	blue	849	1.2e-90	gi|474416166|gb|EMS67179.1|Uncharacterized protein C3B8.09 [Triticum urartu];gi|326505374|dbj|BAJ95358.1|predicted protein [Hordeum vulgare subsp. vulgare];gi|960470910|ref|XP_014755098.1|PREDICTED: something about silencing protein 10 isoform X9 [Brachypodium distachyon];gi|960470906|ref|XP_014755097.1|PREDICTED: something about silencing protein 10 isoform X6 [Brachypodium distachyon];gi|960470…
Ta#S13180574	blue	590	3.3e-33	gi|474416588|gb|EMS67248.1|hypothetical protein TRIUR3_29242 [Triticum urartu]
Ta#S37941675	blue	886	2e-108	gi|474432364|gb|EMS68056.1|Malate dehydrogenase, chloroplastic [Triticum urartu];gi|326505660|dbj|BAJ95501.1|predicted protein [Hordeum vulgare subsp. vulgare];gi|933919445|gb|ALH06515.1|malate dehydrogenase [Hordeum vulgare];gi|474143306|gb|EMS56651.1|Malate dehydrogenase, chloroplastic [Triticum urartu];gi|475616000|gb|EMT29619.1|Malate dehydrogenase, chloroplastic [Aegilops tauschii];gi|125561…
Ta#S37748697	blue	653	4.4e-56	gi|474433954|gb|EMS68092.1|Calcium-independent phospholipase A2-gamma [Triticum urartu];gi|326498851|dbj|BAK02411.1|predicted protein [Hordeum vulgare subsp. vulgare];gi|357122624|ref|XP_003563015.1|PREDICTED: phospholipase A I [Brachypodium distachyon]/gi|944080619|gb|KQK15971.1|hypothetical protein BRADI_1g26060 [Brachypodium distachyon];gi|670420434|ref|XP_008651047.1|PREDICTED: uncharacterize…
Ta#S22389171	blue	914	5.8e-99	gi|474438421|gb|EMS68286.1|hypothetical protein TRIUR3_13312 [Triticum urartu];gi|326505430|dbj|BAJ95386.1|predicted protein [Hordeum vulgare subsp. vulgare];gi|475622990|gb|EMT32051.1|hypothetical protein F775_26183 [Aegilops tauschii];gi|357136721|ref|XP_003569952.1|PREDICTED: uncharacterized protein LOC100826445 [Brachypodium distachyon]/gi|944064893|gb|KQK00484.1|hypothetical protein BRADI_3g…
Ta#S12947097	blue	717	2.7e-127	gi|474443278|gb|EMS68470.1|hypothetical protein TRIUR3_19858 [Triticum urartu];gi|474169761|gb|EMS57549.1|hypothetical protein TRIUR3_21170 [Triticum urartu];gi|326498437|dbj|BAJ98646.1|predicted protein [Hordeum vulgare subsp. vulgare];gi|475610490|gb|EMT27751.1|hypothetical protein F775_04604 [Aegilops tauschii];gi|475610488|gb|EMT27749.1|hypothetical protein F775_20958 [Aegilops tauschii];gi|3…
Ta#S13011733	blue	558	5.6e-13	gi|474445992|gb|EMS68611.1|Succinate dehydrogenase [ubiquinone] flavoprotein subunit, mitochondrial [Triticum urartu];gi|326527549|dbj|BAK08049.1|predicted protein [Hordeum vulgare subsp. vulgare];gi|357111628|ref|XP_003557614.1|PREDICTED: succinate dehydrogenase [ubiquinone] flavoprotein subunit, mitochondrial-like [Brachypodium distachyon]/gi|944085629|gb|KQK20981.1|hypothetical protein BRADI_1…
Ta#S32589136	blue	871	6.9e-87	gi|474449849|gb|EMS68820.1|hypothetical protein TRIUR3_29831 [Triticum urartu];gi|475583643|gb|EMT19526.1|hypothetical protein F775_07091 [Aegilops tauschii];gi|326523077|dbj|BAJ88579.1|predicted protein [Hordeum vulgare subsp. vulgare]/gi|326528943|dbj|BAJ97493.1|predicted protein [Hordeum vulgare subsp. vulgare];gi|357139665|ref|XP_003571400.1|PREDICTED: EIN3-binding F-box protein 1-like [Brach…
Ta#S20116879	blue	2094	0	gi|47496760|dbj|BAD19066.1|protein kinase [Triticum aestivum]/gi|47496762|dbj|BAD19067.1|protein kinase [Triticum aestivum]/gi|47847313|dbj|BAD21354.1|WNdr1A-like protein kinase [Triticum monococcum subsp. aegilopoides]/gi|47847315|dbj|BAD21355.1|WNdr1B-like protein kinase [Aegilops speltoides]/gi|47847317|dbj|BAD21356.1|WNdr1D-like protein kinase [Aegilops tauschii]/gi|755670231|gb|AJK31583.1|PK…
Ta#S12962342	blue	763	1.1e-123	gi|475416942|gb|EMT01006.1|hypothetical protein F775_32802 [Aegilops tauschii];gi|474238375|gb|EMS59664.1|Proline iminopeptidase [Triticum urartu];gi|357118629|ref|XP_003561054.1|PREDICTED: proline iminopeptidase [Brachypodium distachyon]/gi|944084120|gb|KQK19472.1|hypothetical protein BRADI_1g48440 [Brachypodium distachyon];gi|242094798|ref|XP_002437889.1|hypothetical protein SORBIDRAFT_10g00446…
Ta#S17893985	blue	1215	8.1e-106	gi|475417750|gb|EMT01019.1|Tetratricopeptide repeat protein 1 [Aegilops tauschii];gi|474365575|gb|EMS63478.1|Tetratricopeptide repeat protein 1 [Triticum urartu];gi|1002870219|ref|XP_015697172.1|PREDICTED: LOW QUALITY PROTEIN: tetratricopeptide repeat protein 1 [Oryza brachyantha];gi|1002298873|ref|XP_015612856.1|PREDICTED: tetratricopeptide repeat protein 1 [Oryza sativa Japonica Group]/gi|11028…
Ta#S17888570	blue	1136	8.8e-72	gi|475425911|gb|EMT01103.1|hypothetical protein F775_32546 [Aegilops tauschii];gi|357164448|ref|XP_003580056.1|PREDICTED: uncharacterized protein LOC100843315 [Brachypodium distachyon]/gi|944047718|gb|KQJ83359.1|hypothetical protein BRADI_5g14510 [Brachypodium distachyon];gi|474290926|gb|EMS61299.1|hypothetical protein TRIUR3_28936 [Triticum urartu];gi|1002853310|ref|XP_015692078.1|PREDICTED: myb…
Ta#S37854110	blue	399	4.8e-20	gi|475430140|gb|EMT01186.1|hypothetical protein F775_15990 [Aegilops tauschii];gi|475615223|gb|EMT29363.1|hypothetical protein F775_04114 [Aegilops tauschii];gi|473727420|gb|EMS45061.1|hypothetical protein TRIUR3_10787 [Triticum urartu];gi|475615222|gb|EMT29362.1|hypothetical protein F775_19678 [Aegilops tauschii];gi|514816422|ref|XP_004982953.1|PREDICTED: F-box protein PP2-B11-like [Setaria ital…
Ta#S17974041	blue	864	1.7e-10	gi|475443241|gb|EMT01492.1|EH domain-containing protein 1 [Aegilops tauschii];gi|326508852|dbj|BAJ86819.1|predicted protein [Hordeum vulgare subsp. vulgare];gi|937902020|dbj|BAS77074.1|Os02g0158100, partial [Oryza sativa Japonica Group];gi|992169053|gb|EES06311.2|hypothetical protein SORBI_004G047100 [Sorghum bicolor];gi|242064092|ref|XP_002453335.1|hypothetical protein SORBIDRAFT_04g004020 [Sorg…
Ta#S32493815	blue	908	3e-153	gi|475447465|gb|EMT01596.1|hypothetical protein F775_52445 [Aegilops tauschii];gi|960479128|ref|XP_014756596.1|PREDICTED: RNA-binding protein 25 isoform X2 [Brachypodium distachyon]/gi|960479130|ref|XP_014756597.1|PREDICTED: RNA-binding protein 25 isoform X2 [Brachypodium distachyon];gi|357147786|ref|XP_003574484.1|PREDICTED: RNA-binding protein 25 isoform X1 [Brachypodium distachyon]/gi|96047912…
Ta#S13176925	blue	379	1.3e-08	gi|475463266|gb|EMT02115.1|GPN-loop GTPase 3 [Aegilops tauschii];gi|474326512|gb|EMS62471.1|GPN-loop GTPase 3 [Triticum urartu];gi|326530598|dbj|BAK01097.1|predicted protein, partial [Hordeum vulgare subsp. vulgare];gi|326488239|dbj|BAJ93788.1|predicted protein [Hordeum vulgare subsp. vulgare]/gi|326498721|dbj|BAK02346.1|predicted protein [Hordeum vulgare subsp. vulgare];gi|357117746|ref|XP_00356…
Ta#S13175110	blue	636	9.8e-12	gi|475464463|gb|EMT02156.1|Cell division control 48-C-like protein [Aegilops tauschii];gi|474045875|gb|EMS53470.1|Cell division control protein 48-like protein C [Triticum urartu];gi|326513256|dbj|BAK06868.1|predicted protein [Hordeum vulgare subsp. vulgare];gi|357110912|ref|XP_003557259.1|PREDICTED: cell division control protein 48 homolog C [Brachypodium distachyon]/gi|944084668|gb|KQK20020.1|h…
Ta#S32723428	blue	821	1.1e-124	gi|475467432|gb|EMT02236.1|hypothetical protein F775_29386 [Aegilops tauschii];gi|473728106|gb|EMS45089.1|hypothetical protein TRIUR3_20894 [Triticum urartu];gi|326503340|dbj|BAJ99295.1|predicted protein [Hordeum vulgare subsp. vulgare];gi|357158295|ref|XP_003578081.1|PREDICTED: OTU domain-containing protein 6B [Brachypodium distachyon]/gi|944050397|gb|KQJ86035.1|hypothetical protein BRADI_4g0297…
Ta#S17987914	blue	1186	4.3e-160	gi|475476883|gb|EMT02648.1|Zinc finger CCCH domain-containing protein 13 [Aegilops tauschii];gi|944057862|gb|KQJ93452.1|hypothetical protein BRADI_3g04650 [Brachypodium distachyon]/gi|944057863|gb|KQJ93453.1|hypothetical protein BRADI_3g04650 [Brachypodium distachyon];gi|357148577|ref|XP_003574819.1|PREDICTED: zinc finger CCCH domain-containing protein 13-like isoform X1 [Brachypodium distachyon]…
Ta#S22388558	blue	821	1e-109	gi|475482401|gb|EMT02962.1|Ubiquinone biosynthesis methyltransferase COQ5, mitochondrial [Aegilops tauschii];gi|326487912|dbj|BAJ89795.1|predicted protein [Hordeum vulgare subsp. vulgare];gi|473957468|gb|EMS50969.1|2-methoxy-6-polyprenyl-1,4-benzoquinol methylase, mitochondrial [Triticum urartu];gi|357127041|ref|XP_003565194.1|PREDICTED: 2-methoxy-6-polyprenyl-1,4-benzoquinol methylase, mitochond…
Ta#S12961820	blue	685	3.5e-62	gi|475487528|gb|EMT03308.1|hypothetical protein F775_16972 [Aegilops tauschii];gi|1002264401|ref|XP_015636537.1|PREDICTED: uncharacterized protein LOC4335970 [Oryza sativa Japonica Group]/gi|1002264403|ref|XP_015636538.1|PREDICTED: uncharacterized protein LOC4335970 [Oryza sativa Japonica Group];gi|944237152|gb|KQL01490.1|hypothetical protein SETIT_014911mg [Setaria italica];gi|992276528|gb|KXG35…
Ta#S32543226	blue	891	6.2e-112	gi|475497992|gb|EMT04057.1|hypothetical protein F775_28276 [Aegilops tauschii];gi|326532498|dbj|BAK05178.1|predicted protein [Hordeum vulgare subsp. vulgare];gi|473923050|gb|EMS49736.1|hypothetical protein TRIUR3_27662 [Triticum urartu];gi|473898488|gb|EMS49086.1|hypothetical protein TRIUR3_01802 [Triticum urartu];gi|475580102|gb|EMT18510.1|hypothetical protein F775_28106 [Aegilops tauschii];gi|9…
Ta#S32680555	blue	392	3.4e-10	gi|475498131|gb|EMT04066.1|Putative phospholipid hydroperoxide glutathione peroxidase 6, mitochondrial [Aegilops tauschii];gi|586645620|ref|XP_006827674.1|PREDICTED: probable phospholipid hydroperoxide glutathione peroxidase [Amborella trichopoda]/gi|548832294|gb|ERM95090.1|hypothetical protein AMTR_s00009p00255140 [Amborella trichopoda];gi|413923370|gb|AFW63302.1|hypothetical protein ZEAMMB73_95…
Ta#S32506438	blue	552	2.6e-54	gi|475505032|gb|EMT04688.1|hypothetical protein F775_03495 [Aegilops tauschii];gi|474241788|gb|EMS59835.1|hypothetical protein TRIUR3_12332 [Triticum urartu];gi|1002271619|ref|XP_015640137.1|PREDICTED: histone deacetylase 8 [Oryza sativa Japonica Group]/gi|53749227|gb|AAU90087.1|unknown protein [Oryza sativa Japonica Group]/gi|113579218|dbj|BAF17581.1|Os05g0440100 [Oryza sativa Japonica Group]/gi…
Ta#S18012732	blue	1083	1.2e-101	gi|475515676|gb|EMT05892.1|Zinc finger protein-like 1-like protein [Aegilops tauschii];gi|474268613|gb|EMS60806.1|Zinc finger protein-like 1-like protein [Triticum urartu];gi|326517410|dbj|BAK00072.1|predicted protein [Hordeum vulgare subsp. vulgare];gi|721658710|ref|XP_010234709.1|PREDICTED: uncharacterized protein LOC100837706 isoform X1 [Brachypodium distachyon];gi|944060998|gb|KQJ96588.1|hypo…
Ta#S17988493	blue	1082	0	gi|475528788|gb|EMT07680.1|Alcohol dehydrogenase class-3 [Aegilops tauschii];gi|474188918|gb|EMS58027.1|Alcohol dehydrogenase class-3 [Triticum urartu];gi|721667460|ref|XP_010235960.1|PREDICTED: alcohol dehydrogenase class-3 [Brachypodium distachyon]/gi|944065742|gb|KQK01333.1|hypothetical protein BRADI_3g55220 [Brachypodium distachyon];gi|148886774|sp|A2XAZ3.1|ADHX_ORYSIRecName: Full=Alcohol deh…
Ta#S12946284	blue	390	4.8e-55	gi|475529960|gb|EMT07837.1|hypothetical protein F775_52383 [Aegilops tauschii];gi|326526575|dbj|BAJ97304.1|predicted protein [Hordeum vulgare subsp. vulgare];gi|514803380|ref|XP_004976578.1|PREDICTED: uncharacterized protein LOC101758860 [Setaria italica]/gi|944234216|gb|KQK98578.1|hypothetical protein SETIT_009822mg [Setaria italica];gi|357165414|ref|XP_003580375.1|PREDICTED: uncharacterized pro…
Ta#S22389797	blue	976	1.1e-80	gi|475529961|gb|EMT07838.1|MscS family inner membrane protein ynaI [Aegilops tauschii];gi|474096920|gb|EMS55088.1|MscS family inner membrane protein ynaI [Triticum urartu];gi|326527387|dbj|BAK04635.1|predicted protein [Hordeum vulgare subsp. vulgare];gi|721693862|ref|XP_010240301.1|PREDICTED: mechanosensitive ion channel protein 1, mitochondrial-like isoform X2 [Brachypodium distachyon];gi|944048…
Ta#S26022957	blue	1131	8.2e-116	gi|475530125|gb|EMT07860.1|hypothetical protein F775_29107 [Aegilops tauschii];gi|326500096|dbj|BAJ90883.1|predicted protein [Hordeum vulgare subsp. vulgare];gi|326531510|dbj|BAJ97759.1|predicted protein [Hordeum vulgare subsp. vulgare];gi|357148494|ref|XP_003574786.1|PREDICTED: uncharacterized protein LOC100832879 [Brachypodium distachyon]/gi|944063423|gb|KQJ99013.1|hypothetical protein BRADI_3g…
Ta#S17986713	blue	1090	1e-111	gi|475537231|gb|EMT09042.1|LIM domain and RING finger protein [Aegilops tauschii];gi|474048950|gb|EMS53565.1|hypothetical protein TRIUR3_20112 [Triticum urartu];gi|326502948|dbj|BAJ99102.1|predicted protein, partial [Hordeum vulgare subsp. vulgare];gi|326504438|dbj|BAJ91051.1|predicted protein, partial [Hordeum vulgare subsp. vulgare];gi|721633326|ref|XP_010230698.1|PREDICTED: E3 ubiquitin-protei…
Ta#S17890771	blue	1044	1.9e-98	gi|475537415|gb|EMT09070.1|DNA-directed RNA polymerases I, II, and III subunit rpabc3 [Aegilops tauschii];gi|721614070|ref|XP_010227403.1|PREDICTED: DNA-directed RNA polymerases II, IV and V subunit 8B [Brachypodium distachyon]/gi|944081992|gb|KQK17344.1|hypothetical protein BRADI_1g33850 [Brachypodium distachyon];gi|960492420|ref|XP_010227253.2|PREDICTED: DNA-directed RNA polymerases II, IV and …
Ta#S18006298	blue	1189	3.9e-87	gi|475537714|gb|EMT09120.1|hypothetical protein F775_26433 [Aegilops tauschii];gi|357146692|ref|XP_003574078.1|PREDICTED: transcription factor BTF3 homolog 4 [Brachypodium distachyon]/gi|944061560|gb|KQJ97150.1|hypothetical protein BRADI_3g29087 [Brachypodium distachyon];gi|357114436|ref|XP_003559006.1|PREDICTED: transcription factor BTF3 homolog 4 [Brachypodium distachyon]/gi|944088718|gb|KQK240…
Ta#S18006198	blue	1180	7.5e-124	gi|475538351|gb|EMT09237.1|Ras-related protein Rab11C [Aegilops tauschii];gi|474111715|gb|EMS55694.1|Ras-related protein Rab11C [Triticum urartu];gi|326489368|dbj|BAK01667.1|predicted protein [Hordeum vulgare subsp. vulgare]/gi|326531904|dbj|BAK01328.1|predicted protein [Hordeum vulgare subsp. vulgare];gi|721604789|ref|XP_010227523.1|PREDICTED: ras-related protein Rab11C [Brachypodium distachyon]…
Ta#S17984741	blue	1141	7.9e-93	gi|475540478|gb|EMT09607.1|Putative mediator of RNA polymerase II transcription subunit 7 [Aegilops tauschii];gi|474394961|gb|EMS65640.1|Putative mediator of RNA polymerase II transcription subunit 7 [Triticum urartu];gi|326488527|dbj|BAJ93932.1|predicted protein [Hordeum vulgare subsp. vulgare]/gi|326496443|dbj|BAJ94683.1|predicted protein [Hordeum vulgare subsp. vulgare];gi|357166545|ref|XP_003…
Ta#S13117609	blue	287	1.5e-06	gi|475540728|gb|EMT09658.1|hypothetical protein F775_33115 [Aegilops tauschii];gi|475546008|gb|EMT10588.1|hypothetical protein F775_21458 [Aegilops tauschii]
Ta#S22369310	blue	855	1.3e-126	gi|475540752|gb|EMT09663.1|Transmembrane protein 87A [Aegilops tauschii];gi|474420325|gb|EMS67508.1|Transmembrane protein 87A [Triticum urartu];gi|960482664|ref|XP_003576572.2|PREDICTED: transmembrane protein 87A-like [Brachypodium distachyon]/gi|944054762|gb|KQJ90400.1|hypothetical protein BRADI_4g31277 [Brachypodium distachyon];gi|944054761|gb|KQJ90399.1|hypothetical protein BRADI_4g31277 [Brac…
Ta#S18012421	blue	1137	5.4e-96	gi|475543235|gb|EMT10111.1|Putative 6-phosphogluconolactonase 4, chloroplastic [Aegilops tauschii];gi|326503206|dbj|BAJ99228.1|predicted protein [Hordeum vulgare subsp. vulgare];gi|357159550|ref|XP_003578482.1|PREDICTED: probable 6-phosphogluconolactonase 4, chloroplastic [Brachypodium distachyon]/gi|944055507|gb|KQJ91145.1|hypothetical protein BRADI_4g35867 [Brachypodium distachyon];gi|50725145|…
Ta#S12994208	blue	606	0.00029	gi|475543678|gb|EMT10195.1|Abscisic acid 8'-hydroxylase 3 [Aegilops tauschii]
Ta#S17989071	blue	1125	9.6e-155	gi|475547613|gb|EMT10916.1|Pyruvate kinase isozyme A, chloroplastic [Aegilops tauschii];gi|474290483|gb|EMS61258.1|Pyruvate kinase isozyme A, chloroplastic [Triticum urartu];gi|326521838|dbj|BAK04047.1|predicted protein [Hordeum vulgare subsp. vulgare];gi|937925404|dbj|BAT00321.1|Os07g0181000, partial [Oryza sativa Japonica Group];gi|937925403|dbj|BAT00320.1|Os07g0181000, partial [Oryza sativa Ja…
Ta#S17897834	blue	1179	1.2e-75	gi|475548733|gb|EMT11141.1|60S ribosomal protein L27-3 [Aegilops tauschii];gi|670375063|ref|XP_008668869.1|PREDICTED: 60S ribosomal protein L27-3-like [Zea mays]/gi|414585362|tpg|DAA35933.1|TPA: 60S ribosomal protein L27 [Zea mays];gi|357123168|ref|XP_003563284.1|PREDICTED: 60S ribosomal protein L27-3-like [Brachypodium distachyon]/gi|944081371|gb|KQK16723.1|hypothetical protein BRADI_1g30210 [Br…
Ta#S37769760	blue	869	6.5e-140	gi|475550160|gb|EMT11409.1|hypothetical protein F775_29326 [Aegilops tauschii];gi|669029404|emb|CDM83587.1|unnamed protein product [Triticum aestivum];gi|357135763|ref|XP_003569478.1|PREDICTED: zinc finger CCCH domain-containing protein 13 [Brachypodium distachyon]/gi|944073522|gb|KQK09006.1|hypothetical protein BRADI_2g45437 [Brachypodium distachyon];gi|937897515|dbj|BAS73495.1|Os01g0655400, par…
Ta#S26024796	blue	1126	2.3e-123	gi|475550262|gb|EMT11422.1|hypothetical protein F775_31561 [Aegilops tauschii];gi|326492554|dbj|BAK02060.1|predicted protein [Hordeum vulgare subsp. vulgare]/gi|326518678|dbj|BAJ92500.1|predicted protein [Hordeum vulgare subsp. vulgare];gi|721655141|ref|XP_010234160.1|PREDICTED: uncharacterized protein LOC100839925 [Brachypodium distachyon]/gi|944058910|gb|KQJ94500.1|hypothetical protein BRADI_3g…
Ta#S37782220	blue	732	3e-104	gi|475551423|gb|EMT11640.1|Exosome complex exonuclease RRP42 [Aegilops tauschii];gi|357122793|ref|XP_003563099.1|PREDICTED: exosome complex component RRP42-like isoform X1 [Brachypodium distachyon]/gi|944080827|gb|KQK16179.1|hypothetical protein BRADI_1g27250 [Brachypodium distachyon]/gi|944080828|gb|KQK16180.1|hypothetical protein BRADI_1g27250 [Brachypodium distachyon];gi|474000739|gb|EMS52222.…
Ta#S26022660	blue	1133	4.1e-142	gi|475552835|gb|EMT11884.1|hypothetical protein F775_19545 [Aegilops tauschii];gi|474405081|gb|EMS66415.1|Enhancer of mRNA-decapping protein 4 [Triticum urartu];gi|326501332|dbj|BAJ98897.1|predicted protein [Hordeum vulgare subsp. vulgare];gi|721667852|ref|XP_010236011.1|PREDICTED: enhancer of mRNA-decapping protein 4-like [Brachypodium distachyon]/gi|944065942|gb|KQK01533.1|hypothetical protein …
Ta#S24623063	blue	1235	1.7e-160	gi|475553146|gb|EMT11936.1|hypothetical protein F775_30168 [Aegilops tauschii];gi|474002154|gb|EMS52264.1|Nuclear inhibitor of protein phosphatase 1 [Triticum urartu];gi|357145608|ref|XP_003573702.1|PREDICTED: nuclear inhibitor of protein phosphatase 1 [Brachypodium distachyon]/gi|960480016|ref|XP_014756778.1|PREDICTED: nuclear inhibitor of protein phosphatase 1 [Brachypodium distachyon]/gi|96048…
Ta#S13267380	blue	567	1.5e-13	gi|475554112|gb|EMT12160.1|Putative protease Do-like protein 14 [Aegilops tauschii];gi|944050698|gb|KQJ86336.1|hypothetical protein BRADI_4g04781, partial [Brachypodium distachyon];gi|357157733|ref|XP_003577896.1|PREDICTED: serine protease Do-like HtrA isoform X1 [Brachypodium distachyon]/gi|944049953|gb|KQJ85591.1|hypothetical protein BRADI_4g00450 [Brachypodium distachyon]/gi|944049954|gb|KQJ85…
Ta#S50384086	blue	909	3.4e-77	gi|475556410|gb|EMT12640.1|Mitochondrial metalloendopeptidase OMA1 [Aegilops tauschii];gi|357138216|ref|XP_003570693.1|PREDICTED: beta-barrel assembly-enhancing protease-like [Brachypodium distachyon]/gi|944066444|gb|KQK02035.1|hypothetical protein BRADI_3g59980 [Brachypodium distachyon];gi|573922884|ref|XP_006649023.1|PREDICTED: mitochondrial metalloendopeptidase OMA1 [Oryza brachyantha];gi|2181…
Ta#S32589190	blue	878	1.1e-121	gi|475557637|gb|EMT12884.1|Sn1-specific diacylglycerol lipase alpha [Aegilops tauschii];gi|474249751|gb|EMS60132.1|Sn1-specific diacylglycerol lipase alpha [Triticum urartu];gi|326533384|dbj|BAJ93664.1|predicted protein [Hordeum vulgare subsp. vulgare];gi|721668014|ref|XP_010236035.1|PREDICTED: uncharacterized protein LOC100844185 [Brachypodium distachyon]/gi|944066025|gb|KQK01616.1|hypothetical …
Ta#S22380037	blue	876	8e-40	gi|475562443|gb|EMT14031.1|hypothetical protein F775_10798 [Aegilops tauschii];gi|326511757|dbj|BAJ92023.1|predicted protein [Hordeum vulgare subsp. vulgare];gi|1002292131|ref|XP_015650406.1|PREDICTED: uncharacterized protein LOC9272726 [Oryza sativa Japonica Group]/gi|937931481|dbj|BAT06397.1|Os08g0531200 [Oryza sativa Japonica Group];gi|721663000|ref|XP_010235337.1|PREDICTED: uncharacterized pr…
Ta#S17883382	blue	893	7.8e-85	gi|475563707|gb|EMT14339.1|TBC1 domain family member 13 [Aegilops tauschii];gi|326496827|dbj|BAJ98440.1|predicted protein [Hordeum vulgare subsp. vulgare];gi|357162985|ref|XP_003579587.1|PREDICTED: TBC1 domain family member 13-like [Brachypodium distachyon]/gi|944046559|gb|KQJ82200.1|hypothetical protein BRADI_5g07280 [Brachypodium distachyon];gi|215766513|dbj|BAG98821.1|unnamed protein product […
Ta#S32518988	blue	412	5.6e-64	gi|475566072|gb|EMT14937.1|hypothetical protein F775_22989 [Aegilops tauschii];gi|474198624|gb|EMS58423.1|hypothetical protein TRIUR3_21933 [Triticum urartu];gi|944088190|gb|KQK23542.1|hypothetical protein BRADI_1g74500 [Brachypodium distachyon];gi|357113964|ref|XP_003558771.1|PREDICTED: pentatricopeptide repeat-containing protein At2g30780-like [Brachypodium distachyon]/gi|944088191|gb|KQK23543.…
Ta#S50384032	blue	916	9.1e-45	gi|475567195|gb|EMT15207.1|SKP1-like protein 1B [Aegilops tauschii];gi|474021123|gb|EMS52877.1|SKP1-like protein 1B [Triticum urartu];gi|694997836|ref|XP_009401439.1|PREDICTED: SKP1-like protein 1B [Musa acuminata subsp. malaccensis]/gi|694997838|ref|XP_009401447.1|PREDICTED: SKP1-like protein 1B [Musa acuminata subsp. malaccensis];gi|474239396|gb|EMS59755.1|SKP1-like protein 4 [Triticum urartu];…
Ta#S26020492	blue	872	2.1e-67	gi|475567278|gb|EMT15239.1|hypothetical protein F775_04967 [Aegilops tauschii];gi|357167709|ref|XP_003581295.1|PREDICTED: UPF0483 protein AGAP003155 [Brachypodium distachyon]/gi|944047245|gb|KQJ82886.1|hypothetical protein BRADI_5g11840 [Brachypodium distachyon];gi|1002263840|ref|XP_015636254.1|PREDICTED: UPF0483 protein AGAP003155 [Oryza sativa Japonica Group]/gi|21740709|emb|CAD40830.1|OSJNBa00…
Ta#S17986344	blue	1070	2.9e-112	gi|475567674|gb|EMT15329.1|hypothetical protein F775_28381 [Aegilops tauschii];gi|326528401|dbj|BAJ93389.1|predicted protein [Hordeum vulgare subsp. vulgare];gi|326522747|dbj|BAJ88419.1|predicted protein [Hordeum vulgare subsp. vulgare];gi|238011800|gb|ACR36935.1|unknown [Zea mays];gi|357124430|ref|XP_003563903.1|PREDICTED: CDK5RAP3-like protein [Brachypodium distachyon]/gi|944083119|gb|KQK18471.…
Ta#S32613338	blue	788	2.2e-95	gi|475573456|gb|EMT16755.1|hypothetical protein F775_28629 [Aegilops tauschii];gi|474191156|gb|EMS58182.1|hypothetical protein TRIUR3_08726 [Triticum urartu];gi|721674252|ref|XP_010237286.1|PREDICTED: uncharacterized protein LOC100846635 [Brachypodium distachyon]/gi|944051191|gb|KQJ86829.1|hypothetical protein BRADI_4g07957 [Brachypodium distachyon];gi|475573455|gb|EMT16754.1|Bromodomain adjacent…
Ta#S37866854	blue	748	5.6e-08	gi|475574382|gb|EMT16974.1|Putative ribonuclease [Aegilops tauschii];gi|1002839428|ref|XP_015699311.1|PREDICTED: ribonuclease II, chloroplastic/mitochondrial [Oryza brachyantha];gi|218189347|gb|EEC71774.1|hypothetical protein OsI_04386 [Oryza sativa Indica Group]/gi|222619521|gb|EEE55653.1|hypothetical protein OsJ_04037 [Oryza sativa Japonica Group];gi|1002235825|ref|XP_015622110.1|PREDICTED: rib…
Ta#S26027533	blue	1097	0	gi|475574867|gb|EMT17098.1|Putative peptidase [Aegilops tauschii];gi|326519428|dbj|BAJ96713.1|predicted protein [Hordeum vulgare subsp. vulgare];gi|326498965|dbj|BAK02468.1|predicted protein [Hordeum vulgare subsp. vulgare];gi|357156565|ref|XP_003577500.1|PREDICTED: probable Xaa-Pro aminopeptidase P [Brachypodium distachyon]/gi|944052677|gb|KQJ88315.1|hypothetical protein BRADI_4g16980 [Brachypod…
Ta#S32735456	blue	890	4.3e-172	gi|475577303|gb|EMT17769.1|LRR repeats and ubiquitin-like domain-containing protein [Aegilops tauschii];gi|326529665|dbj|BAK04779.1|predicted protein [Hordeum vulgare subsp. vulgare]/gi|326531786|dbj|BAJ97897.1|predicted protein [Hordeum vulgare subsp. vulgare];gi|357146450|ref|XP_003573996.1|PREDICTED: plant intracellular Ras-group-related LRR protein 8 [Brachypodium distachyon]/gi|721659213|ref…
Ta#S26028013	blue	1144	0	gi|475579269|gb|EMT18298.1|hypothetical protein F775_26602 [Aegilops tauschii];gi|326511723|dbj|BAJ92006.1|predicted protein [Hordeum vulgare subsp. vulgare];gi|326530234|dbj|BAJ97543.1|predicted protein [Hordeum vulgare subsp. vulgare];gi|357166034|ref|XP_003580575.1|PREDICTED: serine/threonine-protein phosphatase 6 regulatory subunit 3-like [Brachypodium distachyon]/gi|721694716|ref|XP_01024044…
Ta#S17895680	blue	888	6.5e-54	gi|475579567|gb|EMT18368.1|60S ribosomal protein L18-2 [Aegilops tauschii];gi|582044901|pdb|3J61|QChain Q, Localization Of The Large Subunit Ribosomal Proteins Into A 5.5 A Cryo-em Map Of Triticum Aestivum Translating 80s Ribosome/gi|57471708|gb|AAW50985.1|ribosomal protein L18 [Triticum aestivum];gi|326494304|dbj|BAJ90421.1|predicted protein [Hordeum vulgare subsp. vulgare]/gi|326527807|dbj|BAJ8…
Ta#S12950440	blue	705	1.3e-105	gi|475581855|gb|EMT18966.1|hypothetical protein F775_26053 [Aegilops tauschii];gi|474150924|gb|EMS56954.1|hypothetical protein TRIUR3_15970 [Triticum urartu];gi|326493924|dbj|BAJ85424.1|predicted protein [Hordeum vulgare subsp. vulgare];gi|960486842|ref|XP_014758212.1|PREDICTED: uncharacterized protein LOC100833823 isoform X2 [Brachypodium distachyon];gi|357154151|ref|XP_003576688.1|PREDICTED: un…
Ta#S17989132	blue	1105	2e-80	gi|475583414|gb|EMT19449.1|hypothetical protein F775_07112 [Aegilops tauschii];gi|326524091|dbj|BAJ97056.1|predicted protein [Hordeum vulgare subsp. vulgare];gi|721619745|ref|XP_010228266.1|PREDICTED: uncharacterized protein LOC100828419 isoform X1 [Brachypodium distachyon];gi|357111324|ref|XP_003557464.1|PREDICTED: uncharacterized protein LOC100828419 isoform X2 [Brachypodium distachyon]/gi|9440…
Ta#S12987393	blue	765	2.5e-104	gi|475583706|gb|EMT19547.1|Chitobiosyldiphosphodolichol beta-mannosyltransferase [Aegilops tauschii];gi|474195815|gb|EMS58345.1|Chitobiosyldiphosphodolichol beta-mannosyltransferase [Triticum urartu];gi|474186394|gb|EMS57946.1|Chitobiosyldiphosphodolichol beta-mannosyltransferase [Triticum urartu];gi|721625006|ref|XP_010229087.1|PREDICTED: UDP-glycosyltransferase TURAN isoform X2 [Brachypodium di…
Ta#S17973120	blue	862	1.3e-49	gi|475589362|gb|EMT21128.1|Zinc finger CCCH domain-containing protein 32 [Aegilops tauschii];gi|474072320|gb|EMS54397.1|Zinc finger CCCH domain-containing protein 32 [Triticum urartu];gi|326513378|dbj|BAK06929.1|predicted protein [Hordeum vulgare subsp. vulgare];gi|357166680|ref|XP_003580797.1|PREDICTED: zinc finger CCCH domain-containing protein 32-like [Brachypodium distachyon]/gi|944049584|gb|…
Ta#S22388027	blue	837	1.1e-134	gi|475589696|gb|EMT21242.1|hypothetical protein F775_09600 [Aegilops tauschii];gi|357162170|ref|XP_003579326.1|PREDICTED: uncharacterized protein LOC100834150 [Brachypodium distachyon]/gi|944049075|gb|KQJ84716.1|hypothetical protein BRADI_5g22420 [Brachypodium distachyon];gi|514803999|ref|XP_004976878.1|PREDICTED: uncharacterized protein LOC101777930 [Setaria italica]/gi|944234657|gb|KQK99019.1|h…
Ta#S13205243	blue	590	0.00049	gi|475590060|gb|EMT21364.1|Transcription factor bHLH130 [Aegilops tauschii]
Ta#S24512666	blue	675	5.7e-140	gi|475591232|gb|EMT21694.1|hypothetical protein F775_07922 [Aegilops tauschii];gi|326510071|dbj|BAJ87252.1|predicted protein [Hordeum vulgare subsp. vulgare];gi|1035947961|gb|OAY71889.1|Pentatricopeptide repeat-containing protein [Ananas comosus];gi|1052191964|ref|XP_017700531.1|PREDICTED: LOW QUALITY PROTEIN: pentatricopeptide repeat-containing protein At5g65560-like [Phoenix dactylifera];gi|102…
Ta#S17897449	blue	1153	6.6e-157	gi|475596753|gb|EMT23442.1|hypothetical protein F775_31830 [Aegilops tauschii];gi|669028110|emb|CDM81789.1|unnamed protein product [Triticum aestivum];gi|473882071|gb|EMS48004.1|hypothetical protein TRIUR3_21977 [Triticum urartu];gi|944067545|gb|KQK03029.1|hypothetical protein BRADI_2g05130 [Brachypodium distachyon];gi|357127523|ref|XP_003565429.1|PREDICTED: MAR-binding filament-like protein 1 is…
Ta#S32587638	blue	882	3.6e-90	gi|475597202|gb|EMT23569.1|E3 ubiquitin-protein ligase synoviolin [Aegilops tauschii];gi|474369376|gb|EMS63723.1|E3 ubiquitin-protein ligase synoviolin [Triticum urartu];gi|960461573|ref|XP_014753283.1|PREDICTED: ERAD-associated E3 ubiquitin-protein ligase HRD1-like [Brachypodium distachyon]/gi|944083163|gb|KQK18515.1|hypothetical protein BRADI_1g43000 [Brachypodium distachyon]/gi|944083164|gb|KQ…
Ta#S22369444	blue	856	1.8e-121	gi|475597527|gb|EMT23641.1|hypothetical protein F775_06893 [Aegilops tauschii];gi|326519967|dbj|BAK03908.1|predicted protein [Hordeum vulgare subsp. vulgare];gi|721679681|ref|XP_010238120.1|PREDICTED: CD2 antigen cytoplasmic tail-binding protein 2 isoform X1 [Brachypodium distachyon]/gi|944054412|gb|KQJ90050.1|hypothetical protein BRADI_4g29190 [Brachypodium distachyon];gi|721679684|ref|XP_010238…
Ta#S22369280	blue	840	3.2e-125	gi|475598887|gb|EMT24069.1|RING finger protein 157 [Aegilops tauschii];gi|326509133|dbj|BAJ86959.1|predicted protein [Hordeum vulgare subsp. vulgare]/gi|326519695|dbj|BAK00220.1|predicted protein [Hordeum vulgare subsp. vulgare]/gi|326533240|dbj|BAJ93592.1|predicted protein [Hordeum vulgare subsp. vulgare];gi|357113063|ref|XP_003558324.1|PREDICTED: probable E3 ubiquitin-protein ligase LUL2 [Brach…
Ta#S26025093	blue	1146	8.1e-105	gi|475599413|gb|EMT24229.1|Chaperone protein dnaJ 10 [Aegilops tauschii];gi|474036345|gb|EMS53118.1|Chaperone protein dnaJ 10 [Triticum urartu];gi|1002865090|ref|XP_015695670.1|PREDICTED: chaperone protein dnaJ 10-like, partial [Oryza brachyantha];gi|357148456|ref|XP_003574771.1|PREDICTED: chaperone protein dnaJ 10-like [Brachypodium distachyon]/gi|944063382|gb|KQJ98972.1|hypothetical protein BRA…
Ta#S24513252	blue	617	2.3e-12	gi|475600766|gb|EMT24632.1|hypothetical protein F775_05017 [Aegilops tauschii];gi|184991891|emb|CAQ43070.2|putative puroindoline b protein [Triticum macha];gi|1021149479|gb|ALG05222.2|dihydrodipicolinate synthetase [uncultured bacterium 5E7];gi|330752368|emb|CBL87320.1|hypothetical protein S18_1049_0001 [uncultured Sphingobacteriia bacterium];gi|632078805|gb|KDA51758.1|putative beta-galactosidase…
Ta#S37884411	blue	836	2.1e-129	gi|475602186|gb|EMT25058.1|Putative aarF domain-containing protein kinase [Aegilops tauschii];gi|357157148|ref|XP_003577701.1|PREDICTED: uncharacterized aarF domain-containing protein kinase At4g31390, chloroplastic [Brachypodium distachyon]/gi|944053300|gb|KQJ88938.1|hypothetical protein BRADI_4g22180 [Brachypodium distachyon]/gi|944053301|gb|KQJ88939.1|hypothetical protein BRADI_4g22180 [Brachy…
Ta#S37771654	blue	876	7.6e-109	gi|475604027|gb|EMT25606.1|Heterogeneous nuclear ribonucleoprotein Q [Aegilops tauschii];gi|721658306|ref|XP_010234647.1|PREDICTED: nucleolin-like isoform X1 [Brachypodium distachyon]/gi|944060752|gb|KQJ96342.1|hypothetical protein BRADI_3g22570 [Brachypodium distachyon];gi|960479566|ref|XP_014756677.1|PREDICTED: nucleolin-like isoform X2 [Brachypodium distachyon]/gi|944060753|gb|KQJ96343.1|hypot…
Ta#S26023522	blue	1076	1.9e-124	gi|475605545|gb|EMT26119.1|hypothetical protein F775_06911 [Aegilops tauschii];gi|473812924|gb|EMS46815.1|Protein BONZAI 1 [Triticum urartu];gi|944064044|gb|KQJ99634.1|hypothetical protein BRADI_3g44400 [Brachypodium distachyon];gi|944064045|gb|KQJ99635.1|hypothetical protein BRADI_3g44400 [Brachypodium distachyon];gi|960479352|ref|XP_014756641.1|PREDICTED: protein BONZAI 1-like isoform X2 [Brach…
Ta#S13221570	blue	631	6.2e-88	gi|475606048|gb|EMT26270.1|Plasma membrane ATPase [Aegilops tauschii];gi|10637975|emb|CAC10554.1|plasma membrane proton ATPase, partial [Hordeum vulgare];gi|29420385|emb|CAD62443.1|proton-exporting ATPase, partial [Zea mays];gi|21715878|emb|CAD29579.1|proton-exporting ATPase, partial [Zea mays];gi|357166497|ref|XP_003580730.1|PREDICTED: plasma membrane ATPase [Brachypodium distachyon]/gi|94404943…
Ta#S17890867	blue	1125	3.9e-22	gi|475606151|gb|EMT26300.1|Nuclear pore complex protein [Aegilops tauschii];gi|475553207|gb|EMT11946.1|hypothetical protein F775_30464 [Aegilops tauschii];gi|475540547|gb|EMT09624.1|Zinc finger protein 410 [Aegilops tauschii];gi|475627697|gb|EMT33750.1|Putative chromatin-remodeling complex ATPase chain [Aegilops tauschii];gi|474221371|gb|EMS59266.1|Threonyl-tRNA synthetase, mitochondrial [Triticu…
Ta#S17986923	blue	1165	4.2e-110	gi|475606588|gb|EMT26446.1|Nuclear receptor corepressor 1 [Aegilops tauschii];gi|721641070|ref|XP_010231802.1|PREDICTED: uncharacterized protein LOC100825285 [Brachypodium distachyon]/gi|944072389|gb|KQK07873.1|hypothetical protein BRADI_2g38160 [Brachypodium distachyon];gi|1070996997|gb|OEL38098.1|hypothetical protein BAE44_0000882, partial [Dichanthelium oligosanthes];gi|242089363|ref|XP_002440…
Ta#S22385559	blue	834	6.1e-47	gi|475606738|gb|EMT26494.1|hypothetical protein F775_23897 [Aegilops tauschii];gi|474190536|gb|EMS58105.1|Trihelix transcription factor GT-2 [Triticum urartu];gi|326504796|dbj|BAK06689.1|predicted protein [Hordeum vulgare subsp. vulgare];gi|326517659|dbj|BAK03748.1|predicted protein, partial [Hordeum vulgare subsp. vulgare];gi|326518144|dbj|BAK07324.1|predicted protein [Hordeum vulgare subsp. vul…
Ta#S24513656	blue	1033	3.6e-175	gi|475606994|gb|EMT26555.1|hypothetical protein F775_03205 [Aegilops tauschii];gi|937935016|dbj|BAT09930.1|Os10g0154600 [Oryza sativa Japonica Group];gi|110288627|gb|ABB46778.2|expressed protein [Oryza sativa Japonica Group];gi|721657915|ref|XP_003573721.2|PREDICTED: uncharacterized protein LOC100837705 isoform X2 [Brachypodium distachyon]/gi|944060505|gb|KQJ96095.1|hypothetical protein BRADI_3g2…
Ta#S13204926	blue	576	3.5e-34	gi|475612552|gb|EMT28448.1|hypothetical protein F775_29090 [Aegilops tauschii];gi|475595449|gb|EMT23040.1|hypothetical protein F775_07730 [Aegilops tauschii]
Ta#S32644456	blue	842	1.4e-132	gi|475619772|gb|EMT30874.1|hypothetical protein F775_08509 [Aegilops tauschii];gi|473886326|gb|EMS48135.1|hypothetical protein TRIUR3_10823 [Triticum urartu];gi|357112073|ref|XP_003557834.1|PREDICTED: uncharacterized protein LOC100838212 [Brachypodium distachyon]/gi|944086252|gb|KQK21604.1|hypothetical protein BRADI_1g61890 [Brachypodium distachyon];gi|514819232|ref|XP_004984314.1|PREDICTED: unch…
Ta#S22389572	blue	915	9.2e-126	gi|475621257|gb|EMT31414.1|Seryl-tRNA synthetase [Aegilops tauschii];gi|473948656|gb|EMS50639.1|Seryl-tRNA synthetase [Triticum urartu];gi|326519877|dbj|BAK03863.1|predicted protein [Hordeum vulgare subsp. vulgare];gi|218192264|gb|EEC74691.1|hypothetical protein OsI_10395 [Oryza sativa Indica Group];gi|108706679|gb|ABF94474.1|Seryl-tRNA synthetase, putative, expressed [Oryza sativa Japonica Group…
Ta#S32552665	blue	906	3.3e-177	gi|475621464|gb|EMT31487.1|Xaa-Pro dipeptidase [Aegilops tauschii];gi|326510387|dbj|BAJ87410.1|predicted protein [Hordeum vulgare subsp. vulgare];gi|326523697|dbj|BAJ93019.1|predicted protein [Hordeum vulgare subsp. vulgare];gi|473892644|gb|EMS48862.1|Xaa-Pro dipeptidase [Triticum urartu];gi|357140398|ref|XP_003571755.1|PREDICTED: xaa-Pro dipeptidase [Brachypodium distachyon]/gi|944058501|gb|KQJ9…
Ta#S37876502	blue	897	8.6e-112	gi|475621756|gb|EMT31609.1|Putative serine/threonine-protein kinase [Aegilops tauschii];gi|944059250|gb|KQJ94840.1|hypothetical protein BRADI_3g13550 [Brachypodium distachyon];gi|721655783|ref|XP_003573290.2|PREDICTED: uncharacterized protein LOC100834933 [Brachypodium distachyon];gi|514792064|ref|XP_004972482.1|PREDICTED: probable serine/threonine-protein kinase At1g54610 [Setaria italica]/gi|94…
Ta#S37897006	blue	768	2e-110	gi|475622169|gb|EMT31771.1|Sorting nexin-16 [Aegilops tauschii];gi|474202120|gb|EMS58548.1|Sorting nexin-16 [Triticum urartu];gi|357132416|ref|XP_003567826.1|PREDICTED: uncharacterized protein LOC100826848 isoform X1 [Brachypodium distachyon]/gi|944069219|gb|KQK04703.1|hypothetical protein BRADI_2g15390 [Brachypodium distachyon];gi|721635288|ref|XP_010230988.1|PREDICTED: uncharacterized protein L…
Ta#S17893549	blue	1236	1.2e-69	gi|475622246|gb|EMT31808.1|60S ribosomal protein L24 [Aegilops tauschii];gi|1710521|sp|P50888.1|RL24_HORVURecName: Full=60S ribosomal protein L24/gi|1154859|emb|CAA63960.1|L24 ribosomal protein [Hordeum vulgare subsp. vulgare]/gi|326506376|dbj|BAJ86506.1|predicted protein [Hordeum vulgare subsp. vulgare];gi|474425093|gb|EMS67681.1|Zinc finger protein VAR3, chloroplastic [Triticum urartu];gi|35712…
Ta#S18005956	blue	1143	2.8e-65	gi|475622543|gb|EMT31914.1|RNA and export factor-binding protein 2 [Aegilops tauschii];gi|326505472|dbj|BAJ95407.1|predicted protein [Hordeum vulgare subsp. vulgare]/gi|326512088|dbj|BAJ96025.1|predicted protein [Hordeum vulgare subsp. vulgare]/gi|326527861|dbj|BAK08160.1|predicted protein [Hordeum vulgare subsp. vulgare];gi|326506412|dbj|BAJ86524.1|predicted protein, partial [Hordeum vulgare sub…
Ta#S26021332	blue	891	1.3e-13	gi|475623312|gb|EMT32173.1|hypothetical protein F775_07854 [Aegilops tauschii];gi|63087730|emb|CAI93180.1|glycosyltransferase, partial [Triticum aestivum];gi|944230182|gb|KQK94568.1|hypothetical protein SETIT_028076mg, partial [Setaria italica];gi|56784643|dbj|BAD81690.1|helicase-like protein [Oryza sativa Japonica Group]/gi|113534274|dbj|BAF06657.1|Os01g0838100 [Oryza sativa Japonica Group];gi|1…
Ta#S37770823	blue	867	1.2e-102	gi|475623512|gb|EMT32254.1|hypothetical protein F775_29263 [Aegilops tauschii];gi|326525725|dbj|BAJ88909.1|predicted protein [Hordeum vulgare subsp. vulgare];gi|357158746|ref|XP_003578227.1|PREDICTED: NF-kappa-B-activating protein-like [Brachypodium distachyon]/gi|944054869|gb|KQJ90507.1|hypothetical protein BRADI_4g32070 [Brachypodium distachyon];gi|1002867494|ref|XP_006660691.2|PREDICTED: NF-ka…
Ta#S17889442	blue	1104	0	gi|475623954|gb|EMT32426.1|hypothetical protein F775_29856 [Aegilops tauschii];gi|326512940|dbj|BAK03377.1|predicted protein [Hordeum vulgare subsp. vulgare];gi|721655884|ref|XP_010234266.1|PREDICTED: COP9 signalosome complex subunit 3 [Brachypodium distachyon]/gi|944059308|gb|KQJ94898.1|hypothetical protein BRADI_3g13920 [Brachypodium distachyon];gi|1002866208|ref|XP_006659069.2|PREDICTED: COP9 …
Ta#S16058140	blue	1264	0	gi|475624224|gb|EMT32518.1|Oxysterol-binding protein 8 [Aegilops tauschii];gi|326525927|dbj|BAJ93140.1|predicted protein [Hordeum vulgare subsp. vulgare];gi|357112890|ref|XP_003558238.1|PREDICTED: oxysterol-binding protein-related protein 3B [Brachypodium distachyon]/gi|944086994|gb|KQK22346.1|hypothetical protein BRADI_1g66687 [Brachypodium distachyon];gi|573924554|ref|XP_006649839.1|PREDICTED: …
Ta#S37862368	blue	777	1.2e-122	gi|475625705|gb|EMT33061.1|hypothetical protein F775_30215 [Aegilops tauschii];gi|326498263|dbj|BAJ98559.1|predicted protein [Hordeum vulgare subsp. vulgare];gi|357131801|ref|XP_003567522.1|PREDICTED: pentatricopeptide repeat-containing protein At3g48250, chloroplastic [Brachypodium distachyon]/gi|944076247|gb|KQK11731.1|hypothetical protein BRADI_2g61970 [Brachypodium distachyon];gi|1002228863|r…
Ta#S32697700	blue	853	2.8e-122	gi|475626416|gb|EMT33337.1|hypothetical protein F775_00587 [Aegilops tauschii];gi|475474470|gb|EMT02533.1|hypothetical protein F775_00915 [Aegilops tauschii];gi|474119757|gb|EMS56002.1|hypothetical protein TRIUR3_14609 [Triticum urartu];gi|475474469|gb|EMT02532.1|hypothetical protein F775_00914 [Aegilops tauschii];gi|474119758|gb|EMS56003.1|hypothetical protein TRIUR3_14610 [Triticum urartu];gi|4…
Ta#S13131964	blue	459	8.7e-23	gi|478346746|gb|AGI97003.1|O-acetylserine (thiol)-lyase [Triticum turgidum subsp. durum];gi|585032|sp|P38076.1|CYSK_WHEATRecName: Full=Cysteine synthase AltName: Full=CSase A AltName: Full=O-acetylserine (thiol)-lyase Short=OAS-TL A AltName: Full=O-acetylserine sulfhydrylase/gi|218335|dbj|BAA02438.1|O-acetylserine (thiol) lyase [Triticum aestivum];gi|475604383|gb|EMT25722.1|Cysteine synthase [Aeg…
Ta#S26019032	blue	854	7.7e-30	gi|49237623|gb|AAT58031.1|eukaryotic translation initiation factor 3 subunit g, partial [Triticum aestivum];gi|474264748|gb|EMS60656.1|Eukaryotic translation initiation factor 3 subunit G [Triticum urartu];gi|392976162|gb|AFM95249.1|eukaryotic translation initiation factor 3 subunit g [Triticum aestivum]/gi|475617429|gb|EMT30106.1|Eukaryotic translation initiation factor 3 subunit G [Aegilops tau…
Ta#S12870538	blue	570	4e-107	gi|513132963|gb|AGO19229.1|aquaporin, partial [Triticum aestivum];gi|115383189|gb|ABI96815.1|plasma membrane intrinsic protein [Triticum aestivum]/gi|158324048|gb|ABW34454.1|aquaporin 2.1 [Triticum turgidum]/gi|474342434|gb|EMS62706.1|putative aquaporin PIP2-6 [Triticum urartu];gi|166197629|dbj|BAG06230.1|plasma membrane intrinsic protein [Hordeum vulgare];gi|1002264729|ref|XP_015636702.1|PREDICT…
Ta#S26655746	blue	2007	0	gi|545911843|gb|AGW81783.1|autophagy-related protein 6a [Triticum aestivum];gi|73587470|emb|CAJ27517.1|beclin 1 protein [Triticum aestivum];gi|545911847|gb|AGW81785.1|autophagy-related protein 6c [Triticum aestivum];gi|545911845|gb|AGW81784.1|autophagy-related protein 6b [Triticum aestivum];gi|73587464|emb|CAJ27514.1|beclin 1 protein [Hordeum vulgare]/gi|326490107|dbj|BAJ94127.1|predicted protein…
Ta#S32700671	blue	894	1.5e-30	gi|573951386|ref|XP_006657977.1|PREDICTED: serine/arginine-rich splicing factor SC35-like isoform X2 [Oryza brachyantha];gi|1002863496|ref|XP_015695167.1|PREDICTED: serine/arginine-rich splicing factor SC35-like isoform X1 [Oryza brachyantha];gi|357121974|ref|XP_003562691.1|PREDICTED: serine/arginine-rich splicing factor SC35 isoform X1 [Brachypodium distachyon]/gi|944079883|gb|KQK15235.1|hypothe…
Ta#S32709408	blue	756	2.2e-60	gi|586776217|ref|XP_006857699.1|PREDICTED: protein transport protein SFT2 isoform X2 [Amborella trichopoda]/gi|548861795|gb|ERN19166.1|hypothetical protein AMTR_s00061p00168700 [Amborella trichopoda];gi|326487620|dbj|BAK05482.1|predicted protein [Hordeum vulgare subsp. vulgare]/gi|326504134|dbj|BAK02853.1|predicted protein [Hordeum vulgare subsp. vulgare];gi|769796042|ref|XP_011628248.1|PREDICTED…
Ta#S13145713	blue	641	9.6e-72	gi|629094248|gb|KCW60243.1|hypothetical protein EUGRSUZ_H02959 [Eucalyptus grandis];gi|937906497|dbj|BAS81551.1|Os02g0814700, partial [Oryza sativa Japonica Group];gi|937907289|dbj|BAS82209.1|Os03g0139100, partial [Oryza sativa Japonica Group];gi|674874230|emb|CDY59177.1|BnaC08g50110D [Brassica napus];gi|195620934|gb|ACG32297.1|60S ribosomal protein L23 [Zea mays];gi|212722212|ref|NP_001132424.1|…
Ta#S17975824	blue	836	1.2e-06	gi|63087730|emb|CAI93180.1|glycosyltransferase, partial [Triticum aestivum]
Ta#S18006197	blue	1174	7.1e-08	gi|63087730|emb|CAI93180.1|glycosyltransferase, partial [Triticum aestivum]
Ta#S17978650	blue	829	3e-10	gi|63087730|emb|CAI93180.1|glycosyltransferase, partial [Triticum aestivum];gi|270268957|dbj|BAI50644.1|diphtheria toxin A [Targeting vector pTgKCNQ2];gi|149243190|pdb|2PKG|CChain C, Structure Of A Complex Between The A Subunit Of Protein Phosphatase 2a And The Small T Antigen Of Sv40/gi|149243191|pdb|2PKG|DChain D, Structure Of A Complex Between The A Subunit Of Protein Phosphatase 2a And The Sm…
Ta#S32709045	blue	603	5.5e-11	gi|641833222|gb|KDO52239.1|hypothetical protein CISIN_1g033434mg [Citrus sinensis];gi|1009178364|ref|XP_015870484.1|PREDICTED: chlorophyll(ide) b reductase NOL, chloroplastic-like [Ziziphus jujuba];gi|1009175977|ref|XP_015869181.1|PREDICTED: chlorophyll(ide) b reductase NOL, chloroplastic, partial [Ziziphus jujuba];gi|470141423|ref|XP_004306432.1|PREDICTED: chlorophyll(ide) b reductase NOL, chlor…
Ta#S32694009	blue	776	1e-131	gi|669027012|emb|CDM80174.1|unnamed protein product [Triticum aestivum];gi|475601036|gb|EMT24701.1|RING finger protein 44 [Aegilops tauschii];gi|326493870|dbj|BAJ85397.1|predicted protein, partial [Hordeum vulgare subsp. vulgare];gi|474428034|gb|EMS67831.1|E3 ubiquitin ligase BIG BROTHER-related protein [Triticum urartu];gi|242052031|ref|XP_002455161.1|hypothetical protein SORBIDRAFT_03g005270 [S…
Ta#S17972750	blue	878	2.9e-32	gi|669028025|emb|CDM81679.1|unnamed protein product [Triticum aestivum];gi|514776526|ref|XP_004968500.1|PREDICTED: mitochondrial-processing peptidase subunit alpha-like [Setaria italica]/gi|944240482|gb|KQL04790.1|hypothetical protein SETIT_001127mg [Setaria italica];gi|242056107|ref|XP_002457199.1|hypothetical protein SORBIDRAFT_03g003160 [Sorghum bicolor];gi|125524744|gb|EAY72858.1|hypothetical…
Ta#S17989986	blue	1118	1.3e-85	gi|669028604|emb|CDM82469.1|unnamed protein product [Triticum aestivum];gi|357143415|ref|XP_003572913.1|PREDICTED: uncharacterized protein LOC100832351 [Brachypodium distachyon]/gi|944058930|gb|KQJ94520.1|hypothetical protein BRADI_3g10980 [Brachypodium distachyon];gi|475346084|gb|EMT00390.1|hypothetical protein F775_29226 [Aegilops tauschii];gi|700253514|gb|AIU48380.1|pollen Ole e 1 allergen and…
Ta#S26020152	blue	1189	1.1e-57	gi|669028711|emb|CDM82621.1|unnamed protein product [Triticum aestivum];gi|326532740|dbj|BAJ89215.1|predicted protein [Hordeum vulgare subsp. vulgare];gi|721633535|ref|XP_010230730.1|PREDICTED: transcription factor Pur-alpha 1 [Brachypodium distachyon]/gi|944068233|gb|KQK03717.1|hypothetical protein BRADI_2g09470 [Brachypodium distachyon];gi|226497542|ref|NP_001141920.1|uncharacterized protein LO…
Ta#S32707678	blue	892	1.4e-122	gi|669028924|emb|CDM82908.1|unnamed protein product [Triticum aestivum];gi|960468585|ref|XP_014754630.1|PREDICTED: piezo-type mechanosensitive ion channel homolog isoform X2 [Brachypodium distachyon];gi|721634712|ref|XP_010230893.1|PREDICTED: piezo-type mechanosensitive ion channel homolog isoform X1 [Brachypodium distachyon]/gi|944068901|gb|KQK04385.1|hypothetical protein BRADI_2g13251 [Brachypo…
Ta#S32693697	blue	897	1.1e-86	gi|669028965|emb|CDM82966.1|unnamed protein product [Triticum aestivum];gi|326496775|dbj|BAJ98414.1|predicted protein [Hordeum vulgare subsp. vulgare];gi|1070907279|gb|OEL16623.1|hypothetical protein BAE44_0022357 [Dichanthelium oligosanthes];gi|573913162|ref|XP_006644269.1|PREDICTED: RWD domain-containing protein 1 [Oryza brachyantha];gi|242057713|ref|XP_002458002.1|hypothetical protein SORBIDRA…
Ta#S17972703	blue	846	2.3e-57	gi|669029130|emb|CDM83218.1|unnamed protein product [Triticum aestivum];gi|944072897|gb|KQK08381.1|hypothetical protein BRADI_2g41580 [Brachypodium distachyon];gi|413957209|gb|AFW89858.1|developmentally-regulated GTP-binding protein 2, partial [Zea mays];gi|226530349|ref|NP_001149923.1|developmentally-regulated GTP-binding protein 2 [Zea mays]/gi|670440617|ref|XP_008660574.1|PREDICTED: developmen…
Ta#S32568202	blue	740	6.9e-50	gi|669029331|emb|CDM83501.1|unnamed protein product [Triticum aestivum];gi|1002835538|ref|XP_015689374.1|PREDICTED: CASP-like protein 4U1 [Oryza brachyantha];gi|721642867|ref|XP_003566931.2|PREDICTED: CASP-like protein 4U1 [Brachypodium distachyon];gi|670389864|ref|XP_008675297.1|PREDICTED: CASP-like protein Sb03g029220 isoform X1 [Zea mays]/gi|414881249|tpg|DAA58380.1|TPA: hypothetical protein Z…
Ta#S12977738	blue	367	8.3e-18	gi|669029388|emb|CDM83568.1|unnamed protein product [Triticum aestivum]/gi|669029455|emb|CDM83656.1|unnamed protein product [Triticum aestivum];gi|326514934|dbj|BAJ99828.1|predicted protein [Hordeum vulgare subsp. vulgare];gi|326512872|dbj|BAK03343.1|predicted protein [Hordeum vulgare subsp. vulgare];gi|326488249|dbj|BAJ93793.1|predicted protein [Hordeum vulgare subsp. vulgare]
Ta#S32693086	blue	867	5.9e-137	gi|669029409|emb|CDM83593.1|unnamed protein product [Triticum aestivum];gi|473890545|gb|EMS48626.1|CTD small phosphatase-like protein 2 [Triticum urartu];gi|475613402|gb|EMT28761.1|CTD small phosphatase-like protein 2 [Aegilops tauschii];gi|37538060|gb|AAQ92971.1|CTD-phosphatase-like protein [Hordeum vulgare subsp. vulgare]/gi|37538062|gb|AAQ92972.1|CTD-phosphatase-like protein [Hordeum vulgare s…
Ta#S15881668	blue	562	1.3e-19	gi|669029459|emb|CDM83660.1|unnamed protein product [Triticum aestivum];gi|357130667|ref|XP_003566969.1|PREDICTED: GDSL esterase/lipase At4g10955-like [Brachypodium distachyon]/gi|944073599|gb|KQK09083.1|hypothetical protein BRADI_2g45950 [Brachypodium distachyon];gi|669029460|emb|CDM83661.1|unnamed protein product [Triticum aestivum];gi|125527175|gb|EAY75289.1|hypothetical protein OsI_03178 [Ory…
Ta#S17888356	blue	1145	1.2e-142	gi|669029480|emb|CDM83688.1|unnamed protein product [Triticum aestivum];gi|326521180|dbj|BAJ96793.1|predicted protein [Hordeum vulgare subsp. vulgare];gi|944073787|gb|KQK09271.1|hypothetical protein BRADI_2g47090 [Brachypodium distachyon];gi|944073788|gb|KQK09272.1|hypothetical protein BRADI_2g47090 [Brachypodium distachyon];gi|357136004|ref|XP_003569596.1|PREDICTED: DNA repair helicase XPB1-like…
Ta#S19225521	blue	770	1e-112	gi|669029510|emb|CDM83738.1|unnamed protein product [Triticum aestivum];gi|669029511|emb|CDM83739.1|unnamed protein product [Triticum aestivum];gi|474195568|gb|EMS58319.1|hypothetical protein TRIUR3_31591 [Triticum urartu];gi|1070927789|gb|OEL19537.1|hypothetical protein BAE44_0019445, partial [Dichanthelium oligosanthes];gi|473744888|gb|EMS45477.1|hypothetical protein TRIUR3_32054 [Triticum urar…
Ta#S17893523	blue	1252	0	gi|669029606|emb|CDM83867.1|unnamed protein product [Triticum aestivum];gi|326491885|dbj|BAJ98167.1|predicted protein [Hordeum vulgare subsp. vulgare];gi|475620773|gb|EMT31237.1|hypothetical protein F775_29537 [Aegilops tauschii];gi|357135975|ref|XP_003569582.1|PREDICTED: guanine nucleotide-binding protein subunit beta-like protein A [Brachypodium distachyon]/gi|944073754|gb|KQK09238.1|hypothetic…
Ta#S22196151	blue	794	0	gi|669029755|emb|CDM84067.1|unnamed protein product [Triticum aestivum];gi|51860180|gb|AAU11331.1|NADPH oxidase, partial [Triticum aestivum];gi|475558683|gb|EMT13143.1|Respiratory burst oxidase-F-like protein [Aegilops tauschii];gi|326497169|dbj|BAK02169.1|predicted protein [Hordeum vulgare subsp. vulgare]/gi|326506956|dbj|BAJ95555.1|predicted protein [Hordeum vulgare subsp. vulgare]/gi|326530230…
Ta#S17889395	blue	1041	1e-128	gi|669029762|emb|CDM84079.1|unnamed protein product [Triticum aestivum];gi|357136266|ref|XP_003569726.1|PREDICTED: uncharacterized protein LOC100836957 [Brachypodium distachyon]/gi|944074095|gb|KQK09579.1|hypothetical protein BRADI_2g48850 [Brachypodium distachyon];gi|223943323|gb|ACN25745.1|unknown [Zea mays];gi|218188996|gb|EEC71423.1|hypothetical protein OsI_03611 [Oryza sativa Indica Group];g…
Ta#S17878584	blue	928	1.8e-109	gi|669030010|emb|CDM84397.1|unnamed protein product [Triticum aestivum];gi|473802784|gb|EMS46610.1|Ubiquitin carboxyl-terminal hydrolase 13 [Triticum urartu];gi|326504598|dbj|BAK06590.1|predicted protein, partial [Hordeum vulgare subsp. vulgare];gi|357136663|ref|XP_003569923.1|PREDICTED: ubiquitin carboxyl-terminal hydrolase 13-like isoform X1 [Brachypodium distachyon]/gi|944074484|gb|KQK09968.1|…
Ta#S22365575	blue	819	4.4e-98	gi|669030399|emb|CDM84912.1|unnamed protein product [Triticum aestivum];gi|357125795|ref|XP_003564575.1|PREDICTED: 50S ribosomal protein L17 [Brachypodium distachyon]/gi|944075017|gb|KQK10501.1|hypothetical protein BRADI_2g54520 [Brachypodium distachyon];gi|326500438|dbj|BAK06308.1|predicted protein [Hordeum vulgare subsp. vulgare];gi|1002226639|ref|XP_015627914.1|PREDICTED: 50S ribosomal protein…
Ta#S16057821	blue	1608	0	gi|669030912|emb|CDM85617.1|unnamed protein product [Triticum aestivum];gi|473887968|gb|EMS48297.1|Obg-like ATPase 1 [Triticum urartu];gi|475612787|gb|EMT28525.1|Obg-like ATPase 1 [Aegilops tauschii];gi|357145102|ref|XP_003573525.1|PREDICTED: obg-like ATPase 1 [Brachypodium distachyon]/gi|944059943|gb|KQJ95533.1|hypothetical protein BRADI_3g17680 [Brachypodium distachyon];gi|1000232439|pdb|5EE0|A…
Ta#S17985866	blue	1091	6.2e-151	gi|669030930|emb|CDM85637.1|unnamed protein product [Triticum aestivum];gi|475562346|gb|EMT14002.1|26S protease regulatory subunit 6A-like protein [Aegilops tauschii];gi|514761174|ref|XP_004964721.1|PREDICTED: 26S protease regulatory subunit 6A homolog [Setaria italica]/gi|944245257|gb|KQL09551.1|hypothetical protein SETIT_006488mg [Setaria italica]/gi|1070980018|gb|OEL34222.1|26S protease regula…
Ta#S17888471	blue	1125	5.2e-140	gi|669030930|emb|CDM85637.1|unnamed protein product [Triticum aestivum];gi|475562346|gb|EMT14002.1|26S protease regulatory subunit 6A-like protein [Aegilops tauschii];gi|721667245|ref|XP_010235931.1|PREDICTED: 26S protease regulatory subunit 6A homolog [Brachypodium distachyon]/gi|944065619|gb|KQK01210.1|hypothetical protein BRADI_3g54490 [Brachypodium distachyon];gi|363807032|ref|NP_001242579.1|…
Ta#S26023320	blue	1089	1.4e-84	gi|669031062|emb|CDM85820.1|unnamed protein product [Triticum aestivum];gi|326494402|dbj|BAJ90470.1|predicted protein [Hordeum vulgare subsp. vulgare]/gi|326498219|dbj|BAJ98537.1|predicted protein [Hordeum vulgare subsp. vulgare]/gi|326513854|dbj|BAJ87945.1|predicted protein [Hordeum vulgare subsp. vulgare]/gi|326533138|dbj|BAJ93541.1|predicted protein [Hordeum vulgare subsp. vulgare];gi|35714976…
Ta#S37829839	blue	735	6.2e-117	gi|669031065|emb|CDM85824.1|unnamed protein product [Triticum aestivum];gi|475604075|gb|EMT25619.1|hypothetical protein F775_05702 [Aegilops tauschii];gi|474416741|gb|EMS67251.1|hypothetical protein TRIUR3_33286 [Triticum urartu];gi|357126588|ref|XP_003564969.1|PREDICTED: regulation of nuclear pre-mRNA domain-containing protein 1B [Brachypodium distachyon];gi|944075811|gb|KQK11295.1|hypothetical …
Ta#S32560638	blue	510	1.7e-44	gi|669031255|emb|CDM86121.1|unnamed protein product [Triticum aestivum];gi|475577046|gb|EMT17699.1|hypothetical protein F775_00405 [Aegilops tauschii]
Ta#S17988699	blue	1157	3.6e-111	gi|670436621|ref|XP_008658971.1|PREDICTED: uncharacterized protein LOC100501797 isoform X1 [Zea mays];gi|413954876|gb|AFW87525.1|hypothetical protein ZEAMMB73_966623 [Zea mays];gi|413954877|gb|AFW87526.1|hypothetical protein ZEAMMB73_966623 [Zea mays];gi|413941550|gb|AFW74199.1|hypothetical protein ZEAMMB73_168723 [Zea mays];gi|670418738|ref|XP_008650104.1|PREDICTED: transcription initiation fact…
Ta#S30065906	blue	1255	2.1e-122	gi|68035567|gb|AAY84873.1|alternative splicing regulator [Triticum aestivum];gi|357134837|ref|XP_003569022.1|PREDICTED: serine/arginine-rich splicing factor RS2Z33 [Brachypodium distachyon]/gi|944072303|gb|KQK07787.1|hypothetical protein BRADI_2g37640 [Brachypodium distachyon];gi|448878298|gb|AGE46112.1|arginine/serine-rich splicing factor R2SZ35 transcript I [Sorghum bicolor]/gi|992157763|gb|KXG…
Ta#S12902312	blue	695	4.4e-09	gi|68059191|ref|XP_671577.1|hypothetical protein [Plasmodium berghei strain ANKA], partial [Plasmodium berghei ANKA]/gi|56487884|emb|CAH96854.1|hypothetical protein PB104095.00.0, partial [Plasmodium berghei];gi|68064562|ref|XP_674265.1|hypothetical protein [Plasmodium berghei strain ANKA] [Plasmodium berghei ANKA]/gi|56492712|emb|CAH97153.1|conserved hypothetical protein [Plasmodium berghei];gi|…
Ta#S13134941	blue	598	6.1e-34	gi|685371196|ref|XP_009119294.1|PREDICTED: 60S ribosomal protein L23 [Brassica rapa];gi|1012015767|ref|XP_015948947.1|PREDICTED: 60S ribosomal protein L23 [Arachis duranensis]/gi|1012180767|ref|XP_015968122.1|PREDICTED: 60S ribosomal protein L23 [Arachis duranensis]/gi|1021479877|ref|XP_016183134.1|PREDICTED: 60S ribosomal protein L23 [Arachis ipaensis]/gi|1021527667|ref|XP_016207366.1|PREDICTED:…
Ta#S18006049	blue	1114	6e-33	gi|71159518|gb|AAZ29609.1|DNA-binding protein S1FA [Triticum aestivum];gi|1002258546|ref|XP_015633609.1|PREDICTED: DNA-binding protein S1FA2 [Oryza sativa Japonica Group]/gi|52000821|sp|Q7XLX6.2|S1FA2_ORYSJRecName: Full=DNA-binding protein S1FA2/gi|70664012|emb|CAE04894.3|OSJNBa0042I15.16 [Oryza sativa Japonica Group]/gi|113564292|dbj|BAF14635.1|Os04g0408700 [Oryza sativa Japonica Group]/gi|11630…
Ta#S17879107	blue	890	1.5e-13	gi|7208800|emb|CAB76939.1|alpha-peptide [Cloning vector pPW78];gi|62945802|gb|AAS77687.2|LacZ-alpha [Shuttle vector pLPV111];gi|190361707|gb|ACE77052.1|LacZ alpha peptide [Cloning vector pSMARTGC Blue];gi|4884787|gb|AAD31805.1|AF128862_1LacZ [Cloning vector pHIND2.2]/gi|925712865|gb|KOX81433.1|hypothetical protein ABA47_4624 [Salmonella enterica subsp. enterica serovar Enteritidis]/gi|925712867|g…
Ta#S17893552	blue	1207	9.7e-121	gi|721622103|ref|XP_010228645.1|PREDICTED: 60S ribosomal protein L18-2 [Brachypodium distachyon]/gi|944086411|gb|KQK21763.1|hypothetical protein BRADI_1g62930 [Brachypodium distachyon];gi|473742212|gb|EMS45435.1|60S ribosomal protein L18-2 [Triticum urartu];gi|242035815|ref|XP_002465302.1|hypothetical protein SORBIDRAFT_01g035860 [Sorghum bicolor];gi|475556400|gb|EMT12638.1|60S ribosomal protein …
Ta#S32635551	blue	660	5.8e-54	gi|721642001|ref|XP_010231947.1|PREDICTED: chromatin modification-related protein EAF1 B-like isoform X1 [Brachypodium distachyon]/gi|944072933|gb|KQK08417.1|hypothetical protein BRADI_2g41720 [Brachypodium distachyon];gi|721642004|ref|XP_003569253.2|PREDICTED: chromatin modification-related protein EAF1 B-like isoform X2 [Brachypodium distachyon]/gi|944072934|gb|KQK08418.1|hypothetical protein B…
Ta#S26027792	blue	1140	6e-132	gi|721658132|ref|XP_010234617.1|PREDICTED: ADP-ribosylation factor [Brachypodium distachyon]/gi|960482216|ref|XP_014757176.1|PREDICTED: ADP-ribosylation factor [Brachypodium distachyon]/gi|944060637|gb|KQJ96227.1|hypothetical protein BRADI_3g21680 [Brachypodium distachyon]/gi|944060638|gb|KQJ96228.1|hypothetical protein BRADI_3g21680 [Brachypodium distachyon];gi|1002302005|ref|XP_015614384.1|PRED…
Ta#S13252602	blue	592	1.4e-33	gi|743765337|ref|XP_010912887.1|PREDICTED: uncharacterized protein LOC105038721 [Elaeis guineensis];gi|1070993117|gb|OEL37276.1|Protein transport protein Sec61 subunit alpha [Dichanthelium oligosanthes];gi|1002868639|ref|XP_015696697.1|PREDICTED: protein transport protein Sec61 subunit alpha-like isoform X1 [Oryza brachyantha];gi|222624444|gb|EEE58576.1|hypothetical protein OsJ_09896 [Oryza sativ…
Ta#S27052964	blue	3141	0	gi|74831808|emb|CAJ30212.1|autophagy protein 9 [Triticum aestivum];gi|545911871|gb|AGW81797.1|autophagy-related protein 9a [Triticum aestivum];gi|474271382|gb|EMS60913.1|hypothetical protein TRIUR3_19436 [Triticum urartu];gi|545911873|gb|AGW81798.1|autophagy-related protein 9b [Triticum aestivum];gi|74831778|emb|CAJ30207.1|autophagy protein 9 [Hordeum vulgare];gi|326497855|dbj|BAJ94790.1|predicte…
Ta#S26018773	blue	920	3.1e-30	gi|763752781|gb|KJB20169.1|hypothetical protein B456_003G136100 [Gossypium raimondii];gi|1024041622|gb|KZV45533.1|hypothetical protein F511_37087, partial [Dorcoceras hygrometricum];gi|1029026136|ref|XP_016676924.1|PREDICTED: 40S ribosomal protein S15a-1-like [Gossypium hirsutum]/gi|1029026138|ref|XP_016676925.1|PREDICTED: 40S ribosomal protein S15a-1-like [Gossypium hirsutum];gi|1050591558|ref|X…
Ta#S26028756	blue	1070	4.3e-120	gi|764399141|gb|AJR22384.1|CBL-interacting protein kinase 26 [Triticum aestivum];gi|475547737|gb|EMT10937.1|CBL-interacting protein kinase 26 [Aegilops tauschii];gi|326519456|dbj|BAK00101.1|predicted protein [Hordeum vulgare subsp. vulgare];gi|721653074|ref|XP_010233844.1|PREDICTED: CBL-interacting protein kinase 26-like [Brachypodium distachyon]/gi|960479117|ref|XP_014756593.1|PREDICTED: CBL-int…
Ta#S22217940	blue	3050	0	gi|78771847|gb|AAU89661.2|EDR1 [Triticum aestivum];gi|326513524|dbj|BAJ87781.1|predicted protein [Hordeum vulgare subsp. vulgare];gi|11127923|gb|AAG31142.1|AF305912_1EDR1 [Hordeum vulgare subsp. vulgare];gi|357146315|ref|XP_003573947.1|PREDICTED: serine/threonine-protein kinase EDR1-like [Brachypodium distachyon]/gi|944061198|gb|KQJ96788.1|hypothetical protein BRADI_3g27120 [Brachypodium distachy…
Ta#S12941747	blue	753	4.1e-116	gi|81176527|ref|YP_398412.1|Atp4 (mitochondrion) [Triticum aestivum]/gi|556927197|ref|YP_008758155.1|ATP synthase subunit 4 (mitochondrion) [Triticum timopheevii]/gi|55977283|sp|P68537.1|MI25_TRITIRecName: Full=ATP synthase protein MI25 AltName: Full=ORF25/gi|55977284|sp|P68538.1|MI25_WHEATRecName: Full=ATP synthase protein MI25 AltName: Full=ORF25/gi|13707|emb|CAA38209.1|unnamed protein product …
Ta#S32128181	blue	2358	0	gi|90025017|gb|ABD85016.1|vacuolar proton-ATPase subunit A [Triticum aestivum]/gi|475506204|gb|EMT04817.1|putative V-type proton ATPase catalytic subunit A [Aegilops tauschii];gi|11527563|dbj|BAB18682.1|vacuolar proton-ATPase [Hordeum vulgare subsp. vulgare]/gi|326492862|dbj|BAJ90287.1|predicted protein [Hordeum vulgare subsp. vulgare]/gi|326503620|dbj|BAJ86316.1|predicted protein [Hordeum vulgar…
Ta#S32574087	blue	569	1.7e-73	gi|90289596|gb|ABD92930.1|alpha tubulin-2A [Triticum aestivum]/gi|90289598|gb|ABD92931.1|alpha tubulin-2D [Triticum aestivum]/gi|90289600|gb|ABD92932.1|alpha tubulin-2B [Triticum aestivum]/gi|474224323|gb|EMS59370.1|Tubulin alpha chain [Triticum urartu]/gi|475602014|gb|EMT25007.1|Tubulin alpha chain [Aegilops tauschii];gi|1556446|gb|AAB08791.1|alpha tubulin [Hordeum vulgare subsp. vulgare];gi|892…
Ta#S17989259	blue	1096	3.7e-139	gi|916354029|gb|AKZ18233.1|sucrose non-fermenting-1-related protein kinase alpha subunit [Triticum aestivum];gi|475604722|gb|EMT25825.1|SNF1-related protein kinase catalytic subunit alpha KIN10 [Aegilops tauschii];gi|575292|emb|CAA57898.1|SNF1-related protein kinase, partial [Hordeum vulgare subsp. vulgare];gi|587651870|dbj|BAO51906.1|SnRK1 alpha subunit [Hordeum vulgare subsp. vulgare];gi|357132…
Ta#S13186861	blue	515	0.00018	gi|91694275|gb|ABE41789.1|glucose-6-phosphate isomerase [Hordeum vulgare]/gi|326518590|dbj|BAJ88324.1|predicted protein [Hordeum vulgare subsp. vulgare];gi|91694277|gb|ABE41790.1|glucose-6-phosphate isomerase [Triticum aestivum];gi|473996686|gb|EMS52088.1|Glucose-6-phosphate isomerase, cytosolic [Triticum urartu];gi|475542965|gb|EMT10058.1|Glucose-6-phosphate isomerase, cytosolic [Aegilops tausch…
Ta#S16464964	blue	793	4e-109	gi|937901908|dbj|BAS76962.1|Os02g0146400, partial [Oryza sativa Japonica Group];gi|125538067|gb|EAY84462.1|hypothetical protein OsI_05837 [Oryza sativa Indica Group];gi|113535407|dbj|BAF07790.1|Os02g0146400, partial [Oryza sativa Japonica Group]/gi|937901907|dbj|BAS76961.1|Os02g0146400, partial [Oryza sativa Japonica Group];gi|218190053|gb|EEC72480.1|hypothetical protein OsI_05843 [Oryza sativa I…
Ta#S17879339	blue	904	1.3e-62	gi|944086838|gb|KQK22190.1|hypothetical protein BRADI_1g65725 [Brachypodium distachyon];gi|399414|sp|Q03033.1|EF1A_WHEATRecName: Full=Elongation factor 1-alpha Short=EF-1-alpha/gi|170776|gb|AAA34306.1|translation elongation factor 1 alpha-subunit [Triticum aestivum]/gi|949878|emb|CAA90651.1|elongation factor 1-alpha [Hordeum vulgare subsp. vulgare]/gi|326493962|dbj|BAJ85443.1|predicted protein [H…
Ta#S32700977	blue	813	5.4e-20	gi|944235807|gb|KQL00145.1|hypothetical protein SETIT_015496mg, partial [Setaria italica];gi|944235808|gb|KQL00146.1|hypothetical protein SETIT_014986mg, partial [Setaria italica];gi|1070958299|gb|OEL27868.1|hypothetical protein BAE44_0011115, partial [Dichanthelium oligosanthes];gi|514777146|ref|XP_004968643.1|PREDICTED: uncharacterized protein LOC101784052 [Setaria italica];gi|944240668|gb|KQL0…
Ta#S26025196	blue	1104	5.5e-05	gi|944249536|gb|KQL13799.1|hypothetical protein SETIT_024718mg, partial [Setaria italica];gi|270268957|dbj|BAI50644.1|diphtheria toxin A [Targeting vector pTgKCNQ2];gi|149243190|pdb|2PKG|CChain C, Structure Of A Complex Between The A Subunit Of Protein Phosphatase 2a And The Small T Antigen Of Sv40/gi|149243191|pdb|2PKG|DChain D, Structure Of A Complex Between The A Subunit Of Protein Phosphatase…
Ta#S12982772	blue	607	6.4e-113	gi|944251000|gb|KQL15263.1|hypothetical protein SETIT_020961mg [Setaria italica];gi|1002272140|ref|XP_015640370.1|PREDICTED: protein ROS1 isoform X4 [Oryza sativa Japonica Group];gi|835943717|ref|XP_012699957.1|PREDICTED: LOW QUALITY PROTEIN: uncharacterized protein LOC101778625, partial [Setaria italica];gi|1002272138|ref|XP_015640369.1|PREDICTED: protein ROS1 isoform X3 [Oryza sativa Japonica G…
Ta#S40592541	blue	1244	0	gi|944264385|gb|KQL28625.1|hypothetical protein SETIT_017023mg [Setaria italica];gi|937902065|dbj|BAS77119.1|Os02g0161900, partial [Oryza sativa Japonica Group];gi|944266815|gb|KQL31055.1|hypothetical protein SETIT_016746mg [Setaria italica];gi|937924235|dbj|BAS99152.1|Os06g0681400, partial [Oryza sativa Japonica Group];gi|944266816|gb|KQL31056.1|hypothetical protein SETIT_016746mg [Setaria itali…
Ta#S17888160	blue	1160	4.6e-146	gi|985768685|gb|AMD40026.1|MBD6-5AS [Triticum aestivum];gi|474440426|gb|EMS68368.1|Methyl-CpG-binding domain-containing protein 11 [Triticum urartu];gi|475523982|gb|EMT06961.1|hypothetical protein F775_32078 [Aegilops tauschii];gi|985768687|gb|AMD40027.1|MBD6-5DS [Triticum aestivum];gi|985768683|gb|AMD40025.1|MBD6-5BS [Triticum aestivum];gi|326490315|dbj|BAJ84821.1|predicted protein [Hordeum vulg…
Ta#S50388968	blue	713	3.5e-18	gi|992157874|gb|EES18984.2|hypothetical protein SORBI_009G035500, partial [Sorghum bicolor];gi|1002289505|ref|XP_015649058.1|PREDICTED: uncharacterized protein LOC4345008 isoform X2 [Oryza sativa Japonica Group]/gi|38637545|dbj|BAD03797.1|unknown protein [Oryza sativa Japonica Group]/gi|113623278|dbj|BAF23223.1|Os08g0233900 [Oryza sativa Japonica Group]/gi|215704322|dbj|BAG93756.1|unnamed protein…
Ta#S13112382	blue	705	2.1e-156	gi|992272995|gb|KXG33048.1|hypothetical protein SORBI_003G247100 [Sorghum bicolor];gi|992272996|gb|KXG33049.1|hypothetical protein SORBI_003G247100 [Sorghum bicolor];gi|514779778|ref|XP_004969436.1|PREDICTED: aspartic proteinase oryzasin-1-like [Setaria italica]/gi|944241969|gb|KQL06277.1|hypothetical protein SETIT_001116mg [Setaria italica];gi|937897574|dbj|BAS73554.1|Os01g0663400, partial [Oryz…
Ta#S12873577	blue	195		No significant hit
Ta#S12906948	blue	972		No significant hit
Ta#S12926482	blue	240		No significant hit
Ta#S12926940	blue	450		No significant hit
Ta#S12947524	blue	296		No significant hit
Ta#S12957382	blue	668		No significant hit
Ta#S12959434	blue	588		No significant hit
Ta#S12986866	blue	739		No significant hit
Ta#S12992386	blue	755		No significant hit
Ta#S13130877	blue	627		No significant hit
Ta#S13177061	blue	513		No significant hit
Ta#S13186794	blue	503		No significant hit
Ta#S13188686	blue	510		No significant hit
Ta#S13189218	blue	504		No significant hit
Ta#S13189413	blue	476		No significant hit
Ta#S13199487	blue	302		No significant hit
Ta#S13203440	blue	439		No significant hit
Ta#S13220923	blue	513		No significant hit
Ta#S13222085	blue	629		No significant hit
Ta#S13225866	blue	485		No significant hit
Ta#S13243885	blue	516		No significant hit
Ta#S17884460	blue	903		No significant hit
Ta#S17972472	blue	813		No significant hit
Ta#S17980785	blue	763		No significant hit
Ta#S19221805	blue	316		No significant hit
Ta#S32506217	blue	666		No significant hit
Ta#S32536710	blue	569		No significant hit
Ta#S32549830	blue	690		No significant hit
Ta#S32565291	blue	328		No significant hit
Ta#S32565616	blue	777		No significant hit
Ta#S32566588	blue	406		No significant hit
Ta#S32601150	blue	258		No significant hit
Ta#S32611510	blue	252		No significant hit
Ta#S32671238	blue	423		No significant hit
Ta#S37763008	blue	155		No significant hit
Ta#S37825825	blue	205		No significant hit
Ta#S37829250	blue	536		No significant hit
Ta#S37887180	blue	785		No significant hit
Ta#S32669012	brown	742	3.5e-134	gi|1002232088|ref|XP_015615432.1|PREDICTED: serine/threonine-protein kinase ATM isoform X4 [Oryza sativa Japonica Group];gi|1002232085|ref|XP_015615421.1|PREDICTED: serine/threonine-protein kinase ATM isoform X3 [Oryza sativa Japonica Group];gi|1002232081|ref|XP_015615410.1|PREDICTED: serine/threonine-protein kinase ATM isoform X1 [Oryza sativa Japonica Group];gi|218187354|gb|EEC69781.1|hypotheti…
Ta#S13031549	brown	606	2.6e-63	gi|1002284113|ref|XP_015646381.1|PREDICTED: dirigent protein 21 [Oryza sativa Japonica Group]/gi|23617051|dbj|BAC20739.1|putative disease resistance response protein-related/ dirigent protein-related [Oryza sativa Japonica Group]/gi|113610246|dbj|BAF20624.1|Os07g0107500 [Oryza sativa Japonica Group]/gi|125556962|gb|EAZ02498.1|hypothetical protein OsI_24603 [Oryza sativa Indica Group]/gi|125598855…
Ta#S12879623	brown	483	8.8e-66	gi|1005938760|ref|XP_015794435.1|PREDICTED: protein PAT1 homolog 1-like [Tetranychus urticae];gi|1005970014|ref|XP_015792720.1|PREDICTED: protein PAT1 homolog 1-like [Tetranychus urticae];gi|1005970911|ref|XP_015793076.1|PREDICTED: protein PAT1 homolog 1-like [Tetranychus urticae];gi|675372139|gb|KFM65041.1|Protein PAT1-like protein, partial [Stegodyphus mimosarum];gi|1009534323|ref|XP_015904142.…
Ta#S15880295	brown	711	4.3e-62	gi|1050190670|gb|ANY98958.1|MYB transcription factor 77 [Triticum aestivum];gi|475538640|gb|EMT09276.1|Transcription factor MYB39 [Aegilops tauschii];gi|474419745|gb|EMS67465.1|Transcription factor MYB39 [Triticum urartu];gi|357147876|ref|XP_003574525.1|PREDICTED: myb-related protein Myb4-like [Brachypodium distachyon]/gi|944062806|gb|KQJ98396.1|hypothetical protein BRADI_3g36660 [Brachypodium di…
Ta#S12917844	brown	452	4.5e-91	gi|1070541048|ref|XP_018391913.1|S-adenosyl-L-methionine-dependent methyltransferase [Alternaria alternata]/gi|1027166125|gb|OAG26492.1|S-adenosyl-L-methionine-dependent methyltransferase [Alternaria alternata];gi|909988704|gb|KNG46248.1|ubiquinone biosynthesis methyltransferase [Stemphylium lycopersici];gi|330936898|ref|XP_003305523.1|hypothetical protein PTT_18388 [Pyrenophora teres f. teres 0-…
Ta#S16235360	brown	326	9.7e-23	gi|1070934805|gb|OEL21360.1|Geranylgeranyl pyrophosphate synthase, chloroplastic [Dichanthelium oligosanthes];gi|125569734|gb|EAZ11249.1|hypothetical protein OsJ_01102 [Oryza sativa Japonica Group];gi|1002231816|ref|XP_015614164.1|PREDICTED: geranylgeranyl pyrophosphate synthase 7, chloroplastic [Oryza sativa Japonica Group]/gi|5042458|gb|AAD38295.1|AC007789_21putative geranylgeranyl pyrophosphat…
Ta#S22370284	brown	832	1.8e-60	gi|1070950577|gb|OEL25686.1|hypothetical protein BAE44_0013296 [Dichanthelium oligosanthes];gi|573960672|ref|XP_006662518.1|PREDICTED: uncharacterized protein LOC102717834 [Oryza brachyantha];gi|242039077|ref|XP_002466933.1|hypothetical protein SORBIDRAFT_01g016940 [Sorghum bicolor]/gi|241920787|gb|EER93931.1|hypothetical protein SORBI_001G192400 [Sorghum bicolor];gi|944223932|gb|KQK88336.1|hypot…
Ta#S32692548	brown	847	8.1e-37	gi|1070998131|gb|OEL38340.1|Solanesyl-diphosphate synthase 1, mitochondrial [Dichanthelium oligosanthes];gi|1002865343|ref|XP_006659203.2|PREDICTED: solanesyl-diphosphate synthase 1, mitochondrial-like isoform X2 [Oryza brachyantha];gi|1002289103|ref|XP_015648846.1|PREDICTED: solanesyl-diphosphate synthase 1, mitochondrial-like isoform X3 [Oryza sativa Japonica Group]/gi|1002289105|ref|XP_0156488…
Ta#S35138726	brown	1538	0	gi|115349940|gb|ABI95418.1|fasciclin-like protein FLA28 [Triticum aestivum];gi|474391116|gb|EMS65354.1|hypothetical protein TRIUR3_14037 [Triticum urartu];gi|475613364|gb|EMT28749.1|hypothetical protein F775_29839 [Aegilops tauschii];gi|326517374|dbj|BAK00054.1|predicted protein [Hordeum vulgare subsp. vulgare];gi|1002296799|ref|XP_015611848.1|PREDICTED: fasciclin-like arabinogalactan protein 2 […
Ta#S35718012	brown	660	7.6e-104	gi|117653917|gb|ABK55374.1|CBFIVa-2.3, partial [Triticum aestivum];gi|332079214|gb|AEE00119.1|CBFIVa-2.3 [Triticum aestivum]/gi|475572340|gb|EMT16477.1|Dehydration-responsive element-binding protein 1B [Aegilops tauschii];gi|60593389|gb|AAX28961.1|TaCBF2 [Triticum aestivum]/gi|815729567|gb|AKE47413.1|CBF2 [Triticum aestivum];gi|117653913|gb|ABK55372.1|CBFIVa-A2 [Triticum aestivum]/gi|332079210|gb…
Ta#S32520435	brown	735	1.4e-09	gi|125541741|gb|EAY88136.1|hypothetical protein OsI_09571 [Oryza sativa Indica Group];gi|326489031|dbj|BAK01499.1|predicted protein [Hordeum vulgare subsp. vulgare];gi|1002240650|ref|XP_015624618.1|PREDICTED: homoserine kinase [Oryza sativa Japonica Group]/gi|48716400|dbj|BAD23009.1|putative homoserine kinase [Oryza sativa Japonica Group]/gi|113538154|dbj|BAF10537.1|Os02g0831800 [Oryza sativa Jap…
Ta#S12922908	brown	1580	0	gi|1304266|dbj|BAA10928.1|HALF-1 [Triticum aestivum];gi|326524472|dbj|BAK00619.1|predicted protein [Hordeum vulgare subsp. vulgare];gi|357111176|ref|XP_003557390.1|PREDICTED: DNA-binding protein EMBP-1-like isoform X1 [Brachypodium distachyon]/gi|944085031|gb|KQK20383.1|hypothetical protein BRADI_1g54180 [Brachypodium distachyon];gi|721619460|ref|XP_010228232.1|PREDICTED: DNA-binding protein EMBP…
Ta#S12923157	brown	1353	0	gi|1323748|gb|AAC49287.1|thiol protease [Triticum aestivum];gi|475608641|gb|EMT27105.1|Ananain [Aegilops tauschii];gi|955708095|ref|XP_004951431.3|PREDICTED: ervatamin-B-like [Setaria italica];gi|944263792|gb|KQL28032.1|hypothetical protein SETIT_017379mg [Setaria italica];gi|30039176|gb|AAP12731.1|putative thiol protease, partial [Triticum aestivum];gi|944231373|gb|KQK95759.1|hypothetical protei…
Ta#S38794810	brown	235	2e-46	gi|148806828|dbj|BAF64274.1|Lr21 resistance protein, partial [Triticum aestivum];gi|300714536|gb|ADK32523.1|wheat leaf rust resistance Lr21, partial [Triticum aestivum]/gi|300714541|gb|ADK32524.1|wheat leaf rust resistance Lr21, partial [Triticum aestivum]/gi|300714547|gb|ADK32525.1|wheat leaf rust resistance Lr21, partial [Triticum aestivum];gi|32141365|gb|AAP74647.1|Lr21 [Aegilops tauschii]/gi|…
Ta#S17973556	brown	846	9.1e-68	gi|161332329|gb|ABX60824.1|caffeoyl-CoA O-methyltransferase, partial [Triticum monococcum];gi|326494234|dbj|BAJ90386.1|predicted protein [Hordeum vulgare subsp. vulgare];gi|357148300|ref|XP_003574709.1|PREDICTED: tricin synthase 1-like [Brachypodium distachyon]/gi|944063245|gb|KQJ98835.1|hypothetical protein BRADI_3g39420 [Brachypodium distachyon];gi|565410650|dbj|BAO20882.1|caffeoyl CoA O-methyl…
Ta#S13106540	brown	612	5.2e-37	gi|162319702|gb|ABX84377.1|amylase inhibitor-like protein [Triticum aestivum]/gi|641739931|gb|AIA66997.1|defensin [Triticum aestivum];gi|162319704|gb|ABX84378.1|amylase inhibitor-like protein [Triticum aestivum]/gi|641739929|gb|AIA66996.1|defensin [Triticum aestivum];gi|258619906|gb|ACV84382.1|defensin precursor [Triticum turgidum subsp. durum];gi|474433093|gb|EMS68062.1|Defensin Tm-AMP-D1.2 [Tri…
Ta#S18009389	brown	1167	3.5e-61	gi|165974316|dbj|BAF99134.1|basic region/leucine zipper protein [Triticum aestivum];gi|165974318|dbj|BAF99135.1|basic region/leucine zipper protein [Triticum aestivum];gi|165974320|dbj|BAF99136.1|basic region/leucine zipper protein [Triticum aestivum];gi|40019253|emb|CAE92374.1|ocs-element binding factor 1 [Secale cereale];gi|475558728|gb|EMT13153.1|Ocs element-binding factor 1 [Aegilops tauschii…
Ta#S17989432	brown	1119	0	gi|171906268|gb|ACB56931.1|NBS1 [Aegilops tauschii]/gi|171906270|gb|ACB56932.1|NBS1 [Aegilops tauschii];gi|475554124|gb|EMT12167.1|hypothetical protein F775_14084 [Aegilops tauschii];gi|171906276|gb|ACB56935.1|NBS1 [Triticum turgidum]/gi|171906278|gb|ACB56936.1|NBS1 [Triticum turgidum];gi|171906272|gb|ACB56933.1|NBS1 [Triticum turgidum]/gi|171906274|gb|ACB56934.1|NBS1 [Triticum turgidum];gi|17190…
Ta#S17984278	brown	1057	1.3e-113	gi|17887465|gb|AAL40895.1|phosphoethanolamine methyltransferase [Triticum aestivum];gi|475596031|gb|EMT23241.1|Phosphoethanolamine N-methyltransferase 1 [Aegilops tauschii];gi|514825944|gb|AGO59019.1|heat responsive transcription factor protein, partial [Triticum aestivum];gi|983657333|gb|AMB37306.1|phosphoethanolamine N-methyltransferase [Leymus mollis];gi|475596030|gb|EMT23240.1|Phosphoethanola…
Ta#S13149932	brown	582	5.9e-25	gi|212722914|ref|NP_001132229.1|uncharacterized protein LOC100193664 [Zea mays]/gi|194693826|gb|ACF80997.1|unknown [Zea mays];gi|195646726|gb|ACG42831.1|hypothetical protein [Zea mays];gi|1070968628|gb|OEL31019.1|hypothetical protein BAE44_0007956 [Dichanthelium oligosanthes];gi|413932402|gb|AFW66953.1|hypothetical protein ZEAMMB73_729505 [Zea mays];gi|514812437|ref|XP_004981013.1|PREDICTED: unch…
Ta#S17973086	brown	878	6.5e-12	gi|22038178|gb|AAG40562.1|glutathione-S-transferase 2 [Aegilops tauschii]/gi|475521899|gb|EMT06692.1|hypothetical protein F775_30352 [Aegilops tauschii];gi|242069401|ref|XP_002449977.1|hypothetical protein SORBIDRAFT_05g026490 [Sorghum bicolor]/gi|241935820|gb|EES08965.1|hypothetical protein SORBI_005G212700 [Sorghum bicolor];gi|924658956|gb|ALC74356.1|glutathione S-transferase, partial [Oryza sa…
Ta#S50371659	brown	300	9.8e-69	gi|221047930|gb|ACL98079.1|PMK, partial [Tilletia indica];gi|1023187328|ref|XP_016289942.1|Protein kinase [Kalmanozyma brasiliensis GHG001]/gi|557995407|gb|EST04953.1|Protein kinase [Kalmanozyma brasiliensis GHG001];gi|630969736|ref|XP_007881276.1|hypothetical protein PFL1_05549 [Anthracocystis flocculosa PF-1]/gi|521583106|gb|EPQ26914.1|hypothetical protein PFL1_05549 [Anthracocystis flocculosa …
Ta#S13148864	brown	623	3.6e-70	gi|226501030|ref|NP_001140856.1|germin-like protein 2 precursor [Zea mays]/gi|194701474|gb|ACF84821.1|unknown [Zea mays]/gi|414872223|tpg|DAA50780.1|TPA: germin-like protein 2 [Zea mays];gi|242033315|ref|XP_002464052.1|hypothetical protein SORBIDRAFT_01g011370 [Sorghum bicolor]/gi|241917906|gb|EER91050.1|hypothetical protein SORBI_001G129700 [Sorghum bicolor];gi|944223212|gb|KQK87616.1|hypothetic…
Ta#S13112294	brown	676	1.3e-134	gi|242043134|ref|XP_002459438.1|hypothetical protein SORBIDRAFT_02g004660 [Sorghum bicolor]/gi|241922815|gb|EER95959.1|hypothetical protein SORBI_002G055700 [Sorghum bicolor];gi|226529000|ref|NP_001146870.1|xylanase inhibitor protein 1 precursor [Zea mays]/gi|195604472|gb|ACG24066.1|xylanase inhibitor protein 1 precursor [Zea mays];gi|414883770|tpg|DAA59784.1|TPA: xylanase inhibitor protein 1 [Ze…
Ta#S13150216	brown	635	1.3e-06	gi|242051423|ref|XP_002454857.1|hypothetical protein SORBIDRAFT_03g000200 [Sorghum bicolor]/gi|241926832|gb|EER99976.1|hypothetical protein SORBI_003G000100 [Sorghum bicolor];gi|670430030|ref|XP_008655814.1|PREDICTED: uncharacterized protein LOC103635026 [Zea mays]/gi|413947877|gb|AFW80526.1|hypothetical protein ZEAMMB73_907435 [Zea mays]
Ta#S13110568	brown	726	2e-90	gi|242052137|ref|XP_002455214.1|hypothetical protein SORBIDRAFT_03g006350 [Sorghum bicolor]/gi|241927189|gb|EES00334.1|hypothetical protein SORBI_003G075200 [Sorghum bicolor];gi|1070926321|gb|OEL19189.1|Uncharacterized protein BAE44_0019794 [Dichanthelium oligosanthes];gi|514775211|ref|XP_004968174.1|PREDICTED: uncharacterized protein At2g39795, mitochondrial-like [Setaria italica]/gi|944240044|g…
Ta#S13112592	brown	665	1.1e-61	gi|242052829|ref|XP_002455560.1|hypothetical protein SORBIDRAFT_03g013160 [Sorghum bicolor];gi|992272296|gb|KXG32417.1|hypothetical protein SORBI_003G151500 [Sorghum bicolor];gi|194695928|gb|ACF82048.1|unknown [Zea mays];gi|514777178|ref|XP_004968658.1|PREDICTED: CRS2-associated factor 2, chloroplastic [Setaria italica]/gi|944240693|gb|KQL05001.1|hypothetical protein SETIT_000685mg [Setaria itali…
Ta#S13112231	brown	350	1.6e-21	gi|242063358|ref|XP_002452968.1|hypothetical protein SORBIDRAFT_04g035710 [Sorghum bicolor]/gi|241932799|gb|EES05944.1|hypothetical protein SORBI_004G327800 [Sorghum bicolor];gi|514719269|ref|XP_004954195.1|PREDICTED: probable steroid-binding protein 3 [Setaria italica]/gi|944267644|gb|KQL31884.1|hypothetical protein SETIT_018795mg [Setaria italica];gi|195627742|gb|ACG35701.1|membrane steroid-bin…
Ta#S26028012	brown	1154	4.7e-106	gi|242064884|ref|XP_002453731.1|hypothetical protein SORBIDRAFT_04g011560 [Sorghum bicolor]/gi|241933562|gb|EES06707.1|hypothetical protein SORBI_004G130900 [Sorghum bicolor];gi|514711421|ref|XP_004952277.1|PREDICTED: E3 ubiquitin-protein ligase SINAT5 [Setaria italica]/gi|944265024|gb|KQL29264.1|hypothetical protein SETIT_017683mg [Setaria italica]/gi|944265025|gb|KQL29265.1|hypothetical protein…
Ta#S13110101	brown	341	3.1e-39	gi|242072768|ref|XP_002446320.1|hypothetical protein SORBIDRAFT_06g014260 [Sorghum bicolor]/gi|241937503|gb|EES10648.1|hypothetical protein SORBI_006G054300 [Sorghum bicolor];gi|218194760|gb|EEC77187.1|hypothetical protein OsI_15682 [Oryza sativa Indica Group];gi|937914053|dbj|BAS88972.1|Os04g0391900, partial [Oryza sativa Japonica Group];gi|413918152|gb|AFW58084.1|hypothetical protein ZEAMMB73_8…
Ta#S15902735	brown	770	7.2e-101	gi|242074466|ref|XP_002447169.1|hypothetical protein SORBIDRAFT_06g029710 [Sorghum bicolor]/gi|241938352|gb|EES11497.1|hypothetical protein SORBI_006G228700 [Sorghum bicolor];gi|1070963735|gb|OEL29437.1|Receptor-like protein kinase FERONIA [Dichanthelium oligosanthes];gi|514751954|ref|XP_004962463.1|PREDICTED: receptor-like protein kinase FERONIA [Setaria italica]/gi|944251785|gb|KQL16048.1|hypot…
Ta#S13110799	brown	712	2.5e-61	gi|242086012|ref|XP_002443431.1|hypothetical protein SORBIDRAFT_08g019400 [Sorghum bicolor]/gi|241944124|gb|EES17269.1|hypothetical protein SORBI_008G143700 [Sorghum bicolor];gi|1070988384|gb|OEL36242.1|Metal transporter Nramp6 [Dichanthelium oligosanthes];gi|293331873|ref|NP_001169217.1|uncharacterized protein LOC100383075 [Zea mays]/gi|223975605|gb|ACN31990.1|unknown [Zea mays];gi|414868683|tpg…
Ta#S15903448	brown	734	5e-75	gi|242086545|ref|XP_002439105.1|hypothetical protein SORBIDRAFT_09g000570 [Sorghum bicolor]/gi|241944390|gb|EES17535.1|hypothetical protein SORBI_009G004200 [Sorghum bicolor];gi|212275235|ref|NP_001130673.1|uncharacterized protein LOC100191776 [Zea mays]/gi|194689798|gb|ACF78983.1|unknown [Zea mays]/gi|219888301|gb|ACL54525.1|unknown [Zea mays]/gi|413942414|gb|AFW75063.1|hypothetical protein ZEAM…
Ta#S26021454	brown	1166	2.6e-38	gi|256862092|gb|ACV32606.1|putative elongation factor 1 alpha, partial [Juniperus phoenicea]/gi|256862094|gb|ACV32607.1|putative elongation factor 1 alpha, partial [Juniperus oxycedrus var. badia];gi|1050552791|ref|XP_017620972.1|PREDICTED: elongation factor 1-alpha-like, partial [Gossypium arboreum];gi|1036253674|gb|ANJ77648.1|elongation factor, partial [Solanum rostratum];gi|590268621|gb|AHL285…
Ta#S13221590	brown	636	1.8e-13	gi|326487153|dbj|BAJ89561.1|predicted protein [Hordeum vulgare subsp. vulgare]
Ta#S17984764	brown	1104	4.7e-167	gi|326489521|dbj|BAK01741.1|predicted protein [Hordeum vulgare subsp. vulgare];gi|474123712|gb|EMS56138.1|hypothetical protein TRIUR3_18154 [Triticum urartu];gi|944056345|gb|KQJ91983.1|hypothetical protein BRADI_4g40960 [Brachypodium distachyon];gi|357160621|ref|XP_003578822.1|PREDICTED: histone deacetylase 14 [Brachypodium distachyon]/gi|944056343|gb|KQJ91981.1|hypothetical protein BRADI_4g40960…
Ta#S22381389	brown	849	5.6e-19	gi|326490037|dbj|BAJ94092.1|predicted protein [Hordeum vulgare subsp. vulgare];gi|670388363|ref|XP_008674671.1|PREDICTED: uncharacterized protein LOC103650854 [Zea mays]/gi|414879037|tpg|DAA56168.1|TPA: hypothetical protein ZEAMMB73_392643 [Zea mays];gi|1070931512|gb|OEL20493.1|hypothetical protein BAE44_0018486 [Dichanthelium oligosanthes];gi|125528834|gb|EAY76948.1|hypothetical protein OsI_0490…
Ta#S50385240	brown	708	1.7e-27	gi|326491415|dbj|BAJ94185.1|predicted protein [Hordeum vulgare subsp. vulgare];gi|357114190|ref|XP_003558883.1|PREDICTED: uncharacterized protein LOC100823816 [Brachypodium distachyon]/gi|944088445|gb|KQK23797.1|hypothetical protein BRADI_1g76200 [Brachypodium distachyon];gi|1070956003|gb|OEL27188.1|hypothetical protein BAE44_0011789 [Dichanthelium oligosanthes];gi|1002251880|ref|XP_015630177.1|P…
Ta#S17890191	brown	1018	1.5e-99	gi|326493768|dbj|BAJ85346.1|predicted protein [Hordeum vulgare subsp. vulgare]/gi|326516120|dbj|BAJ88083.1|predicted protein [Hordeum vulgare subsp. vulgare];gi|721659716|ref|XP_010234855.1|PREDICTED: protein YLS9-like [Brachypodium distachyon]/gi|944061650|gb|KQJ97240.1|hypothetical protein BRADI_3g29620 [Brachypodium distachyon];gi|125532449|gb|EAY79014.1|hypothetical protein OsI_34123 [Oryza s…
Ta#S32552112	brown	792	9.2e-73	gi|326493840|dbj|BAJ85382.1|predicted protein, partial [Hordeum vulgare subsp. vulgare];gi|944059793|gb|KQJ95383.1|hypothetical protein BRADI_3g16890, partial [Brachypodium distachyon];gi|960480178|ref|XP_010234407.2|PREDICTED: oxysterol-binding protein-related protein 2A-like [Brachypodium distachyon];gi|413921281|gb|AFW61213.1|putative oxysterol binding domain family protein [Zea mays];gi|99216…
Ta#S18008403	brown	1008	2.1e-90	gi|326494510|dbj|BAJ90524.1|predicted protein [Hordeum vulgare subsp. vulgare]/gi|326499800|dbj|BAJ90735.1|predicted protein [Hordeum vulgare subsp. vulgare]/gi|326509507|dbj|BAJ91670.1|predicted protein [Hordeum vulgare subsp. vulgare]/gi|326526529|dbj|BAJ97281.1|predicted protein [Hordeum vulgare subsp. vulgare];gi|357166724|ref|XP_003580819.1|PREDICTED: uncharacterized protein LOC100822708 [Br…
Ta#S17894933	brown	1186	8.9e-89	gi|326495300|dbj|BAJ85746.1|predicted protein [Hordeum vulgare subsp. vulgare];gi|326525451|dbj|BAJ88772.1|predicted protein [Hordeum vulgare subsp. vulgare];gi|357112310|ref|XP_003557952.1|PREDICTED: 60S ribosomal protein L19-3 isoform X2 [Brachypodium distachyon]/gi|944086422|gb|KQK21774.1|hypothetical protein BRADI_1g63010 [Brachypodium distachyon];gi|357121497|ref|XP_003562456.1|PREDICTED: 60…
Ta#S19189469	brown	1172	8.6e-79	gi|326497689|dbj|BAK05934.1|predicted protein, partial [Hordeum vulgare subsp. vulgare];gi|326527047|dbj|BAK04465.1|predicted protein [Hordeum vulgare subsp. vulgare];gi|326513374|dbj|BAK06927.1|predicted protein [Hordeum vulgare subsp. vulgare];gi|326487578|dbj|BAK05461.1|predicted protein [Hordeum vulgare subsp. vulgare];gi|475322919|gb|EMT00245.1|hypothetical protein F775_18237 [Aegilops tausc…
Ta#S17890550	brown	1037	6.9e-102	gi|326499017|dbj|BAK05999.1|predicted protein [Hordeum vulgare subsp. vulgare]/gi|326503272|dbj|BAJ99261.1|predicted protein [Hordeum vulgare subsp. vulgare];gi|475602097|gb|EMT25034.1|Putative mediator of RNA polymerase II transcription subunit 6 [Aegilops tauschii];gi|357124816|ref|XP_003564093.1|PREDICTED: mediator of RNA polymerase II transcription subunit 6 [Brachypodium distachyon]/gi|94408…
Ta#S13057285	brown	702	1.3e-75	gi|326500008|dbj|BAJ90839.1|predicted protein [Hordeum vulgare subsp. vulgare]/gi|326516804|dbj|BAJ96394.1|predicted protein [Hordeum vulgare subsp. vulgare];gi|326506882|dbj|BAJ91482.1|predicted protein, partial [Hordeum vulgare subsp. vulgare];gi|1002857777|ref|XP_015693376.1|PREDICTED: uncharacterized protein LOC102704983 [Oryza brachyantha];gi|1002272512|ref|XP_015640556.1|PREDICTED: uncharac…
Ta#S17986753	brown	1131	3e-118	gi|326500422|dbj|BAK06300.1|predicted protein [Hordeum vulgare subsp. vulgare];gi|1070948544|gb|OEL25107.1|Plastid division protein PDV2 [Dichanthelium oligosanthes];gi|514724038|ref|XP_004955392.1|PREDICTED: plastid division protein PDV2 [Setaria italica]/gi|944258070|gb|KQL22327.1|hypothetical protein SETIT_030685mg [Setaria italica];gi|357111596|ref|XP_003557598.1|PREDICTED: plastid division p…
Ta#S16235036	brown	819	3.2e-132	gi|326501794|dbj|BAK06389.1|predicted protein [Hordeum vulgare subsp. vulgare];gi|475590403|gb|EMT21463.1|Homocysteine S-methyltransferase 4 [Aegilops tauschii];gi|474221854|gb|EMS59296.1|Homocysteine S-methyltransferase 4 [Triticum urartu];gi|357131066|ref|XP_003567164.1|PREDICTED: homocysteine S-methyltransferase 4-like [Brachypodium distachyon]/gi|944074506|gb|KQK09990.1|hypothetical protein B…
Ta#S17988920	brown	1037	4.1e-84	gi|326502222|dbj|BAJ95174.1|predicted protein [Hordeum vulgare subsp. vulgare];gi|475536120|gb|EMT08863.1|hypothetical protein F775_29560 [Aegilops tauschii];gi|473940326|gb|EMS50331.1|hypothetical protein TRIUR3_15978 [Triticum urartu];gi|1070891420|gb|OEL14211.1|Stress-related protein [Dichanthelium oligosanthes];gi|113612137|dbj|BAF22515.1|Os07g0671800, partial [Oryza sativa Japonica Group];gi…
Ta#S37779203	brown	845	4.2e-122	gi|326503156|dbj|BAJ99203.1|predicted protein [Hordeum vulgare subsp. vulgare];gi|669031105|emb|CDM85877.1|unnamed protein product [Triticum aestivum];gi|7798569|dbj|BAA95630.1|aspartate kinase, partial [Oryza sativa];gi|475541402|gb|EMT09778.1|Aspartokinase 1, chloroplastic [Aegilops tauschii];gi|357126624|ref|XP_003564987.1|PREDICTED: aspartokinase 2, chloroplastic-like [Brachypodium distachyon…
Ta#S12990368	brown	621	2.4e-78	gi|326505846|dbj|BAJ91162.1|predicted protein [Hordeum vulgare subsp. vulgare]/gi|326532660|dbj|BAJ89175.1|predicted protein [Hordeum vulgare subsp. vulgare];gi|475571601|gb|EMT16292.1|hypothetical protein F775_12047 [Aegilops tauschii];gi|326496174|dbj|BAJ90708.1|predicted protein, partial [Hordeum vulgare subsp. vulgare];gi|1070930357|gb|OEL20219.1|FT-interacting protein 1 [Dichanthelium oligos…
Ta#S13012619	brown	592	1.4e-103	gi|326506074|dbj|BAJ91276.1|predicted protein [Hordeum vulgare subsp. vulgare]/gi|326507914|dbj|BAJ86700.1|predicted protein [Hordeum vulgare subsp. vulgare];gi|944082527|gb|KQK17879.1|hypothetical protein BRADI_1g37330 [Brachypodium distachyon];gi|357124031|ref|XP_003563710.1|PREDICTED: protein NRT1/ PTR FAMILY 4.6 isoform X2 [Brachypodium distachyon]/gi|944082526|gb|KQK17878.1|hypothetical prot…
Ta#S16465461	brown	659	3.7e-60	gi|326506938|dbj|BAJ91510.1|predicted protein [Hordeum vulgare subsp. vulgare];gi|475469774|gb|EMT02329.1|hypothetical protein F775_18026 [Aegilops tauschii];gi|357150191|ref|XP_003575373.1|PREDICTED: uncharacterized protein LOC100832360 [Brachypodium distachyon];gi|514714946|ref|XP_004953123.1|PREDICTED: uncharacterized protein LOC101767761 [Setaria italica];gi|226504618|ref|NP_001148048.1|prote…
Ta#S17986262	brown	1182	2.6e-145	gi|326508636|dbj|BAJ95840.1|predicted protein, partial [Hordeum vulgare subsp. vulgare];gi|475520232|gb|EMT06456.1|Bifunctional protein thiED [Aegilops tauschii];gi|357155011|ref|XP_003576978.1|PREDICTED: probable thiamine biosynthetic bifunctional enzyme, chloroplastic [Brachypodium distachyon]/gi|944056297|gb|KQJ91935.1|hypothetical protein BRADI_4g40670 [Brachypodium distachyon];gi|83423372|em…
Ta#S37929555	brown	860	1.6e-89	gi|326509589|dbj|BAJ87010.1|predicted protein [Hordeum vulgare subsp. vulgare]/gi|326523257|dbj|BAJ88669.1|predicted protein [Hordeum vulgare subsp. vulgare];gi|357122321|ref|XP_003562864.1|PREDICTED: COMPASS-like H3K4 histone methylase component WDR5B [Brachypodium distachyon]/gi|944080272|gb|KQK15624.1|hypothetical protein BRADI_1g24030 [Brachypodium distachyon];gi|475549673|gb|EMT11297.1|hypot…
Ta#S13207835	brown	369	1.1e-43	gi|326510673|dbj|BAJ87553.1|predicted protein [Hordeum vulgare subsp. vulgare];gi|357115522|ref|XP_003559537.1|PREDICTED: uncharacterized protein LOC100840163 [Brachypodium distachyon]/gi|944078301|gb|KQK13653.1|hypothetical protein BRADI_1g11610 [Brachypodium distachyon];gi|242038429|ref|XP_002466609.1|hypothetical protein SORBIDRAFT_01g010980 [Sorghum bicolor];gi|992279583|gb|KXG37773.1|hypothe…
Ta#S13161323	brown	626	4.1e-13	gi|326511559|dbj|BAJ91924.1|predicted protein [Hordeum vulgare subsp. vulgare];gi|976902861|gb|KVH90794.1|Chaperonin-like RbcX [Cynara cardunculus var. scolymus];gi|242037697|ref|XP_002466243.1|hypothetical protein SORBIDRAFT_01g004240 [Sorghum bicolor]/gi|241920097|gb|EER93241.1|hypothetical protein SORBI_001G046000 [Sorghum bicolor];gi|586675194|ref|XP_006838302.1|PREDICTED: uncharacterized pro…
Ta#S32618584	brown	439	6.2e-56	gi|326516650|dbj|BAJ92480.1|predicted protein [Hordeum vulgare subsp. vulgare];gi|226530052|ref|NP_001152337.1|CAAX amino terminal protease family protein [Zea mays]/gi|195655279|gb|ACG47107.1|CAAX amino terminal protease family protein [Zea mays];gi|414884488|tpg|DAA60502.1|TPA: CAAX amino terminal protease family protein [Zea mays];gi|944081051|gb|KQK16403.1|hypothetical protein BRADI_1g28580 […
Ta#S17879472	brown	928	2.1e-95	gi|326521688|dbj|BAK00420.1|predicted protein [Hordeum vulgare subsp. vulgare];gi|475566225|gb|EMT14987.1|Urease accessory protein ureH [Aegilops tauschii];gi|474219649|gb|EMS59215.1|Urease accessory protein ureH [Triticum urartu];gi|357113980|ref|XP_003558779.1|PREDICTED: uncharacterized protein LOC100843501 [Brachypodium distachyon]/gi|944088220|gb|KQK23572.1|hypothetical protein BRADI_1g74680 …
Ta#S26022726	brown	1154	1.9e-109	gi|326521700|dbj|BAK00426.1|predicted protein [Hordeum vulgare subsp. vulgare];gi|475616521|gb|EMT29788.1|hypothetical protein F775_04794 [Aegilops tauschii];gi|475616004|gb|EMT29620.1|hypothetical protein F775_12395 [Aegilops tauschii];gi|960477407|ref|XP_014756274.1|PREDICTED: katanin p80 WD40 repeat-containing subunit B1 homolog isoform X7 [Brachypodium distachyon];gi|944061691|gb|KQJ97281.1|h…
Ta#S22367180	brown	823	1.5e-97	gi|326522022|dbj|BAK04139.1|predicted protein [Hordeum vulgare subsp. vulgare];gi|357132544|ref|XP_003567889.1|PREDICTED: urease accessory protein G [Brachypodium distachyon]/gi|944069371|gb|KQK04855.1|hypothetical protein BRADI_2g16410 [Brachypodium distachyon];gi|219886115|gb|ACL53432.1|unknown [Zea mays];gi|413948497|gb|AFW81146.1|hypothetical protein ZEAMMB73_136429 [Zea mays];gi|670427583|re…
Ta#S12931413	brown	699	7.8e-23	gi|326522174|dbj|BAK04215.1|predicted protein [Hordeum vulgare subsp. vulgare];gi|474427369|gb|EMS67778.1|hypothetical protein TRIUR3_33589 [Triticum urartu];gi|475469850|gb|EMT02332.1|hypothetical protein F775_09541 [Aegilops tauschii];gi|473848088|gb|EMS47429.1|hypothetical protein TRIUR3_23874 [Triticum urartu];gi|475611883|gb|EMT28244.1|hypothetical protein F775_14830 [Aegilops tauschii];gi|3…
Ta#S13019927	brown	716	2e-83	gi|326525429|dbj|BAJ88761.1|predicted protein [Hordeum vulgare subsp. vulgare];gi|1002288814|ref|XP_015648702.1|PREDICTED: triphosphate tunel metalloenzyme 3 [Oryza sativa Japonica Group]/gi|34015372|gb|AAQ56560.1|putative adenylate cyclase [Oryza sativa Japonica Group]/gi|35215240|dbj|BAC92590.1|unknown protein [Oryza sativa Japonica Group]/gi|113623454|dbj|BAF23399.1|Os08g0299200 [Oryza sativa …
Ta#S22388540	brown	863	1.2e-42	gi|326527953|dbj|BAJ89028.1|predicted protein [Hordeum vulgare subsp. vulgare];gi|514715539|ref|XP_004953271.1|PREDICTED: auxin-responsive protein SAUR36-like [Setaria italica]/gi|944266461|gb|KQL30701.1|hypothetical protein SETIT_018381mg [Setaria italica];gi|357136765|ref|XP_003569974.1|PREDICTED: auxin-responsive protein SAUR36-like [Brachypodium distachyon]/gi|944064937|gb|KQK00528.1|hypothet…
Ta#S24513076	brown	948	7.6e-86	gi|326530280|dbj|BAJ97566.1|predicted protein [Hordeum vulgare subsp. vulgare];gi|326508764|dbj|BAJ95904.1|predicted protein [Hordeum vulgare subsp. vulgare]/gi|326514346|dbj|BAJ96160.1|predicted protein [Hordeum vulgare subsp. vulgare];gi|308080772|ref|NP_001182828.1|uncharacterized protein LOC100501068 [Zea mays]/gi|238007462|gb|ACR34766.1|unknown [Zea mays]/gi|413917272|gb|AFW57204.1|hypotheti…
Ta#S13267982	brown	624	8.6e-72	gi|326531154|dbj|BAK04928.1|predicted protein [Hordeum vulgare subsp. vulgare];gi|475577554|gb|EMT17839.1|Putative xyloglucan endotransglucosylase/hydrolase protein 28 [Aegilops tauschii];gi|357153597|ref|XP_003576504.1|PREDICTED: probable xyloglucan endotransglucosylase/hydrolase protein 28 [Brachypodium distachyon]/gi|944054501|gb|KQJ90139.1|hypothetical protein BRADI_4g29707 [Brachypodium dist…
Ta#S22387509	brown	907	9e-55	gi|326532090|dbj|BAK01421.1|predicted protein [Hordeum vulgare subsp. vulgare];gi|944072447|gb|KQK07931.1|hypothetical protein BRADI_2g38470 [Brachypodium distachyon];gi|357134930|ref|XP_003569067.1|PREDICTED: uncharacterized protein LOC100840620 [Brachypodium distachyon]/gi|721641167|ref|XP_010231821.1|PREDICTED: uncharacterized protein LOC100840620 [Brachypodium distachyon]/gi|721641170|ref|XP_…
Ta#S22389339	brown	958	2e-23	gi|326533268|dbj|BAJ93606.1|predicted protein [Hordeum vulgare subsp. vulgare];gi|474400452|gb|EMS66014.1|Molybdopterin biosynthesis protein CNX2 [Triticum urartu];gi|475594239|gb|EMT22637.1|Molybdopterin biosynthesis protein CNX2 [Aegilops tauschii];gi|125579468|gb|EAZ20614.1|hypothetical protein OsJ_36224 [Oryza sativa Japonica Group];gi|108862722|gb|ABA98688.2|Molybdenum cofactor biosynthesis …
Ta#S12990668	brown	601	2.1e-48	gi|326533568|dbj|BAK05315.1|predicted protein [Hordeum vulgare subsp. vulgare];gi|357115228|ref|XP_003559393.1|PREDICTED: uncharacterized protein LOC100840568 [Brachypodium distachyon]/gi|944077671|gb|KQK13023.1|hypothetical protein BRADI_1g07511 [Brachypodium distachyon];gi|474126293|gb|EMS56246.1|putative transcription factor KAN4 [Triticum urartu];gi|31415919|gb|AAP50940.1|hypothetical protein…
Ta#S13150921	brown	477	2.9e-21	gi|33113964|gb|AAP94586.1|putative retrotransposon RIRE1 poly protein [Zea mays];gi|16924041|gb|AAL31653.1|AC079179_8Putative polyprotein from transposon TNT [Oryza sativa]/gi|31429907|gb|AAP51896.1|retrotransposon protein, putative, Ty1-copia subclass [Oryza sativa Japonica Group];gi|50080289|gb|AAT69624.1|putative polyprotein [Oryza sativa Japonica Group];gi|38344706|emb|CAE05248.2|OSJNBb0115I0…
Ta#S18011225	brown	1103	5.4e-90	gi|334546461|gb|AEG79594.1|chloroplast phytoene synthase 1 [Hordeum chilense];gi|334546455|gb|AEG79592.1|chloroplast phytoene synthase 1 [Hordeum chilense]/gi|334546459|gb|AEG79593.1|chloroplast phytoene synthase 1 [Hordeum chilense];gi|334546465|gb|AEG79595.1|chloroplast phytoene synthase 1 [Hordeum chilense];gi|334546393|gb|AEG79588.1|chloroplast phytoene synthase 1 [Hordeum chilense]/gi|334546…
Ta#S17989702	brown	1103	4.7e-55	gi|357112201|ref|XP_003557898.1|PREDICTED: protein EARLY RESPONSIVE TO DEHYDRATION 15 [Brachypodium distachyon]/gi|721621873|ref|XP_010228619.1|PREDICTED: protein EARLY RESPONSIVE TO DEHYDRATION 15 [Brachypodium distachyon]/gi|944086317|gb|KQK21669.1|hypothetical protein BRADI_1g62300 [Brachypodium distachyon]/gi|944086319|gb|KQK21671.1|hypothetical protein BRADI_1g62300 [Brachypodium distachyon]…
Ta#S12947978	brown	746	1.1e-42	gi|357116960|ref|XP_003560244.1|PREDICTED: clathrin light chain 3 [Brachypodium distachyon]/gi|944081035|gb|KQK16387.1|hypothetical protein BRADI_1g28513 [Brachypodium distachyon];gi|474396542|gb|EMS65747.1|hypothetical protein TRIUR3_17128 [Triticum urartu];gi|514727106|ref|XP_004956140.1|PREDICTED: clathrin light chain 3 [Setaria italica]/gi|944259266|gb|KQL23523.1|hypothetical protein SETIT_03…
Ta#S50384977	brown	604	2e-43	gi|357117677|ref|XP_003560590.1|PREDICTED: MLO-like protein 13 [Brachypodium distachyon]/gi|944082348|gb|KQK17700.1|hypothetical protein BRADI_1g36172 [Brachypodium distachyon];gi|1070885449|gb|OEL13310.1|MLO-like protein 13, partial [Dichanthelium oligosanthes];gi|514766049|ref|XP_004965903.1|PREDICTED: MLO-like protein 13 [Setaria italica]/gi|944247160|gb|KQL11454.1|hypothetical protein SETIT_0…
Ta#S18010204	brown	1138	5.8e-29	gi|357136189|ref|XP_003569688.1|PREDICTED: probable choline kinase 2 [Brachypodium distachyon]/gi|944074002|gb|KQK09486.1|hypothetical protein BRADI_2g48260 [Brachypodium distachyon];gi|937898059|dbj|BAS74039.1|Os01g0717000, partial [Oryza sativa Japonica Group];gi|1002234185|ref|XP_015621301.1|PREDICTED: probable choline kinase 2 [Oryza sativa Japonica Group]/gi|57899680|dbj|BAD87386.1|putative …
Ta#S15880716	brown	778	5.7e-64	gi|357138000|ref|XP_003570586.1|PREDICTED: DNA-directed RNA polymerase III subunit 2 [Brachypodium distachyon]/gi|944058040|gb|KQJ93630.1|hypothetical protein BRADI_3g05847 [Brachypodium distachyon];gi|222625092|gb|EEE59224.1|hypothetical protein OsJ_11195 [Oryza sativa Japonica Group];gi|218193010|gb|EEC75437.1|hypothetical protein OsI_11967 [Oryza sativa Indica Group];gi|474314648|gb|EMS62031.1…
Ta#S12870710	brown	593	1.4e-08	gi|357140188|ref|XP_003571652.1|PREDICTED: nuclear ribonuclease Z [Brachypodium distachyon]/gi|944058433|gb|KQJ94023.1|hypothetical protein BRADI_3g08030 [Brachypodium distachyon]/gi|944058434|gb|KQJ94024.1|hypothetical protein BRADI_3g08030 [Brachypodium distachyon];gi|474305242|gb|EMS61729.1|hypothetical protein TRIUR3_20565 [Triticum urartu];gi|992169557|gb|KXG29973.1|hypothetical protein SORB…
Ta#S37875781	brown	633	8.8e-49	gi|357150499|ref|XP_003575479.1|PREDICTED: polyol transporter 5-like [Brachypodium distachyon]/gi|944050937|gb|KQJ86575.1|hypothetical protein BRADI_4g06410 [Brachypodium distachyon];gi|573963873|ref|XP_006664062.1|PREDICTED: polyol transporter 5-like [Oryza brachyantha];gi|514753854|ref|XP_004962896.1|PREDICTED: polyol transporter 5-like [Setaria italica]/gi|944252533|gb|KQL16796.1|hypothetical …
Ta#S26026327	brown	1120	2.7e-109	gi|357153514|ref|XP_003576475.1|PREDICTED: protein STRICTOSIDINE SYNTHASE-LIKE 10-like [Brachypodium distachyon]/gi|944054424|gb|KQJ90062.1|hypothetical protein BRADI_4g29243 [Brachypodium distachyon];gi|242044558|ref|XP_002460150.1|hypothetical protein SORBIDRAFT_02g023460 [Sorghum bicolor]/gi|241923527|gb|EER96671.1|hypothetical protein SORBI_002G186600 [Sorghum bicolor];gi|1002295738|ref|XP_01…
Ta#S32549689	brown	706	3.5e-124	gi|359828747|gb|AEV76976.1|cis-zeatin O-glucosyltransferase 1 [Triticum aestivum];gi|474419824|gb|EMS67468.1|Cis-zeatin O-glucosyltransferase 1 [Triticum urartu];gi|295881153|gb|ADG56506.1|putative cis-zeatin O-glucosyltransferase [Hordeum vulgare subsp. vulgare];gi|326491507|dbj|BAJ94231.1|predicted protein [Hordeum vulgare subsp. vulgare];gi|357165204|ref|XP_003580304.1|PREDICTED: cis-zeatin O-…
Ta#S26029047	brown	1089	1.2e-131	gi|359950710|gb|AEV91145.1|R2R3-MYB protein [Triticum aestivum];gi|478348163|gb|AGI97132.1|R2R3-type Myb transcription factor [Hordeum vulgare];gi|473831198|gb|EMS47190.1|Myb-related protein 3R-1 [Triticum urartu];gi|475627571|gb|EMT33698.1|Myb-related protein 3R-1 [Aegilops tauschii];gi|326521040|dbj|BAJ92883.1|predicted protein [Hordeum vulgare subsp. vulgare];gi|721654892|ref|XP_010234127.1|PR…
Ta#S12968321	brown	741	3.6e-52	gi|359950770|gb|AEV91175.1|MYB-related protein [Triticum aestivum];gi|475589137|gb|EMT21081.1|hypothetical protein F775_43086 [Aegilops tauschii];gi|474150541|gb|EMS56916.1|hypothetical protein TRIUR3_28812 [Triticum urartu];gi|326519837|dbj|BAK00291.1|predicted protein [Hordeum vulgare subsp. vulgare];gi|125603973|gb|EAZ43298.1|hypothetical protein OsJ_27895 [Oryza sativa Japonica Group];gi|1002…
Ta#S17668565	brown	1620	0	gi|38112707|gb|AAR11387.1|cytochrome P450 [Triticum aestivum];gi|475597872|gb|EMT23743.1|Secologanin synthase [Aegilops tauschii];gi|475621274|gb|EMT31417.1|Secologanin synthase [Aegilops tauschii];gi|49660018|gb|AAT68297.1|cytochrome P450 CYP709C1 [Triticum aestivum];gi|475615295|gb|EMT29386.1|Secologanin synthase [Aegilops tauschii];gi|326508606|dbj|BAJ95825.1|predicted protein [Hordeum vulgare…
Ta#S13152690	brown	574	5.1e-18	gi|413946073|gb|AFW78722.1|hypothetical protein ZEAMMB73_253903 [Zea mays]/gi|414591125|tpg|DAA41696.1|TPA: hypothetical protein ZEAMMB73_061376 [Zea mays];gi|194699970|gb|ACF84069.1|unknown [Zea mays]/gi|194705682|gb|ACF86925.1|unknown [Zea mays]/gi|219887993|gb|ACL54371.1|unknown [Zea mays]/gi|413949813|gb|AFW82462.1|hypothetical protein ZEAMMB73_831449 [Zea mays]/gi|413949814|gb|AFW82463.1|hyp…
Ta#S13149315	brown	626	1.6e-48	gi|414888151|tpg|DAA64165.1|TPA: stress responsive protein [Zea mays];gi|226499272|ref|NP_001149550.1|stress responsive protein [Zea mays]/gi|195627938|gb|ACG35799.1|stress responsive protein [Zea mays];gi|195627890|gb|ACG35775.1|stress responsive protein [Zea mays]/gi|414888150|tpg|DAA64164.1|TPA: stress responsive protein [Zea mays];gi|985567198|ref|NP_001306655.1|stress responsive protein [Zea…
Ta#S26024884	brown	1075	1e-97	gi|472901376|gb|EMS35686.1|Pathogenesis-related protein 1 [Triticum urartu];gi|475507313|gb|EMT04930.1|Pathogenesis-related protein 1 [Aegilops tauschii];gi|475507315|gb|EMT04932.1|Pathogenesis-related protein 1 [Aegilops tauschii];gi|162414848|gb|ABX89061.1|pathogenesis-related protein [Triticum aestivum];gi|326491401|dbj|BAJ94178.1|predicted protein [Hordeum vulgare subsp. vulgare];gi|196051131…
Ta#S17889107	brown	1028	7.6e-12	gi|473786642|gb|EMS46217.1|hypothetical protein TRIUR3_03610 [Triticum urartu];gi|669031641|emb|CDM86739.1|unnamed protein product [Triticum aestivum];gi|475578406|gb|EMT18086.1|hypothetical protein F775_32176 [Aegilops tauschii];gi|473786639|gb|EMS46214.1|hypothetical protein TRIUR3_03606 [Triticum urartu];gi|472903381|gb|EMS35727.1|hypothetical protein TRIUR3_27850 [Triticum urartu]/gi|47378664…
Ta#S32673073	brown	619	5.1e-13	gi|473790438|gb|EMS46351.1|hypothetical protein TRIUR3_28035 [Triticum urartu];gi|474241441|gb|EMS59804.1|hypothetical protein TRIUR3_23678 [Triticum urartu]
Ta#S12919341	brown	500	5.4e-32	gi|473798533|gb|EMS46525.1|hypothetical protein TRIUR3_09227 [Triticum urartu];gi|944242537|gb|KQL06845.1|hypothetical protein SETIT_002190mg, partial [Setaria italica];gi|514781478|ref|XP_004969852.1|PREDICTED: transcription repressor OFP1-like [Setaria italica];gi|326501474|dbj|BAK02526.1|predicted protein, partial [Hordeum vulgare subsp. vulgare];gi|326509021|dbj|BAJ86903.1|predicted protein […
Ta#S37784505	brown	548	3.4e-107	gi|473882139|gb|EMS48015.1|hypothetical protein TRIUR3_15376 [Triticum urartu];gi|357129337|ref|XP_003566320.1|PREDICTED: pentatricopeptide repeat-containing protein At1g20230 [Brachypodium distachyon]/gi|721638821|ref|XP_010231487.1|PREDICTED: pentatricopeptide repeat-containing protein At1g20230 [Brachypodium distachyon]/gi|721638824|ref|XP_010231488.1|PREDICTED: pentatricopeptide repeat-contai…
Ta#S17879625	brown	892	8e-101	gi|473900811|gb|EMS49149.1|hypothetical protein TRIUR3_14404 [Triticum urartu];gi|326502368|dbj|BAJ95247.1|predicted protein [Hordeum vulgare subsp. vulgare]/gi|326521356|dbj|BAJ96881.1|predicted protein [Hordeum vulgare subsp. vulgare]/gi|326522813|dbj|BAJ88452.1|predicted protein [Hordeum vulgare subsp. vulgare];gi|39579184|gb|AAR28761.1|putative ribokinase [Triticum turgidum subsp. durum];gi|9…
Ta#S32566699	brown	825	4.1e-147	gi|473901566|gb|EMS49189.1|hypothetical protein TRIUR3_05320 [Triticum urartu];gi|475600794|gb|EMT24638.1|hypothetical protein F775_07554 [Aegilops tauschii];gi|300681589|emb|CBI75536.1|Targeting protein for Xklp2 domain containing protein, expressed [Triticum aestivum]/gi|669027048|emb|CDM80235.1|unnamed protein product [Triticum aestivum];gi|960490059|ref|XP_014758850.1|PREDICTED: protein WVD2-…
Ta#S32707303	brown	830	2.6e-118	gi|473913188|gb|EMS49675.1|hypothetical protein TRIUR3_07574 [Triticum urartu];gi|475627619|gb|EMT33715.1|hypothetical protein F775_02139 [Aegilops tauschii];gi|326501784|dbj|BAK06384.1|predicted protein [Hordeum vulgare subsp. vulgare];gi|357160228|ref|XP_003578697.1|PREDICTED: uncharacterized protein LOC100829033 isoform X2 [Brachypodium distachyon]/gi|944055998|gb|KQJ91636.1|hypothetical prote…
Ta#S32627318	brown	369	9.1e-11	gi|473947290|gb|EMS50558.1|hypothetical protein TRIUR3_10222 [Triticum urartu];gi|326523517|dbj|BAJ92929.1|predicted protein [Hordeum vulgare subsp. vulgare];gi|475499946|gb|EMT04223.1|hypothetical protein F775_10865 [Aegilops tauschii];gi|226528465|ref|NP_001143220.1|uncharacterized protein LOC100275730 precursor [Zea mays]/gi|195616150|gb|ACG29905.1|hypothetical protein [Zea mays]/gi|413951558|…
Ta#S18006268	brown	1150	6.6e-50	gi|473970311|gb|EMS51401.1|hypothetical protein TRIUR3_15594 [Triticum urartu];gi|326495928|dbj|BAJ90586.1|predicted protein [Hordeum vulgare subsp. vulgare];gi|336245572|gb|AEI28608.1|hypothetical protein [Triticum aestivum];gi|474429426|gb|EMS67889.1|hypothetical protein TRIUR3_27655 [Triticum urartu];gi|475580406|gb|EMT18585.1|hypothetical protein F775_42471 [Aegilops tauschii];gi|326499722|db…
Ta#S13161081	brown	550	9.1e-17	gi|473980709|gb|EMS51553.1|hypothetical protein TRIUR3_06316 [Triticum urartu]
Ta#S26026230	brown	1144	2.2e-120	gi|473999922|gb|EMS52218.1|hypothetical protein TRIUR3_29254 [Triticum urartu];gi|669031076|emb|CDM85838.1|unnamed protein product [Triticum aestivum];gi|475531620|gb|EMT08111.1|hypothetical protein F775_22382 [Aegilops tauschii];gi|475597938|gb|EMT23768.1|hypothetical protein F775_24501 [Aegilops tauschii];gi|721620768|ref|XP_010228435.1|PREDICTED: uncharacterized protein LOC104581740 isoform X1…
Ta#S12972023	brown	628	3.1e-121	gi|474011594|gb|EMS52541.1|Serine/threonine-protein phosphatase PP2A-1 catalytic subunit [Triticum urartu];gi|242043662|ref|XP_002459702.1|hypothetical protein SORBIDRAFT_02g009070 [Sorghum bicolor]/gi|241923079|gb|EER96223.1|hypothetical protein SORBI_002G106100 [Sorghum bicolor];gi|992276394|gb|KXG34901.1|hypothetical protein SORBI_002G106100 [Sorghum bicolor];gi|242048174|ref|XP_002461833.1|hy…
Ta#S32684964	brown	726	2.3e-25	gi|474049353|gb|EMS53620.1|hypothetical protein TRIUR3_15655 [Triticum urartu]
Ta#S17987695	brown	1145	6.4e-09	gi|474060195|gb|EMS53947.1|hypothetical protein TRIUR3_27281 [Triticum urartu];gi|558761541|gb|AHA90861.1|heavy metal-associated protein [Triticum aestivum]/gi|558761543|gb|AHA90862.1|heavy metal-associated protein [Triticum aestivum];gi|528323954|gb|AGS38338.1|putative stripe rust resistance protein [Triticum aestivum]/gi|558761545|gb|AHA90863.1|heavy metal-associated protein [Triticum aestivum]…
Ta#S37854710	brown	591	7e-79	gi|474069043|gb|EMS54231.1|hypothetical protein TRIUR3_12349 [Triticum urartu];gi|326503170|dbj|BAJ99210.1|predicted protein [Hordeum vulgare subsp. vulgare]
Ta#S13130015	brown	459	5.7e-50	gi|474069431|gb|EMS54268.1|Peroxidase 2 [Triticum urartu];gi|475558954|gb|EMT13229.1|Peroxidase 2 [Aegilops tauschii];gi|473759907|gb|EMS45814.1|Peroxidase 2 [Triticum urartu];gi|573943284|ref|XP_006654016.1|PREDICTED: peroxidase 2-like [Oryza brachyantha];gi|125550743|gb|EAY96452.1|hypothetical protein OsI_18347 [Oryza sativa Indica Group];gi|670445247|ref|XP_008662923.1|PREDICTED: peroxidase 2-…
Ta#S12962257	brown	689	4e-12	gi|474094741|gb|EMS55032.1|Long chain acyl-CoA synthetase 9, chloroplastic [Triticum urartu];gi|475625225|gb|EMT32892.1|hypothetical protein F775_43961 [Aegilops tauschii];gi|944083234|gb|KQK18586.1|hypothetical protein BRADI_1g43496, partial [Brachypodium distachyon];gi|218201357|gb|EEC83784.1|hypothetical protein OsI_29682 [Oryza sativa Indica Group];gi|222623392|gb|EEE57524.1|hypothetical prot…
Ta#S12986264	brown	678	3.8e-23	gi|474142407|gb|EMS56606.1|hypothetical protein TRIUR3_01612 [Triticum urartu];gi|475554504|gb|EMT12241.1|hypothetical protein F775_08990 [Aegilops tauschii]
Ta#S13129108	brown	362	3.6e-41	gi|474144640|gb|EMS56727.1|Mono- and diacylglycerol lipase [Triticum urartu];gi|242092390|ref|XP_002436685.1|hypothetical protein SORBIDRAFT_10g007020 [Sorghum bicolor]/gi|241914908|gb|EER88052.1|hypothetical protein SORBI_010G081100 [Sorghum bicolor];gi|514761918|ref|XP_004964905.1|PREDICTED: uncharacterized protein LOC101777571 [Setaria italica]/gi|944245549|gb|KQL09843.1|hypothetical protein S…
Ta#S13122003	brown	626	2e-107	gi|474173714|gb|EMS57681.1|Heat shock 70 kDa protein, mitochondrial [Triticum urartu];gi|475530438|gb|EMT07908.1|Heat shock 70 kDa protein, mitochondrial [Aegilops tauschii];gi|379645201|gb|AFD04130.1|HSP70, partial [Triticum aestivum];gi|326514246|dbj|BAJ92273.1|predicted protein [Hordeum vulgare subsp. vulgare]/gi|326533256|dbj|BAJ93600.1|predicted protein [Hordeum vulgare subsp. vulgare];gi|32…
Ta#S16057224	brown	1156	0	gi|474198666|gb|EMS58425.1|Chlorophyllase-2, chloroplastic [Triticum urartu];gi|223975685|gb|ACN32030.1|unknown [Zea mays]/gi|414870069|tpg|DAA48626.1|TPA: hypothetical protein ZEAMMB73_996983 [Zea mays];gi|242079639|ref|XP_002444588.1|hypothetical protein SORBIDRAFT_07g024090 [Sorghum bicolor]/gi|241940938|gb|EES14083.1|hypothetical protein SORBI_007G168000 [Sorghum bicolor];gi|357142236|ref|XP_…
Ta#S32706569	brown	604	3.8e-45	gi|474262896|gb|EMS60634.1|hypothetical protein TRIUR3_25087 [Triticum urartu];gi|326517749|dbj|BAK03793.1|predicted protein [Hordeum vulgare subsp. vulgare];gi|326492221|dbj|BAK01894.1|predicted protein [Hordeum vulgare subsp. vulgare]/gi|326523103|dbj|BAJ88592.1|predicted protein [Hordeum vulgare subsp. vulgare]/gi|326524386|dbj|BAK00576.1|predicted protein [Hordeum vulgare subsp. vulgare];gi|3…
Ta#S32557599	brown	764	9.9e-37	gi|474265801|gb|EMS60719.1|hypothetical protein TRIUR3_28519 [Triticum urartu]
Ta#S32561656	brown	498	3.5e-08	gi|474310959|gb|EMS61876.1|Meiotically up-regulated gene 70 protein [Triticum urartu];gi|474071969|gb|EMS54369.1|TOM1-like protein 2 [Triticum urartu];gi|473823341|gb|EMS47094.1|Expansin-B2 [Triticum urartu]
Ta#S16058334	brown	1173	4.5e-174	gi|474313929|gb|EMS62002.1|GTPase obg [Triticum urartu];gi|474290680|gb|EMS61269.1|GTPase obg [Triticum urartu];gi|475571735|gb|EMT16328.1|GTPase obg [Aegilops tauschii];gi|326504088|dbj|BAK02830.1|predicted protein [Hordeum vulgare subsp. vulgare];gi|944051449|gb|KQJ87087.1|hypothetical protein BRADI_4g09260 [Brachypodium distachyon];gi|357150939|ref|XP_003575629.1|PREDICTED: probable GTP-bindin…
Ta#S13123336	brown	647	8.4e-45	gi|474315954|gb|EMS62087.1|hypothetical protein TRIUR3_09420 [Triticum urartu];gi|475446871|gb|EMT01576.1|hypothetical protein F775_32681 [Aegilops tauschii];gi|326530071|dbj|BAK08315.1|predicted protein [Hordeum vulgare subsp. vulgare];gi|475493058|gb|EMT03683.1|hypothetical protein F775_27448 [Aegilops tauschii];gi|357110726|ref|XP_003557167.1|PREDICTED: uncharacterized protein LOC100841362 [Br…
Ta#S13124926	brown	661	4.6e-72	gi|474350420|gb|EMS62961.1|SCAR-like protein 2 [Triticum urartu];gi|669028441|emb|CDM82240.1|unnamed protein product [Triticum aestivum]/gi|669028458|emb|CDM82265.1|unnamed protein product [Triticum aestivum];gi|475564780|gb|EMT14603.1|Phosphoenolpyruvate carboxylase 1 [Aegilops tauschii];gi|326495504|dbj|BAJ85848.1|predicted protein [Hordeum vulgare subsp. vulgare];gi|326490718|dbj|BAJ90026.1|pr…
Ta#S15880682	brown	663	1.6e-112	gi|474356348|gb|EMS63131.1|Protein SRG1 [Triticum urartu];gi|475574187|gb|EMT16916.1|Protein SRG1 [Aegilops tauschii];gi|475574185|gb|EMT16914.1|Protein SRG1 [Aegilops tauschii];gi|357125076|ref|XP_003564221.1|PREDICTED: protein SRG1-like [Brachypodium distachyon]/gi|944083996|gb|KQK19348.1|hypothetical protein BRADI_1g47800 [Brachypodium distachyon];gi|475596978|gb|EMT23501.1|Protein SRG1 [Aegil…
Ta#S17976421	brown	808	8.7e-05	gi|474370379|gb|EMS63805.1|Disease resistance protein RPM1 [Triticum urartu]
Ta#S12972658	brown	662	1.4e-74	gi|474372325|gb|EMS63935.1|hypothetical protein TRIUR3_06425 [Triticum urartu]
Ta#S26022087	brown	822	1.4e-18	gi|474377977|gb|EMS64312.1|Germin-like protein 8-5 [Triticum urartu];gi|473892336|gb|EMS48827.1|Germin-like protein 8-5 [Triticum urartu];gi|5869975|emb|CAB55559.1|germin-like protein [Triticum aestivum];gi|475569367|gb|EMT15740.1|Germin-like protein 8-5 [Aegilops tauschii];gi|475546094|gb|EMT10611.1|Germin-like protein 8-11 [Aegilops tauschii];gi|475363524|gb|EMT00501.1|Germin-like protein 8-5 […
Ta#S32617760	brown	564	0.00015	gi|474383033|gb|EMS64718.1|hypothetical protein TRIUR3_22383 [Triticum urartu]
Ta#S37840899	brown	712	2.8e-107	gi|474387999|gb|EMS65129.1|Oligopeptide transporter 7 [Triticum urartu];gi|326495650|dbj|BAJ85921.1|predicted protein [Hordeum vulgare subsp. vulgare];gi|255676675|dbj|BAF18564.2|Os06g0125400 [Oryza sativa Japonica Group];gi|474388000|gb|EMS65130.1|Oligopeptide transporter 7 [Triticum urartu];gi|944244765|gb|KQL09059.1|hypothetical protein SETIT_005982mg [Setaria italica];gi|1070974100|gb|OEL3271…
Ta#S32610331	brown	835	2.7e-48	gi|474395137|gb|EMS65671.1|Disease resistance RPP13-like protein 4 [Triticum urartu];gi|473933119|gb|EMS50028.1|Disease resistance RPP13-like protein 4 [Triticum urartu];gi|475572428|gb|EMT16497.1|Disease resistance protein RPM1 [Aegilops tauschii];gi|475507988|gb|EMT05015.1|Disease resistance RPP13-like protein 4 [Aegilops tauschii];gi|475607006|gb|EMT26567.1|Disease resistance protein RPP13 [Ae…
Ta#S22368266	brown	847	5.5e-101	gi|474404492|gb|EMS66348.1|Transmembrane protein 87B [Triticum urartu];gi|326498945|dbj|BAK02458.1|predicted protein [Hordeum vulgare subsp. vulgare];gi|357156530|ref|XP_003577488.1|PREDICTED: transmembrane protein 87B [Brachypodium distachyon]/gi|944052647|gb|KQJ88285.1|hypothetical protein BRADI_4g16790 [Brachypodium distachyon];gi|1002871854|ref|XP_015697688.1|PREDICTED: transmembrane protein …
Ta#S50380097	brown	680	2.7e-81	gi|474404680|gb|EMS66400.1|hypothetical protein TRIUR3_12192 [Triticum urartu];gi|669029700|emb|CDM83987.1|unnamed protein product [Triticum aestivum];gi|326512564|dbj|BAJ99637.1|predicted protein [Hordeum vulgare subsp. vulgare];gi|357136419|ref|XP_003569802.1|PREDICTED: VQ motif-containing protein 4-like [Brachypodium distachyon]/gi|944074233|gb|KQK09717.1|hypothetical protein BRADI_2g49740 [Br…
Ta#S37922617	brown	728	1.2e-139	gi|474408097|gb|EMS66644.1|Cysteine-rich receptor-like protein kinase 25 [Triticum urartu];gi|475622167|gb|EMT31769.1|Cysteine-rich receptor-like protein kinase 25 [Aegilops tauschii];gi|944080534|gb|KQK15886.1|hypothetical protein BRADI_1g25552 [Brachypodium distachyon];gi|326517016|dbj|BAJ96500.1|predicted protein [Hordeum vulgare subsp. vulgare];gi|960453242|ref|XP_010237403.2|PREDICTED: uncha…
Ta#S22391261	brown	910	9e-30	gi|474412058|gb|EMS66909.1|hypothetical protein TRIUR3_27901 [Triticum urartu];gi|357132308|ref|XP_003567772.1|PREDICTED: uncharacterized protein LOC100836865 [Brachypodium distachyon]/gi|944069064|gb|KQK04548.1|hypothetical protein BRADI_2g14190 [Brachypodium distachyon];gi|1002273068|ref|XP_015640844.1|PREDICTED: uncharacterized protein LOC4339819 isoform X1 [Oryza sativa Japonica Group]/gi|557…
Ta#S13197690	brown	474	0.00012	gi|474415713|gb|EMS67155.1|hypothetical protein TRIUR3_35361 [Triticum urartu]
Ta#S37826249	brown	661	1.9e-56	gi|474443066|gb|EMS68457.1|hypothetical protein TRIUR3_29386 [Triticum urartu]
Ta#S16264249	brown	691	2.3e-105	gi|474443431|gb|EMS68486.1|hypothetical protein TRIUR3_12434 [Triticum urartu];gi|944082323|gb|KQK17675.1|hypothetical protein BRADI_1g36017 [Brachypodium distachyon];gi|255677225|dbj|BAF19982.2|Os06g0613000, partial [Oryza sativa Japonica Group];gi|937923693|dbj|BAS98610.1|Os06g0613000, partial [Oryza sativa Japonica Group];gi|125556053|gb|EAZ01659.1|hypothetical protein OsI_23694 [Oryza sativa …
Ta#S17888791	brown	1105	7e-84	gi|474451138|gb|EMS68875.1|hypothetical protein TRIUR3_28396 [Triticum urartu];gi|14334171|gb|AAK60568.1|AF384146_1thaumatin-like protein [Triticum aestivum];gi|475558442|gb|EMT13094.1|hypothetical protein F775_29446 [Aegilops tauschii];gi|135917|sp|P27357.1|TLP_WHEATRecName: Full=Thaumatin-like protein PWIR2 Flags: Precursor/gi|21879|emb|CAA41283.1|thaumatin-like protein [Triticum aestivum];gi|4…
Ta#S32495340	brown	826	9.2e-100	gi|475371611|gb|EMT00565.1|hypothetical protein F775_29958 [Aegilops tauschii];gi|326489935|dbj|BAJ94041.1|predicted protein [Hordeum vulgare subsp. vulgare];gi|326490083|dbj|BAJ94115.1|predicted protein, partial [Hordeum vulgare subsp. vulgare];gi|944062669|gb|KQJ98259.1|hypothetical protein BRADI_3g35752 [Brachypodium distachyon];gi|357141333|ref|XP_003572187.1|PREDICTED: uncharacterized protei…
Ta#S32617349	brown	795	1.8e-94	gi|475381688|gb|EMT00643.1|Early nodulin-like protein 2 [Aegilops tauschii];gi|721628690|ref|XP_010229821.1|PREDICTED: cucumber peeling cupredoxin-like [Brachypodium distachyon]/gi|944082672|gb|KQK18024.1|hypothetical protein BRADI_1g38105 [Brachypodium distachyon];gi|474093458|gb|EMS54966.1|Early nodulin-like protein 1 [Triticum urartu];gi|721654481|ref|XP_010234076.1|PREDICTED: uclacyanin-3-lik…
Ta#S37869741	brown	723	8e-136	gi|475396799|gb|EMT00756.1|Putative LRR receptor-like serine/threonine-protein kinase [Aegilops tauschii];gi|669027693|emb|CDM81233.1|unnamed protein product [Triticum aestivum];gi|475333574|gb|EMT00328.1|Putative LRR receptor-like serine/threonine-protein kinase [Aegilops tauschii];gi|475519171|gb|EMT06293.1|Putative LRR receptor-like serine/threonine-protein kinase [Aegilops tauschii];gi|475405…
Ta#S32725446	brown	757	8.6e-124	gi|475417972|gb|EMT01024.1|hypothetical protein F775_05247 [Aegilops tauschii];gi|474404265|gb|EMS66312.1|hypothetical protein TRIUR3_00994 [Triticum urartu];gi|475612594|gb|EMT28458.1|hypothetical protein F775_20536 [Aegilops tauschii];gi|475417973|gb|EMT01025.1|hypothetical protein F775_00878 [Aegilops tauschii];gi|475601948|gb|EMT24992.1|hypothetical protein F775_19729 [Aegilops tauschii];gi|4…
Ta#S32563821	brown	820	1.4e-161	gi|475434510|gb|EMT01285.1|Microtubule-associated protein TORTIFOLIA1 [Aegilops tauschii];gi|474121361|gb|EMS56045.1|Microtubule-associated protein TORTIFOLIA1 [Triticum urartu];gi|326528289|dbj|BAJ93326.1|predicted protein [Hordeum vulgare subsp. vulgare];gi|326492778|dbj|BAJ90245.1|predicted protein [Hordeum vulgare subsp. vulgare];gi|357160058|ref|XP_003578643.1|PREDICTED: microtubule-associat…
Ta#S32675387	brown	846	9.6e-162	gi|475469510|gb|EMT02313.1|Farnesyl pyrophosphate synthetase [Aegilops tauschii];gi|326490349|dbj|BAJ84838.1|predicted protein [Hordeum vulgare subsp. vulgare]/gi|326510595|dbj|BAJ87514.1|predicted protein [Hordeum vulgare subsp. vulgare];gi|326516466|dbj|BAJ92388.1|predicted protein [Hordeum vulgare subsp. vulgare];gi|357166486|ref|XP_003580726.1|PREDICTED: farnesyl pyrophosphate synthase 1-like…
Ta#S37748141	brown	682	1.5e-159	gi|475483062|gb|EMT03019.1|Ubiquitin carboxyl-terminal hydrolase 19 [Aegilops tauschii];gi|474144032|gb|EMS56666.1|Ubiquitin carboxyl-terminal hydrolase 19 [Triticum urartu];gi|326524007|dbj|BAJ97014.1|predicted protein [Hordeum vulgare subsp. vulgare];gi|1002860662|ref|XP_015694267.1|PREDICTED: ubiquitin carboxyl-terminal hydrolase 18-like isoform X2 [Oryza brachyantha];gi|514765190|ref|XP_00496…
Ta#S12871481	brown	413	1.1e-58	gi|475485095|gb|EMT03158.1|hypothetical protein F775_25178 [Aegilops tauschii];gi|475592837|gb|EMT22202.1|hypothetical protein F775_08160 [Aegilops tauschii]
Ta#S16266256	brown	695	2e-97	gi|475486431|gb|EMT03244.1|hypothetical protein F775_19513 [Aegilops tauschii];gi|669028872|emb|CDM82833.1|unnamed protein product [Triticum aestivum];gi|475605124|gb|EMT25959.1|hypothetical protein F775_15759 [Aegilops tauschii];gi|669031010|emb|CDM85750.1|unnamed protein product [Triticum aestivum];gi|475510491|gb|EMT05285.1|hypothetical protein F775_09220 [Aegilops tauschii];gi|474343060|gb|EM…
Ta#S22389199	brown	833	1.8e-37	gi|475490853|gb|EMT03522.1|Anaphase-promoting complex subunit 10 [Aegilops tauschii];gi|474150667|gb|EMS56928.1|Anaphase-promoting complex subunit 10 [Triticum urartu];gi|743904903|ref|XP_011045837.1|PREDICTED: uncharacterized protein LOC105140635 isoform X3 [Populus euphratica];gi|414880914|tpg|DAA58045.1|TPA: hypothetical protein ZEAMMB73_698657 [Zea mays];gi|475600189|gb|EMT24465.1|RING finger…
Ta#S17986205	brown	1138	5.5e-09	gi|475493529|gb|EMT03706.1|hypothetical protein F775_32416 [Aegilops tauschii]
Ta#S13113553	brown	289	6e-31	gi|475508831|gb|EMT05142.1|ATPase ASNA1-2-like protein [Aegilops tauschii];gi|721691686|ref|XP_010239988.1|PREDICTED: ATPase ASNA1 homolog 2-like [Brachypodium distachyon]/gi|944047333|gb|KQJ82974.1|hypothetical protein BRADI_5g12380 [Brachypodium distachyon];gi|586645152|ref|XP_006827440.1|PREDICTED: ATPase ASNA1 homolog 2 [Amborella trichopoda]/gi|548832060|gb|ERM94856.1|hypothetical protein AM…
Ta#S32495082	brown	783	7.8e-48	gi|475509015|gb|EMT05153.1|hypothetical protein F775_22214 [Aegilops tauschii];gi|475533784|gb|EMT08454.1|hypothetical protein F775_19830 [Aegilops tauschii];gi|474340937|gb|EMS62690.1|hypothetical protein TRIUR3_07999 [Triticum urartu];gi|960453086|ref|XP_014758605.1|PREDICTED: uncharacterized protein LOC106866866 [Brachypodium distachyon];gi|1070981758|gb|OEL34615.1|hypothetical protein BAE44_0…
Ta#S16465215	brown	589	8.1e-31	gi|475511399|gb|EMT05388.1|U11/U12 small nuclear ribonucleoprotein 35 kDa protein [Aegilops tauschii]
Ta#S17978374	brown	841	2.1e-15	gi|475511634|gb|EMT05408.1|hypothetical protein F775_19846 [Aegilops tauschii];gi|326496763|dbj|BAJ98408.1|predicted protein [Hordeum vulgare subsp. vulgare];gi|1002292415|ref|XP_015650557.1|PREDICTED: uncharacterized protein LOC4344739 [Oryza sativa Japonica Group]/gi|37806298|dbj|BAC99812.1|unknown protein [Oryza sativa Japonica Group]/gi|37806474|dbj|BAC99909.1|unknown protein [Oryza sativa Ja…
Ta#S17988234	brown	1053	5.6e-35	gi|475513285|gb|EMT05601.1|hypothetical protein F775_00462 [Aegilops tauschii];gi|357120313|ref|XP_003561872.1|PREDICTED: uncharacterized protein LOC100837753 [Brachypodium distachyon]/gi|944087446|gb|KQK22798.1|hypothetical protein BRADI_1g69430 [Brachypodium distachyon];gi|721624115|ref|XP_010228950.1|PREDICTED: uncharacterized protein LOC100821645 [Brachypodium distachyon]/gi|944087455|gb|KQK2…
Ta#S37925403	brown	740	1.9e-113	gi|475515562|gb|EMT05869.1|Sulfotransferase 16 [Aegilops tauschii];gi|474370237|gb|EMS63800.1|Flavonol 4'-sulfotransferase [Triticum urartu];gi|326528237|dbj|BAJ93300.1|predicted protein [Hordeum vulgare subsp. vulgare];gi|326510871|dbj|BAJ91783.1|predicted protein [Hordeum vulgare subsp. vulgare];gi|514762926|ref|XP_004965148.1|PREDICTED: cytosolic sulfotransferase 5-like [Setaria italica]/gi|94…
Ta#S13155357	brown	469	9.8e-38	gi|475516254|gb|EMT05956.1|GDSL esterase/lipase EXL1 [Aegilops tauschii];gi|357113912|ref|XP_003558745.1|PREDICTED: GDSL esterase/lipase EXL3 [Brachypodium distachyon]/gi|944076635|gb|KQK11987.1|hypothetical protein BRADI_1g00807 [Brachypodium distachyon];gi|326499047|dbj|BAK06014.1|predicted protein [Hordeum vulgare subsp. vulgare];gi|473894659|gb|EMS48896.1|GDSL esterase/lipase EXL3 [Triticum u…
Ta#S17985298	brown	1078	1.2e-101	gi|475518048|gb|EMT06162.1|hypothetical protein F775_06949 [Aegilops tauschii];gi|474119781|gb|EMS56008.1|hypothetical protein TRIUR3_09762 [Triticum urartu];gi|944222154|gb|KQK86558.1|hypothetical protein SETIT_037403mg [Setaria italica]/gi|944222155|gb|KQK86559.1|hypothetical protein SETIT_037403mg [Setaria italica];gi|1002256730|ref|XP_015632673.1|PREDICTED: uncharacterized protein LOC4334503 …
Ta#S17984017	brown	823	2.9e-43	gi|475522389|gb|EMT06735.1|Putative LRR receptor-like serine/threonine-protein kinase [Aegilops tauschii];gi|574959008|gb|AHG54199.1|LRR receptor-like protein kinase 1 [Triticum aestivum];gi|960492091|ref|XP_010240425.2|PREDICTED: probable LRR receptor-like serine/threonine-protein kinase At1g56130 [Brachypodium distachyon]/gi|944048977|gb|KQJ84618.1|hypothetical protein BRADI_5g21870 [Brachypodi…
Ta#S17983942	brown	834	1.5e-125	gi|475526885|gb|EMT07382.1|GDSL esterase/lipase [Aegilops tauschii];gi|326488185|dbj|BAJ89931.1|predicted protein [Hordeum vulgare subsp. vulgare];gi|326516774|dbj|BAJ96379.1|predicted protein [Hordeum vulgare subsp. vulgare];gi|357143969|ref|XP_003573119.1|PREDICTED: GDSL esterase/lipase At5g55050-like [Brachypodium distachyon]/gi|944066403|gb|KQK01994.1|hypothetical protein BRADI_3g59722 [Brach…
Ta#S32724986	brown	726	2.6e-104	gi|475529890|gb|EMT07824.1|Putative SWI/SNF-related matrix-associated actin-dependent regulator of chromatin subfamily A member 3-like protein 3 [Aegilops tauschii];gi|474349129|gb|EMS62933.1|Putative SWI/SNF-related matrix-associated actin-dependent regulator of chromatin subfamily A member 3-like 3 [Triticum urartu];gi|113563739|dbj|BAF14082.1|Os04g0177300, partial [Oryza sativa Japonica Group]…
Ta#S17987679	brown	1181	2.2e-13	gi|475533715|gb|EMT08444.1|hypothetical protein F775_29168 [Aegilops tauschii];gi|474434226|gb|EMS68133.1|hypothetical protein TRIUR3_26332 [Triticum urartu];gi|326487500|dbj|BAJ89734.1|predicted protein [Hordeum vulgare subsp. vulgare]
Ta#S15881438	brown	725	8.4e-127	gi|475536171|gb|EMT08874.1|hypothetical protein F775_30884 [Aegilops tauschii];gi|474344099|gb|EMS62793.1|putative glutathione S-transferase GSTU6 [Triticum urartu];gi|473890274|gb|EMS48600.1|putative glutathione S-transferase GSTU6 [Triticum urartu];gi|475563628|gb|EMT14316.1|hypothetical protein F775_17533 [Aegilops tauschii];gi|475563631|gb|EMT14319.1|hypothetical protein F775_17535 [Aegilops …
Ta#S37789291	brown	703	1.1e-75	gi|475537442|gb|EMT09076.1|Formamidopyrimidine-DNA glycosylase [Aegilops tauschii];gi|473861170|gb|EMS47544.1|hypothetical protein TRIUR3_15843 [Triticum urartu];gi|326499279|dbj|BAK06130.1|predicted protein [Hordeum vulgare subsp. vulgare];gi|944060412|gb|KQJ96002.1|hypothetical protein BRADI_3g20150 [Brachypodium distachyon];gi|960473225|ref|XP_014755486.1|PREDICTED: formamidopyrimidine-DNA gly…
Ta#S32503023	brown	723	7e-112	gi|475537760|gb|EMT09127.1|hypothetical protein F775_10910 [Aegilops tauschii];gi|475547210|gb|EMT10837.1|hypothetical protein F775_13317 [Aegilops tauschii];gi|721604281|ref|XP_010234698.1|PREDICTED: pirin-like protein isoform X2 [Brachypodium distachyon]/gi|944076799|gb|KQK12151.1|hypothetical protein BRADI_1g01870 [Brachypodium distachyon];gi|357114735|ref|XP_003559150.1|PREDICTED: pirin-like …
Ta#S32616299	brown	771	1.2e-116	gi|475546136|gb|EMT10624.1|hypothetical protein F775_25209 [Aegilops tauschii]
Ta#S12993728	brown	394	1.5e-40	gi|475546430|gb|EMT10681.1|Lectin-domain containing receptor kinase A4.2 [Aegilops tauschii];gi|326508322|dbj|BAJ99428.1|predicted protein [Hordeum vulgare subsp. vulgare];gi|475502093|gb|EMT04399.1|Lectin-domain containing receptor kinase A4.2 [Aegilops tauschii];gi|721626048|ref|XP_010229244.1|PREDICTED: L-type lectin-domain containing receptor kinase IX.1-like [Brachypodium distachyon]/gi|9440…
Ta#S32591218	brown	856	1.2e-79	gi|475549337|gb|EMT11241.1|hypothetical protein F775_09608 [Aegilops tauschii];gi|357116386|ref|XP_003559962.1|PREDICTED: uncharacterized protein LOC100841585 [Brachypodium distachyon]/gi|944079904|gb|KQK15256.1|hypothetical protein BRADI_1g21470 [Brachypodium distachyon];gi|573913345|ref|XP_006644356.1|PREDICTED: uncharacterized protein LOC102706605 [Oryza brachyantha];gi|1002234585|ref|XP_01562…
Ta#S13126189	brown	643	3.3e-12	gi|475556157|gb|EMT12585.1|Deoxyuridine 5'-triphosphate nucleotidohydrolase [Aegilops tauschii];gi|473996564|gb|EMS52076.1|Deoxyuridine 5'-triphosphate nucleotidohydrolase [Triticum urartu];gi|475543818|gb|EMT10210.1|Deoxyuridine 5'-triphosphate nucleotidohydrolase [Aegilops tauschii];gi|475610817|gb|EMT27864.1|Deoxyuridine 5'-triphosphate nucleotidohydrolase [Aegilops tauschii];gi|475481247|gb|E…
Ta#S26027276	brown	1159	1.9e-71	gi|475557806|gb|EMT12912.1|hypothetical protein F775_30523 [Aegilops tauschii];gi|1028916504|gb|ANF07099.1|cold-responsive LEA/RAB-related COR protein [Triticum aestivum];gi|7716956|gb|AAF68628.1|AF255053_1cold-responsive LEA/RAB-related COR protein [Triticum aestivum];gi|474305604|gb|EMS61757.1|hypothetical protein TRIUR3_22814 [Triticum urartu];gi|320526040|gb|ADW41578.1|group 3 late embryogene…
Ta#S32626590	brown	809	5.3e-127	gi|475558307|gb|EMT13053.1|Kelch-like protein 7 [Aegilops tauschii];gi|475558305|gb|EMT13051.1|Kelch-like protein 7 [Aegilops tauschii];gi|475558306|gb|EMT13052.1|Kelch-like protein 7 [Aegilops tauschii];gi|474296975|gb|EMS61484.1|BTB/POZ domain-containing protein POB1 [Triticum urartu];gi|475524405|gb|EMT07019.1|Kelch-like protein 17 [Aegilops tauschii];gi|326514764|dbj|BAJ99743.1|predicted prot…
Ta#S32704543	brown	908	3.5e-173	gi|475559241|gb|EMT13295.1|Auxin-induced protein 5NG4 [Aegilops tauschii];gi|474288269|gb|EMS61229.1|Auxin-induced protein 5NG4 [Triticum urartu];gi|326532378|dbj|BAK05118.1|predicted protein [Hordeum vulgare subsp. vulgare];gi|836022095|ref|XP_012704598.1|PREDICTED: WAT1-related protein At5g64700-like [Setaria italica];gi|475610705|gb|EMT27823.1|Auxin-induced protein 5NG4 [Aegilops tauschii];gi|…
Ta#S17978057	brown	866	4.4e-92	gi|475559475|gb|EMT13345.1|O-methyltransferase ZRP4 [Aegilops tauschii];gi|475591218|gb|EMT21689.1|O-methyltransferase ZRP4 [Aegilops tauschii];gi|1002295138|ref|XP_015610997.1|PREDICTED: O-methyltransferase ZRP4 [Oryza sativa Japonica Group]/gi|1002295140|ref|XP_015610998.1|PREDICTED: O-methyltransferase ZRP4 [Oryza sativa Japonica Group]/gi|50252861|dbj|BAD29092.1|flavonoid 7-O-methyltransferas…
Ta#S22388708	brown	844	6.8e-54	gi|475561275|gb|EMT13745.1|hypothetical protein F775_29621 [Aegilops tauschii];gi|474265667|gb|EMS60711.1|hypothetical protein TRIUR3_07003 [Triticum urartu];gi|326521638|dbj|BAK00395.1|predicted protein [Hordeum vulgare subsp. vulgare];gi|357167547|ref|XP_003581216.1|PREDICTED: uncharacterized protein LOC100830285 [Brachypodium distachyon]/gi|944046913|gb|KQJ82554.1|hypothetical protein BRADI_5g…
Ta#S24513152	brown	984	1.3e-22	gi|475563275|gb|EMT14242.1|Structural maintenance of chromosomes protein 6 [Aegilops tauschii];gi|474255281|gb|EMS60344.1|hypothetical protein TRIUR3_28851 [Triticum urartu];gi|326509595|dbj|BAJ87013.1|predicted protein [Hordeum vulgare subsp. vulgare];gi|944051291|gb|KQJ86929.1|hypothetical protein BRADI_4g08527 [Brachypodium distachyon];gi|960489639|ref|XP_014758782.1|PREDICTED: structural main…
Ta#S13113700	brown	763	8.4e-75	gi|475563785|gb|EMT14371.1|hypothetical protein F775_09734 [Aegilops tauschii];gi|944069249|gb|KQK04733.1|hypothetical protein BRADI_2g15595, partial [Brachypodium distachyon];gi|514790421|ref|XP_004972070.1|PREDICTED: uncharacterized protein LOC101779766 [Setaria italica]/gi|944241928|gb|KQL06236.1|hypothetical protein SETIT_003848mg [Setaria italica];gi|475600726|gb|EMT24621.1|hypothetical prot…
Ta#S26024931	brown	1120	6.2e-162	gi|475564189|gb|EMT14468.1|hypothetical protein F775_32379 [Aegilops tauschii];gi|326489143|dbj|BAK01555.1|predicted protein [Hordeum vulgare subsp. vulgare];gi|573944038|ref|XP_006654374.1|PREDICTED: UPF0603 protein Os05g0401100, chloroplastic [Oryza brachyantha];gi|1070916593|gb|OEL17446.1|UPF0603 protein [Dichanthelium oligosanthes];gi|357133741|ref|XP_003568482.1|PREDICTED: UPF0603 protein Os…
Ta#S13122204	brown	648	5.2e-18	gi|475568260|gb|EMT15445.1|hypothetical protein F775_28228 [Aegilops tauschii];gi|474387871|gb|EMS65098.1|hypothetical protein TRIUR3_16980 [Triticum urartu];gi|944248850|gb|KQL13113.1|hypothetical protein SETIT_023959mg [Setaria italica]/gi|944248851|gb|KQL13114.1|hypothetical protein SETIT_023959mg [Setaria italica];gi|1002856167|ref|XP_015692947.1|PREDICTED: uncharacterized protein LOC10730424…
Ta#S32433168	brown	804	8.4e-120	gi|475568794|gb|EMT15584.1|Alpha-L-arabinofuranosidase 1 [Aegilops tauschii];gi|474105647|gb|EMS55432.1|Alpha-L-arabinofuranosidase 1 [Triticum urartu];gi|326489563|dbj|BAK01762.1|predicted protein [Hordeum vulgare subsp. vulgare];gi|381142346|gb|AFF58883.1|arabinoxylan arabinofuranohydrolase [Hordeum vulgare];gi|212724044|ref|NP_001131724.1|uncharacterized protein LOC100193089 [Zea mays]/gi|1946…
Ta#S12947563	brown	642	3e-61	gi|475569596|gb|EMT15818.1|Early nodulin-like protein 1 [Aegilops tauschii];gi|326520245|dbj|BAK07381.1|predicted protein [Hordeum vulgare subsp. vulgare];gi|474363174|gb|EMS63360.1|Early nodulin-like protein 1 [Triticum urartu];gi|326522048|dbj|BAK04152.1|predicted protein [Hordeum vulgare subsp. vulgare];gi|474290699|gb|EMS61272.1|Early nodulin-like protein 1 [Triticum urartu];gi|944049612|gb|K…
Ta#S26024433	brown	1061	1.2e-45	gi|475570457|gb|EMT16028.1|hypothetical protein F775_27303 [Aegilops tauschii];gi|357123048|ref|XP_003563225.1|PREDICTED: gibberellin-regulated protein 2-like [Brachypodium distachyon]/gi|944081258|gb|KQK16610.1|hypothetical protein BRADI_1g29515 [Brachypodium distachyon];gi|474169154|gb|EMS57494.1|hypothetical protein TRIUR3_04576 [Triticum urartu];gi|514768662|ref|XP_004966548.1|PREDICTED: gibb…
Ta#S17879265	brown	885	2.6e-71	gi|475571984|gb|EMT16387.1|Sugar transporter ERD6-like protein 6 [Aegilops tauschii];gi|475571986|gb|EMT16389.1|Sugar transporter ERD6-like protein 6 [Aegilops tauschii];gi|474054394|gb|EMS53743.1|Sugar transporter ERD6-like 6 [Triticum urartu];gi|326499424|dbj|BAJ86023.1|predicted protein [Hordeum vulgare subsp. vulgare];gi|326502210|dbj|BAJ95168.1|predicted protein [Hordeum vulgare subsp. vulga…
Ta#S17889232	brown	905	6.5e-131	gi|475573491|gb|EMT16765.1|hypothetical protein F775_32353 [Aegilops tauschii];gi|326518440|dbj|BAJ88249.1|predicted protein [Hordeum vulgare subsp. vulgare];gi|326498157|dbj|BAJ94941.1|predicted protein [Hordeum vulgare subsp. vulgare];gi|944076851|gb|KQK12203.1|hypothetical protein BRADI_1g02150 [Brachypodium distachyon];gi|357114766|ref|XP_003559165.1|PREDICTED: prolycopene isomerase, chloropl…
Ta#S32631874	brown	661	1.2e-132	gi|475574981|gb|EMT17129.1|hypothetical protein F775_26808 [Aegilops tauschii];gi|669029764|emb|CDM84081.1|unnamed protein product [Triticum aestivum];gi|326493728|dbj|BAJ85325.1|predicted protein [Hordeum vulgare subsp. vulgare];gi|960466706|ref|XP_014754269.1|PREDICTED: F-box/FBD/LRR-repeat protein At1g13570-like [Brachypodium distachyon]/gi|944074097|gb|KQK09581.1|hypothetical protein BRADI_2g…
Ta#S37880349	brown	647	7.9e-52	gi|475576117|gb|EMT17454.1|hypothetical protein F775_03353 [Aegilops tauschii];gi|1070998703|gb|OEL38473.1|Protein ABHD17C [Dichanthelium oligosanthes];gi|514719382|ref|XP_004954221.1|PREDICTED: alpha/beta hydrolase domain-containing protein 17C [Setaria italica]/gi|944267685|gb|KQL31925.1|hypothetical protein SETIT_017926mg [Setaria italica];gi|222623846|gb|EEE57978.1|hypothetical protein OsJ_08…
Ta#S37918269	brown	392	3.3e-19	gi|475576749|gb|EMT17630.1|hypothetical protein F775_24250 [Aegilops tauschii]
Ta#S22365611	brown	877	6.3e-48	gi|475579421|gb|EMT18338.1|hypothetical protein F775_03638 [Aegilops tauschii];gi|721621175|ref|XP_010228509.1|PREDICTED: uncharacterized protein LOC104581762 [Brachypodium distachyon];gi|944085951|gb|KQK21303.1|hypothetical protein BRADI_1g60060 [Brachypodium distachyon];gi|992281086|gb|EER94695.2|hypothetical protein SORBI_001G339300 [Sorghum bicolor];gi|242035489|ref|XP_002465139.1|hypothetica…
Ta#S19225327	brown	336	1e-66	gi|475582415|gb|EMT19120.1|Putative membrane protein [Aegilops tauschii];gi|326534158|dbj|BAJ89429.1|predicted protein, partial [Hordeum vulgare subsp. vulgare];gi|255671165|dbj|BAF09645.2|Os02g0678200 [Oryza sativa Japonica Group];gi|326502342|dbj|BAJ95234.1|predicted protein [Hordeum vulgare subsp. vulgare];gi|721666373|ref|XP_010235817.1|PREDICTED: SPX domain-containing membrane protein Os02g4…
Ta#S13045471	brown	618	3.3e-95	gi|475582934|gb|EMT19289.1|hypothetical protein F775_07048 [Aegilops tauschii];gi|357116770|ref|XP_003560151.1|PREDICTED: 18.8 kDa class V heat shock protein [Brachypodium distachyon]/gi|944080636|gb|KQK15988.1|hypothetical protein BRADI_1g26190 [Brachypodium distachyon];gi|1070904947|gb|OEL16056.1|18.8 kDa class V heat shock protein [Dichanthelium oligosanthes];gi|218199719|gb|EEC82146.1|hypothe…
Ta#S26020176	brown	1137	2.3e-60	gi|475583209|gb|EMT19401.1|Transcription factor E2F3 [Aegilops tauschii];gi|721683728|ref|XP_010238694.1|PREDICTED: transcription factor E2FA-like isoform X2 [Brachypodium distachyon];gi|357160818|ref|XP_003578886.1|PREDICTED: transcription factor E2FA-like isoform X1 [Brachypodium distachyon]/gi|944056533|gb|KQJ92171.1|hypothetical protein BRADI_4g42050 [Brachypodium distachyon];gi|944056532|gb|…
Ta#S37759021	brown	805	2.7e-42	gi|475587147|gb|EMT20464.1|hypothetical protein F775_06086 [Aegilops tauschii];gi|474057637|gb|EMS53879.1|hypothetical protein TRIUR3_00541 [Triticum urartu]
Ta#S37842957	brown	751	2.2e-131	gi|475587973|gb|EMT20715.1|Xyloglucan galactosyltransferase KATAMARI1 [Aegilops tauschii];gi|326508134|dbj|BAJ99334.1|predicted protein, partial [Hordeum vulgare subsp. vulgare];gi|108706142|gb|ABF93937.1|Xyloglucan galactosyltransferase KATAMARI 1, putative, expressed [Oryza sativa Japonica Group]/gi|113547414|dbj|BAF10857.1|Os03g0144300 [Oryza sativa Japonica Group]/gi|937907332|dbj|BAS82252.1|…
Ta#S12939519	brown	655	3.6e-27	gi|475590558|gb|EMT21505.1|Mismatch repair endonuclease PMS2 [Aegilops tauschii];gi|474139652|gb|EMS56489.1|Myosin-J heavy chain [Triticum urartu];gi|473942503|gb|EMS50408.1|hypothetical protein TRIUR3_20169 [Triticum urartu];gi|473865056|gb|EMS47599.1|hypothetical protein TRIUR3_32599 [Triticum urartu];gi|475427332|gb|EMT01140.1|ER degradation-enhancing alpha-mannosidase-like protein 1 [Aegilops…
Ta#S17988394	brown	1025	3.7e-58	gi|475593128|gb|EMT22281.1|hypothetical protein F775_52650 [Aegilops tauschii];gi|21655154|gb|AAL99264.1|CONSTANS-like protein CO5 [Hordeum vulgare subsp. vulgare];gi|326517292|dbj|BAK00013.1|predicted protein [Hordeum vulgare subsp. vulgare];gi|21655156|gb|AAL99265.1|CONSTANS-like protein CO5, partial [Hordeum vulgare subsp. vulgare];gi|1002841555|ref|XP_015688663.1|PREDICTED: zinc finger protei…
Ta#S12948070	brown	677	2.2e-54	gi|475594450|gb|EMT22681.1|hypothetical protein F775_18379 [Aegilops tauschii];gi|326527547|dbj|BAK08048.1|predicted protein, partial [Hordeum vulgare subsp. vulgare];gi|1070893496|gb|OEL14695.1|Programmed cell death protein 4 [Dichanthelium oligosanthes];gi|357120324|ref|XP_003561877.1|PREDICTED: uncharacterized protein LOC100841099 [Brachypodium distachyon]/gi|944087483|gb|KQK22835.1|hypothetic…
Ta#S17986320	brown	1025	4.8e-33	gi|475595940|gb|EMT23218.1|GDSL esterase/lipase [Aegilops tauschii];gi|326489171|dbj|BAK01569.1|predicted protein [Hordeum vulgare subsp. vulgare];gi|960467261|ref|XP_014754382.1|PREDICTED: GDSL esterase/lipase At1g28590-like [Brachypodium distachyon];gi|937895035|dbj|BAS71015.1|Os01g0214800 [Oryza sativa Japonica Group];gi|125569510|gb|EAZ11025.1|hypothetical protein OsJ_00869 [Oryza sativa Japo…
Ta#S16264638	brown	728	4.2e-70	gi|475597197|gb|EMT23566.1|B3 domain-containing protein [Aegilops tauschii];gi|326529825|dbj|BAK08192.1|predicted protein [Hordeum vulgare subsp. vulgare];gi|475595001|gb|EMT22877.1|B3 domain-containing protein [Aegilops tauschii];gi|1002248909|ref|XP_015628624.1|PREDICTED: B3 domain-containing protein Os03g0212300 [Oryza sativa Japonica Group]/gi|122247382|sp|Q10Q26.1|Y3123_ORYSJRecName: Full=B3…
Ta#S37804156	brown	739	1.8e-98	gi|475597590|gb|EMT23662.1|hypothetical protein F775_09840 [Aegilops tauschii]
Ta#S37905496	brown	766	4.3e-10	gi|475600366|gb|EMT24517.1|hypothetical protein F775_43739 [Aegilops tauschii]
Ta#S32426092	brown	735	1.9e-71	gi|475600467|gb|EMT24544.1|Lysine-specific demethylase 5B [Aegilops tauschii];gi|473980845|gb|EMS51562.1|Lysine-specific demethylase lid [Triticum urartu];gi|326526945|dbj|BAK00861.1|predicted protein [Hordeum vulgare subsp. vulgare];gi|41053202|dbj|BAD08165.1|retinoblastoma binding protein-like [Oryza sativa Japonica Group]/gi|41053206|dbj|BAD08168.1|retinoblastoma binding protein-like [Oryza sa…
Ta#S12963846	brown	651	1.8e-44	gi|475601023|gb|EMT24698.1|hypothetical protein F775_43580 [Aegilops tauschii];gi|475478154|gb|EMT02719.1|hypothetical protein F775_26326 [Aegilops tauschii]
Ta#S13259304	brown	633	2e-22	gi|475603723|gb|EMT25510.1|Homeobox-leucine zipper protein HOX19 [Aegilops tauschii];gi|474424403|gb|EMS67655.1|Homeobox-leucine zipper protein HOX19 [Triticum urartu];gi|148283401|gb|ABQ57281.1|hox19 isoform 1, partial [Oryza sativa Indica Group];gi|1002247345|ref|XP_015627843.1|PREDICTED: homeobox-leucine zipper protein HOX19 isoform X1 [Oryza sativa Japonica Group];gi|1070921715|gb|OEL18059.1|…
Ta#S32570246	brown	845	1.2e-131	gi|475604935|gb|EMT25887.1|Agamous-like MADS-box protein AGL80 [Aegilops tauschii];gi|474252698|gb|EMS60249.1|Agamous-like MADS-box protein AGL80 [Triticum urartu];gi|472900365|gb|EMS35649.1|Agamous-like MADS-box protein AGL80 [Triticum urartu]/gi|474253571|gb|EMS60295.1|Agamous-like MADS-box protein AGL80 [Triticum urartu];gi|475560234|gb|EMT13533.1|hypothetical protein F775_21821 [Aegilops taus…
Ta#S22385166	brown	850	1.4e-101	gi|475606747|gb|EMT26498.1|Putative serine/threonine-protein kinase Cx32, chloroplastic [Aegilops tauschii];gi|474411736|gb|EMS66854.1|Protein kinase APK1A, chloroplastic [Triticum urartu];gi|1070935841|gb|OEL21677.1|putative serine/threonine-protein kinase Cx32, chloroplastic [Dichanthelium oligosanthes];gi|944264789|gb|KQL29029.1|hypothetical protein SETIT_017300mg [Setaria italica];gi|10022429…
Ta#S22386621	brown	854	1.4e-32	gi|475608454|gb|EMT27043.1|Auxin-induced protein 5NG4 [Aegilops tauschii];gi|475597468|gb|EMT23629.1|hypothetical protein F775_11260 [Aegilops tauschii];gi|63087730|emb|CAI93180.1|glycosyltransferase, partial [Triticum aestivum];gi|433338975|dbj|BAM73843.1|cytochrome P450, partial [Bombyx mori]
Ta#S12981749	brown	747	4.2e-117	gi|475609368|gb|EMT27358.1|hypothetical protein F775_10083 [Aegilops tauschii];gi|474343472|gb|EMS62740.1|Protein Rf1, mitochondrial [Triticum urartu];gi|474316737|gb|EMS62106.1|Protein Rf1, mitochondrial [Triticum urartu];gi|326533642|dbj|BAK05352.1|predicted protein [Hordeum vulgare subsp. vulgare];gi|326527027|dbj|BAK04455.1|predicted protein [Hordeum vulgare subsp. vulgare];gi|475596534|gb|EM…
Ta#S32665460	brown	795	1.8e-67	gi|475610422|gb|EMT27737.1|CHD3-type chromatin-remodeling factor PICKLE [Aegilops tauschii];gi|669030796|emb|CDM85460.1|unnamed protein product [Triticum aestivum];gi|475578360|gb|EMT18078.1|CHD3-type chromatin-remodeling factor PICKLE [Aegilops tauschii];gi|960469887|ref|XP_014754891.1|PREDICTED: chromodomain-helicase-DNA-binding protein 3-like [Brachypodium distachyon]/gi|960469889|ref|XP_01475…
Ta#S13177028	brown	433	2.2e-42	gi|475610716|gb|EMT27828.1|hypothetical protein F775_19333 [Aegilops tauschii];gi|357140328|ref|XP_003571721.1|PREDICTED: uncharacterized protein LOC100840322 [Brachypodium distachyon]/gi|944060835|gb|KQJ96425.1|hypothetical protein BRADI_3g23030 [Brachypodium distachyon];gi|222612581|gb|EEE50713.1|hypothetical protein OsJ_30994 [Oryza sativa Japonica Group];gi|125544460|gb|EAY90599.1|hypothetica…
Ta#S17972858	brown	826	8.8e-41	gi|475611461|gb|EMT28090.1|hypothetical protein F775_26953 [Aegilops tauschii];gi|474425049|gb|EMS67677.1|hypothetical protein TRIUR3_13313 [Triticum urartu];gi|937924763|dbj|BAS99679.1|Os07g0101300 [Oryza sativa Japonica Group];gi|1002284580|ref|XP_015646587.1|PREDICTED: transcription factor LHW isoform X2 [Oryza sativa Japonica Group];gi|1002284584|ref|XP_015646589.1|PREDICTED: transcription fa…
Ta#S22388141	brown	839	1.4e-77	gi|475611595|gb|EMT28146.1|Sex determination protein tasselseed-2 [Aegilops tauschii];gi|474387890|gb|EMS65102.1|Sex determination protein tasselseed-2 [Triticum urartu];gi|669030784|emb|CDM85444.1|unnamed protein product [Triticum aestivum];gi|474209846|gb|EMS58807.1|Sex determination protein tasselseed-2 [Triticum urartu];gi|721687132|ref|XP_010239159.1|PREDICTED: short-chain dehydrogenase redu…
Ta#S37923297	brown	727	6.1e-100	gi|475613845|gb|EMT28895.1|hypothetical protein F775_15096 [Aegilops tauschii];gi|473745404|gb|EMS45511.1|hypothetical protein TRIUR3_31739 [Triticum urartu];gi|475581545|gb|EMT18859.1|hypothetical protein F775_00478 [Aegilops tauschii];gi|944052018|gb|KQJ87656.1|hypothetical protein BRADI_4g12800 [Brachypodium distachyon];gi|1070967308|gb|OEL30616.1|hypothetical protein BAE44_0008365 [Dichanthel…
Ta#S12994769	brown	557	9.7e-54	gi|475614506|gb|EMT29103.1|Sister chromatid cohesion 1 protein 3 [Aegilops tauschii];gi|474246661|gb|EMS60008.1|Double-strand-break repair protein rad21-like protein [Triticum urartu];gi|475492060|gb|EMT03612.1|Sister chromatid cohesion 1 protein 3 [Aegilops tauschii];gi|721657453|ref|XP_010234527.1|PREDICTED: sister chromatid cohesion 1 protein 3-like isoform X2 [Brachypodium distachyon];gi|3571…
Ta#S24623103	brown	1250	4e-132	gi|475617046|gb|EMT29971.1|hypothetical protein F775_52707 [Aegilops tauschii];gi|669028323|emb|CDM82086.1|unnamed protein product [Triticum aestivum];gi|326521780|dbj|BAK00466.1|predicted protein [Hordeum vulgare subsp. vulgare];gi|474394918|gb|EMS65623.1|hypothetical protein TRIUR3_16709 [Triticum urartu];gi|326494568|dbj|BAJ94403.1|predicted protein [Hordeum vulgare subsp. vulgare];gi|35712761…
Ta#S37753268	brown	722	9.3e-129	gi|475617979|gb|EMT30296.1|Putative disease resistance RPP13-like protein 1 [Aegilops tauschii];gi|475573326|gb|EMT16723.1|Putative disease resistance protein RGA4 [Aegilops tauschii];gi|475601432|gb|EMT24824.1|Putative disease resistance protein RGA1 [Aegilops tauschii];gi|475613324|gb|EMT28736.1|Putative disease resistance RPP13-like protein 1 [Aegilops tauschii];gi|475593926|gb|EMT22539.1|Dise…
Ta#S16217834	brown	700	4.3e-86	gi|475621647|gb|EMT31562.1|hypothetical protein F775_26736 [Aegilops tauschii];gi|573961901|ref|XP_006663101.1|PREDICTED: transmembrane protein 205-like [Oryza brachyantha];gi|357155800|ref|XP_003577242.1|PREDICTED: transmembrane protein 205 [Brachypodium distachyon]/gi|944051645|gb|KQJ87283.1|hypothetical protein BRADI_4g10137 [Brachypodium distachyon];gi|1002307639|ref|XP_015617212.1|PREDICTED:…
Ta#S22365329	brown	856	2e-46	gi|475624157|gb|EMT32493.1|hypothetical protein F775_18094 [Aegilops tauschii];gi|1070959221|gb|OEL28124.1|putative F-box protein [Dichanthelium oligosanthes];gi|414588570|tpg|DAA39141.1|TPA: F-box domain containing protein [Zea mays];gi|226495259|ref|NP_001151212.1|F-box domain containing protein [Zea mays]/gi|195645034|gb|ACG41985.1|F-box domain containing protein [Zea mays];gi|944229236|gb|KQK…
Ta#S13127406	brown	579	1e-09	gi|475625187|gb|EMT32875.1|Putative disease resistance protein RGA3 [Aegilops tauschii];gi|474207091|gb|EMS58716.1|Putative disease resistance protein RGA3 [Triticum urartu]
Ta#S22366983	brown	846	2e-49	gi|475627813|gb|EMT33783.1|Transcription initiation factor IIF subunit alpha [Aegilops tauschii];gi|474297301|gb|EMS61511.1|Transcription initiation factor IIF subunit alpha [Triticum urartu];gi|326514862|dbj|BAJ99792.1|predicted protein [Hordeum vulgare subsp. vulgare];gi|960459893|ref|XP_014753007.1|PREDICTED: transcription initiation factor IIF subunit alpha-like [Brachypodium distachyon]/gi|9…
Ta#S13207524	brown	647	8.1e-09	gi|478213508|gb|AGI92780.1|RLP1.804.3 [Triticum aestivum];gi|326513626|dbj|BAJ87832.1|predicted protein [Hordeum vulgare subsp. vulgare];gi|478213500|gb|AGI92776.1|RLP1.801.4 [Triticum aestivum];gi|478213498|gb|AGI92775.1|RLP1.801.3 [Triticum aestivum];gi|478213490|gb|AGI92772.1|RLP1.1 [Triticum aestivum];gi|478213496|gb|AGI92774.1|RLP1.801.2 [Triticum aestivum];gi|478213502|gb|AGI92777.1|RLP1.80…
Ta#S15903242	brown	697	3.9e-50	gi|48716982|dbj|BAD23674.1|unknown protein [Oryza sativa Japonica Group];gi|937932543|dbj|BAT07458.1|Os09g0323000, partial [Oryza sativa Japonica Group];gi|1002297123|ref|XP_015611994.1|PREDICTED: UDP-glucose 4-epimerase 4 [Oryza sativa Japonica Group]/gi|75323972|sp|Q6K2E1.1|UGE4_ORYSJRecName: Full=UDP-glucose 4-epimerase 4 Short=OsUGE-4 AltName: Full=UDP-galactose 4-epimerase 4/gi|48716983|dbj|…
Ta#S13213965	brown	420	2e-48	gi|521770055|gb|EPQ62324.1|linoleate diol synthase [Blumeria graminis f. sp. tritici 96224];gi|528296859|emb|CCU77021.1|putative fatty acid oxygenase PpoA [Blumeria graminis f. sp. hordei DH14];gi|730185982|gb|KHJ35654.1|putative linoleate diol synthase [Erysiphe necator];gi|682327210|gb|KFY27870.1|hypothetical protein V493_03251 [Pseudogymnoascus sp. VKM F-4281 (FW-2241)];gi|682327452|gb|KFY2803…
Ta#S13209628	brown	660	2.1e-43	gi|521771737|gb|EPQ63564.1|Protein component of the large (60S) ribosomal subunit [Blumeria graminis f. sp. tritici 96224];gi|528292240|emb|CCU81952.1|60S ribosomal protein L6 [Blumeria graminis f. sp. hordei DH14];gi|1069170394|ref|XP_018074731.1|putative 60S ribosomal protein L6-B [Phialocephala scopiformis]/gi|972543760|gb|KUJ20376.1|putative 60S ribosomal protein L6-B [Phialocephala scopiform…
Ta#S13211889	brown	614	3.7e-45	gi|521772884|gb|EPQ64406.1|Protein component of the small (40S) ribosomal subunit [Blumeria graminis f. sp. tritici 96224]/gi|528298695|emb|CCU76210.1|putative 40S ribosomal protein S13 [Blumeria graminis f. sp. hordei DH14];gi|685420365|ref|XP_009229037.1|40S ribosomal protein S13 [Gaeumannomyces graminis var. tritici R3-111a-1]/gi|402073700|gb|EJT69252.1|40S ribosomal protein S13 [Gaeumannomyce…
Ta#S13209615	brown	608	4e-27	gi|521774449|gb|EPQ65636.1|Protein component of the small (40S) ribosomal subunit [Blumeria graminis f. sp. tritici 96224]/gi|528293589|emb|CCU81295.1|40S ribosomal protein S15 [Blumeria graminis f. sp. hordei DH14];gi|730180037|gb|KHJ33073.1|putative 40s ribosomal protein s15 [Erysiphe necator];gi|751749523|gb|KIM97706.1|hypothetical protein OIDMADRAFT_20204 [Oidiodendron maius Zn];gi|597574179|…
Ta#S26021103	brown	1146	1.2e-32	gi|52352767|gb|AAU43824.1|NAC transcription factor [Hordeum vulgare subsp. vulgare];gi|474290923|gb|EMS61298.1|Putative NAC domain-containing protein 94 [Triticum urartu];gi|475587202|gb|EMT20495.1|Putative NAC domain-containing protein 94 [Aegilops tauschii];gi|413921463|gb|AFW61395.1|putative NAC domain transcription factor superfamily protein [Zea mays];gi|259490492|ref|NP_001159214.1|uncharac…
Ta#S26021249	brown	994	5.7e-40	gi|52548254|gb|AAU82114.1|cytoplasmatic ribosomal protein S13 [Triticum aestivum];gi|475518437|gb|EMT06195.1|40S ribosomal protein S13-1 [Aegilops tauschii];gi|475562067|gb|EMT13915.1|40S ribosomal protein S13-1 [Aegilops tauschii];gi|326508858|dbj|BAJ86822.1|predicted protein [Hordeum vulgare subsp. vulgare];gi|357144477|ref|XP_003573306.1|PREDICTED: 40S ribosomal protein S13 [Brachypodium dista…
Ta#S13214652	brown	486	1.8e-32	gi|528297941|emb|CCU76518.1|transthyretin domain-containing protein [Blumeria graminis f. sp. hordei DH14];gi|936413608|gb|KPM42053.1|hypothetical protein AK830_g4536 [Neonectria ditissima];gi|1032868588|gb|OAQ75340.1|transthyretin domain-containingprotein [Purpureocillium lilacinum];gi|1069620187|ref|XP_018174814.1|transthyretin domain-containingprotein [Purpureocillium lilacinum]/gi|1032874252|…
Ta#S37920742	brown	748	1e-93	gi|528302363|emb|CCU74446.1|hypothetical protein BGHDH14_bgh00353 [Blumeria graminis f. sp. hordei DH14];gi|521771593|gb|EPQ63470.1|hypothetical protein BGT96224_959B [Blumeria graminis f. sp. tritici 96224];gi|730179744|gb|KHJ32949.1|hypothetical protein EV44_g0305 [Erysiphe necator];gi|116179246|ref|XP_001219472.1|hypothetical protein CHGG_00251 [Chaetomium globosum CBS 148.51]/gi|88184548|gb|E…
Ta#S18006600	brown	1209	1.4e-108	gi|582044896|pdb|3J61|JChain J, Localization Of The Large Subunit Ribosomal Proteins Into A 5.5 A Cryo-em Map Of Triticum Aestivum Translating 80s Ribosome/gi|57471704|gb|AAW50983.1|ribosomal protein L11 [Triticum aestivum]/gi|475592424|gb|EMT22063.1|60S ribosomal protein L11 [Aegilops tauschii];gi|326493742|dbj|BAJ85332.1|predicted protein [Hordeum vulgare subsp. vulgare]/gi|326505760|dbj|BAJ955…
Ta#S12991393	brown	485	7.6e-47	gi|628072169|ref|XP_007700738.1|hypothetical protein COCSADRAFT_91616 [Bipolaris sorokiniana ND90Pr]/gi|451850402|gb|EMD63704.1|hypothetical protein COCSADRAFT_91616 [Bipolaris sorokiniana ND90Pr];gi|909990675|gb|KNG48157.1|hypothetical protein TW65_05065 [Stemphylium lycopersici];gi|189188658|ref|XP_001930668.1|hypothetical protein PTRG_00335 [Pyrenophora tritici-repentis Pt-1C-BFP]/gi|187972274…
Ta#S17973886	brown	859	4.7e-06	gi|63087730|emb|CAI93180.1|glycosyltransferase, partial [Triticum aestivum]
Ta#S17983438	brown	898	8.3e-07	gi|63087730|emb|CAI93180.1|glycosyltransferase, partial [Triticum aestivum]
Ta#S22369371	brown	842	0.00064	gi|63087730|emb|CAI93180.1|glycosyltransferase, partial [Triticum aestivum]
Ta#S22382748	brown	883	1.8e-05	gi|63087730|emb|CAI93180.1|glycosyltransferase, partial [Triticum aestivum]
Ta#S22387255	brown	842	2.1e-05	gi|63087730|emb|CAI93180.1|glycosyltransferase, partial [Triticum aestivum]
Ta#S22389482	brown	828	0.0006	gi|63087730|emb|CAI93180.1|glycosyltransferase, partial [Triticum aestivum]
Ta#S22380762	brown	843	5.4e-09	gi|63087730|emb|CAI93180.1|glycosyltransferase, partial [Triticum aestivum];gi|224398|prf||1103278BORF;gi|37722090|gb|AAN86507.1|large T antigen, partial [Macaca mulatta polyomavirus 1];gi|45250218|gb|AAS55736.1|large T antigen, partial [Macaca mulatta polyomavirus 1];gi|5917692|gb|AAD55993.1|large T antigen, partial [Macaca mulatta polyomavirus 1];gi|37722086|gb|AAN86505.1|large T antigen, parti…
Ta#S22367793	brown	836	6.7e-06	gi|63087730|emb|CAI93180.1|glycosyltransferase, partial [Triticum aestivum];gi|270268957|dbj|BAI50644.1|diphtheria toxin A [Targeting vector pTgKCNQ2];gi|149243190|pdb|2PKG|CChain C, Structure Of A Complex Between The A Subunit Of Protein Phosphatase 2a And The Small T Antigen Of Sv40/gi|149243191|pdb|2PKG|DChain D, Structure Of A Complex Between The A Subunit Of Protein Phosphatase 2a And The Sm…
Ta#S22368682	brown	826	3.9e-10	gi|63087730|emb|CAI93180.1|glycosyltransferase, partial [Triticum aestivum];gi|270268957|dbj|BAI50644.1|diphtheria toxin A [Targeting vector pTgKCNQ2];gi|149243190|pdb|2PKG|CChain C, Structure Of A Complex Between The A Subunit Of Protein Phosphatase 2a And The Small T Antigen Of Sv40/gi|149243191|pdb|2PKG|DChain D, Structure Of A Complex Between The A Subunit Of Protein Phosphatase 2a And The Sm…
Ta#S22385298	brown	822	2e-10	gi|63087730|emb|CAI93180.1|glycosyltransferase, partial [Triticum aestivum];gi|433338975|dbj|BAM73843.1|cytochrome P450, partial [Bombyx mori]
Ta#S12861938	brown	631	1.1e-92	gi|669026910|emb|CDM80022.1|unnamed protein product [Triticum aestivum]/gi|669029013|emb|CDM83040.1|unnamed protein product [Triticum aestivum];gi|473951590|gb|EMS50759.1|Subtilisin-like protease [Triticum urartu];gi|473951592|gb|EMS50761.1|Subtilisin-like protease [Triticum urartu];gi|475508330|gb|EMT05073.1|Subtilisin-like protease [Aegilops tauschii];gi|326528621|dbj|BAJ97332.1|predicted prote…
Ta#S26028095	brown	1136	6e-37	gi|669027842|emb|CDM81426.1|unnamed protein product [Triticum aestivum]/gi|669027844|emb|CDM81428.1|unnamed protein product [Triticum aestivum];gi|473786981|gb|EMS46242.1|Subtilisin-chymotrypsin inhibitor-2A [Triticum urartu];gi|475550706|gb|EMT11499.1|Subtilisin-chymotrypsin inhibitor-2A [Aegilops tauschii]/gi|670018069|emb|CDJ26677.1|unnamed protein product [Triticum aestivum];gi|326511567|dbj|…
Ta#S17986053	brown	1115	6.5e-143	gi|669028289|emb|CDM82044.1|unnamed protein product [Triticum aestivum];gi|475582444|gb|EMT19130.1|Peroxidase 4 [Aegilops tauschii];gi|326511186|dbj|BAJ87607.1|predicted protein [Hordeum vulgare subsp. vulgare];gi|474051000|gb|EMS53646.1|Peroxidase 4 [Triticum urartu];gi|573912353|ref|XP_006643889.1|PREDICTED: peroxidase P7-like [Oryza brachyantha];gi|55700871|tpe|CAH69245.1|TPA: class III peroxi…
Ta#S15881422	brown	677	4.5e-96	gi|669028330|emb|CDM82095.1|unnamed protein product [Triticum aestivum];gi|473939044|gb|EMS50228.1|hypothetical protein TRIUR3_11636 [Triticum urartu];gi|326517046|dbj|BAJ96515.1|predicted protein [Hordeum vulgare subsp. vulgare];gi|357126818|ref|XP_003565084.1|PREDICTED: homeobox-leucine zipper protein HOX29-like [Brachypodium distachyon]/gi|960467605|ref|XP_014754454.1|PREDICTED: homeobox-leuci…
Ta#S26027686	brown	1135	1.6e-87	gi|669029068|emb|CDM83136.1|unnamed protein product [Triticum aestivum];gi|473864415|gb|EMS47577.1|Protein transport protein SEC23-1 [Triticum urartu];gi|944068689|gb|KQK04173.1|hypothetical protein BRADI_2g12090 [Brachypodium distachyon];gi|357131999|ref|XP_003567620.1|PREDICTED: protein transport protein SEC23-1 [Brachypodium distachyon]/gi|944068688|gb|KQK04172.1|hypothetical protein BRADI_2g1…
Ta#S22369286	brown	838	1.9e-141	gi|669030901|emb|CDM85601.1|unnamed protein product [Triticum aestivum];gi|474371802|gb|EMS63890.1|hypothetical protein TRIUR3_23508 [Triticum urartu];gi|475571675|gb|EMT16319.1|hypothetical protein F775_20598 [Aegilops tauschii];gi|326490491|dbj|BAJ84909.1|predicted protein [Hordeum vulgare subsp. vulgare]/gi|326514120|dbj|BAJ92210.1|predicted protein [Hordeum vulgare subsp. vulgare];gi|66903090…
Ta#S37759232	brown	867	3e-49	gi|669031026|emb|CDM85769.1|unnamed protein product [Triticum aestivum];gi|474376406|gb|EMS64201.1|hypothetical protein TRIUR3_04964 [Triticum urartu];gi|475540447|gb|EMT09601.1|hypothetical protein F775_24419 [Aegilops tauschii]
Ta#S22380572	brown	893	3.7e-65	gi|669031779|emb|CDM86931.1|unnamed protein product [Triticum aestivum];gi|475474741|gb|EMT02545.1|General transcription factor IIE subunit 1 [Aegilops tauschii];gi|326521416|dbj|BAJ96911.1|predicted protein [Hordeum vulgare subsp. vulgare];gi|357145873|ref|XP_003573797.1|PREDICTED: transcription initiation factor IIE subunit alpha [Brachypodium distachyon]/gi|944060719|gb|KQJ96309.1|hypothetical…
Ta#S17888095	brown	1142	0	gi|670018693|emb|CDJ26626.1|unnamed protein product [Triticum aestivum];gi|326488323|dbj|BAJ93830.1|predicted protein [Hordeum vulgare subsp. vulgare]/gi|326510869|dbj|BAJ91782.1|predicted protein [Hordeum vulgare subsp. vulgare];gi|1002292688|ref|XP_015650692.1|PREDICTED: uncharacterized protein ycf39 [Oryza sativa Japonica Group]/gi|42408967|dbj|BAD10223.1|putative NADPH-dependent reductase [Or…
Ta#S13147225	brown	591	3.4e-21	gi|670418681|ref|XP_008650083.1|PREDICTED: casein kinase I isoform delta-like [Zea mays];gi|242091603|ref|XP_002441634.1|hypothetical protein SORBIDRAFT_09g030690 [Sorghum bicolor]/gi|241946919|gb|EES20064.1|hypothetical protein SORBI_009G257200 [Sorghum bicolor];gi|413948688|gb|AFW81337.1|putative casein kinase family protein [Zea mays];gi|514745895|ref|XP_004960993.1|PREDICTED: casein kinase I …
Ta#S13152709	brown	546	1.5e-60	gi|670425692|ref|XP_008653467.1|PREDICTED: CBL-interacting protein kinase 2 [Zea mays]/gi|414888102|tpg|DAA64116.1|TPA: putative CBL-interacting protein kinase family protein isoform 1 [Zea mays]/gi|414888103|tpg|DAA64117.1|TPA: putative CBL-interacting protein kinase family protein isoform 2 [Zea mays];gi|530279116|gb|AGT16994.1|CBL-interacting protein kinase [Saccharum hybrid cultivar R570];gi|…
Ta#S19223473	brown	455	1.3e-84	gi|685858299|ref|XP_009256182.1|hypothetical protein FPSE_04789 [Fusarium pseudograminearum CS3096]/gi|758208866|ref|XP_011326604.1|hypothetical protein FGSG_06936 [Fusarium graminearum PH-1]/gi|408395905|gb|EKJ75077.1|hypothetical protein FPSE_04789 [Fusarium pseudograminearum CS3096]/gi|558863014|gb|ESU13097.1|hypothetical protein FGSG_06936 [Fusarium graminearum PH-1]/gi|596543416|gb|EYB23721.…
Ta#S18005964	brown	1105	6.1e-66	gi|697128365|ref|XP_009618235.1|PREDICTED: polyubiquitin-like isoform X1 [Nicotiana tomentosiformis];gi|944234673|gb|KQK99035.1|hypothetical protein SETIT_012354mg, partial [Setaria italica];gi|909612248|gb|KNF02477.1|hypothetical protein PSTG_04383 [Puccinia striiformis f. sp. tritici PST-78]/gi|909612249|gb|KNF02478.1|hypothetical protein, variant [Puccinia striiformis f. sp. tritici PST-78];gi…
Ta#S32686880	brown	644	2e-48	gi|699035063|emb|CEF85879.1|unnamed protein product [Fusarium graminearum];gi|599160154|gb|EYE99138.1|histone H4, partial [Aspergillus ruber CBS 135680];gi|169763210|ref|XP_001727505.1|histone H4 [Aspergillus oryzae RIB40]/gi|212531987|ref|XP_002146150.1|histone H4.1 [Talaromyces marneffei ATCC 18224]/gi|238489089|ref|XP_002375782.1|histone H4.1 [Aspergillus flavus NRRL3357]/gi|915693287|ref|XP_0…
Ta#S12925450	brown	175	1.9e-14	gi|699251888|ref|XP_009860513.1|PREDICTED: uncharacterized protein LOC104266326, partial [Ciona intestinalis]
Ta#S12990517	brown	551	5.5e-20	gi|758187453|ref|XP_011316107.1|hypothetical protein FGSG_00438 [Fusarium graminearum PH-1]/gi|558855539|gb|ESU05622.1|hypothetical protein FGSG_00438 [Fusarium graminearum PH-1]/gi|596551282|gb|EYB30742.1|hypothetical protein FG05_00438 [Fusarium graminearum]/gi|699041384|emb|CEF72371.1|unnamed protein product [Fusarium graminearum];gi|685852817|ref|XP_009253441.1|hypothetical protein FPSE_02047…
Ta#S12990248	brown	649	3.7e-150	gi|758209045|ref|XP_011326693.1|hypothetical protein FGSG_07006 [Fusarium graminearum PH-1]/gi|558863103|gb|ESU13186.1|hypothetical protein FGSG_07006 [Fusarium graminearum PH-1]/gi|596543481|gb|EYB23786.1|hypothetical protein FG05_07006 [Fusarium graminearum];gi|1049477691|emb|SCB65163.1|unnamed protein product [Fusarium graminearum];gi|685854293|ref|XP_009254179.1|hypothetical protein FPSE_0278…
Ta#S13250812	brown	490	6.2e-19	gi|818167171|gb|KKP06546.1|hypothetical protein THAR02_01337 [Trichoderma harzianum];gi|969885580|gb|KUF02755.1|hypothetical protein TGAM01_02607 [Trichoderma gamsii];gi|927417260|ref|XP_013954461.1|hypothetical protein TRIVIDRAFT_216375 [Trichoderma virens Gv29-8]/gi|358382593|gb|EHK20264.1|hypothetical protein TRIVIDRAFT_216375 [Trichoderma virens Gv29-8];gi|927401279|ref|XP_013946485.1|hypothe…
Ta#S17979748	brown	852	8.2e-05	gi|829170224|ref|XP_001016015.2|clathrin heavy chain [Tetrahymena thermophila SB210]/gi|586738269|gb|EAR95770.2|clathrin heavy chain [Tetrahymena thermophila SB210];gi|77994526|gb|ABB13591.1|Chc1p, partial [Tetrahymena thermophila]
Ta#S13269906	brown	367	3.9e-05	gi|859266564|emb|CEO60642.1|hypothetical protein PMG11_05253 [Penicillium brasilianum]
Ta#S18011634	brown	1064	3.8e-93	gi|902183406|gb|KNA10107.1|hypothetical protein SOVF_147470 [Spinacia oleracea];gi|1002260005|ref|XP_015634325.1|PREDICTED: 23 kDa jasmonate-induced protein [Oryza sativa Japonica Group]/gi|1002260013|ref|XP_015634330.1|PREDICTED: 23 kDa jasmonate-induced protein [Oryza sativa Japonica Group]/gi|38347187|emb|CAD37104.2|OSJNBa0024J22.15 [Oryza sativa Japonica Group]/gi|38567935|emb|CAD37118.3|OSJN…
Ta#S26020087	brown	1197	7e-142	gi|944061449|gb|KQJ97039.1|hypothetical protein BRADI_3g28460 [Brachypodium distachyon];gi|960480936|ref|XP_003574039.2|PREDICTED: protein ECERIFERUM 1-like [Brachypodium distachyon];gi|242034213|ref|XP_002464501.1|hypothetical protein SORBIDRAFT_01g019590 [Sorghum bicolor]/gi|241918355|gb|EER91499.1|hypothetical protein SORBI_001G222700 [Sorghum bicolor];gi|474204205|gb|EMS58603.1|hypothetical p…
Ta#S32605188	brown	726	3.4e-131	gi|944077856|gb|KQK13208.1|hypothetical protein BRADI_1g08580 [Brachypodium distachyon];gi|357115282|ref|XP_003559419.1|PREDICTED: beta-glucosidase BoGH3B-like [Brachypodium distachyon];gi|1002251450|ref|XP_015629954.1|PREDICTED: beta-glucosidase BoGH3B [Oryza sativa Japonica Group]/gi|18087671|gb|AAL58963.1|AC091811_12unnamed protein product [Oryza sativa Japonica Group]/gi|108711086|gb|ABF98881…
Ta#S26021345	brown	868	1.5e-132	gi|944078667|gb|KQK14019.1|hypothetical protein BRADI_1g13960 [Brachypodium distachyon];gi|944078665|gb|KQK14017.1|hypothetical protein BRADI_1g13960 [Brachypodium distachyon];gi|357120609|ref|XP_003562018.1|PREDICTED: DNA repair protein recA homolog 1, chloroplastic [Brachypodium distachyon]/gi|944078668|gb|KQK14020.1|hypothetical protein BRADI_1g13960 [Brachypodium distachyon];gi|944078666|gb|K…
Ta#S37843026	brown	756	1.7e-108	gi|944234992|gb|KQK99354.1|hypothetical protein SETIT_012075mg [Setaria italica];gi|955721752|ref|XP_004978285.2|PREDICTED: pentatricopeptide repeat-containing protein At1g71460, chloroplastic [Setaria italica];gi|242083114|ref|XP_002441982.1|hypothetical protein SORBIDRAFT_08g006380 [Sorghum bicolor]/gi|241942675|gb|EES15820.1|hypothetical protein SORBI_008G072300 [Sorghum bicolor];gi|1002874417…
Ta#S26019186	brown	880	1.9e-14	gi|960462836|ref|XP_003566368.2|PREDICTED: 50S ribosomal protein L3-2, chloroplastic [Brachypodium distachyon]/gi|944068121|gb|KQK03605.1|hypothetical protein BRADI_2g08840 [Brachypodium distachyon];gi|242052463|ref|XP_002455377.1|hypothetical protein SORBIDRAFT_03g009550 [Sorghum bicolor]/gi|241927352|gb|EES00497.1|hypothetical protein SORBI_003G113400 [Sorghum bicolor];gi|194689948|gb|ACF79058.…
Ta#S26021109	brown	1113	7.4e-32	gi|970058779|ref|XP_015056102.1|PREDICTED: ras-related protein RABE1c-like [Solanum pennellii]/gi|970058781|ref|XP_015056103.1|PREDICTED: ras-related protein RABE1c-like [Solanum pennellii];gi|460408396|ref|XP_004249631.1|PREDICTED: ras-related protein RABE1c-like [Solanum lycopersicum]/gi|723739905|ref|XP_010312351.1|PREDICTED: ras-related protein RABE1c-like [Solanum lycopersicum];gi|357133358|…
Ta#S13110838	brown	696	8.9e-86	gi|992167691|gb|EES08860.2|hypothetical protein SORBI_005G191700 [Sorghum bicolor];gi|413920410|gb|AFW60342.1|nucleolysin TIAR [Zea mays];gi|944231060|gb|KQK95446.1|hypothetical protein SETIT_026655mg [Setaria italica];gi|955722923|ref|XP_012703817.2|PREDICTED: oligouridylate-binding protein 1B-like, partial [Setaria italica];gi|937939984|dbj|BAT14897.1|Os11g0620100, partial [Oryza sativa Japonic…
Ta#S13112140	brown	719	1.6e-06	gi|992271275|gb|KXG31486.1|hypothetical protein SORBI_003G007100 [Sorghum bicolor];gi|242059181|ref|XP_002458736.1|hypothetical protein SORBIDRAFT_03g039320 [Sorghum bicolor]/gi|241930711|gb|EES03856.1|hypothetical protein SORBI_003G350300 [Sorghum bicolor];gi|992271276|gb|KXG31487.1|hypothetical protein SORBI_003G007100 [Sorghum bicolor];gi|162459877|ref|NP_001105107.1|Ubiquitin carrier protein …
Ta#S13112403	brown	464	2.2e-15	gi|992276195|gb|KXG34722.1|hypothetical protein SORBI_002G082000 [Sorghum bicolor];gi|242043406|ref|XP_002459574.1|hypothetical protein SORBIDRAFT_02g006860 [Sorghum bicolor];gi|514728179|ref|XP_004956398.1|PREDICTED: nitrile-specifier protein 5 [Setaria italica]/gi|944259619|gb|KQL23876.1|hypothetical protein SETIT_030487mg [Setaria italica];gi|670422620|ref|XP_008652197.1|PREDICTED: nitrile-spe…
Ta#S12866994	brown	532		No significant hit
Ta#S12888496	brown	557		No significant hit
Ta#S12889381	brown	382		No significant hit
Ta#S12897420	brown	583		No significant hit
Ta#S12899136	brown	589		No significant hit
Ta#S12917916	brown	615		No significant hit
Ta#S12926660	brown	348		No significant hit
Ta#S12944198	brown	901		No significant hit
Ta#S12955556	brown	706		No significant hit
Ta#S12969843	brown	443		No significant hit
Ta#S12989725	brown	696		No significant hit
Ta#S12990478	brown	707		No significant hit
Ta#S12991815	brown	571		No significant hit
Ta#S13050197	brown	776		No significant hit
Ta#S13112192	brown	349		No significant hit
Ta#S13112850	brown	344		No significant hit
Ta#S13116069	brown	289		No significant hit
Ta#S13121797	brown	642		No significant hit
Ta#S13124020	brown	667		No significant hit
Ta#S13137085	brown	319		No significant hit
Ta#S13143215	brown	285		No significant hit
Ta#S13145163	brown	701		No significant hit
Ta#S13145200	brown	632		No significant hit
Ta#S13145751	brown	505		No significant hit
Ta#S13148430	brown	228		No significant hit
Ta#S13151139	brown	306		No significant hit
Ta#S13177636	brown	536		No significant hit
Ta#S13180419	brown	565		No significant hit
Ta#S13188026	brown	606		No significant hit
Ta#S13190038	brown	522		No significant hit
Ta#S13218441	brown	313		No significant hit
Ta#S13225575	brown	553		No significant hit
Ta#S13247345	brown	527		No significant hit
Ta#S13269720	brown	255		No significant hit
Ta#S13270625	brown	276		No significant hit
Ta#S15881538	brown	294		No significant hit
Ta#S15881569	brown	493		No significant hit
Ta#S16217266	brown	653		No significant hit
Ta#S16224662	brown	603		No significant hit
Ta#S17885136	brown	890		No significant hit
Ta#S17972384	brown	899		No significant hit
Ta#S17976155	brown	832		No significant hit
Ta#S17979717	brown	901		No significant hit
Ta#S21612694	brown	162		No significant hit
Ta#S22389927	brown	1354		No significant hit
Ta#S26018926	brown	906		No significant hit
Ta#S32427411	brown	748		No significant hit
Ta#S32527756	brown	410		No significant hit
Ta#S32544163	brown	717		No significant hit
Ta#S32550722	brown	566		No significant hit
Ta#S32561256	brown	795		No significant hit
Ta#S32581905	brown	667		No significant hit
Ta#S32589148	brown	859		No significant hit
Ta#S32604054	brown	422		No significant hit
Ta#S32605616	brown	484		No significant hit
Ta#S32653105	brown	545		No significant hit
Ta#S32663496	brown	256		No significant hit
Ta#S32682019	brown	237		No significant hit
Ta#S32706526	brown	696		No significant hit
Ta#S37759090	brown	555		No significant hit
Ta#S37786478	brown	686		No significant hit
Ta#S37790501	brown	506		No significant hit
Ta#S37823725	brown	596		No significant hit
Ta#S37826064	brown	187		No significant hit
Ta#S37853544	brown	173		No significant hit
Ta#S37886574	brown	787		No significant hit
Ta#S37888333	brown	680		No significant hit
Ta#S37948523	brown	830		No significant hit
Ta#S37948633	brown	685		No significant hit
Ta#S50382797	brown	781		No significant hit
Ta#S17987008	cyan	1121	8.9e-09	gi|1070943272|gb|OEL23667.1|putative MO25-like protein [Dichanthelium oligosanthes];gi|992278222|gb|KXG36577.1|hypothetical protein SORBI_002G3558001, partial [Sorghum bicolor];gi|357122207|ref|XP_003562807.1|PREDICTED: putative MO25-like protein At5g47540 [Brachypodium distachyon]/gi|944080142|gb|KQK15494.1|hypothetical protein BRADI_1g23250 [Brachypodium distachyon];gi|222637352|gb|EEE67484.1|h…
Ta#S32588442	cyan	881	0.00095	gi|1070976080|gb|OEL33308.1|Cyclin-D2-2 [Dichanthelium oligosanthes]
Ta#S32542773	cyan	428	9e-36	gi|108710432|gb|ABF98227.1|retrotransposon protein, putative, unclassified [Oryza sativa Japonica Group];gi|31712084|gb|AAP68389.1|putative polyprotein [Oryza sativa Japonica Group];gi|475582585|gb|EMT19177.1|hypothetical protein F775_02033 [Aegilops tauschii];gi|116309666|emb|CAH66715.1|OSIGBa0118P15.5 [Oryza sativa Indica Group];gi|53981172|gb|AAV24812.1|putative polyprotein [Oryza sativa Japon…
Ta#S17883914	cyan	858	0.00058	gi|189310628|emb|CAQ58078.1|lipoxygenase [Capsicum annuum];gi|62945802|gb|AAS77687.2|LacZ-alpha [Shuttle vector pLPV111]
Ta#S17975554	cyan	822	2e-16	gi|224398|prf||1103278BORF;gi|45250218|gb|AAS55736.1|large T antigen, partial [Macaca mulatta polyomavirus 1];gi|5917692|gb|AAD55993.1|large T antigen, partial [Macaca mulatta polyomavirus 1];gi|1351194|sp|P03070.2|LT_SV40RecName: Full=Large T antigen Short=LT Short=LT-AG;gi|297591903|ref|YP_003708382.1|large T antigen [Macaca mulatta polyomavirus 1]/gi|11612145|gb|AAG39202.1|AF316139_5large T an…
Ta#S17987232	cyan	992	1.2e-15	gi|224398|prf||1103278BORF;gi|45250218|gb|AAS55736.1|large T antigen, partial [Macaca mulatta polyomavirus 1];gi|5917692|gb|AAD55993.1|large T antigen, partial [Macaca mulatta polyomavirus 1];gi|5917682|gb|AAD55988.1|large T antigen, partial [Macaca mulatta polyomavirus 1];gi|1351194|sp|P03070.2|LT_SV40RecName: Full=Large T antigen Short=LT Short=LT-AG;gi|297591903|ref|YP_003708382.1|large T anti…
Ta#S17987193	cyan	1045	0.00018	gi|270268957|dbj|BAI50644.1|diphtheria toxin A [Targeting vector pTgKCNQ2];gi|149243190|pdb|2PKG|CChain C, Structure Of A Complex Between The A Subunit Of Protein Phosphatase 2a And The Small T Antigen Of Sv40/gi|149243191|pdb|2PKG|DChain D, Structure Of A Complex Between The A Subunit Of Protein Phosphatase 2a And The Small T Antigen Of Sv40;gi|297591904|ref|YP_003708383.1|Small T antigen [Macac…
Ta#S22386827	cyan	809	6.3e-14	gi|30090033|gb|AAO86521.1|cytochrome B5 [Triticum monococcum];gi|440923930|gb|AGC26410.1|CYB5 [Triticum aestivum]/gi|440923932|gb|AGC26411.1|CYB5 [Triticum aestivum];gi|475621492|gb|EMT31495.1|Putative cytochrome b5 isoform 2 [Aegilops tauschii];gi|474204444|gb|EMS58621.1|Cytochrome b5 [Triticum urartu];gi|357115205|ref|XP_003559382.1|PREDICTED: cytochrome b5 isoform A [Brachypodium distachyon]/g…
Ta#S32707371	cyan	890	1.8e-84	gi|326487846|dbj|BAJ89762.1|predicted protein [Hordeum vulgare subsp. vulgare]/gi|326487866|dbj|BAJ89772.1|predicted protein [Hordeum vulgare subsp. vulgare]/gi|326509613|dbj|BAJ87022.1|predicted protein [Hordeum vulgare subsp. vulgare];gi|357112465|ref|XP_003558029.1|PREDICTED: membrane steroid-binding protein 2-like [Brachypodium distachyon]/gi|944086568|gb|KQK21920.1|hypothetical protein BRADI…
Ta#S37776680	cyan	879	8.2e-113	gi|326487900|dbj|BAJ89789.1|predicted protein [Hordeum vulgare subsp. vulgare];gi|326492101|dbj|BAJ98275.1|predicted protein [Hordeum vulgare subsp. vulgare];gi|721693292|ref|XP_010240205.1|PREDICTED: deSI-like protein At4g17486 isoform X1 [Brachypodium distachyon]/gi|944048270|gb|KQJ83911.1|hypothetical protein BRADI_5g17510 [Brachypodium distachyon];gi|721693295|ref|XP_010240206.1|PREDICTED: de…
Ta#S22379098	cyan	864	7.3e-111	gi|326489639|dbj|BAK01800.1|predicted protein, partial [Hordeum vulgare subsp. vulgare];gi|721677677|ref|XP_010237799.1|PREDICTED: non-lysosomal glucosylceramidase isoform X2 [Brachypodium distachyon]/gi|960488232|ref|XP_014758508.1|PREDICTED: non-lysosomal glucosylceramidase isoform X2 [Brachypodium distachyon];gi|721677674|ref|XP_010237798.1|PREDICTED: non-lysosomal glucosylceramidase isoform X…
Ta#S16209390	cyan	698	8.3e-80	gi|326490860|dbj|BAJ90097.1|predicted protein, partial [Hordeum vulgare subsp. vulgare];gi|1078194628|gb|AOV85910.1|ABCD1, partial [Triticum polonicum];gi|473793881|gb|EMS46404.1|ABC transporter D family member 1 [Triticum urartu];gi|293334475|ref|NP_001169934.1|uncharacterized protein LOC100383831 [Zea mays]/gi|224032437|gb|ACN35294.1|unknown [Zea mays];gi|721641377|ref|XP_010231855.1|PREDICTED:…
Ta#S37885387	cyan	853	1.4e-156	gi|326492063|dbj|BAJ98256.1|predicted protein [Hordeum vulgare subsp. vulgare]/gi|326499331|dbj|BAK06156.1|predicted protein [Hordeum vulgare subsp. vulgare];gi|242046134|ref|XP_002460938.1|hypothetical protein SORBIDRAFT_02g037830 [Sorghum bicolor];gi|357137337|ref|XP_003570257.1|PREDICTED: threonine--tRNA ligase, chloroplastic/mitochondrial 2 [Brachypodium distachyon]/gi|944065458|gb|KQK01049.1…
Ta#S32689404	cyan	901	2.7e-100	gi|326494132|dbj|BAJ85528.1|predicted protein [Hordeum vulgare subsp. vulgare]/gi|326496563|dbj|BAJ94743.1|predicted protein [Hordeum vulgare subsp. vulgare];gi|475616501|gb|EMT29780.1|Nucleobase-ascorbate transporter 3 [Aegilops tauschii];gi|1070988355|gb|OEL36227.1|Nucleobase-ascorbate transporter 3 [Dichanthelium oligosanthes];gi|357159362|ref|XP_003578422.1|PREDICTED: nucleobase-ascorbate tra…
Ta#S37878895	cyan	821	2.2e-09	gi|326496148|dbj|BAJ90695.1|predicted protein [Hordeum vulgare subsp. vulgare];gi|326513622|dbj|BAJ87830.1|predicted protein, partial [Hordeum vulgare subsp. vulgare];gi|475581212|gb|EMT18771.1|Pumilio domain-containing-like protein [Aegilops tauschii];gi|474412023|gb|EMS66904.1|Pumilio-like protein 24 [Triticum urartu];gi|474299174|gb|EMS61549.1|Pumilio-like protein 24 [Triticum urartu];gi|47554…
Ta#S37822979	cyan	899	4.2e-159	gi|326497489|dbj|BAK05834.1|predicted protein, partial [Hordeum vulgare subsp. vulgare];gi|326489601|dbj|BAK01781.1|predicted protein, partial [Hordeum vulgare subsp. vulgare];gi|473892271|gb|EMS48825.1|hypothetical protein TRIUR3_21540 [Triticum urartu];gi|721632830|ref|XP_010230630.1|PREDICTED: uncharacterized protein LOC100838575 isoform X2 [Brachypodium distachyon]/gi|944067846|gb|KQK03330.1|…
Ta#S17890296	cyan	987	1.9e-147	gi|326500854|dbj|BAJ95093.1|predicted protein [Hordeum vulgare subsp. vulgare];gi|669028143|emb|CDM81835.1|unnamed protein product [Triticum aestivum];gi|669028145|emb|CDM81837.1|unnamed protein product [Triticum aestivum];gi|357127517|ref|XP_003565426.1|PREDICTED: crocetin glucosyltransferase, chloroplastic [Brachypodium distachyon]/gi|944067531|gb|KQK03015.1|hypothetical protein BRADI_2g05050 […
Ta#S22379418	cyan	843	9.8e-92	gi|326504234|dbj|BAJ90949.1|predicted protein, partial [Hordeum vulgare subsp. vulgare];gi|475463863|gb|EMT02140.1|Pentatricopeptide repeat-containing protein [Aegilops tauschii];gi|357110627|ref|XP_003557118.1|PREDICTED: pentatricopeptide repeat-containing protein At1g60770 [Brachypodium distachyon]/gi|944084322|gb|KQK19674.1|hypothetical protein BRADI_1g49750 [Brachypodium distachyon];gi|944244…
Ta#S32501606	cyan	895	1.7e-149	gi|326504252|dbj|BAJ90958.1|predicted protein, partial [Hordeum vulgare subsp. vulgare];gi|357157419|ref|XP_003577792.1|PREDICTED: dystrophia myotonica WD repeat-containing protein-like [Brachypodium distachyon]/gi|944053567|gb|KQJ89205.1|hypothetical protein BRADI_4g24190 [Brachypodium distachyon];gi|514807980|ref|XP_004978838.1|PREDICTED: dystrophia myotonica WD repeat-containing protein-like […
Ta#S22370540	cyan	852	4e-41	gi|326505790|dbj|BAJ91134.1|predicted protein [Hordeum vulgare subsp. vulgare]/gi|326526293|dbj|BAJ97163.1|predicted protein [Hordeum vulgare subsp. vulgare];gi|475554599|gb|EMT12255.1|hypothetical protein F775_07120 [Aegilops tauschii];gi|1002309893|ref|XP_015618319.1|PREDICTED: protein DEHYDRATION-INDUCED 19 homolog 4 isoform X2 [Oryza sativa Japonica Group];gi|357150493|ref|XP_003575477.1|PRED…
Ta#S17895397	cyan	1209	7e-111	gi|326507776|dbj|BAJ86631.1|predicted protein [Hordeum vulgare subsp. vulgare]/gi|343480308|gb|AEM44699.1|calcineurin B-like protein 2 [Hordeum vulgare subsp. spontaneum]/gi|343480310|gb|AEM44700.1|calcineurin B-like protein 2 [Hordeum vulgare subsp. spontaneum]/gi|379995950|gb|AFD23458.1|calcineurin B-like protein 3 [Hordeum brevisubulatum]/gi|405113238|gb|AFR90209.1|calcineurin B-like protein 2…
Ta#S13221236	cyan	682	4.3e-06	gi|326509815|dbj|BAJ87123.1|predicted protein [Hordeum vulgare subsp. vulgare];gi|475622973|gb|EMT32046.1|Phosphoenolpyruvate carboxylase 1 [Aegilops tauschii];gi|357140796|ref|XP_003571949.1|PREDICTED: phosphoenolpyruvate carboxylase 1 [Brachypodium distachyon]/gi|944058615|gb|KQJ94205.1|hypothetical protein BRADI_3g09210 [Brachypodium distachyon]
Ta#S18007254	cyan	1063	4e-132	gi|326511341|dbj|BAJ87684.1|predicted protein, partial [Hordeum vulgare subsp. vulgare];gi|944056042|gb|KQJ91680.1|hypothetical protein BRADI_4g39120 [Brachypodium distachyon];gi|357160291|ref|XP_003578718.1|PREDICTED: DNA-(apurinic or apyrimidinic site) lyase [Brachypodium distachyon]/gi|944056041|gb|KQJ91679.1|hypothetical protein BRADI_4g39120 [Brachypodium distachyon];gi|1002874313|ref|XP_006…
Ta#S13223914	cyan	604	1.9e-14	gi|326513747|dbj|BAJ87892.1|predicted protein [Hordeum vulgare subsp. vulgare];gi|218199278|gb|EEC81705.1|hypothetical protein OsI_25312 [Oryza sativa Indica Group];gi|222636637|gb|EEE66769.1|hypothetical protein OsJ_23493 [Oryza sativa Japonica Group];gi|1002862314|ref|XP_015694817.1|PREDICTED: 5'-nucleotidase SurE [Oryza brachyantha]/gi|1002862316|ref|XP_015694818.1|PREDICTED: 5'-nucleotidase S…
Ta#S32553054	cyan	836	9.4e-87	gi|326514666|dbj|BAJ96320.1|predicted protein [Hordeum vulgare subsp. vulgare]/gi|326520732|dbj|BAJ92729.1|predicted protein [Hordeum vulgare subsp. vulgare];gi|357113114|ref|XP_003558349.1|PREDICTED: peptidyl-tRNA hydrolase ICT1, mitochondrial [Brachypodium distachyon]/gi|721623656|ref|XP_010228875.1|PREDICTED: peptidyl-tRNA hydrolase ICT1, mitochondrial [Brachypodium distachyon]/gi|944087211|gb…
Ta#S18006428	cyan	1131	3.3e-60	gi|326515246|dbj|BAK03536.1|predicted protein, partial [Hordeum vulgare subsp. vulgare];gi|721691092|ref|XP_010239922.1|PREDICTED: uncharacterized protein LOC100840087 [Brachypodium distachyon]/gi|944047029|gb|KQJ82670.1|hypothetical protein BRADI_5g10390 [Brachypodium distachyon];gi|514801486|ref|XP_004975647.1|PREDICTED: uncharacterized protein LOC101765886 [Setaria italica]/gi|944232939|gb|KQK…
Ta#S18006573	cyan	1193	1.3e-128	gi|326516352|dbj|BAJ92331.1|predicted protein [Hordeum vulgare subsp. vulgare];gi|573943286|ref|XP_006654017.1|PREDICTED: peroxidase 5-like [Oryza brachyantha];gi|357134779|ref|XP_003568993.1|PREDICTED: peroxidase 5-like [Brachypodium distachyon]/gi|944072208|gb|KQK07692.1|hypothetical protein BRADI_2g37040 [Brachypodium distachyon];gi|1002267612|ref|XP_015638126.1|PREDICTED: peroxidase 5 [Oryza …
Ta#S32689921	cyan	793	3.4e-102	gi|326517352|dbj|BAK00043.1|predicted protein, partial [Hordeum vulgare subsp. vulgare];gi|475608058|gb|EMT26901.1|hypothetical protein F775_29769 [Aegilops tauschii];gi|113645615|dbj|BAF28756.1|Os11g0657000, partial [Oryza sativa Japonica Group];gi|357155901|ref|XP_003577276.1|PREDICTED: acyl-CoA-binding domain-containing protein 5-like [Brachypodium distachyon]/gi|944051824|gb|KQJ87462.1|hypoth…
Ta#S26028721	cyan	1108	1.5e-74	gi|326526813|dbj|BAK00795.1|predicted protein [Hordeum vulgare subsp. vulgare];gi|944063587|gb|KQJ99177.1|hypothetical protein BRADI_3g41590 [Brachypodium distachyon];gi|944063586|gb|KQJ99176.1|hypothetical protein BRADI_3g41590 [Brachypodium distachyon];gi|721663102|ref|XP_010235348.1|PREDICTED: chitin elicitor receptor kinase 1 [Brachypodium distachyon];gi|326518526|dbj|BAJ88292.1|predicted pro…
Ta#S32689909	cyan	772	1.1e-79	gi|326528895|dbj|BAJ97469.1|predicted protein [Hordeum vulgare subsp. vulgare];gi|357136817|ref|XP_003570000.1|PREDICTED: vesicle-associated protein 2-1 [Brachypodium distachyon]/gi|944064982|gb|KQK00573.1|hypothetical protein BRADI_3g50377 [Brachypodium distachyon];gi|218184974|gb|EEC67401.1|hypothetical protein OsI_34566 [Oryza sativa Indica Group];gi|1002301042|ref|XP_015613956.1|PREDICTED: ve…
Ta#S26028931	cyan	1133	1e-44	gi|326529185|dbj|BAK00986.1|predicted protein [Hordeum vulgare subsp. vulgare];gi|475587460|gb|EMT20555.1|6-phosphofructokinase 5, chloroplastic [Aegilops tauschii];gi|1002297289|ref|XP_015612072.1|PREDICTED: ATP-dependent 6-phosphofructokinase 5, chloroplastic isoform X2 [Oryza sativa Japonica Group];gi|573956795|ref|XP_006660625.1|PREDICTED: ATP-dependent 6-phosphofructokinase 5, chloroplastic-…
Ta#S37836044	cyan	690	3.8e-48	gi|326531098|dbj|BAK04900.1|predicted protein, partial [Hordeum vulgare subsp. vulgare];gi|475546606|gb|EMT10715.1|BTB/POZ domain-containing protein [Aegilops tauschii];gi|357156352|ref|XP_003577427.1|PREDICTED: BTB/POZ domain-containing protein At1g30440-like [Brachypodium distachyon]/gi|944050162|gb|KQJ85800.1|hypothetical protein BRADI_4g01780 [Brachypodium distachyon];gi|222625437|gb|EEE59569…
Ta#S50385026	cyan	706	6.5e-08	gi|357134045|ref|XP_003568630.1|PREDICTED: ubiquitin-like [Brachypodium distachyon]/gi|944071241|gb|KQK06725.1|hypothetical protein BRADI_2g28050 [Brachypodium distachyon];gi|1002855331|ref|XP_006655375.2|PREDICTED: ubiquitin-like [Oryza brachyantha];gi|37779122|gb|AAP20221.1|ubiquitin [Pagrus major];gi|992277002|gb|KXG35473.1|hypothetical protein SORBI_002G178700 [Sorghum bicolor];gi|474036729|g…
Ta#S37885906	cyan	598	1.5e-49	gi|357147609|ref|XP_003574408.1|PREDICTED: sirohydrochlorin ferrochelatase-like isoform X1 [Brachypodium distachyon]/gi|721661084|ref|XP_010235063.1|PREDICTED: sirohydrochlorin ferrochelatase-like isoform X1 [Brachypodium distachyon]/gi|721661087|ref|XP_010235064.1|PREDICTED: sirohydrochlorin ferrochelatase-like isoform X1 [Brachypodium distachyon]/gi|721661090|ref|XP_010235065.1|PREDICTED: siroh…
Ta#S37884730	cyan	830	3.4e-104	gi|357152803|ref|XP_003576242.1|PREDICTED: uncharacterized protein LOC100839022 isoform X1 [Brachypodium distachyon]/gi|944051129|gb|KQJ86767.1|hypothetical protein BRADI_4g07620 [Brachypodium distachyon];gi|514750610|ref|XP_004962146.1|PREDICTED: uncharacterized protein LOC101767296 [Setaria italica];gi|1002267804|ref|XP_015638225.1|PREDICTED: uncharacterized protein LOC4338731 [Oryza sativa Jap…
Ta#S13031799	cyan	691	4.5e-42	gi|357156579|ref|XP_003577505.1|PREDICTED: uncharacterized protein LOC100827206 [Brachypodium distachyon];gi|944052684|gb|KQJ88322.1|hypothetical protein BRADI_4g17040 [Brachypodium distachyon];gi|242068693|ref|XP_002449623.1|hypothetical protein SORBIDRAFT_05g020360 [Sorghum bicolor]/gi|241935466|gb|EES08611.1|hypothetical protein SORBI_005G139400 [Sorghum bicolor];gi|514809150|ref|XP_004979403.…
Ta#S17987040	cyan	1119	5.9e-109	gi|357163659|ref|XP_003579804.1|PREDICTED: DDT domain-containing protein DDB_G0282237-like [Brachypodium distachyon]/gi|944047106|gb|KQJ82747.1|hypothetical protein BRADI_5g10777 [Brachypodium distachyon];gi|1002264671|ref|XP_015636671.1|PREDICTED: uncharacterized protein LOC4335924 isoform X2 [Oryza sativa Japonica Group];gi|116309804|emb|CAH66843.1|H0525C06.6 [Oryza sativa Indica Group]/gi|2181…
Ta#S24512877	cyan	877	1.3e-105	gi|403374354|gb|EJY87123.1|Ribosomal protein S5 [Oxytricha trifallax];gi|678326993|emb|CDW80892.1|UNKNOWN [Stylonychia lemnae];gi|901807856|gb|KMZ64823.1|ribosomal protein 5B [Zostera marina];gi|237834931|ref|XP_002366763.1|40S ribosomal protein S5, putative [Toxoplasma gondii ME49]/gi|675125086|ref|XP_008884430.1|ribosomal protein RPS5 [Hammondia hammondi]/gi|523573876|gb|EPR60654.1|ribosomal pr…
Ta#S19727735	cyan	1527	0	gi|46405853|gb|AAS93629.1|receptor-like kinase protein, partial [Triticum aestivum];gi|82582807|gb|ABB84341.1|resistance-related receptor-like kinase [Triticum aestivum];gi|13377499|gb|AAK20738.1|LRK19 [Triticum aestivum];gi|82582805|gb|ABB84340.1|resistance-related receptor-like kinase [Triticum aestivum];gi|13377502|gb|AAK20740.1|LRK33 [Triticum aestivum];gi|75319119|sp|P93604.1|LRK10_WHEATRecN…
Ta#S17879374	cyan	890	3.6e-67	gi|473732317|gb|EMS45200.1|Zinc finger protein GIS2 [Triticum urartu];gi|475590838|gb|EMT21582.1|Zinc finger protein GIS2 [Aegilops tauschii];gi|326513858|dbj|BAJ87947.1|predicted protein [Hordeum vulgare subsp. vulgare];gi|326488841|dbj|BAJ98032.1|predicted protein [Hordeum vulgare subsp. vulgare]/gi|326492013|dbj|BAJ98231.1|predicted protein [Hordeum vulgare subsp. vulgare];gi|721660467|ref|XP_…
Ta#S16244955	cyan	694	1.4e-72	gi|473738491|gb|EMS45327.1|hypothetical protein TRIUR3_32808 [Triticum urartu];gi|326532924|dbj|BAJ89307.1|predicted protein [Hordeum vulgare subsp. vulgare];gi|357138877|ref|XP_003571013.1|PREDICTED: mediator of RNA polymerase II transcription subunit 11 [Brachypodium distachyon]/gi|721653672|ref|XP_010233946.1|PREDICTED: mediator of RNA polymerase II transcription subunit 11 [Brachypodium dista…
Ta#S17891583	cyan	936	2.1e-50	gi|473813867|gb|EMS46857.1|hypothetical protein TRIUR3_07600 [Triticum urartu];gi|326498185|dbj|BAJ94955.1|predicted protein [Hordeum vulgare subsp. vulgare];gi|475601604|gb|EMT24869.1|hypothetical protein F775_32597 [Aegilops tauschii];gi|357140436|ref|XP_003571774.1|PREDICTED: early nodulin-93 [Brachypodium distachyon]/gi|944058529|gb|KQJ94119.1|hypothetical protein BRADI_3g08630 [Brachypodium …
Ta#S22368236	cyan	854	9.1e-47	gi|473838527|gb|EMS47265.1|putative transcription factor GLK2 [Triticum urartu];gi|669028568|emb|CDM82427.1|unnamed protein product [Triticum aestivum];gi|326490253|dbj|BAJ84790.1|predicted protein [Hordeum vulgare subsp. vulgare]/gi|326520748|dbj|BAJ92737.1|predicted protein [Hordeum vulgare subsp. vulgare];gi|13940502|gb|AAK50395.1|AF318583_1putative transcription factor OsGLK2, partial [Oryza …
Ta#S37779942	cyan	931	1.6e-147	gi|473843105|gb|EMS47367.1|hypothetical protein TRIUR3_21780 [Triticum urartu];gi|685878414|gb|AIP89948.1|rice-salt sensitive 1-like protein [Triticum turgidum subsp. durum];gi|475621151|gb|EMT31368.1|hypothetical protein F775_25931 [Aegilops tauschii];gi|326518010|dbj|BAK07257.1|predicted protein [Hordeum vulgare subsp. vulgare];gi|357150024|ref|XP_003575314.1|PREDICTED: uncharacterized protein …
Ta#S50378304	cyan	809	1.5e-103	gi|473847480|gb|EMS47414.1|hypothetical protein TRIUR3_34329 [Triticum urartu];gi|475566176|gb|EMT14973.1|hypothetical protein F775_08182 [Aegilops tauschii];gi|326502678|dbj|BAJ98967.1|predicted protein [Hordeum vulgare subsp. vulgare];gi|944086040|gb|KQK21392.1|hypothetical protein BRADI_1g60510 [Brachypodium distachyon];gi|357111940|ref|XP_003557768.1|PREDICTED: protein WEAK CHLOROPLAST MOVEME…
Ta#S17986634	cyan	1166	7.1e-114	gi|473907663|gb|EMS49451.1|hypothetical protein TRIUR3_04353 [Triticum urartu];gi|571265243|emb|CDF77345.1|CRT1-like GHKL ATPase [Hordeum vulgare];gi|357145944|ref|XP_003573822.1|PREDICTED: MORC family CW-type zinc finger protein 4-like [Brachypodium distachyon]/gi|944060784|gb|KQJ96374.1|hypothetical protein BRADI_3g22750 [Brachypodium distachyon]/gi|944060785|gb|KQJ96375.1|hypothetical protein …
Ta#S37862027	cyan	755	4.3e-147	gi|473910715|gb|EMS49548.1|Putative disease resistance RPP13-like protein 1 [Triticum urartu];gi|357167048|ref|XP_003580978.1|PREDICTED: putative disease resistance protein RGA3 [Brachypodium distachyon]/gi|944045997|gb|KQJ81638.1|hypothetical protein BRADI_5g01936 [Brachypodium distachyon];gi|473798819|gb|EMS46535.1|Putative disease resistance RPP13-like protein 1 [Triticum urartu];gi|218194224|…
Ta#S17892988	cyan	1172	9.1e-22	gi|473943681|gb|EMS50457.1|hypothetical protein TRIUR3_05392 [Triticum urartu];gi|474244297|gb|EMS59913.1|hypothetical protein TRIUR3_34375 [Triticum urartu];gi|670018086|emb|CDJ26673.1|unnamed protein product [Triticum aestivum];gi|669028101|emb|CDM81780.1|unnamed protein product [Triticum aestivum];gi|475580554|gb|EMT18634.1|hypothetical protein F775_12182 [Aegilops tauschii];gi|326527065|dbj|B…
Ta#S32725162	cyan	894	6.6e-111	gi|473996831|gb|EMS52096.1|Aspartyl-tRNA synthetase [Triticum urartu];gi|113531585|dbj|BAF03968.1|Os01g0153400, partial [Oryza sativa Japonica Group]/gi|937894476|dbj|BAS70456.1|Os01g0153400, partial [Oryza sativa Japonica Group];gi|215765302|dbj|BAG86999.1|unnamed protein product [Oryza sativa Japonica Group];gi|326514634|dbj|BAJ96304.1|predicted protein [Hordeum vulgare subsp. vulgare];gi|54290…
Ta#S17887314	cyan	869	4.9e-14	gi|474016766|gb|EMS52752.1|Eukaryotic translation initiation factor 5B [Triticum urartu];gi|475507906|gb|EMT05005.1|Eukaryotic translation initiation factor 5B [Aegilops tauschii];gi|475577222|gb|EMT17747.1|Eukaryotic translation initiation factor 5B [Aegilops tauschii];gi|357161073|ref|XP_003578970.1|PREDICTED: eukaryotic translation initiation factor 5B [Brachypodium distachyon]/gi|944056780|gb…
Ta#S26025110	cyan	1111	3.3e-159	gi|474022902|gb|EMS52940.1|hypothetical protein TRIUR3_05161 [Triticum urartu];gi|721668542|ref|XP_010236107.1|PREDICTED: random slug protein 5-like [Brachypodium distachyon]/gi|721668545|ref|XP_010236108.1|PREDICTED: random slug protein 5-like [Brachypodium distachyon]/gi|944066286|gb|KQK01877.1|hypothetical protein BRADI_3g59030 [Brachypodium distachyon]/gi|944066287|gb|KQK01878.1|hypothetical …
Ta#S32545711	cyan	806	4.1e-107	gi|474072401|gb|EMS54401.1|Putative phospholipid-transporting ATPase 9 [Triticum urartu];gi|326500486|dbj|BAK06332.1|predicted protein [Hordeum vulgare subsp. vulgare];gi|326498781|dbj|BAK02376.1|predicted protein [Hordeum vulgare subsp. vulgare];gi|944083052|gb|KQK18404.1|hypothetical protein BRADI_1g42310 [Brachypodium distachyon];gi|721615971|ref|XP_010227699.1|PREDICTED: putative phospholipid…
Ta#S32569219	cyan	867	1.3e-124	gi|474089341|gb|EMS54825.1|hypothetical protein TRIUR3_18060 [Triticum urartu];gi|326498605|dbj|BAK02288.1|predicted protein, partial [Hordeum vulgare subsp. vulgare];gi|475621221|gb|EMT31397.1|hypothetical protein F775_01803 [Aegilops tauschii];gi|960478234|ref|XP_014756419.1|PREDICTED: mucin-5AC-like [Brachypodium distachyon]/gi|960478236|ref|XP_014756420.1|PREDICTED: mucin-5AC-like [Brachypodi…
Ta#S17986642	cyan	1160	6.8e-63	gi|474097413|gb|EMS55150.1|hypothetical protein TRIUR3_27032 [Triticum urartu];gi|475570886|gb|EMT16132.1|hypothetical protein F775_03544 [Aegilops tauschii];gi|357111256|ref|XP_003557430.1|PREDICTED: uncharacterized protein LOC100843696 [Brachypodium distachyon]/gi|944085118|gb|KQK20470.1|hypothetical protein BRADI_1g54700 [Brachypodium distachyon];gi|573952172|ref|XP_006658363.1|PREDICTED: DDT …
Ta#S32506517	cyan	778	4e-56	gi|474207867|gb|EMS58768.1|hypothetical protein TRIUR3_32194 [Triticum urartu];gi|475601330|gb|EMT24794.1|hypothetical protein F775_10207 [Aegilops tauschii];gi|474207129|gb|EMS58720.1|hypothetical protein TRIUR3_34445 [Triticum urartu];gi|110289187|gb|ABB47755.2|expressed protein [Oryza sativa Japonica Group];gi|14140286|gb|AAK54292.1|AC034258_10putative helicase [Oryza sativa Japonica Group];gi…
Ta#S22373059	cyan	828	3.2e-55	gi|474212360|gb|EMS58901.1|hypothetical protein TRIUR3_27333 [Triticum urartu];gi|475410010|gb|EMT00906.1|hypothetical protein F775_30665 [Aegilops tauschii];gi|357160529|ref|XP_003578794.1|PREDICTED: putative methyltransferase At1g22800 [Brachypodium distachyon]/gi|944056260|gb|KQJ91898.1|hypothetical protein BRADI_4g40410 [Brachypodium distachyon];gi|149392579|gb|ABR26092.1|sam-dependent methyl…
Ta#S12996641	cyan	464	7.8e-13	gi|474213779|gb|EMS58974.1|hypothetical protein TRIUR3_16137 [Triticum urartu];gi|475621146|gb|EMT31364.1|hypothetical protein F775_02127 [Aegilops tauschii];gi|475612820|gb|EMT28552.1|TOM1-like protein 2 [Aegilops tauschii]
Ta#S37919383	cyan	782	1.2e-15	gi|474250581|gb|EMS60199.1|hypothetical protein TRIUR3_30676 [Triticum urartu];gi|474413315|gb|EMS67006.1|hypothetical protein TRIUR3_30697 [Triticum urartu]
Ta#S32615536	cyan	918	1.2e-104	gi|474293252|gb|EMS61360.1|Protein STIP1-like protein [Triticum urartu];gi|222625560|gb|EEE59692.1|hypothetical protein OsJ_12115 [Oryza sativa Japonica Group];gi|113549374|dbj|BAF12817.1|Os03g0680500, partial [Oryza sativa Japonica Group];gi|475572772|gb|EMT16586.1|Heat shock protein STI [Aegilops tauschii];gi|944087221|gb|KQK22573.1|hypothetical protein BRADI_1g68102 [Brachypodium distachyon];g…
Ta#S37780369	cyan	851	1.4e-83	gi|474297067|gb|EMS61493.1|hypothetical protein TRIUR3_23106 [Triticum urartu];gi|475566403|gb|EMT15022.1|hypothetical protein F775_43872 [Aegilops tauschii];gi|326523067|dbj|BAJ88574.1|predicted protein [Hordeum vulgare subsp. vulgare];gi|357149997|ref|XP_003575304.1|PREDICTED: pre-mRNA-splicing factor ISY1 homolog [Brachypodium distachyon]/gi|944064633|gb|KQK00224.1|hypothetical protein BRADI_3…
Ta#S12995312	cyan	515	3.4e-21	gi|474353788|gb|EMS63083.1|RNA pseudourine synthase 1 [Triticum urartu];gi|326492367|dbj|BAK01967.1|predicted protein [Hordeum vulgare subsp. vulgare];gi|721673437|ref|XP_003579309.2|PREDICTED: RNA pseudouridine synthase 1 [Brachypodium distachyon]/gi|944050701|gb|KQJ86339.1|hypothetical protein BRADI_4g04810 [Brachypodium distachyon];gi|242083792|ref|XP_002442321.1|hypothetical protein SORBIDRAF…
Ta#S12882162	cyan	580	7.8e-19	gi|474361090|gb|EMS63308.1|hypothetical protein TRIUR3_31772 [Triticum urartu]
Ta#S13223846	cyan	643	1e-81	gi|474381131|gb|EMS64572.1|hypothetical protein TRIUR3_17734 [Triticum urartu];gi|475593702|gb|EMT22456.1|hypothetical protein F775_02661 [Aegilops tauschii];gi|944054218|gb|KQJ89856.1|hypothetical protein BRADI_4g28170 [Brachypodium distachyon];gi|357158033|ref|XP_003577995.1|PREDICTED: uncharacterized protein LOC100824540 [Brachypodium distachyon]/gi|944054217|gb|KQJ89855.1|hypothetical protein…
Ta#S32560199	cyan	694	2.7e-100	gi|474382162|gb|EMS64664.1|Phosphate transporter PHO1-3 [Triticum urartu];gi|475514622|gb|EMT05740.1|Putative phosphate transporter 1 [Aegilops tauschii];gi|326512338|dbj|BAJ99524.1|predicted protein [Hordeum vulgare subsp. vulgare];gi|944083062|gb|KQK18414.1|hypothetical protein BRADI_1g42347 [Brachypodium distachyon];gi|960459262|ref|XP_014752884.1|PREDICTED: phosphate transporter PHO1-3 isofor…
Ta#S32640566	cyan	780	9e-63	gi|474390988|gb|EMS65331.1|hypothetical protein TRIUR3_27519 [Triticum urartu];gi|721654249|ref|XP_010234038.1|PREDICTED: uncharacterized protein LOC100838487 isoform X2 [Brachypodium distachyon]/gi|944058432|gb|KQJ94022.1|hypothetical protein BRADI_3g08040 [Brachypodium distachyon];gi|357140212|ref|XP_003571664.1|PREDICTED: uncharacterized protein LOC100838487 isoform X1 [Brachypodium distachyon…
Ta#S24513085	cyan	953	6.9e-88	gi|474392104|gb|EMS65450.1|ABC transporter C family member 10 [Triticum urartu];gi|475592775|gb|EMT22185.1|ABC transporter C family member 10 [Aegilops tauschii];gi|326500828|dbj|BAJ95080.1|predicted protein [Hordeum vulgare subsp. vulgare];gi|357121631|ref|XP_003562521.1|PREDICTED: protein CHROMATIN REMODELING 5 [Brachypodium distachyon]/gi|944079487|gb|KQK14839.1|hypothetical protein BRADI_1g18…
Ta#S13211046	cyan	502	4.1e-21	gi|474397794|gb|EMS65824.1|hypothetical protein TRIUR3_15090 [Triticum urartu];gi|326495508|dbj|BAJ85850.1|predicted protein [Hordeum vulgare subsp. vulgare];gi|944261377|gb|KQL25634.1|hypothetical protein SETIT_032840mg [Setaria italica];gi|835933891|ref|XP_012699436.1|PREDICTED: uncharacterized protein LOC101753872 [Setaria italica];gi|357154529|ref|XP_003576813.1|PREDICTED: uncharacterized pro…
Ta#S32558680	cyan	856	1.4e-73	gi|474403270|gb|EMS66279.1|hypothetical protein TRIUR3_22444 [Triticum urartu];gi|475606949|gb|EMT26543.1|hypothetical protein F775_31105 [Aegilops tauschii];gi|326510275|dbj|BAJ87354.1|predicted protein, partial [Hordeum vulgare subsp. vulgare]/gi|326525555|dbj|BAJ88824.1|predicted protein, partial [Hordeum vulgare subsp. vulgare];gi|357160358|ref|XP_003578740.1|PREDICTED: fructose-bisphosphate …
Ta#S32545979	cyan	694	1.4e-17	gi|474404585|gb|EMS66366.1|hypothetical protein TRIUR3_16243 [Triticum urartu]
Ta#S12961913	cyan	686	2.2e-43	gi|474423359|gb|EMS67593.1|hypothetical protein TRIUR3_25212 [Triticum urartu];gi|669027226|emb|CDM80505.1|unnamed protein product [Triticum aestivum];gi|474373756|gb|EMS64035.1|hypothetical protein TRIUR3_00491 [Triticum urartu];gi|669027227|emb|CDM80506.1|unnamed protein product [Triticum aestivum];gi|669026960|emb|CDM80090.1|unnamed protein product [Triticum aestivum];gi|474287396|gb|EMS61165.…
Ta#S32556081	cyan	893	1e-73	gi|474425445|gb|EMS67705.1|hypothetical protein TRIUR3_27713 [Triticum urartu];gi|473821344|gb|EMS46998.1|hypothetical protein TRIUR3_01699 [Triticum urartu]
Ta#S17882369	cyan	904	2.2e-24	gi|474431553|gb|EMS67978.1|GTPase obg [Triticum urartu]
Ta#S32599755	cyan	723	1.5e-29	gi|474437903|gb|EMS68266.1|hypothetical protein TRIUR3_16469 [Triticum urartu];gi|641854974|gb|KDO73768.1|hypothetical protein CISIN_1g008338mg [Citrus sinensis];gi|728818589|gb|KHG02855.1|Protein Red [Gossypium arboreum];gi|1050652922|ref|XP_017649864.1|PREDICTED: suppressor of mec-8 and unc-52 protein homolog 2 [Gossypium arboreum];gi|1028990758|ref|XP_016750203.1|PREDICTED: suppressor of mec-8…
Ta#S17886979	cyan	877	6.3e-27	gi|475156251|gb|EMT00136.1|Mannan endo-1,4-beta-mannosidase 6 [Aegilops tauschii];gi|475623348|gb|EMT32180.1|Mannan endo-1,4-beta-mannosidase 6 [Aegilops tauschii];gi|474319533|gb|EMS62212.1|Mannan endo-1,4-beta-mannosidase 6 [Triticum urartu];gi|326521772|dbj|BAK00462.1|predicted protein [Hordeum vulgare subsp. vulgare];gi|960449506|ref|XP_003563908.3|PREDICTED: mannan endo-1,4-beta-mannosidase …
Ta#S12880080	cyan	508	3e-71	gi|475409553|gb|EMT00898.1|hypothetical protein F775_03508 [Aegilops tauschii];gi|960490011|ref|XP_014758839.1|PREDICTED: uncharacterized protein LOC106866906 [Brachypodium distachyon]/gi|944057064|gb|KQJ92702.1|hypothetical protein BRADI_4g45330 [Brachypodium distachyon];gi|475556117|gb|EMT12578.1|hypothetical protein F775_01709 [Aegilops tauschii];gi|474391714|gb|EMS65384.1|Zinc finger protein …
Ta#S16466368	cyan	764	2.6e-158	gi|475457678|gb|EMT01894.1|DNA repair protein RAD50 [Aegilops tauschii];gi|157863730|gb|ABV90886.1|DNA repair protein Rad50 [Triticum turgidum];gi|157863722|gb|ABV90882.1|DNA repair protein Rad50 [Triticum turgidum];gi|157863716|gb|ABV90879.1|DNA repair protein Rad50 [Triticum monococcum];gi|157863720|gb|ABV90881.1|DNA repair protein Rad50 [Triticum turgidum];gi|157863728|gb|ABV90885.1|DNA repair…
Ta#S12948653	cyan	497	3.1e-16	gi|475491561|gb|EMT03565.1|Pentatricopeptide repeat-containing protein [Aegilops tauschii];gi|326507840|dbj|BAJ86663.1|predicted protein [Hordeum vulgare subsp. vulgare]
Ta#S32498964	cyan	836	6.3e-118	gi|475502586|gb|EMT04446.1|hypothetical protein F775_27950 [Aegilops tauschii];gi|474445614|gb|EMS68578.1|hypothetical protein TRIUR3_16584 [Triticum urartu];gi|357140648|ref|XP_003571876.1|PREDICTED: uncharacterized protein LOC100824092 [Brachypodium distachyon]/gi|944058580|gb|KQJ94170.1|hypothetical protein BRADI_3g08990 [Brachypodium distachyon];gi|1002237024|ref|XP_015622713.1|PREDICTED: unc…
Ta#S16214200	cyan	630	3.5e-48	gi|475507905|gb|EMT05004.1|hypothetical protein F775_09062 [Aegilops tauschii];gi|474235205|gb|EMS59561.1|hypothetical protein TRIUR3_32662 [Triticum urartu];gi|475570044|gb|EMT15909.1|hypothetical protein F775_27489 [Aegilops tauschii];gi|475571457|gb|EMT16245.1|hypothetical protein F775_23883 [Aegilops tauschii]
Ta#S32731609	cyan	873	1.1e-113	gi|475509645|gb|EMT05209.1|hypothetical protein F775_11204 [Aegilops tauschii];gi|475550206|gb|EMT11417.1|hypothetical protein F775_22127 [Aegilops tauschii];gi|944067212|gb|KQK02696.1|hypothetical protein BRADI_2g03130 [Brachypodium distachyon];gi|960472502|ref|XP_014755348.1|PREDICTED: uncharacterized protein LOC100844157 isoform X4 [Brachypodium distachyon]/gi|960472504|ref|XP_014755349.1|PRED…
Ta#S12994103	cyan	480	1.9e-39	gi|475513728|gb|EMT05647.1|hypothetical protein F775_07611 [Aegilops tauschii];gi|242068779|ref|XP_002449666.1|hypothetical protein SORBIDRAFT_05g021330 [Sorghum bicolor];gi|992167336|gb|KXG28653.1|hypothetical protein SORBI_005G148500 [Sorghum bicolor];gi|944230531|gb|KQK94917.1|hypothetical protein SETIT_027730mg [Setaria italica];gi|514811611|ref|XP_004980600.1|PREDICTED: F-box/LRR-repeat prot…
Ta#S32664630	cyan	681	5.5e-151	gi|475526044|gb|EMT07253.1|hypothetical protein F775_16791 [Aegilops tauschii];gi|944083158|gb|KQK18510.1|hypothetical protein BRADI_1g42970 [Brachypodium distachyon];gi|474425701|gb|EMS67724.1|hypothetical protein TRIUR3_21605 [Triticum urartu];gi|721616203|ref|XP_010227739.1|PREDICTED: uncharacterized protein LOC100844634 isoform X1 [Brachypodium distachyon];gi|474359579|gb|EMS63252.1|hypotheti…
Ta#S32619773	cyan	818	2.1e-102	gi|475551637|gb|EMT11681.1|hypothetical protein F775_16012 [Aegilops tauschii];gi|326516762|dbj|BAJ96373.1|predicted protein [Hordeum vulgare subsp. vulgare];gi|357164100|ref|XP_003579948.1|PREDICTED: uncharacterized protein LOC100836299 [Brachypodium distachyon]/gi|944047465|gb|KQJ83106.1|hypothetical protein BRADI_5g13070 [Brachypodium distachyon]/gi|944047466|gb|KQJ83107.1|hypothetical protein…
Ta#S32597857	cyan	792	1.2e-133	gi|475556582|gb|EMT12672.1|hypothetical protein F775_05364 [Aegilops tauschii];gi|474119838|gb|EMS56015.1|hypothetical protein TRIUR3_30357 [Triticum urartu];gi|475607165|gb|EMT26611.1|hypothetical protein F775_04207 [Aegilops tauschii];gi|474443423|gb|EMS68483.1|hypothetical protein TRIUR3_28570 [Triticum urartu];gi|475490920|gb|EMT03528.1|hypothetical protein F775_09094 [Aegilops tauschii];gi|9…
Ta#S37771760	cyan	919	1.6e-52	gi|475556860|gb|EMT12714.1|hypothetical protein F775_26273 [Aegilops tauschii];gi|721641757|ref|XP_010231913.1|PREDICTED: putative protein ABIL2 isoform X2 [Brachypodium distachyon]/gi|944072802|gb|KQK08286.1|hypothetical protein BRADI_2g40930 [Brachypodium distachyon];gi|721641754|ref|XP_010231912.1|PREDICTED: putative protein ABIL2 isoform X1 [Brachypodium distachyon]/gi|960465554|ref|XP_014753…
Ta#S22372615	cyan	862	4.5e-60	gi|475557220|gb|EMT12793.1|U-box domain-containing protein 33 [Aegilops tauschii];gi|475557219|gb|EMT12792.1|U-box domain-containing protein 33 [Aegilops tauschii];gi|357125186|ref|XP_003564276.1|PREDICTED: U-box domain-containing protein 33-like [Brachypodium distachyon]/gi|944084126|gb|KQK19478.1|hypothetical protein BRADI_1g48510 [Brachypodium distachyon];gi|944084127|gb|KQK19479.1|hypothetica…
Ta#S16197724	cyan	503	9.6e-30	gi|475557293|gb|EMT12816.1|Histone deacetylase 9 [Aegilops tauschii];gi|944046843|gb|KQJ82484.1|hypothetical protein BRADI_5g09190 [Brachypodium distachyon];gi|188482311|gb|ACD50313.1|histone deacetylase RPD3/HDA1 class I isoform 1 [Hordeum vulgare];gi|357163294|ref|XP_003579685.1|PREDICTED: histone deacetylase 9 isoform X1 [Brachypodium distachyon]/gi|944046842|gb|KQJ82483.1|hypothetical protein…
Ta#S13133616	cyan	586	2.2e-07	gi|475558904|gb|EMT13208.1|Acyl-protein thioesterase 2 [Aegilops tauschii];gi|357135496|ref|XP_003569345.1|PREDICTED: acyl-protein thioesterase 1 homolog 1-like [Brachypodium distachyon]/gi|944073209|gb|KQK08693.1|hypothetical protein BRADI_2g43330 [Brachypodium distachyon];gi|357132360|ref|XP_003567798.1|PREDICTED: acyl-protein thioesterase 1 homolog 1-like [Brachypodium distachyon]/gi|960469558…
Ta#S16058195	cyan	1944	0	gi|475560971|gb|EMT13682.1|Aromatic-L-amino-acid decarboxylase [Aegilops tauschii];gi|42794044|dbj|BAD11769.1|tryptophan decarboxylase [Hordeum vulgare];gi|42794042|dbj|BAD11768.1|tryptophan decarboxylase [Hordeum vulgare subsp. spontaneum];gi|473984280|gb|EMS51668.1|Aromatic-L-amino-acid decarboxylase [Triticum urartu];gi|475593460|gb|EMT22392.1|Aromatic-L-amino-acid decarboxylase [Aegilops taus…
Ta#S17985174	cyan	1036	1.9e-13	gi|475564927|gb|EMT14647.1|Putative cinnamyl alcohol dehydrogenase 5 [Aegilops tauschii]
Ta#S32493680	cyan	832	9.2e-51	gi|475567419|gb|EMT15271.1|DNA repair protein rhp54 [Aegilops tauschii];gi|474392022|gb|EMS65430.1|DNA repair protein rhp54 [Triticum urartu];gi|475557098|gb|EMT12758.1|DNA repair protein rhp54 [Aegilops tauschii];gi|473951634|gb|EMS50774.1|DNA repair protein rhp54 [Triticum urartu];gi|326526795|dbj|BAK00786.1|predicted protein [Hordeum vulgare subsp. vulgare];gi|944060360|gb|KQJ95950.1|hypotheti…
Ta#S17886714	cyan	926	2.6e-48	gi|475570440|gb|EMT16017.1|hypothetical protein F775_04000 [Aegilops tauschii];gi|474319377|gb|EMS62208.1|hypothetical protein TRIUR3_09094 [Triticum urartu];gi|357158100|ref|XP_003578016.1|PREDICTED: histidine protein methyltransferase 1 homolog isoform X2 [Brachypodium distachyon]/gi|944054299|gb|KQJ89937.1|hypothetical protein BRADI_4g28580 [Brachypodium distachyon];gi|960490120|ref|XP_0147588…
Ta#S37919073	cyan	791	2.2e-13	gi|475581576|gb|EMT18878.1|Putative LRR receptor-like serine/threonine-protein kinase [Aegilops tauschii];gi|474432023|gb|EMS68032.1|Aspartic proteinase nepenthesin-1 [Triticum urartu];gi|944074863|gb|KQK10347.1|hypothetical protein BRADI_2g53490 [Brachypodium distachyon];gi|475532596|gb|EMT08240.1|hypothetical protein F775_04378 [Aegilops tauschii];gi|45267888|gb|AAS55787.1|hypothetical protein …
Ta#S37780500	cyan	857	1.6e-109	gi|475581827|gb|EMT18957.1|hypothetical protein F775_13987 [Aegilops tauschii];gi|326492572|dbj|BAK02069.1|predicted protein [Hordeum vulgare subsp. vulgare]/gi|326505672|dbj|BAJ95507.1|predicted protein [Hordeum vulgare subsp. vulgare];gi|474407242|gb|EMS66561.1|hypothetical protein TRIUR3_26623 [Triticum urartu];gi|944076669|gb|KQK12021.1|hypothetical protein BRADI_1g01070 [Brachypodium distach…
Ta#S32553193	cyan	798	9.8e-146	gi|475585881|gb|EMT20168.1|Eukaryotic translation initiation factor 4E-1 [Aegilops tauschii];gi|474091039|gb|EMS54859.1|Eukaryotic translation initiation factor 4E-1 [Triticum urartu];gi|326528681|dbj|BAJ97362.1|predicted protein [Hordeum vulgare subsp. vulgare];gi|475449557|gb|EMT01655.1|hypothetical protein F775_19303 [Aegilops tauschii];gi|475605043|gb|EMT25937.1|hypothetical protein F775_1734…
Ta#S22390526	cyan	845	7.3e-37	gi|475587117|gb|EMT20462.1|Autoimmune regulator [Aegilops tauschii];gi|474343879|gb|EMS62774.1|Chromodomain-helicase-DNA-binding protein 4 [Triticum urartu];gi|357162868|ref|XP_003579549.1|PREDICTED: uncharacterized protein LOC100839049 [Brachypodium distachyon]/gi|721696198|ref|XP_010240674.1|PREDICTED: uncharacterized protein LOC100839049 [Brachypodium distachyon]/gi|960492999|ref|XP_014751398.…
Ta#S32560735	cyan	732	1.2e-55	gi|475587356|gb|EMT20528.1|Serine carboxypeptidase-like 51 [Aegilops tauschii]
Ta#S37876202	cyan	853	1.6e-129	gi|475587512|gb|EMT20566.1|Cysteine-rich receptor-like protein kinase 29 [Aegilops tauschii];gi|475587513|gb|EMT20567.1|Cysteine-rich receptor-like protein kinase 25 [Aegilops tauschii];gi|326533972|dbj|BAJ93759.1|predicted protein [Hordeum vulgare subsp. vulgare];gi|357165411|ref|XP_003580374.1|PREDICTED: receptor like protein kinase S.2-like [Brachypodium distachyon]/gi|944045951|gb|KQJ81592.1|…
Ta#S32697158	cyan	920	3.5e-100	gi|475589283|gb|EMT21109.1|Putative tyrosine-protein phosphatase [Aegilops tauschii];gi|326521558|dbj|BAK00355.1|predicted protein [Hordeum vulgare subsp. vulgare];gi|475600523|gb|EMT24561.1|hypothetical protein F775_20991 [Aegilops tauschii];gi|475549146|gb|EMT11209.1|hypothetical protein F775_12246 [Aegilops tauschii];gi|474191053|gb|EMS58165.1|hypothetical protein TRIUR3_07297 [Triticum urartu…
Ta#S22371120	cyan	831	1.3e-150	gi|475589923|gb|EMT21309.1|Protein disulfide-isomerase [Aegilops tauschii];gi|299469374|emb|CBG91905.1|putative PDI-like protein [Triticum aestivum];gi|299469358|emb|CBG91897.1|putative PDI-like protein [Triticum aestivum]/gi|633259767|dbj|BAO79452.1|protein disulfide isomerase family protein 3-1 alfa [Triticum aestivum];gi|326491883|dbj|BAJ98166.1|predicted protein [Hordeum vulgare subsp. vulgar…
Ta#S13271245	cyan	660	3.8e-135	gi|475593081|gb|EMT22268.1|hypothetical protein F775_08224 [Aegilops tauschii];gi|326528411|dbj|BAJ93394.1|predicted protein [Hordeum vulgare subsp. vulgare];gi|473926615|gb|EMS49839.1|hypothetical protein TRIUR3_11685 [Triticum urartu];gi|944077529|gb|KQK12881.1|hypothetical protein BRADI_1g06570 [Brachypodium distachyon];gi|357112819|ref|XP_003558204.1|PREDICTED: WPP domain-associated protein-l…
Ta#S16205974	cyan	778	1.1e-22	gi|475598473|gb|EMT23949.1|Putative LRR receptor-like serine/threonine-protein kinase [Aegilops tauschii];gi|326488177|dbj|BAJ89927.1|predicted protein [Hordeum vulgare subsp. vulgare];gi|52626611|emb|CAH56436.1|somatic embryogenesis receptor-like kinase 2 [Poa pratensis];gi|52626613|emb|CAH56437.1|somatic embryogenesis receptor-like kinase 1 [Poa pratensis];gi|960482133|ref|XP_014757168.1|PREDIC…
Ta#S18012386	cyan	1131	8.1e-95	gi|475598556|gb|EMT23975.1|hypothetical protein F775_31179 [Aegilops tauschii];gi|118154067|gb|ABK63978.1|ZIM motif-containing protein, partial [Triticum aestivum];gi|326493680|dbj|BAJ85301.1|predicted protein, partial [Hordeum vulgare subsp. vulgare];gi|326531460|dbj|BAJ97734.1|predicted protein [Hordeum vulgare subsp. vulgare];gi|357166445|ref|XP_003580712.1|PREDICTED: protein TIFY 3B isoform X…
Ta#S17879848	cyan	895	2.5e-86	gi|475600557|gb|EMT24569.1|1,2-dihydroxy-3-keto-5-methylthiopentene dioxygenase 4 [Aegilops tauschii];gi|474033253|gb|EMS53017.1|1,2-dihydroxy-3-keto-5-methylthiopentene dioxygenase 4 [Triticum urartu];gi|473728283|gb|EMS45092.1|1,2-dihydroxy-3-keto-5-methylthiopentene dioxygenase 4 [Triticum urartu];gi|474404690|gb|EMS66406.1|1,2-dihydroxy-3-keto-5-methylthiopentene dioxygenase 4 [Triticum urart…
Ta#S12987906	cyan	681	4.7e-08	gi|475612579|gb|EMT28455.1|hypothetical protein F775_00455 [Aegilops tauschii]
Ta#S17986129	cyan	1120	1.5e-141	gi|475616524|gb|EMT29790.1|hypothetical protein F775_05761 [Aegilops tauschii];gi|960487597|ref|XP_014758380.1|PREDICTED: dynamin-like protein ARC5 isoform X3 [Brachypodium distachyon]/gi|944056366|gb|KQJ92004.1|hypothetical protein BRADI_4g41137 [Brachypodium distachyon];gi|960487593|ref|XP_003578834.2|PREDICTED: dynamin-like protein ARC5 isoform X1 [Brachypodium distachyon];gi|960487595|ref|XP_…
Ta#S32701015	cyan	836	1.5e-122	gi|475624658|gb|EMT32703.1|Putative GTP-binding protein [Aegilops tauschii];gi|110288582|gb|ABG65900.1|GTP-binding protein, putative, expressed [Oryza sativa Japonica Group];gi|721657981|ref|XP_010234596.1|PREDICTED: uncharacterized GTP-binding protein At5g64813-like isoform X3 [Brachypodium distachyon];gi|960481466|ref|XP_014757047.1|PREDICTED: uncharacterized GTP-binding protein At5g64813-like …
Ta#S50384859	cyan	545	2.3e-81	gi|556927211|ref|YP_008758167.1|apocytochrome b (mitochondrion) [Triticum timopheevii]/gi|549067758|dbj|BAN94730.1|apocytochrome b (mitochondrion) [Triticum timopheevii];gi|556927026|ref|YP_008757382.1|apocytochrome b (mitochondrion) [Aegilops speltoides]/gi|549067790|dbj|BAN94761.1|apocytochrome b (mitochondrion) [Aegilops speltoides];gi|472833547|gb|AGI48771.1|cytochrome c oxidase subunit 1 (mi…
Ta#S24244651	cyan	1242	0	gi|61657664|emb|CAI64809.1|putative glucan endo-1,3-beta-D-glucosidase, partial [Triticum aestivum];gi|474044907|gb|EMS53437.1|Glucan endo-1,3-beta-glucosidase GI [Triticum urartu];gi|669031397|emb|CDM86358.1|unnamed protein product [Triticum aestivum];gi|326488925|dbj|BAJ98074.1|predicted protein [Hordeum vulgare subsp. vulgare];gi|3037080|gb|AAC14696.1|glucan endo-1,3-beta-glucosidase isoenzyme…
Ta#S17984035	cyan	808	2.5e-09	gi|63087730|emb|CAI93180.1|glycosyltransferase, partial [Triticum aestivum];gi|270268957|dbj|BAI50644.1|diphtheria toxin A [Targeting vector pTgKCNQ2];gi|149243190|pdb|2PKG|CChain C, Structure Of A Complex Between The A Subunit Of Protein Phosphatase 2a And The Small T Antigen Of Sv40/gi|149243191|pdb|2PKG|DChain D, Structure Of A Complex Between The A Subunit Of Protein Phosphatase 2a And The Sm…
Ta#S17986636	cyan	1164	1.4e-113	gi|669027147|emb|CDM80395.1|unnamed protein product [Triticum aestivum];gi|669027474|emb|CDM80860.1|unnamed protein product [Triticum aestivum];gi|357144127|ref|XP_003573181.1|PREDICTED: uncharacterized protein LOC100825423 [Brachypodium distachyon]/gi|944058994|gb|KQJ94584.1|hypothetical protein BRADI_3g11337 [Brachypodium distachyon]/gi|944058995|gb|KQJ94585.1|hypothetical protein BRADI_3g11337…
Ta#S37779421	cyan	899	1.4e-152	gi|669027857|emb|CDM81443.1|unnamed protein product [Triticum aestivum];gi|475610222|gb|EMT27674.1|Putative 38.1 kDa protein [Aegilops tauschii];gi|357146289|ref|XP_003573938.1|PREDICTED: alpha-ketoglutarate-dependent dioxygenase alkB homolog 6 [Brachypodium distachyon]/gi|944061172|gb|KQJ96762.1|hypothetical protein BRADI_3g26980 [Brachypodium distachyon];gi|944061171|gb|KQJ96761.1|hypothetical …
Ta#S37790331	cyan	739	8.8e-104	gi|669029075|emb|CDM83145.1|unnamed protein product [Triticum aestivum];gi|357125342|ref|XP_003564353.1|PREDICTED: katanin p80 WD40 repeat-containing subunit B1 homolog isoform X3 [Brachypodium distachyon]/gi|944074587|gb|KQK10071.1|hypothetical protein BRADI_2g51760 [Brachypodium distachyon];gi|960470992|ref|XP_014755115.1|PREDICTED: katanin p80 WD40 repeat-containing subunit B1 homolog isoform …
Ta#S16466399	cyan	759	5.2e-95	gi|669029697|emb|CDM83984.1|unnamed protein product [Triticum aestivum];gi|474404683|gb|EMS66403.1|Homeobox protein HOX1A [Triticum urartu];gi|475568922|gb|EMT15631.1|Homeobox protein HOX1A [Aegilops tauschii];gi|357136423|ref|XP_003569804.1|PREDICTED: homeobox protein HOX1A-like isoform X2 [Brachypodium distachyon];gi|960469899|ref|XP_014754894.1|PREDICTED: homeobox protein HOX1A-like isoform X1…
Ta#S26022938	cyan	1107	3.4e-66	gi|669029788|emb|CDM84113.1|unnamed protein product [Triticum aestivum];gi|357136474|ref|XP_003569829.1|PREDICTED: 28 kDa heat- and acid-stable phosphoprotein [Brachypodium distachyon]/gi|944074278|gb|KQK09762.1|hypothetical protein BRADI_2g50060 [Brachypodium distachyon];gi|226491944|ref|NP_001149211.1|heat- and acid-stable phosphoprotein [Zea mays]/gi|194701724|gb|ACF84946.1|unknown [Zea mays]/…
Ta#S17893471	cyan	1192	4.4e-08	gi|669030289|emb|CDM84772.1|unnamed protein product [Triticum aestivum];gi|475614307|gb|EMT29030.1|hypothetical protein F775_29823 [Aegilops tauschii];gi|474205156|gb|EMS58686.1|hypothetical protein TRIUR3_31670 [Triticum urartu];gi|514777239|ref|XP_004968688.1|PREDICTED: acidic leucine-rich nuclear phosphoprotein 32-related protein [Setaria italica];gi|195652895|gb|ACG45915.1|immediate-early pro…
Ta#S37810843	cyan	496	7.4e-09	gi|669031084|emb|CDM85849.1|unnamed protein product [Triticum aestivum];gi|473826208|gb|EMS47124.1|Wall-associated receptor kinase 4 [Triticum urartu];gi|944048026|gb|KQJ83667.1|hypothetical protein BRADI_5g16150 [Brachypodium distachyon];gi|326511575|dbj|BAJ91932.1|predicted protein [Hordeum vulgare subsp. vulgare];gi|242073742|ref|XP_002446807.1|hypothetical protein SORBIDRAFT_06g022980 [Sorghu…
Ta#S32629655	cyan	492	4.9e-14	gi|669031825|emb|CDM86997.1|unnamed protein product [Triticum aestivum];gi|474225111|gb|EMS59449.1|hypothetical protein TRIUR3_28720 [Triticum urartu];gi|670436851|ref|XP_008659091.1|PREDICTED: beta-1,3-galactosyltransferase 15-like [Zea mays]/gi|670436853|ref|XP_008659092.1|PREDICTED: beta-1,3-galactosyltransferase 15-like [Zea mays]/gi|413952588|gb|AFW85237.1|hypothetical protein ZEAMMB73_38870…
Ta#S32614684	cyan	768	3.1e-05	gi|670425677|ref|XP_008653462.1|PREDICTED: uncharacterized protein LOC103633552 [Zea mays];gi|670426885|ref|XP_008654116.1|PREDICTED: uncharacterized protein LOC103634350 [Zea mays];gi|670418542|ref|XP_008650018.1|PREDICTED: uncharacterized protein LOC103630742 isoform X1 [Zea mays]/gi|670418544|ref|XP_008650019.1|PREDICTED: uncharacterized protein LOC103630742 isoform X1 [Zea mays];gi|284434673|…
Ta#S12953853	cyan	743	3.3e-43	gi|686983426|gb|AIQ78384.1|rRNA intron-encoded homing endonuclease, partial [Cenchrus americanus];gi|1068689597|gb|OEG73743.1|hypothetical protein BEL05_12945, partial [Shewanella colwelliana];gi|700202973|gb|KGN58106.1|hypothetical protein Csa_3G512980 [Cucumis sativus];gi|147826550|emb|CAN70790.1|hypothetical protein VITISV_002825 [Vitis vinifera];gi|703137890|ref|XP_010106597.1|hypothetical pr…
Ta#S12923233	cyan	3300	0	gi|7110220|gb|AAF36832.1|AF207745_1AKT1-like potassium channel [Triticum aestivum];gi|93138731|gb|ABE99810.1|inwardly rectifying potassium channel AKT1 [Hordeum vulgare]/gi|326519172|dbj|BAJ96585.1|predicted protein [Hordeum vulgare subsp. vulgare];gi|475518215|gb|EMT06180.1|Potassium channel AKT1 [Aegilops tauschii];gi|302124243|gb|ADK93728.1|inward-rectifying potassium channel [Puccinellia tenu…
Ta#S32553112	cyan	872	3e-22	gi|721608222|ref|XP_010232955.1|PREDICTED: uncharacterized protein LOC104583009 [Brachypodium distachyon]/gi|944078945|gb|KQK14297.1|hypothetical protein BRADI_1g15280 [Brachypodium distachyon];gi|475432776|gb|EMT01231.1|hypothetical protein F775_10996 [Aegilops tauschii];gi|1070882823|gb|OEL12763.1|hypothetical protein BAE44_0026218 [Dichanthelium oligosanthes];gi|1002254997|ref|XP_015631768.1|P…
Ta#S37808662	cyan	409	8.4e-23	gi|721634984|ref|XP_010230946.1|PREDICTED: structural maintenance of chromosomes protein 5 isoform X3 [Brachypodium distachyon];gi|944069061|gb|KQK04545.1|hypothetical protein BRADI_2g14160 [Brachypodium distachyon];gi|721634981|ref|XP_010230945.1|PREDICTED: structural maintenance of chromosomes protein 5 isoform X2 [Brachypodium distachyon];gi|357132304|ref|XP_003567770.1|PREDICTED: structural m…
Ta#S32572365	cyan	881	2.7e-69	gi|721662231|ref|XP_010235234.1|PREDICTED: uncharacterized protein LOC100844293 isoform X4 [Brachypodium distachyon]/gi|944063118|gb|KQJ98708.1|hypothetical protein BRADI_3g38560 [Brachypodium distachyon];gi|721662225|ref|XP_010235232.1|PREDICTED: uncharacterized protein LOC100844293 isoform X2 [Brachypodium distachyon]/gi|944063117|gb|KQJ98707.1|hypothetical protein BRADI_3g38560 [Brachypodium d…
Ta#S13263043	cyan	305	1.5e-36	gi|796696169|gb|KJX94871.1|mitochondrial ATP synthase alpha subunit like protein [Zymoseptoria brevis];gi|398410588|ref|XP_003856642.1|F1F0 ATP synthase subunit alpha [Zymoseptoria tritici IPO323]/gi|339476527|gb|EGP91618.1|hypothetical protein MYCGRDRAFT_102837 [Zymoseptoria tritici IPO323];gi|156050597|ref|XP_001591260.1|hypothetical protein SS1G_07886 [Sclerotinia sclerotiorum 1980]/gi|1546922…
Ta#S16197433	cyan	720	2.4e-71	gi|944061297|gb|KQJ96887.1|hypothetical protein BRADI_3g27647 [Brachypodium distachyon];gi|721659118|ref|XP_010234768.1|PREDICTED: ABC transporter G family member 28 [Brachypodium distachyon]/gi|944061298|gb|KQJ96888.1|hypothetical protein BRADI_3g27647 [Brachypodium distachyon];gi|78708733|gb|ABB47708.1|ABC transporter family protein, putative, expressed [Oryza sativa Japonica Group]/gi|78708734…
Ta#S32706920	cyan	777	7.3e-116	gi|944072553|gb|KQK08037.1|hypothetical protein BRADI_2g39150 [Brachypodium distachyon];gi|326527371|dbj|BAK04627.1|predicted protein [Hordeum vulgare subsp. vulgare];gi|357134989|ref|XP_003569096.1|PREDICTED: PGR5-like protein 1A, chloroplastic [Brachypodium distachyon]/gi|944072554|gb|KQK08038.1|hypothetical protein BRADI_2g39150 [Brachypodium distachyon];gi|944249122|gb|KQL13385.1|hypothetical…
Ta#S13146172	cyan	618	5.6e-30	gi|960472402|ref|XP_014755330.1|PREDICTED: uncharacterized protein LOC104582707 isoform X1 [Brachypodium distachyon]/gi|960472404|ref|XP_010231517.2|PREDICTED: uncharacterized protein LOC104582707 isoform X1 [Brachypodium distachyon]/gi|960472406|ref|XP_014755331.1|PREDICTED: uncharacterized protein LOC104582707 isoform X1 [Brachypodium distachyon]/gi|960472408|ref|XP_014755332.1|PREDICTED: uncha…
Ta#S12990328	cyan	589	9.8e-24	gi|960491817|ref|XP_014751130.1|PREDICTED: uncharacterized mitochondrial protein AtMg00810-like [Brachypodium distachyon];gi|960465869|ref|XP_014754030.1|PREDICTED: protein CHROMATIN REMODELING 24-like [Brachypodium distachyon];gi|255675204|dbj|BAH92510.1|Os04g0196500 [Oryza sativa Japonica Group];gi|116634828|emb|CAH66352.1|OSIGBa0135C09.3 [Oryza sativa Indica Group];gi|38344222|emb|CAE03692.2|O…
Ta#S32507427	cyan	822	1.7e-146	gi|994077587|emb|CUM44210.1|unnamed protein product [Triticum monococcum];gi|994077570|emb|CUM44202.1|unnamed protein product [Triticum monococcum subsp. aegilopoides];gi|994077572|emb|CUM44203.1|unnamed protein product [Triticum monococcum subsp. aegilopoides]/gi|994077576|emb|CUM44205.1|unnamed protein product [Triticum monococcum subsp. aegilopoides];gi|994077578|emb|CUM44206.1|unnamed protein…
Ta#S12915707	cyan	651		No significant hit
Ta#S12929943	cyan	175		No significant hit
Ta#S12961995	cyan	641		No significant hit
Ta#S12996817	cyan	334		No significant hit
Ta#S13010497	cyan	261		No significant hit
Ta#S13126595	cyan	183		No significant hit
Ta#S13151146	cyan	372		No significant hit
Ta#S13155166	cyan	250		No significant hit
Ta#S13191337	cyan	488		No significant hit
Ta#S13204913	cyan	238		No significant hit
Ta#S13207703	cyan	568		No significant hit
Ta#S13223196	cyan	628		No significant hit
Ta#S13225787	cyan	320		No significant hit
Ta#S13250006	cyan	436		No significant hit
Ta#S13262637	cyan	413		No significant hit
Ta#S15880027	cyan	304		No significant hit
Ta#S15881471	cyan	755		No significant hit
Ta#S15881914	cyan	753		No significant hit
Ta#S16249104	cyan	369		No significant hit
Ta#S16262669	cyan	268		No significant hit
Ta#S17889115	cyan	1059		No significant hit
Ta#S17973157	cyan	838		No significant hit
Ta#S17980096	cyan	857		No significant hit
Ta#S17985936	cyan	1134		No significant hit
Ta#S32215718	cyan	333		No significant hit
Ta#S32547148	cyan	390		No significant hit
Ta#S32591508	cyan	615		No significant hit
Ta#S32613046	cyan	852		No significant hit
Ta#S32623289	cyan	723		No significant hit
Ta#S32624444	cyan	418		No significant hit
Ta#S37804075	cyan	244		No significant hit
Ta#S37828079	cyan	358		No significant hit
Ta#S37854039	cyan	599		No significant hit
Ta#S37894602	cyan	450		No significant hit
Ta#S37916764	cyan	601		No significant hit
Ta#S50387877	cyan	777		No significant hit
Ta#S13153113	darkgreen	389	6.1e-35	gi|1019366690|ref|NP_001309939.1|uncharacterized protein LOC107548102 precursor [Zea mays]/gi|238836903|gb|ACR61552.1|peroxidase 2 [Zea mays]/gi|413945907|gb|AFW78556.1|peroxidase R15 [Zea mays];gi|413949061|gb|AFW81710.1|hypothetical protein ZEAMMB73_539966 [Zea mays]/gi|413949062|gb|AFW81711.1|hypothetical protein ZEAMMB73_730343 [Zea mays];gi|670434173|ref|XP_008657600.1|PREDICTED: peroxidase …
Ta#S15824374	darkgreen	547	1.7e-50	gi|1040032205|gb|OBS24931.1|hypothetical protein FPOA_05467 [Fusarium poae];gi|927754828|gb|KPA38457.1|endo- -beta-xylanase b [Fusarium langsethiae];gi|758199420|ref|XP_011322077.1|endo-1,4-beta-xylanase 2 precursor [Fusarium graminearum PH-1]/gi|667467216|sp|I1RII8.1|XYNB_GIBZERecName: Full=Endo-1,4-beta-xylanase B Short=Xylanase B AltName: Full=1,4-beta-D-xylan xylanohydrolase B AltName: Full=X…
Ta#S16058343	darkgreen	1080	0	gi|1070557632|ref|XP_018382998.1|alpha-amylase [Alternaria alternata]/gi|1027157193|gb|OAG17577.1|alpha-amylase [Alternaria alternata];gi|628074427|ref|XP_007701867.1|carbohydrate-binding module family 20 protein [Bipolaris sorokiniana ND90Pr]/gi|451849213|gb|EMD62517.1|carbohydrate-binding module family 20 protein [Bipolaris sorokiniana ND90Pr];gi|627832976|ref|XP_007687427.1|carbohydrate-bindin…
Ta#S38982541	darkgreen	1702	0	gi|109452930|gb|ABG33945.1|HKT8 [Triticum aestivum]/gi|109452938|gb|ABG33949.1|HKT8 [Triticum aestivum]/gi|1016563514|gb|AMX23552.1|high-affinity potassium transporter protein [Triticum aestivum]/gi|1026287993|gb|ANC90385.1|high-affinity potassium transporter protein [Triticum aestivum]/gi|1026287995|gb|ANC90386.1|high-affinity potassium transporter protein [Triticum aestivum]/gi|1026288001|gb|AN…
Ta#S35138719	darkgreen	1113	6.7e-178	gi|115349942|gb|ABI95419.1|fasciclin-like protein FLA29 [Triticum aestivum];gi|326517651|dbj|BAK03744.1|predicted protein, partial [Hordeum vulgare subsp. vulgare];gi|115349900|gb|ABI95398.1|fasciclin-like protein FLA8 [Triticum aestivum];gi|115349898|gb|ABI95397.1|fasciclin-like protein FLA7 [Triticum aestivum];gi|115349896|gb|ABI95396.1|fasciclin-like protein FLA6 [Triticum aestivum];gi|4741182…
[truncated: 5,114 more rows]

## Sheet: HT_139 Network
S4 Table
[truncated: 6,259 more rows]
