# Supplementary material for: Coexpression network and phenotypic analysis identify metabolic pathways associated with the effect of warming on grain yield components in wheat
Source: PLoS One. 2018 Jun 25;13(6):e0199434. doi: 10.1371/journal.pone.0199434 (PMC6016909; doi:10.1371/journal.pone.0199434)
Supplement: S5 Table — Some metabolic pathways are color-coded (yellow: seed storage, green: grain quality, orange: stress-related, blue: Transcription factor, magenta: Kinase and Phosphatase, red: sugar metabolism). GS.CellNumber and p.GS.CellNum: Gene significance of the association with the trait "Cell number" and p-Value. MM.turquoise and p.MM.turquoise: Module membership and the p-value associated with. (XLSX) [file pone.0199434.s015.xlsx]

## Sheet: Feuil1
S5 Table
Turquoise module in LT network										Turquoise module in HT network
SEQID	moduleColor in LT network (19°C)	GO term mapping	GS.CellNumber	p.GS.CellNumber	MM.turquoise	p.MM.turquoise	Blast Min E-Value	Blast HitX Description (HSP)		SEQID	moduleColor in HT network(27°C)	GO term mapping	GS.CellNumber	p.GS.CellNumber	MM.turquoise	p.MM.turquoise	Blast Min E-Value	BlastX Hit Description (HSP)
Ta#S12902257	turquoise	nutrient reservoir activity	0.998231	7.65e-10	0.987666	6.77846e-07	9.1e-15	gi|478683569|gb|AGJ50340.1|gamma-gliadin 1 [Triticum aestivum];gi|260401173|gb|ACX37112.1|gamma gliadin [Triticum aestivum];gi|15148385|gb|AAK84773.1|gamma-gliadin [Triticum aestivum];gi|15148387|gb|AAK84774.1|gamma-gliadin [Triticum aestivum];gi|209971935|gb|ACJ03496.1|gamma-gliadin [Triticum urartu];gi|473727023|gb|EMS45054.1|Gamma-gliadin [Triticum urartu]/gi|806627920|gb|AKB95613.1|gamma-glia…		Ta#S22521933	turquoise	nutrient reservoir activity	0.997554	2.37737e-09	0.969906	1.51156e-05	1.3e-18	gi|56480742|gb|AAV91999.1|low molecular weight glutenin [Triticum aestivum]/gi|56480746|gb|AAV92001.1|low molecular weight glutenin [Triticum aestivum]/gi|56480748|gb|AAV92002.1|low molecular weight glutenin [Triticum aestivum];gi|56480744|gb|AAV92000.1|low molecular weight glutenin [Triticum aestivum];gi|56387343|gb|AAV86085.1|low molecular weight glutenin subunit [Secale sylvestre];gi|260594508…
Ta#S24517516	turquoise	nutrient reservoir activity	0.996285	1.03e-08	0.988936	4.63994e-07	7.2e-20	gi|56480742|gb|AAV91999.1|low molecular weight glutenin [Triticum aestivum]/gi|56480746|gb|AAV92001.1|low molecular weight glutenin [Triticum aestivum]/gi|56480748|gb|AAV92002.1|low molecular weight glutenin [Triticum aestivum];gi|56480744|gb|AAV92000.1|low molecular weight glutenin [Triticum aestivum];gi|56387343|gb|AAV86085.1|low molecular weight glutenin subunit [Secale sylvestre];gi|260594508…		Ta#S16176086	turquoise	nutrient reservoir activity	0.997218	3.73111e-09	0.979341	4.08938e-06	2e-92	gi|32400748|gb|AAP80606.1|AF469489_1seed storage protein, partial [Triticum aestivum];gi|122232330|sp|Q2A783.1|AVLB1_WHEATRecName: Full=Avenin-like b1 Short=TaAvlike-b1 Flags: Precursor/gi|89143122|emb|CAJ32655.1|putative Avenin-like b precursor [Triticum aestivum]/gi|1031917748|gb|ANG56522.1|type-b Avenin-like protein [Triticum aestivum]/gi|1031917750|gb|ANG56523.1|type-b Avenin-like protein [Tr…
Ta#S22521931	turquoise	nutrient reservoir activity	0.995531	1.96e-08	0.990065	3.18704e-07	1.2e-18	gi|56480742|gb|AAV91999.1|low molecular weight glutenin [Triticum aestivum]/gi|56480746|gb|AAV92001.1|low molecular weight glutenin [Triticum aestivum]/gi|56480748|gb|AAV92002.1|low molecular weight glutenin [Triticum aestivum];gi|56480744|gb|AAV92000.1|low molecular weight glutenin [Triticum aestivum];gi|56387343|gb|AAV86085.1|low molecular weight glutenin subunit [Secale sylvestre];gi|260594508…		Ta#S13048094	turquoise	nutrient reservoir activity	0.996916	5.34478e-09	0.975327	7.58312e-06	3.4e-40	gi|209972059|gb|ACJ03542.1|gamma-gliadin [Aegilops sharonensis];gi|205363284|gb|ACI04082.1|gamma-gliadin, partial [Triticum aestivum];gi|378940587|gb|AFC75727.1|gamma-gliadin [Triticum aestivum];gi|378940583|gb|AFC75725.1|gamma-gliadin [Aegilops tauschii];gi|378940585|gb|AFC75726.1|gamma-gliadin [Aegilops cylindrica];gi|327365751|gb|AEA52220.1|gama-gliadin [Aegilops tauschii];gi|260401177|gb|ACX3…
Ta#S13074293	turquoise	nutrient reservoir activity	0.995462	2.06e-08	0.993164	8.63733e-08	1.4e-14	gi|24474934|emb|CAC83018.1|HMW glutenin, partial [Triticum aestivum];gi|32187706|gb|AAP73789.1|y-type HMW glutenin subunit, partial [Triticum spelta];gi|24474932|emb|CAC83003.1|HMW glutenin, partial [Triticum aestivum];gi|32187716|gb|AAP73791.1|y-type HMW glutenin subunit, partial [Triticum compactum];gi|46981764|gb|AAT06762.1|HMW glutenin subunit Dty10 [Aegilops tauschii];gi|30995336|gb|AAP41068…		Ta#S44663418	turquoise	nutrient reservoir activity	0.996109	1.20482e-08	0.980075	3.60578e-06	3.9e-67	gi|384236267|gb|AFH74441.1|alpha-gliadin [Triticum dicoccoides];gi|806627901|gb|AKB95609.1|alpha-gliadin protein [Triticum urartu];gi|807780712|gb|AKC91151.1|alpha-gliadin, partial [Triticum aestivum];gi|807780976|gb|AKC91283.1|alpha-gliadin, partial [Triticum spelta];gi|513129816|gb|AGO17660.1|alpha-gliadin [Triticum aestivum];gi|807780698|gb|AKC91144.1|alpha-gliadin, partial [Triticum aestivum]…
Ta#S13003191	turquoise	nutrient reservoir activity	0.995429	2.12e-08	0.989099	4.4055e-07	3.9e-17	gi|513129846|gb|AGO17671.1|alpha-gliadin [Triticum aestivum];gi|359730691|gb|AEV55374.1|alpha-gliadin Gli-N6, partial [Aegilops uniaristata];gi|359730683|gb|AEV55370.1|alpha-gliadin Gli-N2 [Aegilops uniaristata];gi|359730685|gb|AEV55371.1|alpha-gliadin Gli-N3 [Aegilops uniaristata];gi|121092|sp|P04723.1|GDA3_WHEATRecName: Full=Alpha/beta-gliadin A-III AltName: Full=Prolamin Flags: Precursor/gi|17…		Ta#S22521935	turquoise	nutrient reservoir activity	0.995836	1.52732e-08	0.967239	2.02944e-05	4e-17	gi|56480731|gb|AAV91994.1|low molecular weight glutenin, partial [Triticum aestivum];gi|659135002|gb|AID62097.1|low molecular weight glutenin [Triticum dicoccoides];gi|421932627|gb|AFX69662.1|low molecular weight glutenin subunit [Aegilops tauschii];gi|28912518|gb|AAO53266.1|low-molecular-weight glutenin subunit [Triticum aestivum/Thinopyrum intermedium alien addition line];gi|421932629|gb|AFX696…
Ta#S13048094	turquoise	nutrient reservoir activity	0.995242	2.44e-08	0.988489	5.32725e-07	3.4e-40	gi|209972059|gb|ACJ03542.1|gamma-gliadin [Aegilops sharonensis];gi|205363284|gb|ACI04082.1|gamma-gliadin, partial [Triticum aestivum];gi|378940587|gb|AFC75727.1|gamma-gliadin [Triticum aestivum];gi|378940583|gb|AFC75725.1|gamma-gliadin [Aegilops tauschii];gi|378940585|gb|AFC75726.1|gamma-gliadin [Aegilops cylindrica];gi|327365751|gb|AEA52220.1|gama-gliadin [Aegilops tauschii];gi|260401177|gb|ACX3…		Ta#S22521848	turquoise	nutrient reservoir activity	0.995551	1.92572e-08	0.983145	2.01363e-06	7.2e-54	gi|599126607|gb|AHN55182.1|low-molecular-weight glutenin subunit, partial [Triticum turgidum];gi|629514147|gb|AHY86059.1|low molecular weight glutenin subunit [Pseudoroegneria strigosa];gi|629514143|gb|AHY86057.1|low molecular weight glutenin subunit [Pseudoroegneria strigosa];gi|599126611|gb|AHN55184.1|low-molecular-weight glutenin subunit, partial [Triticum turgidum];gi|410716024|gb|AFV79559.1|…
Ta#S12922885	turquoise	nutrient reservoir activity	0.995217	2.48e-08	0.990311	2.91971e-07	2e-51	gi|807780880|gb|AKC91235.1|alpha-gliadin, partial [Triticum macha];gi|217039705|gb|ACJ76943.1|alfa gliadin [Triticum monococcum];gi|121090|sp|P04721.1|GDA1_WHEATRecName: Full=Alpha/beta-gliadin A-I AltName: Full=Prolamin Flags: Precursor/gi|170722|gb|AAA34281.1|pre-alpha-/beta-gliadin A-I [Triticum aestivum];gi|513129807|gb|AGO17657.1|alpha-gliadin [Triticum aestivum];gi|147883556|gb|ABQ52121.1|a…		Ta#S12922885	turquoise	nutrient reservoir activity	0.99547	2.05149e-08	0.977236	5.73145e-06	2e-51	gi|807780880|gb|AKC91235.1|alpha-gliadin, partial [Triticum macha];gi|217039705|gb|ACJ76943.1|alfa gliadin [Triticum monococcum];gi|121090|sp|P04721.1|GDA1_WHEATRecName: Full=Alpha/beta-gliadin A-I AltName: Full=Prolamin Flags: Precursor/gi|170722|gb|AAA34281.1|pre-alpha-/beta-gliadin A-I [Triticum aestivum];gi|513129807|gb|AGO17657.1|alpha-gliadin [Triticum aestivum];gi|147883556|gb|ABQ52121.1|a…
Ta#S12922887	turquoise	nutrient reservoir activity	0.995172	2.56e-08	0.992054	1.46099e-07	2.2e-47	gi|513129887|gb|AGO17683.1|alpha-gliadin [Triticum aestivum];gi|121092|sp|P04723.1|GDA3_WHEATRecName: Full=Alpha/beta-gliadin A-III AltName: Full=Prolamin Flags: Precursor/gi|170726|gb|AAA34283.1|pre-alpha-/beta-gliadin A-III [Triticum aestivum];gi|154268846|gb|ABS72160.1|alpha gliadin [Thinopyrum ponticum x Triticum aestivum];gi|154268838|gb|ABS72156.1|alpha gliadin [Thinopyrum ponticum x Tritic…		Ta#S13003042	turquoise	nutrient reservoir activity	0.995161	2.58395e-08	0.976563	6.3428e-06	1.6e-17	gi|32187711|gb|AAP73793.1|HMW glutenin subunit BX6.1, partial [Triticum spelta];gi|346680613|gb|AEO45110.1|high-molecular-weight glutenin subunit [Triticum aestivum];gi|347952129|gb|AEP33189.1|high-molecular-weight glutenin subunit Bx7.3 [Triticum aestivum];gi|71084277|gb|AAZ23584.1|HMW glutenin x-type subunit Bx7 precursor [Triticum aestivum]/gi|164504881|gb|ABY59653.1|HMW-glutenin Bx7 subunit […
Ta#S13070572	turquoise	nutrient reservoir activity	0.995078	2.74e-08	0.984762	1.417e-06	0.00013	gi|409691237|gb|AFV36637.1|HMW glutenin [Triticum turgidum subsp. durum]		Ta#S12922887	turquoise	nutrient reservoir activity	0.994917	3.06677e-08	0.984451	1.52021e-06	2.2e-47	gi|513129887|gb|AGO17683.1|alpha-gliadin [Triticum aestivum];gi|121092|sp|P04723.1|GDA3_WHEATRecName: Full=Alpha/beta-gliadin A-III AltName: Full=Prolamin Flags: Precursor/gi|170726|gb|AAA34283.1|pre-alpha-/beta-gliadin A-III [Triticum aestivum];gi|154268846|gb|ABS72160.1|alpha gliadin [Thinopyrum ponticum x Triticum aestivum];gi|154268838|gb|ABS72156.1|alpha gliadin [Thinopyrum ponticum x Tritic…
Ta#S46915590	turquoise	nutrient reservoir activity	0.995068	2.76e-08	0.990388	2.84047e-07	4.4e-37	gi|157781829|gb|ABV72240.1|low molecular weight glutenin subunit [Thinopyrum ponticum x Triticum aestivum];gi|56480892|gb|AAV92074.1|low molecular weight glutenin [Triticum aestivum];gi|56480850|gb|AAV92053.1|low molecular weight glutenin [Triticum aestivum];gi|56480792|gb|AAV92024.1|low molecular weight glutenin [Triticum aestivum]/gi|56480836|gb|AAV92046.1|low molecular weight glutenin [Triticu…		Ta#S38676384	turquoise	nutrient reservoir activity	0.994696	3.56054e-08	0.983938	1.7024e-06	1e-65	gi|147883568|gb|ABQ52127.1|alpha-gliadin [Triticum aestivum];gi|384236267|gb|AFH74441.1|alpha-gliadin [Triticum dicoccoides];gi|806627931|gb|AKB95618.1|alpha-gliadin protein [Triticum urartu];gi|807780824|gb|AKC91207.1|alpha-gliadin, partial [Triticum turgidum subsp. durum];gi|807780842|gb|AKC91216.1|alpha-gliadin, partial [Triticum macha];gi|807780712|gb|AKC91151.1|alpha-gliadin, partial [Tritic…
Ta#S38676384	turquoise	nutrient reservoir activity	0.99492	3.06e-08	0.989023	4.51419e-07	1e-65	gi|147883568|gb|ABQ52127.1|alpha-gliadin [Triticum aestivum];gi|384236267|gb|AFH74441.1|alpha-gliadin [Triticum dicoccoides];gi|806627931|gb|AKB95618.1|alpha-gliadin protein [Triticum urartu];gi|807780824|gb|AKC91207.1|alpha-gliadin, partial [Triticum turgidum subsp. durum];gi|807780842|gb|AKC91216.1|alpha-gliadin, partial [Triticum macha];gi|807780712|gb|AKC91151.1|alpha-gliadin, partial [Tritic…		Ta#S22521931	turquoise	nutrient reservoir activity	0.994685	3.58544e-08	0.983824	1.74483e-06	1.2e-18	gi|56480742|gb|AAV91999.1|low molecular weight glutenin [Triticum aestivum]/gi|56480746|gb|AAV92001.1|low molecular weight glutenin [Triticum aestivum]/gi|56480748|gb|AAV92002.1|low molecular weight glutenin [Triticum aestivum];gi|56480744|gb|AAV92000.1|low molecular weight glutenin [Triticum aestivum];gi|56387343|gb|AAV86085.1|low molecular weight glutenin subunit [Secale sylvestre];gi|260594508…
Ta#S12922943	turquoise	nutrient reservoir activity	0.994897	3.11e-08	0.99188	1.57622e-07	4e-44	gi|807780898|gb|AKC91244.1|alpha-gliadin, partial [Triticum macha];gi|7209265|emb|CAB76964.1|alpha-gliadin [Triticum aestivum];gi|807780922|gb|AKC91256.1|alpha-gliadin, partial [Triticum spelta];gi|513129871|gb|AGO17678.1|alpha-gliadin [Triticum aestivum];gi|807780732|gb|AKC91161.1|alpha-gliadin, partial [Triticum aestivum];gi|388462085|gb|AFK32717.1|alpha-gliadin protein [Secale cereale];gi|8077…		Ta#S12937194	turquoise	nutrient reservoir activity	0.994513	4.00867e-08	0.971552	1.24355e-05	3.7e-31	gi|45533919|gb|AAS67331.1|HMW glutenin subunit, partial [Aegilops tauschii];gi|45533893|gb|AAS67318.1|HMW glutenin subunit, partial [Triticum aestivum]/gi|45533905|gb|AAS67324.1|HMW glutenin subunit, partial [Triticum aestivum];gi|45533909|gb|AAS67326.1|HMW glutenin subunit, partial [Aegilops tauschii];gi|45533897|gb|AAS67320.1|HMW glutenin subunit, partial [Triticum aestivum]/gi|45533903|gb|AAS6…
Ta#S32703985	turquoise	nutrient reservoir activity	0.994544	3.93e-08	0.989418	3.97233e-07	4e-32	gi|383210736|dbj|BAM08450.1|alpha/beta-gliadin [Triticum aestivum];gi|902375939|dbj|BAS02405.1|alpha/beta-gliadin [Triticum aestivum];gi|383210737|dbj|BAM08451.1|alpha/beta-gliadin [Triticum aestivum];gi|807780752|gb|AKC91171.1|alpha-gliadin, partial [Triticum urartu];gi|474022545|gb|EMS52918.1|Alpha/beta-gliadin A-IV [Triticum urartu];gi|380875455|gb|AFF27488.1|alpha gliadin [Triticum urartu];gi…		Ta#S13025649	turquoise	nutrient reservoir activity	0.994471	4.11525e-08	0.977026	5.91735e-06	1.3e-06	gi|363992642|gb|AEW46826.1|gamma prolamin, partial [Hordeum brachyantherum subsp. brachyantherum];gi|478683585|gb|AGJ50348.1|gamma-gliadin 9 [Triticum aestivum];gi|209972007|gb|ACJ03516.1|gamma-gliadin [Aegilops searsii];gi|209972013|gb|ACJ03519.1|gamma-gliadin [Aegilops searsii]/gi|209972015|gb|ACJ03520.1|gamma-gliadin [Aegilops searsii];gi|209972011|gb|ACJ03518.1|gamma-gliadin [Aegilops searsii…
Ta#S44663418	turquoise	nutrient reservoir activity	0.994519	3.99e-08	0.989487	3.88218e-07	3.9e-67	gi|384236267|gb|AFH74441.1|alpha-gliadin [Triticum dicoccoides];gi|806627901|gb|AKB95609.1|alpha-gliadin protein [Triticum urartu];gi|807780712|gb|AKC91151.1|alpha-gliadin, partial [Triticum aestivum];gi|807780976|gb|AKC91283.1|alpha-gliadin, partial [Triticum spelta];gi|513129816|gb|AGO17660.1|alpha-gliadin [Triticum aestivum];gi|807780698|gb|AKC91144.1|alpha-gliadin, partial [Triticum aestivum]…		Ta#S13048251	turquoise	nutrient reservoir activity	0.994443	4.18844e-08	0.981436	2.81847e-06	2.4e-62	gi|217039791|gb|ACJ76983.1|low-molecular-weight glutenin subunit [Triticum dicoccoides];gi|124109358|gb|ABM91084.1|low-molecular-weight glutenin subunit [Triticum polonicum];gi|163676374|gb|ABY40382.1|low-molecular-weight glutenin subunit [Aegilops longissima];gi|961683790|gb|ALS92747.1|low molecular weight glutenin subunit [Aegilops longissima];gi|163676380|gb|ABY40385.1|low-molecular-weight glu…
Ta#S13005090	turquoise	nutrient reservoir activity	0.994199	4.87e-08	0.988676	5.03212e-07	1.5e-15	gi|205363337|gb|ACI04101.1|gamma-gliadin [Triticum aestivum x Lophopyrum elongatum];gi|260401177|gb|ACX37114.1|gamma gliadin [Triticum aestivum];gi|209971869|gb|ACJ03463.1|gamma-gliadin [Triticum aestivum];gi|363992528|gb|AEW46784.1|gamma prolamin [Aegilops uniaristata];gi|205363294|gb|ACI04087.1|gamma-gliadin [Triticum aestivum];gi|513129912|gb|AGO17694.1|gamma-gliadin [Triticum aestivum];gi|513…		Ta#S12923304	turquoise	nutrient reservoir activity	0.994414	4.2656e-08	0.981019	3.0451e-06	3.1e-53	gi|363992528|gb|AEW46784.1|gamma prolamin [Aegilops uniaristata];gi|513129957|gb|AGO17715.1|gamma-gliadin [Triticum aestivum];gi|363992532|gb|AEW46786.1|gamma prolamin [Aegilops uniaristata];gi|15148398|gb|AAK84779.1|gamma-gliadin [Triticum aestivum]/gi|327178025|gb|AEA30016.1|gamma-gliadin [Triticum aestivum]/gi|363992530|gb|AEW46785.1|gamma prolamin [Aegilops uniaristata];gi|260401177|gb|ACX371…
Ta#S13048061	turquoise	nutrient reservoir activity	0.994122	5.1e-08	0.992818	1.02664e-07	7.8e-09	gi|807780804|gb|AKC91197.1|alpha-gliadin, partial [Triticum turgidum subsp. durum];gi|147883554|gb|ABQ52120.1|alpha-gliadin [Triticum aestivum];gi|421932438|gb|AFX69597.1|alpha-gliadin [Aegilops tauschii];gi|807780776|gb|AKC91183.1|alpha-gliadin, partial [Triticum dicoccon];gi|147883544|gb|ABQ52115.1|alpha-gliadin [Triticum aestivum];gi|282721182|gb|ADA83691.1|alpha-gliadin [Triticum turgidum sub…		Ta#S28124277	turquoise	nutrient reservoir activity	0.994399	4.30629e-08	0.965898	2.33227e-05	9.5e-17	gi|269854581|gb|ACZ51338.1|low molecular weight glutenin subunit B3-2, partial [Triticum aestivum];gi|336092061|gb|AEI00668.1|low-molecular-weight glutenin subunit [Triticum aestivum];gi|89357853|gb|ABD72601.1|low-molecular-weight glutenin subunit [Triticum aestivum];gi|82791221|gb|ABB90587.1|LMW glutenin subunit TD130 [Aegilops tauschii];gi|85815964|gb|ABC84366.1|LMW-GS P-31 [Triticum aestivum]/…
Ta#S13005572	turquoise	nutrient reservoir activity	0.994104	5.15e-08	0.989568	3.77913e-07	4e-26	gi|359730691|gb|AEV55374.1|alpha-gliadin Gli-N6, partial [Aegilops uniaristata];gi|359730685|gb|AEV55371.1|alpha-gliadin Gli-N3 [Aegilops uniaristata];gi|359730683|gb|AEV55370.1|alpha-gliadin Gli-N2 [Aegilops uniaristata];gi|627766410|gb|AHY37815.1|alpha-gliadin [Triticum aestivum];gi|1012306398|gb|AMS25596.1|alpha-gliadin [Aegilops bicornis];gi|1012306416|gb|AMS25603.1|alpha-gliadin [Aegilops se…		Ta#S32703985	turquoise	nutrient reservoir activity	0.994307	4.55883e-08	0.976528	6.37515e-06	4e-32	gi|383210736|dbj|BAM08450.1|alpha/beta-gliadin [Triticum aestivum];gi|902375939|dbj|BAS02405.1|alpha/beta-gliadin [Triticum aestivum];gi|383210737|dbj|BAM08451.1|alpha/beta-gliadin [Triticum aestivum];gi|807780752|gb|AKC91171.1|alpha-gliadin, partial [Triticum urartu];gi|474022545|gb|EMS52918.1|Alpha/beta-gliadin A-IV [Triticum urartu];gi|380875455|gb|AFF27488.1|alpha gliadin [Triticum urartu];gi…
Ta#S12923123	turquoise	nutrient reservoir activity	0.994076	5.24e-08	0.992386	1.25878e-07	1.4e-28	gi|376341673|gb|AFB35208.1|LMW-GS [Triticum aestivum];gi|183229588|gb|ACC60296.1|low molecular weight glutenin subunit [Aegilops uniaristata];gi|1857650|gb|AAB48474.1|low-molecular-weight glutenin storage protein, partial [Triticum aestivum];gi|537846386|gb|AGU91676.1|LMW-m glutenin subunit 22 [Triticum aestivum]/gi|537846392|gb|AGU91678.1|LMW-m glutenin subunit 24 [Triticum aestivum];gi|18267665…		Ta#S12902257	turquoise	nutrient reservoir activity	0.994207	4.84569e-08	0.977726	5.31323e-06	9.1e-15	gi|478683569|gb|AGJ50340.1|gamma-gliadin 1 [Triticum aestivum];gi|260401173|gb|ACX37112.1|gamma gliadin [Triticum aestivum];gi|15148385|gb|AAK84773.1|gamma-gliadin [Triticum aestivum];gi|15148387|gb|AAK84774.1|gamma-gliadin [Triticum aestivum];gi|209971935|gb|ACJ03496.1|gamma-gliadin [Triticum urartu];gi|473727023|gb|EMS45054.1|Gamma-gliadin [Triticum urartu]/gi|806627920|gb|AKB95613.1|gamma-glia…
Ta#S13259757	turquoise	nutrient reservoir activity	0.993946	5.65e-08	0.987555	6.99405e-07	1.8e-07	gi|691193854|gb|AIR77160.1|low-molecular-weight glutenin subunit, partial [Triticum urartu];gi|691193788|gb|AIR77127.1|low-molecular-weight glutenin subunit, partial [Triticum urartu]/gi|691193790|gb|AIR77128.1|low-molecular-weight glutenin subunit, partial [Triticum urartu];gi|691193862|gb|AIR77164.1|low-molecular-weight glutenin subunit, partial [Triticum urartu];gi|691193860|gb|AIR77163.1|low-…		Ta#S12915182	turquoise	nutrient reservoir activity	0.994089	5.1969e-08	0.969599	1.56587e-05	2.3e-45	gi|89143124|emb|CAJ32656.1|putative Avenin-like a precursor [Aegilops cylindrica];gi|338817617|sp|P0CZ08.1|AVLA3_WHEATRecName: Full=Avenin-like a3 Flags: Precursor;gi|89143126|emb|CAJ32657.1|putative Avenin-like a precursor [Aegilops tauschii];gi|338817616|sp|P0CZ07.1|AVLA2_WHEATRecName: Full=Avenin-like a2 Flags: Precursor;gi|326501830|dbj|BAK06407.1|predicted protein [Hordeum vulgare subsp. vul…
Ta#S22521888	turquoise	nutrient reservoir activity	0.993935	5.69e-08	0.991868	1.584e-07	5.6e-36	gi|56480892|gb|AAV92074.1|low molecular weight glutenin [Triticum aestivum];gi|157781829|gb|ABV72240.1|low molecular weight glutenin subunit [Thinopyrum ponticum x Triticum aestivum];gi|56480792|gb|AAV92024.1|low molecular weight glutenin [Triticum aestivum]/gi|56480836|gb|AAV92046.1|low molecular weight glutenin [Triticum aestivum]/gi|56480886|gb|AAV92071.1|low molecular weight glutenin [Triticu…		Ta#S13046978	turquoise	nutrient reservoir activity	0.993948	5.64291e-08	0.977724	5.31533e-06	2.2e-24	gi|209971903|gb|ACJ03480.1|gamma-gliadin [Triticum aestivum];gi|363992562|gb|AEW46801.1|gamma prolamin [Elymus stipifolius];gi|326468323|gb|ADZ76044.1|gama-gliadin [Triticum aestivum];gi|209971799|gb|ACJ03428.1|gamma-gliadin [Triticum dicoccoides];gi|121103|sp|P06659.1|GDBB_WHEATRecName: Full=Gamma-gliadin B Flags: Precursor/gi|170708|gb|AAA34274.1|gamma-gliadin B precursor [Triticum aestivum]/gi…
Ta#S22521848	turquoise	nutrient reservoir activity	0.993859	5.94e-08	0.987212	7.69097e-07	7.2e-54	gi|599126607|gb|AHN55182.1|low-molecular-weight glutenin subunit, partial [Triticum turgidum];gi|629514147|gb|AHY86059.1|low molecular weight glutenin subunit [Pseudoroegneria strigosa];gi|629514143|gb|AHY86057.1|low molecular weight glutenin subunit [Pseudoroegneria strigosa];gi|599126611|gb|AHN55184.1|low-molecular-weight glutenin subunit, partial [Triticum turgidum];gi|410716024|gb|AFV79559.1|…		Ta#S12923303	turquoise	nutrient reservoir activity	0.993797	6.15209e-08	0.982224	2.42335e-06	1.3e-54	gi|15148389|gb|AAK84775.1|gamma-gliadin, partial [Triticum aestivum];gi|15148400|gb|AAK84780.1|gamma-gliadin, partial [Triticum aestivum];gi|15148393|gb|AAK84777.1|gamma-gliadin [Triticum aestivum];gi|121104|sp|P21292.1|GDBX_WHEATRecName: Full=Gamma-gliadin Flags: Precursor/gi|170702|gb|AAA34272.1|gamma gliadin precursor [Triticum aestivum]/gi|209971819|gb|ACJ03438.1|gamma-gliadin [Triticum turgi…
Ta#S13006804	turquoise	nutrient reservoir activity	0.993842	6e-08	0.992798	1.03644e-07	1.8e-35	gi|513129887|gb|AGO17683.1|alpha-gliadin [Triticum aestivum];gi|148612407|gb|ABQ96119.1|alpha-gliadin [Aegilops tauschii];gi|121092|sp|P04723.1|GDA3_WHEATRecName: Full=Alpha/beta-gliadin A-III AltName: Full=Prolamin Flags: Precursor/gi|170726|gb|AAA34283.1|pre-alpha-/beta-gliadin A-III [Triticum aestivum];gi|807781094|gb|AKC91342.1|alpha-gliadin, partial [Aegilops tauschii];gi|421932472|gb|AFX696…		Ta#S32559645	turquoise	nutrient reservoir activity	0.993729	6.38923e-08	0.982294	2.39017e-06	3.5e-53	gi|209971861|gb|ACJ03459.1|gamma-gliadin [Triticum aestivum];gi|209971891|gb|ACJ03474.1|gamma-gliadin [Triticum aestivum];gi|209971845|gb|ACJ03451.1|gamma-gliadin [Triticum aestivum];gi|478683573|gb|AGJ50342.1|gamma-gliadin 3 [Triticum aestivum];gi|209971865|gb|ACJ03461.1|gamma-gliadin [Triticum aestivum];gi|15148400|gb|AAK84780.1|gamma-gliadin, partial [Triticum aestivum];gi|15148389|gb|AAK84775…
Ta#S13048251	turquoise	nutrient reservoir activity	0.993697	6.5e-08	0.986517	9.24777e-07	2.4e-62	gi|217039791|gb|ACJ76983.1|low-molecular-weight glutenin subunit [Triticum dicoccoides];gi|124109358|gb|ABM91084.1|low-molecular-weight glutenin subunit [Triticum polonicum];gi|163676374|gb|ABY40382.1|low-molecular-weight glutenin subunit [Aegilops longissima];gi|961683790|gb|ALS92747.1|low molecular weight glutenin subunit [Aegilops longissima];gi|163676380|gb|ABY40385.1|low-molecular-weight glu…		Ta#S12922574	turquoise	nutrient reservoir activity	0.993694	6.51652e-08	0.969761	1.53704e-05	1.9e-14	gi|421932703|gb|AFX69686.1|gamma-gliadin [Triticum aestivum];gi|363992514|gb|AEW46777.1|gamma prolamin [Aegilops comosa];gi|401817638|gb|AFQ20166.1|gamma-gliadin, partial [Aegilops markgrafii];gi|401817635|gb|AFQ20165.1|gamma-gliadin, partial [Aegilops markgrafii];gi|209971811|gb|ACJ03434.1|gamma-gliadin [Triticum dicoccoides];gi|401817646|gb|AFQ20169.1|gamma-gliadin, partial [Aegilops comosa];gi…
Ta#S19133034	turquoise	nutrient reservoir activity	0.993573	6.96e-08	0.991427	1.905e-07	1.4e-46	gi|47607142|gb|AAT36482.1|s-type low molecular weight glutenin L4-292, partial [Triticum aestivum];gi|385845936|gb|AFI81549.1|low molecular weight glutenin subunit, partial [Triticum aestivum]/gi|485474674|gb|AGK83132.1|low-molecular-weight glutenin subunit, partial [Triticum aestivum];gi|109240248|dbj|BAE96110.1|low molecular weight glutenin subunit [Triticum aestivum]/gi|164470654|gb|ABY58126.1…		Ta#S28124282	turquoise	nutrient reservoir activity	0.993601	6.85899e-08	0.985857	1.09264e-06	2e-37	gi|376341673|gb|AFB35208.1|LMW-GS [Triticum aestivum];gi|1857650|gb|AAB48474.1|low-molecular-weight glutenin storage protein, partial [Triticum aestivum];gi|225161|prf||1209306Agliadin gamma [Triticum aestivum];gi|599126591|gb|AHN55175.1|low-molecular-weight glutenin subunit Glu-D3 [Triticum aestivum];gi|62737750|gb|AAX98174.1|low molecular weight glutenin subunit [Triticum aestivum];gi|376341666…
Ta#S14813885	turquoise	nutrient reservoir activity	0.993542	7.08e-08	0.987526	7.05122e-07	8.4e-19	gi|108885289|gb|ABG23189.1|LMWGS2 [Triticum aestivum];gi|388331283|gb|AFK29758.1|low-molecular-weight glutenin subunit [Triticum aestivum];gi|537846354|gb|AGU91671.1|LMW-m glutenin subunit 17, partial [Triticum aestivum];gi|599126617|gb|AHN55187.1|low-molecular-weight glutenin subunit Glu-B3, partial [Triticum turgidum];gi|514052973|gb|AGO31301.1|low-molecular-weight glutenin subunit Glu-B3, part…		Ta#S13074293	turquoise	nutrient reservoir activity	0.993154	8.68097e-08	0.981754	2.65373e-06	1.4e-14	gi|24474934|emb|CAC83018.1|HMW glutenin, partial [Triticum aestivum];gi|32187706|gb|AAP73789.1|y-type HMW glutenin subunit, partial [Triticum spelta];gi|24474932|emb|CAC83003.1|HMW glutenin, partial [Triticum aestivum];gi|32187716|gb|AAP73791.1|y-type HMW glutenin subunit, partial [Triticum compactum];gi|46981764|gb|AAT06762.1|HMW glutenin subunit Dty10 [Aegilops tauschii];gi|30995336|gb|AAP41068…
Ta#S12923304	turquoise	nutrient reservoir activity	0.993502	7.24e-08	0.994344	4.45586e-08	3.1e-53	gi|363992528|gb|AEW46784.1|gamma prolamin [Aegilops uniaristata];gi|513129957|gb|AGO17715.1|gamma-gliadin [Triticum aestivum];gi|363992532|gb|AEW46786.1|gamma prolamin [Aegilops uniaristata];gi|15148398|gb|AAK84779.1|gamma-gliadin [Triticum aestivum]/gi|327178025|gb|AEA30016.1|gamma-gliadin [Triticum aestivum]/gi|363992530|gb|AEW46785.1|gamma prolamin [Aegilops uniaristata];gi|260401177|gb|ACX371…		Ta#S13003191	turquoise	nutrient reservoir activity	0.993041	9.19567e-08	0.978154	4.96717e-06	3.9e-17	gi|513129846|gb|AGO17671.1|alpha-gliadin [Triticum aestivum];gi|359730691|gb|AEV55374.1|alpha-gliadin Gli-N6, partial [Aegilops uniaristata];gi|359730683|gb|AEV55370.1|alpha-gliadin Gli-N2 [Aegilops uniaristata];gi|359730685|gb|AEV55371.1|alpha-gliadin Gli-N3 [Aegilops uniaristata];gi|121092|sp|P04723.1|GDA3_WHEATRecName: Full=Alpha/beta-gliadin A-III AltName: Full=Prolamin Flags: Precursor/gi|17…
Ta#S16176086	turquoise	nutrient reservoir activity	0.993497	7.26e-08	0.985569	1.17209e-06	2e-92	gi|32400748|gb|AAP80606.1|AF469489_1seed storage protein, partial [Triticum aestivum];gi|122232330|sp|Q2A783.1|AVLB1_WHEATRecName: Full=Avenin-like b1 Short=TaAvlike-b1 Flags: Precursor/gi|89143122|emb|CAJ32655.1|putative Avenin-like b precursor [Triticum aestivum]/gi|1031917748|gb|ANG56522.1|type-b Avenin-like protein [Triticum aestivum]/gi|1031917750|gb|ANG56523.1|type-b Avenin-like protein [Tr…		Ta#S13073122	turquoise	nutrient reservoir activity	0.993009	9.34367e-08	0.981099	3.00064e-06	9.2e-06	gi|126033130|gb|ABN71646.1|truncated high molecular weight glutenin subunit 1By9 [Triticum aestivum subsp. yunnanense];gi|346680613|gb|AEO45110.1|high-molecular-weight glutenin subunit [Triticum aestivum];gi|71084277|gb|AAZ23584.1|HMW glutenin x-type subunit Bx7 precursor [Triticum aestivum]/gi|164504881|gb|ABY59653.1|HMW-glutenin Bx7 subunit [Triticum aestivum]/gi|164504882|gb|ABY59654.1|HMW-glu…
Ta#S12915213	turquoise	nutrient reservoir activity	0.993297	8.07e-08	0.990363	2.86551e-07	1.4e-57	gi|15148389|gb|AAK84775.1|gamma-gliadin, partial [Triticum aestivum];gi|121104|sp|P21292.1|GDBX_WHEATRecName: Full=Gamma-gliadin Flags: Precursor/gi|170702|gb|AAA34272.1|gamma gliadin precursor [Triticum aestivum]/gi|209971819|gb|ACJ03438.1|gamma-gliadin [Triticum turgidum]/gi|226351|prf||1507333Agamma gliadin [Triticum aestivum];gi|15148393|gb|AAK84777.1|gamma-gliadin [Triticum aestivum];gi|2099…		Ta#S46915590	turquoise	nutrient reservoir activity	0.993	9.38399e-08	0.98647	9.36089e-07	4.4e-37	gi|157781829|gb|ABV72240.1|low molecular weight glutenin subunit [Thinopyrum ponticum x Triticum aestivum];gi|56480892|gb|AAV92074.1|low molecular weight glutenin [Triticum aestivum];gi|56480850|gb|AAV92053.1|low molecular weight glutenin [Triticum aestivum];gi|56480792|gb|AAV92024.1|low molecular weight glutenin [Triticum aestivum]/gi|56480836|gb|AAV92046.1|low molecular weight glutenin [Triticu…
Ta#S28124282	turquoise	nutrient reservoir activity	0.992685	1.09e-07	0.987648	6.81373e-07	2e-37	gi|376341673|gb|AFB35208.1|LMW-GS [Triticum aestivum];gi|1857650|gb|AAB48474.1|low-molecular-weight glutenin storage protein, partial [Triticum aestivum];gi|225161|prf||1209306Agliadin gamma [Triticum aestivum];gi|599126591|gb|AHN55175.1|low-molecular-weight glutenin subunit Glu-D3 [Triticum aestivum];gi|62737750|gb|AAX98174.1|low molecular weight glutenin subunit [Triticum aestivum];gi|376341666…		Ta#S12922943	turquoise	nutrient reservoir activity	0.992993	9.41541e-08	0.983497	1.87072e-06	4e-44	gi|807780898|gb|AKC91244.1|alpha-gliadin, partial [Triticum macha];gi|7209265|emb|CAB76964.1|alpha-gliadin [Triticum aestivum];gi|807780922|gb|AKC91256.1|alpha-gliadin, partial [Triticum spelta];gi|513129871|gb|AGO17678.1|alpha-gliadin [Triticum aestivum];gi|807780732|gb|AKC91161.1|alpha-gliadin, partial [Triticum aestivum];gi|388462085|gb|AFK32717.1|alpha-gliadin protein [Secale cereale];gi|8077…
Ta#S12937194	turquoise	nutrient reservoir activity	0.992401	1.25e-07	0.991297	2.00771e-07	3.7e-31	gi|45533919|gb|AAS67331.1|HMW glutenin subunit, partial [Aegilops tauschii];gi|45533893|gb|AAS67318.1|HMW glutenin subunit, partial [Triticum aestivum]/gi|45533905|gb|AAS67324.1|HMW glutenin subunit, partial [Triticum aestivum];gi|45533909|gb|AAS67326.1|HMW glutenin subunit, partial [Aegilops tauschii];gi|45533897|gb|AAS67320.1|HMW glutenin subunit, partial [Triticum aestivum]/gi|45533903|gb|AAS6…		Ta#S13244594	turquoise		0.992903	9.84591e-08	0.980276	3.48091e-06	9.3e-07	gi|222538191|gb|ACM63365.1|i-type low-molecular-weight glutenin subunit, partial [Elymus ciliaris];gi|222538189|gb|ACM63364.1|i-type low-molecular-weight glutenin subunit, partial [Elymus ciliaris];gi|247663617|gb|ACT09085.1|LMW-i low-molecular-weight glutenin subunit, partial [Aegilops kotschyi];gi|485474874|gb|AGK83207.1|low-molecular-weight glutenin subunit, partial [Triticum aestivum]/gi|4854…
Ta#S16058515	turquoise	nutrient reservoir activity	0.992203	1.37e-07	0.994774	3.37939e-08	1.5e-44	gi|45533919|gb|AAS67331.1|HMW glutenin subunit, partial [Aegilops tauschii];gi|45533893|gb|AAS67318.1|HMW glutenin subunit, partial [Triticum aestivum]/gi|45533905|gb|AAS67324.1|HMW glutenin subunit, partial [Triticum aestivum];gi|45533897|gb|AAS67320.1|HMW glutenin subunit, partial [Triticum aestivum]/gi|45533903|gb|AAS67323.1|HMW glutenin subunit, partial [Triticum aestivum]/gi|45533917|gb|AAS6…		Ta#S13005090	turquoise	nutrient reservoir activity	0.992888	9.92038e-08	0.975907	6.98086e-06	1.5e-15	gi|205363337|gb|ACI04101.1|gamma-gliadin [Triticum aestivum x Lophopyrum elongatum];gi|260401177|gb|ACX37114.1|gamma gliadin [Triticum aestivum];gi|209971869|gb|ACJ03463.1|gamma-gliadin [Triticum aestivum];gi|363992528|gb|AEW46784.1|gamma prolamin [Aegilops uniaristata];gi|205363294|gb|ACI04087.1|gamma-gliadin [Triticum aestivum];gi|513129912|gb|AGO17694.1|gamma-gliadin [Triticum aestivum];gi|513…
Ta#S22521920	turquoise	nutrient reservoir activity	0.992023	1.48e-07	0.991834	1.60714e-07	6.7e-41	gi|56480760|gb|AAV92008.1|low molecular weight glutenin [Triticum aestivum];gi|56480762|gb|AAV92009.1|low molecular weight glutenin [Triticum aestivum];gi|262070686|gb|ACY08817.1|low molecular weight glutenin subunit D3-7 [Triticum aestivum];gi|485475177|gb|AGK83322.1|low-molecular-weight glutenin subunit [Triticum aestivum];gi|537846652|gb|AGU91699.1|LMW-m glutenin subunit 47, partial [Triticum …		Ta#S12915213	turquoise	nutrient reservoir activity	0.992846	1.01272e-07	0.980847	3.14215e-06	1.4e-57	gi|15148389|gb|AAK84775.1|gamma-gliadin, partial [Triticum aestivum];gi|121104|sp|P21292.1|GDBX_WHEATRecName: Full=Gamma-gliadin Flags: Precursor/gi|170702|gb|AAA34272.1|gamma gliadin precursor [Triticum aestivum]/gi|209971819|gb|ACJ03438.1|gamma-gliadin [Triticum turgidum]/gi|226351|prf||1507333Agamma gliadin [Triticum aestivum];gi|15148393|gb|AAK84777.1|gamma-gliadin [Triticum aestivum];gi|2099…
Ta#S32678735	turquoise	nutrient reservoir activity	0.991806	1.63e-07	0.991067	2.19916e-07	1e-07	gi|383210736|dbj|BAM08450.1|alpha/beta-gliadin [Triticum aestivum];gi|217039688|gb|ACJ76936.1|alfa gliadin [Triticum monococcum];gi|474022545|gb|EMS52918.1|Alpha/beta-gliadin A-IV [Triticum urartu];gi|217039686|gb|ACJ76935.1|alfa gliadin [Triticum monococcum];gi|217039690|gb|ACJ76937.1|alfa gliadin [Triticum monococcum];gi|902376086|dbj|BAS02455.1|alpha/beta-gliadin [Triticum aestivum];gi|8077807…		Ta#S12922977	turquoise	nutrient reservoir activity	0.992783	1.04409e-07	0.981972	2.54509e-06	1.1e-44	gi|21769|emb|CAA28208.1|seed storage protein (154AA), partial [Triticum aestivum];gi|487712769|ref|WP_001797001.1|hypothetical protein [Enterococcus faecium]/gi|346716388|ref|YP_004849395.1|hypothetical protein PM7M2_p06 [Enterococcus faecium]/gi|255969188|gb|EET99810.1|conserved hypothetical protein (plasmid) [Enterococcus faecalis T2]/gi|256684757|gb|EEU24452.1|seed storage protein (plasmid) [E…
Ta#S12922574	turquoise	nutrient reservoir activity	0.991702	1.7e-07	0.985942	1.06982e-06	1.9e-14	gi|421932703|gb|AFX69686.1|gamma-gliadin [Triticum aestivum];gi|363992514|gb|AEW46777.1|gamma prolamin [Aegilops comosa];gi|401817638|gb|AFQ20166.1|gamma-gliadin, partial [Aegilops markgrafii];gi|401817635|gb|AFQ20165.1|gamma-gliadin, partial [Aegilops markgrafii];gi|209971811|gb|ACJ03434.1|gamma-gliadin [Triticum dicoccoides];gi|401817646|gb|AFQ20169.1|gamma-gliadin, partial [Aegilops comosa];gi…		Ta#S16058515	turquoise	nutrient reservoir activity	0.992701	1.08586e-07	0.985174	1.28769e-06	1.5e-44	gi|45533919|gb|AAS67331.1|HMW glutenin subunit, partial [Aegilops tauschii];gi|45533893|gb|AAS67318.1|HMW glutenin subunit, partial [Triticum aestivum]/gi|45533905|gb|AAS67324.1|HMW glutenin subunit, partial [Triticum aestivum];gi|45533897|gb|AAS67320.1|HMW glutenin subunit, partial [Triticum aestivum]/gi|45533903|gb|AAS67323.1|HMW glutenin subunit, partial [Triticum aestivum]/gi|45533917|gb|AAS6…
Ta#S13072313	turquoise		0.991576	1.79e-07	0.984418	1.53135e-06	5.8e-06	gi|126033130|gb|ABN71646.1|truncated high molecular weight glutenin subunit 1By9 [Triticum aestivum subsp. yunnanense];gi|446713081|ref|WP_000790425.1|LPXTG cell wall anchor domain-containing protein [Bacillus thuringiensis]/gi|409177037|gb|AFV21341.1|hypothetical protein BTB_502p00050 (plasmid) [Bacillus thuringiensis Bt407]		Ta#S12915233	turquoise	nutrient reservoir activity	0.992644	1.11614e-07	0.98421	1.60388e-06	0.00031	gi|311360250|gb|ADP94187.1|alpha-gliadin [Elymus elongatus];gi|194400011|gb|ACF60964.1|alpha-gliadin [Elymus elongatus];gi|194400015|gb|ACF60966.1|alpha-gliadin [Elymus elongatus];gi|310777566|gb|ADP23766.1|alpha-gliadin storage protein [Agropyron desertorum]
Ta#S12923125	turquoise	nutrient reservoir activity	0.991546	1.81e-07	0.992095	1.43509e-07	3.5e-27	gi|1857658|gb|AAB48478.1|low-molecular-weight glutenin storage protein [Triticum aestivum];gi|376341673|gb|AFB35208.1|LMW-GS [Triticum aestivum];gi|1857650|gb|AAB48474.1|low-molecular-weight glutenin storage protein, partial [Triticum aestivum];gi|537846386|gb|AGU91676.1|LMW-m glutenin subunit 22 [Triticum aestivum]/gi|537846392|gb|AGU91678.1|LMW-m glutenin subunit 24 [Triticum aestivum];gi|78059…		Ta#S32678735	turquoise	nutrient reservoir activity	0.992628	1.12432e-07	0.983493	1.87216e-06	1e-07	gi|383210736|dbj|BAM08450.1|alpha/beta-gliadin [Triticum aestivum];gi|217039688|gb|ACJ76936.1|alfa gliadin [Triticum monococcum];gi|474022545|gb|EMS52918.1|Alpha/beta-gliadin A-IV [Triticum urartu];gi|217039686|gb|ACJ76935.1|alfa gliadin [Triticum monococcum];gi|217039690|gb|ACJ76937.1|alfa gliadin [Triticum monococcum];gi|902376086|dbj|BAS02455.1|alpha/beta-gliadin [Triticum aestivum];gi|8077807…
Ta#S13025649	turquoise	nutrient reservoir activity	0.991451	1.89e-07	0.993057	9.11886e-08	1.3e-06	gi|363992642|gb|AEW46826.1|gamma prolamin, partial [Hordeum brachyantherum subsp. brachyantherum];gi|478683585|gb|AGJ50348.1|gamma-gliadin 9 [Triticum aestivum];gi|209972007|gb|ACJ03516.1|gamma-gliadin [Aegilops searsii];gi|209972013|gb|ACJ03519.1|gamma-gliadin [Aegilops searsii]/gi|209972015|gb|ACJ03520.1|gamma-gliadin [Aegilops searsii];gi|209972011|gb|ACJ03518.1|gamma-gliadin [Aegilops searsii…		Ta#S19133034	turquoise	nutrient reservoir activity	0.992627	1.1249e-07	0.987006	8.13081e-07	1.4e-46	gi|47607142|gb|AAT36482.1|s-type low molecular weight glutenin L4-292, partial [Triticum aestivum];gi|385845936|gb|AFI81549.1|low molecular weight glutenin subunit, partial [Triticum aestivum]/gi|485474674|gb|AGK83132.1|low-molecular-weight glutenin subunit, partial [Triticum aestivum];gi|109240248|dbj|BAE96110.1|low molecular weight glutenin subunit [Triticum aestivum]/gi|164470654|gb|ABY58126.1…
Ta#S22521853	turquoise	nutrient reservoir activity	0.991178	2.11e-07	0.984175	1.61641e-06	4.7e-61	gi|410716024|gb|AFV79559.1|low molecular weight glutenin subunit [Triticum dicoccoides];gi|599126607|gb|AHN55182.1|low-molecular-weight glutenin subunit, partial [Triticum turgidum];gi|629514143|gb|AHY86057.1|low molecular weight glutenin subunit [Pseudoroegneria strigosa];gi|629514147|gb|AHY86059.1|low molecular weight glutenin subunit [Pseudoroegneria strigosa];gi|599126611|gb|AHN55184.1|low-mo…		Ta#S12922883	turquoise	nutrient reservoir activity	0.992494	1.19747e-07	0.972757	1.06998e-05	5e-40	gi|170710|gb|AAA34275.1|alpha-type gliadin precursor protein [Triticum aestivum];gi|121094|sp|P04725.1|GDA5_WHEATRecName: Full=Alpha/beta-gliadin A-V AltName: Full=Prolamin Flags: Precursor/gi|170716|gb|AAA34278.1|pre-alpha-/beta-gliadin A-V [Triticum aestivum];gi|147883544|gb|ABQ52115.1|alpha-gliadin [Triticum aestivum];gi|513129881|gb|AGO17681.1|alpha-gliadin [Triticum aestivum];gi|282721198|gb…
Ta#S46915591	turquoise	nutrient reservoir activity	0.991002	2.26e-07	0.985156	1.29309e-06	1.1e-97	gi|126033130|gb|ABN71646.1|truncated high molecular weight glutenin subunit 1By9 [Triticum aestivum subsp. yunnanense];gi|30983897|gb|AAP41067.1|high molecular weight glutenin y-subunit [Elymus elongatus];gi|187937727|gb|ACD37913.1|Dy-type high molecular weight glutenin [Triticum aestivum subsp. yunnanense];gi|387812326|gb|AFJ97497.1|high molecular weight glutenin 1Sy18* subunit [Aegilops speltoi…		Ta#S22521936	turquoise	nutrient reservoir activity	0.992175	1.38499e-07	0.970498	1.41093e-05	7e-19	gi|56480742|gb|AAV91999.1|low molecular weight glutenin [Triticum aestivum]/gi|56480746|gb|AAV92001.1|low molecular weight glutenin [Triticum aestivum]/gi|56480748|gb|AAV92002.1|low molecular weight glutenin [Triticum aestivum];gi|56480744|gb|AAV92000.1|low molecular weight glutenin [Triticum aestivum];gi|56387343|gb|AAV86085.1|low molecular weight glutenin subunit [Secale sylvestre];gi|260594508…
Ta#S12937688	turquoise	nutrient reservoir activity	0.990882	2.36e-07	0.987655	6.79988e-07	7.7e-28	gi|445066187|gb|AGE13924.1|low-molecular-weight glutenin subunit [Triticum aestivum];gi|17425214|dbj|BAB78762.1|low-molecular-weight glutenin subunit group 11 type VI [Triticum aestivum];gi|629514145|gb|AHY86058.1|low molecular weight glutenin subunit [Pseudoroegneria strigosa];gi|558706546|gb|AHA86553.1|low-molecular-weight glutenin subunit emmer-5 [Triticum dicoccoides];gi|558706544|gb|AHA86552…		Ta#S13006771	turquoise	nutrient reservoir activity	0.992168	1.38949e-07	0.968897	1.69478e-05	1.7e-29	gi|1256788|gb|AAA96523.1|alpha-gliadin storage protein [Triticum aestivum];gi|334262693|gb|AEG74433.1|alpha-gliadin, partial [Triticum compactum];gi|23451225|gb|AAN32705.1|AF419255_1gamma-gliadin, partial [Triticum aestivum];gi|807780828|gb|AKC91209.1|alpha-gliadin, partial [Triticum turgidum subsp. durum];gi|334262721|gb|AEG74443.1|alpha-gliadin, partial [Triticum compactum];gi|334262666|gb|AEG7…
Ta#S22521933	turquoise	nutrient reservoir activity	0.990851	2.39e-07	0.985355	1.23388e-06	1.3e-18	gi|56480742|gb|AAV91999.1|low molecular weight glutenin [Triticum aestivum]/gi|56480746|gb|AAV92001.1|low molecular weight glutenin [Triticum aestivum]/gi|56480748|gb|AAV92002.1|low molecular weight glutenin [Triticum aestivum];gi|56480744|gb|AAV92000.1|low molecular weight glutenin [Triticum aestivum];gi|56387343|gb|AAV86085.1|low molecular weight glutenin subunit [Secale sylvestre];gi|260594508…		Ta#S13005572	turquoise	nutrient reservoir activity	0.991919	1.55002e-07	0.978599	4.62361e-06	4e-26	gi|359730691|gb|AEV55374.1|alpha-gliadin Gli-N6, partial [Aegilops uniaristata];gi|359730685|gb|AEV55371.1|alpha-gliadin Gli-N3 [Aegilops uniaristata];gi|359730683|gb|AEV55370.1|alpha-gliadin Gli-N2 [Aegilops uniaristata];gi|627766410|gb|AHY37815.1|alpha-gliadin [Triticum aestivum];gi|1012306398|gb|AMS25596.1|alpha-gliadin [Aegilops bicornis];gi|1012306416|gb|AMS25603.1|alpha-gliadin [Aegilops se…
Ta#S32559645	turquoise	nutrient reservoir activity	0.990812	2.43e-07	0.991054	2.21009e-07	3.5e-53	gi|209971861|gb|ACJ03459.1|gamma-gliadin [Triticum aestivum];gi|209971891|gb|ACJ03474.1|gamma-gliadin [Triticum aestivum];gi|209971845|gb|ACJ03451.1|gamma-gliadin [Triticum aestivum];gi|478683573|gb|AGJ50342.1|gamma-gliadin 3 [Triticum aestivum];gi|209971865|gb|ACJ03461.1|gamma-gliadin [Triticum aestivum];gi|15148400|gb|AAK84780.1|gamma-gliadin, partial [Triticum aestivum];gi|15148389|gb|AAK84775…		Ta#S38676402	turquoise	nutrient reservoir activity	0.991849	1.59729e-07	0.977376	5.61009e-06	2.3e-45	gi|147883550|gb|ABQ52118.1|alpha-gliadin [Triticum aestivum];gi|146762360|gb|ABQ45319.1|alpha-gliadin Gli-Ts5 [Triticum sphaerococcum];gi|146762354|gb|ABQ45316.1|alpha-gliadin Gli-Ts2 [Triticum sphaerococcum];gi|121095|sp|P04726.1|GDA6_WHEATRecName: Full=Alpha/beta-gliadin clone PW1215 AltName: Full=Prolamin Flags: Precursor/gi|21757|emb|CAA26383.1|unnamed protein product [Triticum aestivum]/gi|1…
Ta#S22521849	turquoise	nutrient reservoir activity	0.990748	2.49e-07	0.989932	3.33856e-07	3.1e-53	gi|599126607|gb|AHN55182.1|low-molecular-weight glutenin subunit, partial [Triticum turgidum];gi|629514147|gb|AHY86059.1|low molecular weight glutenin subunit [Pseudoroegneria strigosa];gi|629514143|gb|AHY86057.1|low molecular weight glutenin subunit [Pseudoroegneria strigosa];gi|599126611|gb|AHN55184.1|low-molecular-weight glutenin subunit, partial [Triticum turgidum];gi|410716024|gb|AFV79559.1|…		Ta#S12923242	turquoise	cell outer membrane;nutrient reservoir activity;defense response	0.991774	1.64868e-07	0.980816	3.15983e-06	0	gi|7548844|gb|AAB27108.2|triticin precursor, partial [Triticum aestivum];gi|171027813|gb|ACB41345.1|triticin [Triticum aestivum]/gi|171027837|gb|ACB41347.1|triticin [Triticum aestivum];gi|171027826|gb|ACB41346.1|triticin [Triticum aestivum];gi|474246751|gb|EMS60011.1|12S seed storage globulin 1 [Triticum urartu];gi|475608251|gb|EMT26971.1|12S seed storage globulin 1 [Aegilops tauschii];gi|3265218…
Ta#S46915593	turquoise	nutrient reservoir activity	0.990716	2.52e-07	0.98484	1.39186e-06	6.7e-40	gi|194718427|gb|ACF93465.1|LMW-glutenin [Triticum aestivum];gi|421932619|gb|AFX69658.1|low molecular weight glutenin subunit [Aegilops tauschii];gi|157781829|gb|ABV72240.1|low molecular weight glutenin subunit [Thinopyrum ponticum x Triticum aestivum];gi|56480892|gb|AAV92074.1|low molecular weight glutenin [Triticum aestivum];gi|110559509|gb|ABG76009.1|low molecular weight glutenin subunit K2 [Tr…		Ta#S12923125	turquoise	nutrient reservoir activity	0.991729	1.68103e-07	0.985196	1.28118e-06	3.5e-27	gi|1857658|gb|AAB48478.1|low-molecular-weight glutenin storage protein [Triticum aestivum];gi|376341673|gb|AFB35208.1|LMW-GS [Triticum aestivum];gi|1857650|gb|AAB48474.1|low-molecular-weight glutenin storage protein, partial [Triticum aestivum];gi|537846386|gb|AGU91676.1|LMW-m glutenin subunit 22 [Triticum aestivum]/gi|537846392|gb|AGU91678.1|LMW-m glutenin subunit 24 [Triticum aestivum];gi|78059…
Ta#S13244594	turquoise	nutrient reservoir activity	0.99054	2.69e-07	0.984188	1.61191e-06	9.3e-07	gi|222538191|gb|ACM63365.1|i-type low-molecular-weight glutenin subunit, partial [Elymus ciliaris];gi|222538189|gb|ACM63364.1|i-type low-molecular-weight glutenin subunit, partial [Elymus ciliaris];gi|247663617|gb|ACT09085.1|LMW-i low-molecular-weight glutenin subunit, partial [Aegilops kotschyi];gi|485474874|gb|AGK83207.1|low-molecular-weight glutenin subunit, partial [Triticum aestivum]/gi|4854…		Ta#S13048061	turquoise	nutrient reservoir activity	0.991567	1.7985e-07	0.980413	3.39736e-06	7.8e-09	gi|807780804|gb|AKC91197.1|alpha-gliadin, partial [Triticum turgidum subsp. durum];gi|147883554|gb|ABQ52120.1|alpha-gliadin [Triticum aestivum];gi|421932438|gb|AFX69597.1|alpha-gliadin [Aegilops tauschii];gi|807780776|gb|AKC91183.1|alpha-gliadin, partial [Triticum dicoccon];gi|147883544|gb|ABQ52115.1|alpha-gliadin [Triticum aestivum];gi|282721182|gb|ADA83691.1|alpha-gliadin [Triticum turgidum sub…
Ta#S22521934	turquoise	nutrient reservoir activity	0.990522	2.7e-07	0.990727	2.50499e-07	1.9e-18	gi|56480742|gb|AAV91999.1|low molecular weight glutenin [Triticum aestivum]/gi|56480746|gb|AAV92001.1|low molecular weight glutenin [Triticum aestivum]/gi|56480748|gb|AAV92002.1|low molecular weight glutenin [Triticum aestivum];gi|56480744|gb|AAV92000.1|low molecular weight glutenin [Triticum aestivum];gi|56387343|gb|AAV86085.1|low molecular weight glutenin subunit [Secale sylvestre];gi|260594508…		Ta#S13074562	turquoise	nutrient reservoir activity	0.99143	1.90225e-07	0.976379	6.51712e-06	1.3e-18	gi|24474934|emb|CAC83018.1|HMW glutenin, partial [Triticum aestivum];gi|32187716|gb|AAP73791.1|y-type HMW glutenin subunit, partial [Triticum compactum];gi|188011167|gb|ACD44935.1|HMW glutenin subunit [Triticum aestivum];gi|595539340|gb|AHM27313.1|high-molecular-weight glutenin subunit [Dasypyrum villosum];gi|226438082|gb|ACO56367.1|HMW glutenin subunit [Triticum aestivum];gi|874510007|gb|AKP9563…
Ta#S13234325	turquoise	nutrient reservoir activity	0.9901	3.15e-07	0.984572	1.47932e-06	1.1e-05	gi|336092071|gb|AEI00673.1|low-molecular-weight glutenin subunit [Triticum aestivum];gi|336092067|gb|AEI00671.1|low-molecular-weight glutenin subunit [Triticum aestivum];gi|336092043|gb|AEI00659.1|low-molecular-weight glutenin subunit [Triticum aestivum];gi|169666947|gb|ACA63872.1|low molecular weight glutenin subunit [Triticum aestivum]/gi|270063561|gb|ACZ59823.1|low-molecular-weight glutenin su…		Ta#S17988333	turquoise	nutrient reservoir activity	0.991333	1.9789e-07	0.983488	1.87433e-06	6.4e-114	gi|591401601|gb|AHL38532.1|Avenin-like farinin protein [Brachypodium distachyon];gi|591401593|gb|AHL38528.1|Avenin-like farinin protein [Brachypodium distachyon];gi|338817626|sp|A5A4L4.1|AVLB6_WHEATRecName: Full=Avenin-like b6 AltName: Full=Avenin-like protein s1 Flags: Precursor/gi|145321070|gb|ABP63560.1|Avenin-like protein [Triticum aestivum]/gi|260600231|gb|ACX46978.1|Avenin-like protein s1 […
Ta#S13073122	turquoise	nutrient reservoir activity	0.990092	3.16e-07	0.989469	3.90556e-07	9.2e-06	gi|126033130|gb|ABN71646.1|truncated high molecular weight glutenin subunit 1By9 [Triticum aestivum subsp. yunnanense];gi|346680613|gb|AEO45110.1|high-molecular-weight glutenin subunit [Triticum aestivum];gi|71084277|gb|AAZ23584.1|HMW glutenin x-type subunit Bx7 precursor [Triticum aestivum]/gi|164504881|gb|ABY59653.1|HMW-glutenin Bx7 subunit [Triticum aestivum]/gi|164504882|gb|ABY59654.1|HMW-glu…		Ta#S22521920	turquoise	nutrient reservoir activity	0.991316	1.99215e-07	0.987204	7.70794e-07	6.7e-41	gi|56480760|gb|AAV92008.1|low molecular weight glutenin [Triticum aestivum];gi|56480762|gb|AAV92009.1|low molecular weight glutenin [Triticum aestivum];gi|262070686|gb|ACY08817.1|low molecular weight glutenin subunit D3-7 [Triticum aestivum];gi|485475177|gb|AGK83322.1|low-molecular-weight glutenin subunit [Triticum aestivum];gi|537846652|gb|AGU91699.1|LMW-m glutenin subunit 47, partial [Triticum …
Ta#S12867172	turquoise	nutrient reservoir activity	0.990091	3.16e-07	0.985859	1.09193e-06	2.5e-25	gi|217039684|gb|ACJ76934.1|alfa gliadin [Triticum monococcum];gi|217039699|gb|ACJ76940.1|alfa gliadin [Triticum monococcum];gi|217039688|gb|ACJ76936.1|alfa gliadin [Triticum monococcum];gi|388462081|gb|AFK32715.1|alpha-gliadin protein [Secale cereale]/gi|388462089|gb|AFK32719.1|alpha-gliadin protein [Secale cereale]/gi|388462097|gb|AFK32723.1|alpha-gliadin protein [Secale cereale];gi|388462079|gb…		Ta#S12998282	turquoise	nutrient reservoir activity	0.991265	2.03382e-07	0.974597	8.39229e-06	1.2e-45	gi|209971817|gb|ACJ03437.1|gamma-gliadin [Triticum dicoccoides];gi|209972007|gb|ACJ03516.1|gamma-gliadin [Aegilops searsii];gi|209972013|gb|ACJ03519.1|gamma-gliadin [Aegilops searsii]/gi|209972015|gb|ACJ03520.1|gamma-gliadin [Aegilops searsii];gi|209972011|gb|ACJ03518.1|gamma-gliadin [Aegilops searsii];gi|209972009|gb|ACJ03517.1|gamma-gliadin [Aegilops searsii];gi|209972003|gb|ACJ03514.1|gamma-gl…
Ta#S12998282	turquoise	nutrient reservoir activity	0.989866	3.42e-07	0.989995	3.26683e-07	1.2e-45	gi|209971817|gb|ACJ03437.1|gamma-gliadin [Triticum dicoccoides];gi|209972007|gb|ACJ03516.1|gamma-gliadin [Aegilops searsii];gi|209972013|gb|ACJ03519.1|gamma-gliadin [Aegilops searsii]/gi|209972015|gb|ACJ03520.1|gamma-gliadin [Aegilops searsii];gi|209972011|gb|ACJ03518.1|gamma-gliadin [Aegilops searsii];gi|209972009|gb|ACJ03517.1|gamma-gliadin [Aegilops searsii];gi|209972003|gb|ACJ03514.1|gamma-gl…		Ta#S13109282	turquoise	nutrient reservoir activity	0.99124	2.05398e-07	0.974004	9.09268e-06	4.5e-48	gi|260401179|gb|ACX37115.1|gamma gliadin [Triticum aestivum];gi|205363331|gb|ACI04098.1|gamma-gliadin [Triticum aestivum x Lophopyrum elongatum];gi|1063270|dbj|BAA11251.1|gamma-gliadin precursor, partial [Triticum aestivum];gi|205363355|gb|ACI04110.1|gamma-gliadin, partial [Triticum aestivum x Lophopyrum elongatum];gi|15148396|gb|AAK84778.1|gamma-gliadin [Triticum aestivum]/gi|478683589|gb|AGJ503…
Ta#S22521919	turquoise	nutrient reservoir activity	0.989753	3.55e-07	0.991446	1.89049e-07	1.2e-41	gi|56480760|gb|AAV92008.1|low molecular weight glutenin [Triticum aestivum];gi|56480762|gb|AAV92009.1|low molecular weight glutenin [Triticum aestivum];gi|485475177|gb|AGK83322.1|low-molecular-weight glutenin subunit [Triticum aestivum];gi|262070686|gb|ACY08817.1|low molecular weight glutenin subunit D3-7 [Triticum aestivum];gi|537846652|gb|AGU91699.1|LMW-m glutenin subunit 47, partial [Triticum …		Ta#S46915593	turquoise	nutrient reservoir activity	0.991196	2.08995e-07	0.986333	9.69627e-07	6.7e-40	gi|194718427|gb|ACF93465.1|LMW-glutenin [Triticum aestivum];gi|421932619|gb|AFX69658.1|low molecular weight glutenin subunit [Aegilops tauschii];gi|157781829|gb|ABV72240.1|low molecular weight glutenin subunit [Thinopyrum ponticum x Triticum aestivum];gi|56480892|gb|AAV92074.1|low molecular weight glutenin [Triticum aestivum];gi|110559509|gb|ABG76009.1|low molecular weight glutenin subunit K2 [Tr…
Ta#S22521914	turquoise	nutrient reservoir activity	0.989442	3.94e-07	0.976373	6.52278e-06	1.7e-37	gi|269854581|gb|ACZ51338.1|low molecular weight glutenin subunit B3-2, partial [Triticum aestivum];gi|336092061|gb|AEI00668.1|low-molecular-weight glutenin subunit [Triticum aestivum];gi|85815964|gb|ABC84366.1|LMW-GS P-31 [Triticum aestivum]/gi|336092075|gb|AEI00675.1|low-molecular-weight glutenin subunit [Triticum aestivum]/gi|336092077|gb|AEI00676.1|low-molecular-weight glutenin subunit [Tritic…		Ta#S13005882	turquoise	nutrient reservoir activity	0.991103	2.16871e-07	0.977737	5.30477e-06	3.6e-10	gi|807780910|gb|AKC91250.1|alpha-gliadin, partial [Triticum macha];gi|154268816|gb|ABS72145.1|alpha gliadin [Triticum aestivum];gi|282721188|gb|ADA83694.1|alpha-gliadin [Triticum turgidum subsp. durum];gi|601292749|gb|AHN85625.1|alpha-gliadin protein [Aegilops speltoides];gi|311360250|gb|ADP94187.1|alpha-gliadin [Elymus elongatus];gi|194400011|gb|ACF60964.1|alpha-gliadin [Elymus elongatus];gi|194…
Ta#S13046978	turquoise	nutrient reservoir activity	0.989323	4.1e-07	0.990585	2.64152e-07	2.2e-24	gi|209971903|gb|ACJ03480.1|gamma-gliadin [Triticum aestivum];gi|363992562|gb|AEW46801.1|gamma prolamin [Elymus stipifolius];gi|326468323|gb|ADZ76044.1|gama-gliadin [Triticum aestivum];gi|209971799|gb|ACJ03428.1|gamma-gliadin [Triticum dicoccoides];gi|121103|sp|P06659.1|GDBB_WHEATRecName: Full=Gamma-gliadin B Flags: Precursor/gi|170708|gb|AAA34274.1|gamma-gliadin B precursor [Triticum aestivum]/gi…		Ta#S13006804	turquoise	nutrient reservoir activity	0.990828	2.41114e-07	0.984235	1.59514e-06	1.8e-35	gi|513129887|gb|AGO17683.1|alpha-gliadin [Triticum aestivum];gi|148612407|gb|ABQ96119.1|alpha-gliadin [Aegilops tauschii];gi|121092|sp|P04723.1|GDA3_WHEATRecName: Full=Alpha/beta-gliadin A-III AltName: Full=Prolamin Flags: Precursor/gi|170726|gb|AAA34283.1|pre-alpha-/beta-gliadin A-III [Triticum aestivum];gi|807781094|gb|AKC91342.1|alpha-gliadin, partial [Aegilops tauschii];gi|421932472|gb|AFX696…
Ta#S22521935	turquoise	nutrient reservoir activity	0.989272	4.17e-07	0.983902	1.71571e-06	4e-17	gi|56480731|gb|AAV91994.1|low molecular weight glutenin, partial [Triticum aestivum];gi|659135002|gb|AID62097.1|low molecular weight glutenin [Triticum dicoccoides];gi|421932627|gb|AFX69662.1|low molecular weight glutenin subunit [Aegilops tauschii];gi|28912518|gb|AAO53266.1|low-molecular-weight glutenin subunit [Triticum aestivum/Thinopyrum intermedium alien addition line];gi|421932629|gb|AFX696…		Ta#S12902654	turquoise	nutrient reservoir activity	0.990815	2.42387e-07	0.970244	1.45359e-05	1.9e-10	gi|77864613|gb|ABB05178.1|HMW glutenin protein 1Ax1 [Triticum aestivum];gi|67867006|ref|XP_668777.1|hypothetical protein [Plasmodium berghei strain ANKA], partial [Plasmodium berghei ANKA]/gi|56482152|emb|CAI04999.1|hypothetical protein PB108231.00.0, partial [Plasmodium berghei];gi|68059191|ref|XP_671577.1|hypothetical protein [Plasmodium berghei strain ANKA], partial [Plasmodium berghei ANKA]/g…
Ta#S13074562	turquoise	nutrient reservoir activity	0.989061	4.46e-07	0.988193	5.82083e-07	1.3e-18	gi|24474934|emb|CAC83018.1|HMW glutenin, partial [Triticum aestivum];gi|32187716|gb|AAP73791.1|y-type HMW glutenin subunit, partial [Triticum compactum];gi|188011167|gb|ACD44935.1|HMW glutenin subunit [Triticum aestivum];gi|595539340|gb|AHM27313.1|high-molecular-weight glutenin subunit [Dasypyrum villosum];gi|226438082|gb|ACO56367.1|HMW glutenin subunit [Triticum aestivum];gi|874510007|gb|AKP9563…		Ta#S46915591	turquoise	nutrient reservoir activity	0.99077	2.46493e-07	0.963158	3.04842e-05	1.1e-97	gi|126033130|gb|ABN71646.1|truncated high molecular weight glutenin subunit 1By9 [Triticum aestivum subsp. yunnanense];gi|30983897|gb|AAP41067.1|high molecular weight glutenin y-subunit [Elymus elongatus];gi|187937727|gb|ACD37913.1|Dy-type high molecular weight glutenin [Triticum aestivum subsp. yunnanense];gi|387812326|gb|AFJ97497.1|high molecular weight glutenin 1Sy18* subunit [Aegilops speltoi…
Ta#S13005419	turquoise	nutrient reservoir activity	0.989043	4.48e-07	0.982531	2.28054e-06	4.5e-15	gi|32351722|gb|AAP76394.1|HMW glutenin subunit 1By22*, partial [Triticum dicoccon];gi|566989379|gb|AHC72163.1|high molecular weight glutenin subunit 1By protein [Triticum dicoccoides];gi|37575363|gb|AAQ93633.1|HMW-glutenin By subunit [Triticum turgidum];gi|22090|emb|CAA43361.1|HMW glutenin subunit 1By9 [Triticum aestivum]/gi|226223|prf||1501416Aglutenin high MW subunit [Triticum aestivum];gi|2915…		Ta#S13259757	turquoise		0.990626	2.60182e-07	0.984399	1.53811e-06	1.8e-07	gi|691193854|gb|AIR77160.1|low-molecular-weight glutenin subunit, partial [Triticum urartu];gi|691193788|gb|AIR77127.1|low-molecular-weight glutenin subunit, partial [Triticum urartu]/gi|691193790|gb|AIR77128.1|low-molecular-weight glutenin subunit, partial [Triticum urartu];gi|691193862|gb|AIR77164.1|low-molecular-weight glutenin subunit, partial [Triticum urartu];gi|691193860|gb|AIR77163.1|low-…
Ta#S12942097	turquoise	nutrient reservoir activity	0.988924	4.66e-07	0.988353	5.55075e-07	1.4e-05	gi|751871514|gb|AJG03087.1|omega-gliadin [Triticum aestivum]		Ta#S19133035	turquoise	nutrient reservoir activity	0.990621	2.60697e-07	0.973174	1.01415e-05	1.6e-32	gi|298354339|dbj|BAJ09461.1|low molecular glutenin subunit, partial [Triticum aestivum];gi|952001118|gb|ALN96398.1|low-molecular-weight glutenin subunit [Triticum aestivum];gi|262070677|gb|ACY08813.1|low molecular weight glutenin subunit B3-2 [Triticum aestivum]/gi|270063553|gb|ACZ59819.1|low-molecular-weight glutenin subunit [Triticum dicoccon];gi|17425184|dbj|BAB78747.1|low-molecular-weight glu…
Ta#S13109282	turquoise	nutrient reservoir activity	0.988698	5e-07	0.987449	7.20448e-07	4.5e-48	gi|260401179|gb|ACX37115.1|gamma gliadin [Triticum aestivum];gi|205363331|gb|ACI04098.1|gamma-gliadin [Triticum aestivum x Lophopyrum elongatum];gi|1063270|dbj|BAA11251.1|gamma-gliadin precursor, partial [Triticum aestivum];gi|205363355|gb|ACI04110.1|gamma-gliadin, partial [Triticum aestivum x Lophopyrum elongatum];gi|15148396|gb|AAK84778.1|gamma-gliadin [Triticum aestivum]/gi|478683589|gb|AGJ503…		Ta#S13005569	turquoise	nutrient reservoir activity	0.990511	2.71533e-07	0.963969	2.82228e-05	4.4e-05	gi|56480896|gb|AAV92076.1|low molecular weight glutenin [Triticum aestivum];gi|629514147|gb|AHY86059.1|low molecular weight glutenin subunit [Pseudoroegneria strigosa];gi|629514143|gb|AHY86057.1|low molecular weight glutenin subunit [Pseudoroegneria strigosa]
Ta#S12922977	turquoise	nutrient reservoir activity	0.988189	5.83e-07	0.984043	1.66377e-06	1.1e-44	gi|21769|emb|CAA28208.1|seed storage protein (154AA), partial [Triticum aestivum];gi|487712769|ref|WP_001797001.1|hypothetical protein [Enterococcus faecium]/gi|346716388|ref|YP_004849395.1|hypothetical protein PM7M2_p06 [Enterococcus faecium]/gi|255969188|gb|EET99810.1|conserved hypothetical protein (plasmid) [Enterococcus faecalis T2]/gi|256684757|gb|EEU24452.1|seed storage protein (plasmid) [E…		Ta#S12867172	turquoise	nutrient reservoir activity	0.990473	2.75344e-07	0.970824	1.35752e-05	2.5e-25	gi|217039684|gb|ACJ76934.1|alfa gliadin [Triticum monococcum];gi|217039699|gb|ACJ76940.1|alfa gliadin [Triticum monococcum];gi|217039688|gb|ACJ76936.1|alfa gliadin [Triticum monococcum];gi|388462081|gb|AFK32715.1|alpha-gliadin protein [Secale cereale]/gi|388462089|gb|AFK32719.1|alpha-gliadin protein [Secale cereale]/gi|388462097|gb|AFK32723.1|alpha-gliadin protein [Secale cereale];gi|388462079|gb…
Ta#S38676386	turquoise	nutrient reservoir activity	0.988185	5.84e-07	0.989472	3.90199e-07	5.9e-43	gi|147883566|gb|ABQ52126.1|alpha-gliadin [Triticum aestivum];gi|147883540|gb|ABQ52113.1|alpha-gliadin [Aegilops tauschii];gi|306516659|gb|ADM96158.1|alpha-gliadin storage protein [Aegilops tauschii];gi|388462061|gb|AFK32705.1|alpha-gliadin protein [Aegilops tauschii];gi|380084354|gb|AFD33736.1|alpha-gliadin protein [Aegilops tauschii x Secale cereale]/gi|380084370|gb|AFD33744.1|alpha-gliadin prot…		Ta#S13006805	turquoise	nutrient reservoir activity	0.990431	2.79604e-07	0.960072	4.02728e-05	3.5e-09	gi|126033130|gb|ABN71646.1|truncated high molecular weight glutenin subunit 1By9 [Triticum aestivum subsp. yunnanense];gi|446713081|ref|WP_000790425.1|LPXTG cell wall anchor domain-containing protein [Bacillus thuringiensis]/gi|409177037|gb|AFV21341.1|hypothetical protein BTB_502p00050 (plasmid) [Bacillus thuringiensis Bt407];gi|1005568788|ref|WP_061662214.1|hypothetical protein [Bacillus cereus]…
Ta#S13243474	turquoise	nutrient reservoir activity	0.988098	5.99e-07	0.982637	2.23293e-06	4.7e-28	gi|227344096|gb|ACP27641.1|low molecular weight glutenin [Triticum aestivum];gi|124109358|gb|ABM91084.1|low-molecular-weight glutenin subunit [Triticum polonicum];gi|387965346|gb|AFK13683.1|low molecular weight glutenin subunit t128, partial [Triticum aestivum];gi|157384610|gb|ABV49594.1|low molecular weight glutenin [Triticum aestivum subsp. yunnanense];gi|336092047|gb|AEI00661.1|low-molecular-w…		Ta#S13234325	turquoise		0.99029	2.94195e-07	0.979401	4.04852e-06	1.1e-05	gi|336092071|gb|AEI00673.1|low-molecular-weight glutenin subunit [Triticum aestivum];gi|336092067|gb|AEI00671.1|low-molecular-weight glutenin subunit [Triticum aestivum];gi|336092043|gb|AEI00659.1|low-molecular-weight glutenin subunit [Triticum aestivum];gi|169666947|gb|ACA63872.1|low molecular weight glutenin subunit [Triticum aestivum]/gi|270063561|gb|ACZ59823.1|low-molecular-weight glutenin su…
Ta#S22521851	turquoise	nutrient reservoir activity	0.987966	6.22e-07	0.984002	1.67861e-06	8.3e-54	gi|599126607|gb|AHN55182.1|low-molecular-weight glutenin subunit, partial [Triticum turgidum];gi|629514147|gb|AHY86059.1|low molecular weight glutenin subunit [Pseudoroegneria strigosa];gi|629514143|gb|AHY86057.1|low molecular weight glutenin subunit [Pseudoroegneria strigosa];gi|599126611|gb|AHN55184.1|low-molecular-weight glutenin subunit, partial [Triticum turgidum];gi|410716024|gb|AFV79559.1|…		Ta#S22521852	turquoise	nutrient reservoir activity	0.99025	2.98452e-07	0.98049	3.35119e-06	2.2e-44	gi|599126611|gb|AHN55184.1|low-molecular-weight glutenin subunit, partial [Triticum turgidum];gi|629514147|gb|AHY86059.1|low molecular weight glutenin subunit [Pseudoroegneria strigosa];gi|410716024|gb|AFV79559.1|low molecular weight glutenin subunit [Triticum dicoccoides];gi|629514143|gb|AHY86057.1|low molecular weight glutenin subunit [Pseudoroegneria strigosa];gi|56480896|gb|AAV92076.1|low mol…
Ta#S17989577	turquoise	nutrient reservoir activity	0.987748	6.62e-07	0.989815	3.4765e-07	1.9e-42	gi|513129871|gb|AGO17678.1|alpha-gliadin [Triticum aestivum];gi|289718578|gb|ADD17012.1|alpha-gliadin [Aegilops tauschii];gi|7209265|emb|CAB76964.1|alpha-gliadin [Triticum aestivum];gi|388462035|gb|AFK32692.1|alpha-gliadin protein [Aegilops tauschii];gi|807780898|gb|AKC91244.1|alpha-gliadin, partial [Triticum macha];gi|147883538|gb|ABQ52112.1|alpha-gliadin [Aegilops tauschii];gi|388462085|gb|AFK3…		Ta#S12913288	turquoise	nutrient reservoir activity	0.990101	3.14672e-07	0.983297	1.95074e-06	1.2e-30	gi|17425180|dbj|BAB78745.1|low-molecular-weight glutenin subunit group 3 type II, partial [Triticum aestivum];gi|262070677|gb|ACY08813.1|low molecular weight glutenin subunit B3-2 [Triticum aestivum]/gi|270063553|gb|ACZ59819.1|low-molecular-weight glutenin subunit [Triticum dicoccon];gi|169666939|gb|ACA63868.1|low molecular weight glutenin subunit [Triticum aestivum];gi|169666931|gb|ACA63864.1|lo…
Ta#S13006771	turquoise	nutrient reservoir activity	0.987611	6.89e-07	0.98417	1.618e-06	1.7e-29	gi|1256788|gb|AAA96523.1|alpha-gliadin storage protein [Triticum aestivum];gi|334262693|gb|AEG74433.1|alpha-gliadin, partial [Triticum compactum];gi|23451225|gb|AAN32705.1|AF419255_1gamma-gliadin, partial [Triticum aestivum];gi|807780828|gb|AKC91209.1|alpha-gliadin, partial [Triticum turgidum subsp. durum];gi|334262721|gb|AEG74443.1|alpha-gliadin, partial [Triticum compactum];gi|334262666|gb|AEG7…		Ta#S13070572	turquoise	mitochondrion;nutrient reservoir activity	0.98992	3.35247e-07	0.960212	3.97882e-05	0.00013	gi|409691237|gb|AFV36637.1|HMW glutenin [Triticum turgidum subsp. durum]
Ta#S12922889	turquoise	nutrient reservoir activity	0.987329	7.45e-07	0.980029	3.63469e-06	1.1e-18	gi|23451225|gb|AAN32705.1|AF419255_1gamma-gliadin, partial [Triticum aestivum];gi|56480762|gb|AAV92009.1|low molecular weight glutenin [Triticum aestivum];gi|56480760|gb|AAV92008.1|low molecular weight glutenin [Triticum aestivum];gi|336092057|gb|AEI00666.1|low-molecular-weight glutenin subunit [Triticum aestivum];gi|262070686|gb|ACY08817.1|low molecular weight glutenin subunit D3-7 [Triticum aes…		Ta#S12923126	turquoise	nutrient reservoir activity	0.989914	3.35989e-07	0.978562	4.65122e-06	4.6e-49	gi|445066187|gb|AGE13924.1|low-molecular-weight glutenin subunit [Triticum aestivum];gi|599126574|gb|AHN55167.1|low-molecular-weight glutenin subunit Glu-A3, partial [Triticum aestivum];gi|629514145|gb|AHY86058.1|low molecular weight glutenin subunit [Pseudoroegneria strigosa];gi|558706546|gb|AHA86553.1|low-molecular-weight glutenin subunit emmer-5 [Triticum dicoccoides];gi|558706544|gb|AHA86552.…
Ta#S12922886	turquoise	nutrient reservoir activity	0.987024	8.09e-07	0.992412	1.24378e-07	1.1e-59	gi|121093|sp|P04724.1|GDA4_WHEATRecName: Full=Alpha/beta-gliadin A-IV AltName: Full=Prolamin Flags: Precursor/gi|170724|gb|AAA34282.1|pre-alpha-/beta-gliadin A-IV [Triticum aestivum];gi|388462011|gb|AFK32680.1|alpha-gliadin protein [Aegilops tauschii x Secale cereale];gi|545793744|gb|AGW80507.1|alpha-gliadin [Aegilops tauschii];gi|807781020|gb|AKC91305.1|alpha-gliadin, partial [Aegilops searsii];…		Ta#S24517516	turquoise	nutrient reservoir activity	0.989825	3.46462e-07	0.989204	4.26044e-07	7.2e-20	gi|56480742|gb|AAV91999.1|low molecular weight glutenin [Triticum aestivum]/gi|56480746|gb|AAV92001.1|low molecular weight glutenin [Triticum aestivum]/gi|56480748|gb|AAV92002.1|low molecular weight glutenin [Triticum aestivum];gi|56480744|gb|AAV92000.1|low molecular weight glutenin [Triticum aestivum];gi|56387343|gb|AAV86085.1|low molecular weight glutenin subunit [Secale sylvestre];gi|260594508…
Ta#S25791177	turquoise	nutrient reservoir activity	0.986545	9.18e-07	0.988001	6.15925e-07	2.4e-68	gi|32351721|gb|AAP76393.1|HMW glutenin subunit 1By22*, partial [Triticum dicoccon];gi|584090048|gb|AHI62992.1|high molecular weight glutenin subunit [Triticum aestivum];gi|37575363|gb|AAQ93633.1|HMW-glutenin By subunit [Triticum turgidum];gi|584090046|gb|AHI62991.1|high molecular weight glutenin subunit [Triticum aestivum];gi|22090|emb|CAA43361.1|HMW glutenin subunit 1By9 [Triticum aestivum]/gi|2…		Ta#S32501914	turquoise	nutrient reservoir activity	0.989769	3.53148e-07	0.986434	9.44823e-07	4.6e-22	gi|209971871|gb|ACJ03464.1|gamma-gliadin [Triticum aestivum];gi|513129920|gb|AGO17698.1|gamma-gliadin [Triticum aestivum];gi|327365753|gb|AEA52221.1|gama-gliadin [Aegilops tauschii]/gi|478683571|gb|AGJ50341.1|gamma-gliadin 2 [Triticum aestivum];gi|327365740|gb|AEA52218.1|gama-gliadin [Triticum aestivum];gi|205363290|gb|ACI04085.1|gamma-gliadin [Triticum aestivum];gi|513129904|gb|AGO17690.1|gamma-…
Ta#S28124277	turquoise	nutrient reservoir activity	0.986436	9.44e-07	0.980852	3.1392e-06	9.5e-17	gi|269854581|gb|ACZ51338.1|low molecular weight glutenin subunit B3-2, partial [Triticum aestivum];gi|336092061|gb|AEI00668.1|low-molecular-weight glutenin subunit [Triticum aestivum];gi|89357853|gb|ABD72601.1|low-molecular-weight glutenin subunit [Triticum aestivum];gi|82791221|gb|ABB90587.1|LMW glutenin subunit TD130 [Aegilops tauschii];gi|85815964|gb|ABC84366.1|LMW-GS P-31 [Triticum aestivum]/…		Ta#S13003216	turquoise	nutrient reservoir activity	0.989354	4.0563e-07	0.981749	2.65627e-06	1.3e-26	gi|121450|sp|P02861.1|GLT1_WHEATRecName: Full=glutenin, high molecular weight subunit PC256/gi|897811|emb|CAA24933.1|unnamed protein product, partial [Triticum aestivum]/gi|223776|prf||0911222Aprotein,high Mr [Triticum aestivum];gi|824327275|gb|AKI85240.1|Glu-A1x, partial [Triticum monococcum subsp. monococcum]/gi|824327287|gb|AKI85248.1|Glu-A1x, partial [Triticum monococcum subsp. monococcum]/gi…
Ta#S22521936	turquoise	nutrient reservoir activity	0.986387	9.56e-07	0.990383	2.84539e-07	7e-19	gi|56480742|gb|AAV91999.1|low molecular weight glutenin [Triticum aestivum]/gi|56480746|gb|AAV92001.1|low molecular weight glutenin [Triticum aestivum]/gi|56480748|gb|AAV92002.1|low molecular weight glutenin [Triticum aestivum];gi|56480744|gb|AAV92000.1|low molecular weight glutenin [Triticum aestivum];gi|56387343|gb|AAV86085.1|low molecular weight glutenin subunit [Secale sylvestre];gi|260594508…		Ta#S12923123	turquoise	nutrient reservoir activity	0.989322	4.09949e-07	0.987528	7.04661e-07	1.4e-28	gi|376341673|gb|AFB35208.1|LMW-GS [Triticum aestivum];gi|183229588|gb|ACC60296.1|low molecular weight glutenin subunit [Aegilops uniaristata];gi|1857650|gb|AAB48474.1|low-molecular-weight glutenin storage protein, partial [Triticum aestivum];gi|537846386|gb|AGU91676.1|LMW-m glutenin subunit 22 [Triticum aestivum]/gi|537846392|gb|AGU91678.1|LMW-m glutenin subunit 24 [Triticum aestivum];gi|18267665…
Ta#S12923126	turquoise	nutrient reservoir activity	0.986246	9.91e-07	0.987384	7.33548e-07	4.6e-49	gi|445066187|gb|AGE13924.1|low-molecular-weight glutenin subunit [Triticum aestivum];gi|599126574|gb|AHN55167.1|low-molecular-weight glutenin subunit Glu-A3, partial [Triticum aestivum];gi|629514145|gb|AHY86058.1|low molecular weight glutenin subunit [Pseudoroegneria strigosa];gi|558706546|gb|AHA86553.1|low-molecular-weight glutenin subunit emmer-5 [Triticum dicoccoides];gi|558706544|gb|AHA86552.…		Ta#S12922504	turquoise	nutrient reservoir activity	0.988777	4.87706e-07	0.985078	1.31694e-06	1.4e-17	gi|334262721|gb|AEG74443.1|alpha-gliadin, partial [Triticum compactum];gi|334262681|gb|AEG74429.1|alpha-gliadin, partial [Triticum compactum];gi|334262691|gb|AEG74432.1|alpha-gliadin, partial [Triticum compactum];gi|807780784|gb|AKC91187.1|alpha-gliadin, partial [Triticum dicoccon];gi|334262704|gb|AEG74438.1|alpha-gliadin, partial [Triticum compactum];gi|807780698|gb|AKC91144.1|alpha-gliadin, par…
Ta#S22521852	turquoise	nutrient reservoir activity	0.98605	1.04e-06	0.976344	6.55058e-06	2.2e-44	gi|599126611|gb|AHN55184.1|low-molecular-weight glutenin subunit, partial [Triticum turgidum];gi|629514147|gb|AHY86059.1|low molecular weight glutenin subunit [Pseudoroegneria strigosa];gi|410716024|gb|AFV79559.1|low molecular weight glutenin subunit [Triticum dicoccoides];gi|629514143|gb|AHY86057.1|low molecular weight glutenin subunit [Pseudoroegneria strigosa];gi|56480896|gb|AAV92076.1|low mol…		Ta#S12922889	turquoise	nutrient reservoir activity	0.988592	5.16321e-07	0.977307	5.66984e-06	1.1e-18	gi|23451225|gb|AAN32705.1|AF419255_1gamma-gliadin, partial [Triticum aestivum];gi|56480762|gb|AAV92009.1|low molecular weight glutenin [Triticum aestivum];gi|56480760|gb|AAV92008.1|low molecular weight glutenin [Triticum aestivum];gi|336092057|gb|AEI00666.1|low-molecular-weight glutenin subunit [Triticum aestivum];gi|262070686|gb|ACY08817.1|low molecular weight glutenin subunit D3-7 [Triticum aes…
Ta#S22521932	turquoise	nutrient reservoir activity	0.985894	1.08e-06	0.982144	2.46165e-06	6.8e-19	gi|56480742|gb|AAV91999.1|low molecular weight glutenin [Triticum aestivum]/gi|56480746|gb|AAV92001.1|low molecular weight glutenin [Triticum aestivum]/gi|56480748|gb|AAV92002.1|low molecular weight glutenin [Triticum aestivum];gi|56480744|gb|AAV92000.1|low molecular weight glutenin [Triticum aestivum];gi|56387343|gb|AAV86085.1|low molecular weight glutenin subunit [Secale sylvestre];gi|260594508…		Ta#S13003700	turquoise	nutrient reservoir activity	0.988529	5.26401e-07	0.970825	1.35738e-05	6.5e-13	gi|513130066|gb|AGO17758.1|LMW-GS [Triticum aestivum];gi|126256166|gb|ABO09765.1|Pt-35 protein [Aegilops tauschii];gi|336092061|gb|AEI00668.1|low-molecular-weight glutenin subunit [Triticum aestivum];gi|56480740|gb|AAV91998.1|low molecular weight glutenin [Triticum aestivum];gi|336092081|gb|AEI00678.1|low-molecular-weight glutenin subunit [Triticum aestivum];gi|85815964|gb|ABC84366.1|LMW-GS P-31 …
Ta#S12913288	turquoise	nutrient reservoir activity	0.985852	1.09e-06	0.990062	3.19083e-07	1.2e-30	gi|17425180|dbj|BAB78745.1|low-molecular-weight glutenin subunit group 3 type II, partial [Triticum aestivum];gi|262070677|gb|ACY08813.1|low molecular weight glutenin subunit B3-2 [Triticum aestivum]/gi|270063553|gb|ACZ59819.1|low-molecular-weight glutenin subunit [Triticum dicoccon];gi|169666939|gb|ACA63868.1|low molecular weight glutenin subunit [Triticum aestivum];gi|169666931|gb|ACA63864.1|lo…		Ta#S13046202	turquoise	nutrient reservoir activity	0.988491	5.32543e-07	0.989898	3.37821e-07	9.2e-42	gi|383210740|dbj|BAM08453.1|alpha/beta-gliadin [Triticum aestivum];gi|383210746|dbj|BAM08459.1|alpha/beta-gliadin [Triticum aestivum];gi|383210744|dbj|BAM08457.1|alpha/beta-gliadin [Triticum aestivum];gi|383210742|dbj|BAM08455.1|alpha/beta-gliadin [Triticum aestivum];gi|383210745|dbj|BAM08458.1|alpha/beta-gliadin [Triticum aestivum];gi|283476402|emb|CAY54134.1|alpha/beta gliadin precursor, partia…
Ta#S17989316	turquoise	nutrient reservoir activity	0.985692	1.14e-06	0.970801	1.36116e-05	1.3e-24	gi|388462041|gb|AFK32695.1|alpha-gliadin protein [Aegilops tauschii];gi|380084350|gb|AFD33734.1|alpha-gliadin protein [Aegilops tauschii x Secale cereale];gi|545793731|gb|AGW80503.1|alpha-gliadin [Aegilops tauschii];gi|388462053|gb|AFK32701.1|alpha-gliadin protein [Aegilops tauschii];gi|388462021|gb|AFK32685.1|alpha-gliadin protein [Aegilops tauschii x Secale cereale]/gi|388462025|gb|AFK32687.1|a…		Ta#S12942097	turquoise		0.988449	5.39255e-07	0.982785	2.16711e-06	1.4e-05	gi|751871514|gb|AJG03087.1|omega-gliadin [Triticum aestivum]
Ta#S12922882	turquoise	nutrient reservoir activity	0.985388	1.22e-06	0.988031	6.10405e-07	9.6e-50	gi|376341626|gb|AFB35199.1|alpha-gliadin [Triticum aestivum];gi|121091|sp|P04722.1|GDA2_WHEATRecName: Full=Alpha/beta-gliadin A-II AltName: Full=Prolamin Flags: Precursor/gi|170712|gb|AAA34276.1|pre-alpha-/beta-gliadin A-II [Triticum aestivum];gi|807781016|gb|AKC91303.1|alpha-gliadin, partial [Aegilops searsii];gi|807781018|gb|AKC91304.1|alpha-gliadin, partial [Aegilops searsii];gi|807780690|gb|A…		Ta#S22521919	turquoise	nutrient reservoir activity	0.988328	5.59168e-07	0.983255	1.96812e-06	1.2e-41	gi|56480760|gb|AAV92008.1|low molecular weight glutenin [Triticum aestivum];gi|56480762|gb|AAV92009.1|low molecular weight glutenin [Triticum aestivum];gi|485475177|gb|AGK83322.1|low-molecular-weight glutenin subunit [Triticum aestivum];gi|262070686|gb|ACY08817.1|low molecular weight glutenin subunit D3-7 [Triticum aestivum];gi|537846652|gb|AGU91699.1|LMW-m glutenin subunit 47, partial [Triticum …
Ta#S13003216	turquoise	nutrient reservoir activity	0.985304	1.25e-06	0.98237	2.35459e-06	1.3e-26	gi|121450|sp|P02861.1|GLT1_WHEATRecName: Full=glutenin, high molecular weight subunit PC256/gi|897811|emb|CAA24933.1|unnamed protein product, partial [Triticum aestivum]/gi|223776|prf||0911222Aprotein,high Mr [Triticum aestivum];gi|824327275|gb|AKI85240.1|Glu-A1x, partial [Triticum monococcum subsp. monococcum]/gi|824327287|gb|AKI85248.1|Glu-A1x, partial [Triticum monococcum subsp. monococcum]/gi…		Ta#S38676391	turquoise	nutrient reservoir activity	0.988316	5.61191e-07	0.99063	2.59824e-07	4.4e-44	gi|147883564|gb|ABQ52125.1|alpha-gliadin [Triticum aestivum];gi|376341626|gb|AFB35199.1|alpha-gliadin [Triticum aestivum];gi|154268844|gb|ABS72159.1|alpha gliadin [Thinopyrum ponticum x Triticum aestivum];gi|421932482|gb|AFX69619.1|alpha-gliadin [Triticum aestivum]/gi|807780686|gb|AKC91138.1|alpha-gliadin, partial [Triticum aestivum]/gi|807780688|gb|AKC91139.1|alpha-gliadin, partial [Triticum aes…
Ta#S13003042	turquoise	nutrient reservoir activity	0.984809	1.4e-06	0.974412	8.60654e-06	1.6e-17	gi|32187711|gb|AAP73793.1|HMW glutenin subunit BX6.1, partial [Triticum spelta];gi|346680613|gb|AEO45110.1|high-molecular-weight glutenin subunit [Triticum aestivum];gi|347952129|gb|AEP33189.1|high-molecular-weight glutenin subunit Bx7.3 [Triticum aestivum];gi|71084277|gb|AAZ23584.1|HMW glutenin x-type subunit Bx7 precursor [Triticum aestivum]/gi|164504881|gb|ABY59653.1|HMW-glutenin Bx7 subunit […		Ta#S22521934	turquoise	nutrient reservoir activity	0.988195	5.81884e-07	0.986126	1.02181e-06	1.9e-18	gi|56480742|gb|AAV91999.1|low molecular weight glutenin [Triticum aestivum]/gi|56480746|gb|AAV92001.1|low molecular weight glutenin [Triticum aestivum]/gi|56480748|gb|AAV92002.1|low molecular weight glutenin [Triticum aestivum];gi|56480744|gb|AAV92000.1|low molecular weight glutenin [Triticum aestivum];gi|56387343|gb|AAV86085.1|low molecular weight glutenin subunit [Secale sylvestre];gi|260594508…
Ta#S13046202	turquoise	nutrient reservoir activity	0.984525	1.5e-06	0.979987	3.66168e-06	9.2e-42	gi|383210740|dbj|BAM08453.1|alpha/beta-gliadin [Triticum aestivum];gi|383210746|dbj|BAM08459.1|alpha/beta-gliadin [Triticum aestivum];gi|383210744|dbj|BAM08457.1|alpha/beta-gliadin [Triticum aestivum];gi|383210742|dbj|BAM08455.1|alpha/beta-gliadin [Triticum aestivum];gi|383210745|dbj|BAM08458.1|alpha/beta-gliadin [Triticum aestivum];gi|283476402|emb|CAY54134.1|alpha/beta gliadin precursor, partia…		Ta#S22521850	turquoise	nutrient reservoir activity	0.988166	5.86828e-07	0.983473	1.88033e-06	1.5e-50	gi|599126607|gb|AHN55182.1|low-molecular-weight glutenin subunit, partial [Triticum turgidum];gi|629514147|gb|AHY86059.1|low molecular weight glutenin subunit [Pseudoroegneria strigosa];gi|629514143|gb|AHY86057.1|low molecular weight glutenin subunit [Pseudoroegneria strigosa];gi|599126611|gb|AHN55184.1|low-molecular-weight glutenin subunit, partial [Triticum turgidum];gi|410716024|gb|AFV79559.1|…
Ta#S17988333	turquoise	nutrient reservoir activity	0.984459	1.52e-06	0.976167	6.7232e-06	6.4e-114	gi|591401601|gb|AHL38532.1|Avenin-like farinin protein [Brachypodium distachyon];gi|591401593|gb|AHL38528.1|Avenin-like farinin protein [Brachypodium distachyon];gi|338817626|sp|A5A4L4.1|AVLB6_WHEATRecName: Full=Avenin-like b6 AltName: Full=Avenin-like protein s1 Flags: Precursor/gi|145321070|gb|ABP63560.1|Avenin-like protein [Triticum aestivum]/gi|260600231|gb|ACX46978.1|Avenin-like protein s1 […		Ta#S38676400	turquoise	nutrient reservoir activity	0.988091	5.99917e-07	0.98888	4.72311e-07	8.7e-42	gi|147883544|gb|ABQ52115.1|alpha-gliadin [Triticum aestivum];gi|513129881|gb|AGO17681.1|alpha-gliadin [Triticum aestivum];gi|282721198|gb|ADA83699.1|alpha-gliadin [Triticum turgidum subsp. durum];gi|282721182|gb|ADA83691.1|alpha-gliadin [Triticum turgidum subsp. durum]/gi|282721194|gb|ADA83697.1|alpha-gliadin [Triticum polonicum];gi|807780838|gb|AKC91214.1|alpha-gliadin, partial [Triticum macha];…
Ta#S13003700	turquoise	nutrient reservoir activity	0.984015	1.67e-06	0.981877	2.59205e-06	6.5e-13	gi|513130066|gb|AGO17758.1|LMW-GS [Triticum aestivum];gi|126256166|gb|ABO09765.1|Pt-35 protein [Aegilops tauschii];gi|336092061|gb|AEI00668.1|low-molecular-weight glutenin subunit [Triticum aestivum];gi|56480740|gb|AAV91998.1|low molecular weight glutenin [Triticum aestivum];gi|336092081|gb|AEI00678.1|low-molecular-weight glutenin subunit [Triticum aestivum];gi|85815964|gb|ABC84366.1|LMW-GS P-31 …		Ta#S41658041	turquoise	nutrient reservoir activity	0.987932	6.28236e-07	0.961866	3.43508e-05	7.7e-97	gi|126033130|gb|ABN71646.1|truncated high molecular weight glutenin subunit 1By9 [Triticum aestivum subsp. yunnanense];gi|161344745|gb|ABX64443.1|high molecular weight glutenin subunit [Triticum aestivum];gi|874510007|gb|AKP95632.1|high molecular weight glutenin subunit [Triticum aestivum];gi|51493657|gb|AAU04841.1|high molecular weight glutenin subunit 1Dy10.1 [Triticum aestivum];gi|226438082|gb…
Ta#S12902654	turquoise	myosin complex;membrane;integral component of membrane;ATP binding;motor activity	0.983949	1.7e-06	0.976059	6.8294e-06	1.9e-10	gi|77864613|gb|ABB05178.1|HMW glutenin protein 1Ax1 [Triticum aestivum];gi|67867006|ref|XP_668777.1|hypothetical protein [Plasmodium berghei strain ANKA], partial [Plasmodium berghei ANKA]/gi|56482152|emb|CAI04999.1|hypothetical protein PB108231.00.0, partial [Plasmodium berghei];gi|68059191|ref|XP_671577.1|hypothetical protein [Plasmodium berghei strain ANKA], partial [Plasmodium berghei ANKA]/g…		Ta#S22521849	turquoise	nutrient reservoir activity	0.987742	6.63424e-07	0.988284	5.66703e-07	3.1e-53	gi|599126607|gb|AHN55182.1|low-molecular-weight glutenin subunit, partial [Triticum turgidum];gi|629514147|gb|AHY86059.1|low molecular weight glutenin subunit [Pseudoroegneria strigosa];gi|629514143|gb|AHY86057.1|low molecular weight glutenin subunit [Pseudoroegneria strigosa];gi|599126611|gb|AHN55184.1|low-molecular-weight glutenin subunit, partial [Triticum turgidum];gi|410716024|gb|AFV79559.1|…
Ta#S22521929	turquoise	nutrient reservoir activity	0.982555	2.27e-06	0.983191	1.99433e-06	5.1e-19	gi|56480742|gb|AAV91999.1|low molecular weight glutenin [Triticum aestivum]/gi|56480746|gb|AAV92001.1|low molecular weight glutenin [Triticum aestivum]/gi|56480748|gb|AAV92002.1|low molecular weight glutenin [Triticum aestivum];gi|56480744|gb|AAV92000.1|low molecular weight glutenin [Triticum aestivum];gi|56387343|gb|AAV86085.1|low molecular weight glutenin subunit [Secale sylvestre];gi|336092103…		Ta#S38676386	turquoise	nutrient reservoir activity	0.987614	6.87902e-07	0.987444	7.21473e-07	5.9e-43	gi|147883566|gb|ABQ52126.1|alpha-gliadin [Triticum aestivum];gi|147883540|gb|ABQ52113.1|alpha-gliadin [Aegilops tauschii];gi|306516659|gb|ADM96158.1|alpha-gliadin storage protein [Aegilops tauschii];gi|388462061|gb|AFK32705.1|alpha-gliadin protein [Aegilops tauschii];gi|380084354|gb|AFD33736.1|alpha-gliadin protein [Aegilops tauschii x Secale cereale]/gi|380084370|gb|AFD33744.1|alpha-gliadin prot…
Ta#S13005569	turquoise	nutrient reservoir activity	0.980814	3.16e-06	0.976298	6.595e-06	4.4e-05	gi|56480896|gb|AAV92076.1|low molecular weight glutenin [Triticum aestivum];gi|629514147|gb|AHY86059.1|low molecular weight glutenin subunit [Pseudoroegneria strigosa];gi|629514143|gb|AHY86057.1|low molecular weight glutenin subunit [Pseudoroegneria strigosa]		Ta#S12903036	turquoise	nutrient reservoir activity	0.987536	7.03215e-07	0.968404	1.78992e-05	1.3e-49	gi|122244839|sp|Q2A784.1|AVLA1_WHEATRecName: Full=Avenin-like a1 AltName: Full=LMW-gliadin 2482 Short=LMGli2482 Short=TaAvlike-a1 Flags: Precursor/gi|89143120|emb|CAJ32654.1|putative Avenin-like a precursor [Triticum aestivum];gi|475609164|gb|EMT27294.1|hypothetical protein F775_27290 [Aegilops tauschii];gi|89143124|emb|CAJ32656.1|putative Avenin-like a precursor [Aegilops cylindrica];gi|89143126…
Ta#S38676400	turquoise	nutrient reservoir activity	0.980132	3.57e-06	0.977169	5.79027e-06	8.7e-42	gi|147883544|gb|ABQ52115.1|alpha-gliadin [Triticum aestivum];gi|513129881|gb|AGO17681.1|alpha-gliadin [Triticum aestivum];gi|282721198|gb|ADA83699.1|alpha-gliadin [Triticum turgidum subsp. durum];gi|282721182|gb|ADA83691.1|alpha-gliadin [Triticum turgidum subsp. durum]/gi|282721194|gb|ADA83697.1|alpha-gliadin [Triticum polonicum];gi|807780838|gb|AKC91214.1|alpha-gliadin, partial [Triticum macha];…		Ta#S12923307	turquoise	nutrient reservoir activity	0.987027	8.08455e-07	0.979961	3.67804e-06	2.3e-57	gi|15148385|gb|AAK84773.1|gamma-gliadin [Triticum aestivum];gi|15148387|gb|AAK84774.1|gamma-gliadin [Triticum aestivum];gi|478683569|gb|AGJ50340.1|gamma-gliadin 1 [Triticum aestivum];gi|260401173|gb|ACX37112.1|gamma gliadin [Triticum aestivum];gi|209971935|gb|ACJ03496.1|gamma-gliadin [Triticum urartu];gi|473727023|gb|EMS45054.1|Gamma-gliadin [Triticum urartu]/gi|806627920|gb|AKB95613.1|gamma-glia…
Ta#S12922504	turquoise	nutrient reservoir activity	0.97995	3.69e-06	0.984874	1.38089e-06	1.4e-17	gi|334262721|gb|AEG74443.1|alpha-gliadin, partial [Triticum compactum];gi|334262681|gb|AEG74429.1|alpha-gliadin, partial [Triticum compactum];gi|334262691|gb|AEG74432.1|alpha-gliadin, partial [Triticum compactum];gi|807780784|gb|AKC91187.1|alpha-gliadin, partial [Triticum dicoccon];gi|334262704|gb|AEG74438.1|alpha-gliadin, partial [Triticum compactum];gi|807780698|gb|AKC91144.1|alpha-gliadin, par…		Ta#S17990003	turquoise	nutrient reservoir activity	0.986893	8.38083e-07	0.985111	1.30696e-06	5e-88	gi|363981080|gb|AEW43833.1|Avenin-like protein [Triticum aestivum];gi|1036243756|gb|ANJ76767.1|Avenin-like protein [Aegilops tauschii];gi|363981056|gb|AEW43822.1|Avenin-like protein [Triticum aestivum];gi|338817626|sp|A5A4L4.1|AVLB6_WHEATRecName: Full=Avenin-like b6 AltName: Full=Avenin-like protein s1 Flags: Precursor/gi|145321070|gb|ABP63560.1|Avenin-like protein [Triticum aestivum]/gi|26060023…
Ta#S32501914	turquoise	nutrient reservoir activity	0.978956	4.36e-06	0.984852	1.38787e-06	4.6e-22	gi|209971871|gb|ACJ03464.1|gamma-gliadin [Triticum aestivum];gi|513129920|gb|AGO17698.1|gamma-gliadin [Triticum aestivum];gi|327365753|gb|AEA52221.1|gama-gliadin [Aegilops tauschii]/gi|478683571|gb|AGJ50341.1|gamma-gliadin 2 [Triticum aestivum];gi|327365740|gb|AEA52218.1|gama-gliadin [Triticum aestivum];gi|205363290|gb|ACI04085.1|gamma-gliadin [Triticum aestivum];gi|513129904|gb|AGO17690.1|gamma-…		Ta#S22521929	turquoise	nutrient reservoir activity	0.986832	8.51692e-07	0.96175	3.47127e-05	5.1e-19	gi|56480742|gb|AAV91999.1|low molecular weight glutenin [Triticum aestivum]/gi|56480746|gb|AAV92001.1|low molecular weight glutenin [Triticum aestivum]/gi|56480748|gb|AAV92002.1|low molecular weight glutenin [Triticum aestivum];gi|56480744|gb|AAV92000.1|low molecular weight glutenin [Triticum aestivum];gi|56387343|gb|AAV86085.1|low molecular weight glutenin subunit [Secale sylvestre];gi|336092103…
Ta#S38676391	turquoise	nutrient reservoir activity	0.9788	4.47e-06	0.967337	2.00838e-05	4.4e-44	gi|147883564|gb|ABQ52125.1|alpha-gliadin [Triticum aestivum];gi|376341626|gb|AFB35199.1|alpha-gliadin [Triticum aestivum];gi|154268844|gb|ABS72159.1|alpha gliadin [Thinopyrum ponticum x Triticum aestivum];gi|421932482|gb|AFX69619.1|alpha-gliadin [Triticum aestivum]/gi|807780686|gb|AKC91138.1|alpha-gliadin, partial [Triticum aestivum]/gi|807780688|gb|AKC91139.1|alpha-gliadin, partial [Triticum aes…		Ta#S24455933	turquoise	cytoplasm;vacuole;nutrient reservoir activity	0.986645	8.94656e-07	0.951465	7.90795e-05	1.5e-47	gi|34365052|emb|CAE45747.1|putative gamma 2 hordein, partial [Hordeum vulgare];gi|392514903|gb|AFM77737.1|gamma 1 hordein [Hordeum vulgare subsp. vulgare];gi|226755|prf||1604464Agamma hordein [Hordeum vulgare subsp. vulgare];gi|62484809|emb|CAI78902.1|putative gamma-gliadin [Triticum aestivum];gi|123464|sp|P17990.1|HOG1_HORVURecName: Full=Gamma-hordein-1 Flags: Precursor/gi|18980|emb|CAA31861.1|u…
Ta#S16058509	turquoise	nutrient reservoir activity	0.978562	4.65e-06	0.979246	4.15544e-06	4.3e-53	gi|33414318|emb|CAE00617.1|high-molecular-weight glutenin subunit, partial [Triticum aestivum]/gi|33414320|emb|CAE00618.1|high-molecular-weight glutenin subunit, partial [Triticum spelta]/gi|33414322|emb|CAE00619.1|high-molecular-weight glutenin subunit, partial [Triticum spelta]/gi|33414324|emb|CAE00620.1|high-molecular-weight glutenin subunit, partial [Triticum spelta]/gi|33414326|emb|CAE00621.…		Ta#S12922565	turquoise	nutrient reservoir activity	0.986641	8.95557e-07	0.970924	1.3414e-05	1.2e-11	gi|77864613|gb|ABB05178.1|HMW glutenin protein 1Ax1 [Triticum aestivum]
Ta#S13071657	turquoise	nutrient reservoir activity	0.97843	4.75e-06	0.986376	9.58953e-07	3.3e-80	gi|7188718|gb|AAF37838.1|AF226698_1y-type high molecular weight glutenin subunit, partial [Aegilops ventricosa];gi|24474920|emb|CAC84118.1|glutenin high molecular weight subunit, partial [Triticum aestivum];gi|46981764|gb|AAT06762.1|HMW glutenin subunit Dty10 [Aegilops tauschii];gi|126033132|gb|ABN71647.1|truncated high molecular weight glutenin subunit 1By9 [Triticum aestivum subsp. tibeticum];g…		Ta#S13243474	turquoise	nutrient reservoir activity	0.986223	9.97171e-07	0.970928	1.34077e-05	4.7e-28	gi|227344096|gb|ACP27641.1|low molecular weight glutenin [Triticum aestivum];gi|124109358|gb|ABM91084.1|low-molecular-weight glutenin subunit [Triticum polonicum];gi|387965346|gb|AFK13683.1|low molecular weight glutenin subunit t128, partial [Triticum aestivum];gi|157384610|gb|ABV49594.1|low molecular weight glutenin [Triticum aestivum subsp. yunnanense];gi|336092047|gb|AEI00661.1|low-molecular-w…
Ta#S24455933	turquoise	cytoplasm;vacuole;nutrient reservoir activity	0.977937	5.14e-06	0.97288	1.05322e-05	1.5e-47	gi|34365052|emb|CAE45747.1|putative gamma 2 hordein, partial [Hordeum vulgare];gi|392514903|gb|AFM77737.1|gamma 1 hordein [Hordeum vulgare subsp. vulgare];gi|226755|prf||1604464Agamma hordein [Hordeum vulgare subsp. vulgare];gi|62484809|emb|CAI78902.1|putative gamma-gliadin [Triticum aestivum];gi|123464|sp|P17990.1|HOG1_HORVURecName: Full=Gamma-hordein-1 Flags: Precursor/gi|18980|emb|CAA31861.1|u…		Ta#S13005419	turquoise	nutrient reservoir activity	0.986007	1.05263e-06	0.979441	4.02124e-06	4.5e-15	gi|32351722|gb|AAP76394.1|HMW glutenin subunit 1By22*, partial [Triticum dicoccon];gi|566989379|gb|AHC72163.1|high molecular weight glutenin subunit 1By protein [Triticum dicoccoides];gi|37575363|gb|AAQ93633.1|HMW-glutenin By subunit [Triticum turgidum];gi|22090|emb|CAA43361.1|HMW glutenin subunit 1By9 [Triticum aestivum]/gi|226223|prf||1501416Aglutenin high MW subunit [Triticum aestivum];gi|2915…
Ta#S13259791	turquoise	nutrient reservoir activity	0.977678	5.35e-06	0.978903	4.39905e-06	2.8e-11	gi|23451222|gb|AAN32704.1|AF419254_1alpha/beta-gliadin, partial [Triticum aestivum];gi|376341626|gb|AFB35199.1|alpha-gliadin [Triticum aestivum];gi|74026515|gb|AAZ94420.1|alpha-/beta- gliadin storage protein precursor [Triticum aestivum];gi|807780680|gb|AKC91135.1|alpha-gliadin, partial [Triticum aestivum];gi|807780894|gb|AKC91242.1|alpha-gliadin, partial [Triticum macha];gi|513129822|gb|AGO17662…		Ta#S26023317	turquoise	nutrient reservoir activity	0.986002	1.05411e-06	0.982173	2.44783e-06	1.3e-106	gi|591401601|gb|AHL38532.1|Avenin-like farinin protein [Brachypodium distachyon];gi|156630195|gb|ABU89778.1|Avenin-like protein [Aegilops neglecta];gi|156630232|gb|ABU89795.1|Avenin-like protein [Hordeum vulgare];gi|89143130|emb|CAJ32659.1|putative Avenin-like b precursor [Aegilops cylindrica]/gi|89143132|emb|CAJ32660.1|putative Avenin-like b precursor [Aegilops tauschii]/gi|156630192|gb|ABU89777…
Ta#S26023317	turquoise	nutrient reservoir activity	0.975866	7.02e-06	0.971177	1.30129e-05	1.3e-106	gi|591401601|gb|AHL38532.1|Avenin-like farinin protein [Brachypodium distachyon];gi|156630195|gb|ABU89778.1|Avenin-like protein [Aegilops neglecta];gi|156630232|gb|ABU89795.1|Avenin-like protein [Hordeum vulgare];gi|89143130|emb|CAJ32659.1|putative Avenin-like b precursor [Aegilops cylindrica]/gi|89143132|emb|CAJ32660.1|putative Avenin-like b precursor [Aegilops tauschii]/gi|156630192|gb|ABU89777…		Ta#S12923122	turquoise	nutrient reservoir activity	0.985942	1.06978e-06	0.973043	1.03148e-05	1.2e-91	gi|157781847|gb|ABV72249.1|low molecular weight glutenin subunit [Thinopyrum ponticum x Triticum aestivum];gi|17425208|dbj|BAB78759.1|low-molecular-weight glutenin subunit group 8 type IV [Triticum aestivum]/gi|92429655|gb|ABE77189.1|LMW-glutenin P3-6 [Triticum aestivum]/gi|157781841|gb|ABV72246.1|low molecular weight glutenin subunit [Thinopyrum ponticum x Triticum aestivum]/gi|157781849|gb|ABV7…
Ta#S19133035	turquoise	nutrient reservoir activity	0.974792	8.17e-06	0.981548	2.75974e-06	1.6e-32	gi|298354339|dbj|BAJ09461.1|low molecular glutenin subunit, partial [Triticum aestivum];gi|952001118|gb|ALN96398.1|low-molecular-weight glutenin subunit [Triticum aestivum];gi|262070677|gb|ACY08813.1|low molecular weight glutenin subunit B3-2 [Triticum aestivum]/gi|270063553|gb|ACZ59819.1|low-molecular-weight glutenin subunit [Triticum dicoccon];gi|17425184|dbj|BAB78747.1|low-molecular-weight glu…		Ta#S12913560	turquoise		0.98586	1.09176e-06	0.963011	3.09092e-05	3.7e-14	gi|147883548|gb|ABQ52117.1|alpha-gliadin [Triticum aestivum];gi|902375951|dbj|BAS02409.1|pseudo alpha/beta-gliadin [Triticum aestivum];gi|807780648|gb|AKC91119.1|alpha-gliadin, partial [Triticum aestivum];gi|421932454|gb|AFX69605.1|alpha-gliadin [Triticum aestivum];gi|154268848|gb|ABS72161.1|alpha gliadin [Thinopyrum ponticum x Triticum aestivum];gi|807780918|gb|AKC91254.1|alpha-gliadin, partial …
Ta#S12913542	turquoise	peptidyl-prolyl cis-trans isomerase activity;NAD(P)H dehydrogenase complex assembly;negative regulation of catalytic activity;alpha-amylase inhibitor activity;cysteine biosynthetic process;chloroplast thylakoid;chloroplast stromal thylakoid;protein peptidyl-prolyl isomerization;isomerase activity;nutrient reservoir activity;protein folding	0.972839	1.06e-05	0.968304	1.80965e-05	1.2e-58	gi|281335538|gb|ADA62372.1|gliadin/Avenin-like seed protein [Triticum aestivum]/gi|442614142|gb|AGC65444.1|alpha-amylase inhibitor 1 [Aegilops tauschii]/gi|475569529|gb|EMT15782.1|hypothetical protein F775_28748 [Aegilops tauschii];gi|474329936|gb|EMS62569.1|Avenin-3 [Triticum urartu];gi|281335536|gb|ADA62371.1|gliadin/Avenin-like seed protein, partial [Triticum aestivum];gi|133741924|gb|ABO37959…		Ta#S22521851	turquoise	nutrient reservoir activity	0.985637	1.15309e-06	0.986667	8.89403e-07	8.3e-54	gi|599126607|gb|AHN55182.1|low-molecular-weight glutenin subunit, partial [Triticum turgidum];gi|629514147|gb|AHY86059.1|low molecular weight glutenin subunit [Pseudoroegneria strigosa];gi|629514143|gb|AHY86057.1|low molecular weight glutenin subunit [Pseudoroegneria strigosa];gi|599126611|gb|AHN55184.1|low-molecular-weight glutenin subunit, partial [Triticum turgidum];gi|410716024|gb|AFV79559.1|…
Ta#S12915182	turquoise	nutrient reservoir activity	0.970852	1.35e-05	0.969289	1.62189e-05	2.3e-45	gi|89143124|emb|CAJ32656.1|putative Avenin-like a precursor [Aegilops cylindrica];gi|338817617|sp|P0CZ08.1|AVLA3_WHEATRecName: Full=Avenin-like a3 Flags: Precursor;gi|89143126|emb|CAJ32657.1|putative Avenin-like a precursor [Aegilops tauschii];gi|338817616|sp|P0CZ07.1|AVLA2_WHEATRecName: Full=Avenin-like a2 Flags: Precursor;gi|326501830|dbj|BAK06407.1|predicted protein [Hordeum vulgare subsp. vul…		Ta#S12937688	turquoise	nutrient reservoir activity	0.985433	1.21094e-06	0.98708	7.96962e-07	7.7e-28	gi|445066187|gb|AGE13924.1|low-molecular-weight glutenin subunit [Triticum aestivum];gi|17425214|dbj|BAB78762.1|low-molecular-weight glutenin subunit group 11 type VI [Triticum aestivum];gi|629514145|gb|AHY86058.1|low molecular weight glutenin subunit [Pseudoroegneria strigosa];gi|558706546|gb|AHA86553.1|low-molecular-weight glutenin subunit emmer-5 [Triticum dicoccoides];gi|558706544|gb|AHA86552…
Ta#S22521850	turquoise	nutrient reservoir activity	0.970337	1.44e-05	0.96401	2.81121e-05	1.5e-50	gi|599126607|gb|AHN55182.1|low-molecular-weight glutenin subunit, partial [Triticum turgidum];gi|629514147|gb|AHY86059.1|low molecular weight glutenin subunit [Pseudoroegneria strigosa];gi|629514143|gb|AHY86057.1|low molecular weight glutenin subunit [Pseudoroegneria strigosa];gi|599126611|gb|AHN55184.1|low-molecular-weight glutenin subunit, partial [Triticum turgidum];gi|410716024|gb|AFV79559.1|…		Ta#S22521853	turquoise	nutrient reservoir activity	0.985228	1.27152e-06	0.987403	7.29693e-07	4.7e-61	gi|410716024|gb|AFV79559.1|low molecular weight glutenin subunit [Triticum dicoccoides];gi|599126607|gb|AHN55182.1|low-molecular-weight glutenin subunit, partial [Triticum turgidum];gi|629514143|gb|AHY86057.1|low molecular weight glutenin subunit [Pseudoroegneria strigosa];gi|629514147|gb|AHY86059.1|low molecular weight glutenin subunit [Pseudoroegneria strigosa];gi|599126611|gb|AHN55184.1|low-mo…
Ta#S13006805	turquoise		0.969941	1.51e-05	0.957663	4.93228e-05	3.5e-09	gi|126033130|gb|ABN71646.1|truncated high molecular weight glutenin subunit 1By9 [Triticum aestivum subsp. yunnanense];gi|446713081|ref|WP_000790425.1|LPXTG cell wall anchor domain-containing protein [Bacillus thuringiensis]/gi|409177037|gb|AFV21341.1|hypothetical protein BTB_502p00050 (plasmid) [Bacillus thuringiensis Bt407];gi|1005568788|ref|WP_061662214.1|hypothetical protein [Bacillus cereus]…		Ta#S32678601	turquoise	nutrient reservoir activity	0.985042	1.3281e-06	0.983183	1.99778e-06	3.4e-05	gi|217039688|gb|ACJ76936.1|alfa gliadin [Triticum monococcum];gi|807780752|gb|AKC91171.1|alpha-gliadin, partial [Triticum urartu];gi|217039690|gb|ACJ76937.1|alfa gliadin [Triticum monococcum];gi|383210736|dbj|BAM08450.1|alpha/beta-gliadin [Triticum aestivum];gi|902376086|dbj|BAS02455.1|alpha/beta-gliadin [Triticum aestivum];gi|217039686|gb|ACJ76935.1|alfa gliadin [Triticum monococcum];gi|21703969…
Ta#S43287753	turquoise	cell outer membrane;nutrient reservoir activity;defense response	0.969553	1.57e-05	0.979039	4.30096e-06	0	gi|171027813|gb|ACB41345.1|triticin [Triticum aestivum]/gi|171027837|gb|ACB41347.1|triticin [Triticum aestivum];gi|171027826|gb|ACB41346.1|triticin [Triticum aestivum];gi|475608251|gb|EMT26971.1|12S seed storage globulin 1 [Aegilops tauschii];gi|474246751|gb|EMS60011.1|12S seed storage globulin 1 [Triticum urartu];gi|326521848|dbj|BAK04052.1|predicted protein [Hordeum vulgare subsp. vulgare];gi|7…		Ta#S12922882	turquoise	nutrient reservoir activity	0.984919	1.36676e-06	0.963028	3.08584e-05	9.6e-50	gi|376341626|gb|AFB35199.1|alpha-gliadin [Triticum aestivum];gi|121091|sp|P04722.1|GDA2_WHEATRecName: Full=Alpha/beta-gliadin A-II AltName: Full=Prolamin Flags: Precursor/gi|170712|gb|AAA34276.1|pre-alpha-/beta-gliadin A-II [Triticum aestivum];gi|807781016|gb|AKC91303.1|alpha-gliadin, partial [Aegilops searsii];gi|807781018|gb|AKC91304.1|alpha-gliadin, partial [Aegilops searsii];gi|807780690|gb|A…
Ta#S17990003	turquoise	nutrient reservoir activity	0.969135	1.65e-05	0.966329	2.23156e-05	5e-88	gi|363981080|gb|AEW43833.1|Avenin-like protein [Triticum aestivum];gi|1036243756|gb|ANJ76767.1|Avenin-like protein [Aegilops tauschii];gi|363981056|gb|AEW43822.1|Avenin-like protein [Triticum aestivum];gi|338817626|sp|A5A4L4.1|AVLB6_WHEATRecName: Full=Avenin-like b6 AltName: Full=Avenin-like protein s1 Flags: Precursor/gi|145321070|gb|ABP63560.1|Avenin-like protein [Triticum aestivum]/gi|26060023…		Ta#S13046255	turquoise	nutrient reservoir activity	0.984888	1.3766e-06	0.987725	6.66656e-07	6.3e-24	gi|627766410|gb|AHY37815.1|alpha-gliadin [Triticum aestivum];gi|383210744|dbj|BAM08457.1|alpha/beta-gliadin [Triticum aestivum];gi|383210746|dbj|BAM08459.1|alpha/beta-gliadin [Triticum aestivum];gi|383210740|dbj|BAM08453.1|alpha/beta-gliadin [Triticum aestivum];gi|383210742|dbj|BAM08455.1|alpha/beta-gliadin [Triticum aestivum];gi|383210745|dbj|BAM08458.1|alpha/beta-gliadin [Triticum aestivum];gi|…
Ta#S12915233	turquoise	nutrient reservoir activity	0.968592	1.75e-05	0.957903	4.83626e-05	0.00031	gi|311360250|gb|ADP94187.1|alpha-gliadin [Elymus elongatus];gi|194400011|gb|ACF60964.1|alpha-gliadin [Elymus elongatus];gi|194400015|gb|ACF60966.1|alpha-gliadin [Elymus elongatus];gi|310777566|gb|ADP23766.1|alpha-gliadin storage protein [Agropyron desertorum]		Ta#S12913542	turquoise	peptidyl-prolyl cis-trans isomerase activity;NAD(P)H dehydrogenase complex assembly;negative regulation of catalytic activity;alpha-amylase inhibitor activity;cysteine biosynthetic process;chloroplast thylakoid;chloroplast stromal thylakoid;protein peptidyl-prolyl isomerization;isomerase activity;nutrient reservoir activity;protein folding	0.984172	1.61737e-06	0.986288	9.80921e-07	1.2e-58	gi|281335538|gb|ADA62372.1|gliadin/Avenin-like seed protein [Triticum aestivum]/gi|442614142|gb|AGC65444.1|alpha-amylase inhibitor 1 [Aegilops tauschii]/gi|475569529|gb|EMT15782.1|hypothetical protein F775_28748 [Aegilops tauschii];gi|474329936|gb|EMS62569.1|Avenin-3 [Triticum urartu];gi|281335536|gb|ADA62371.1|gliadin/Avenin-like seed protein, partial [Triticum aestivum];gi|133741924|gb|ABO37959…
Ta#S12923307	turquoise	nutrient reservoir activity	0.968348	1.8e-05	0.967451	1.98417e-05	2.3e-57	gi|15148385|gb|AAK84773.1|gamma-gliadin [Triticum aestivum];gi|15148387|gb|AAK84774.1|gamma-gliadin [Triticum aestivum];gi|478683569|gb|AGJ50340.1|gamma-gliadin 1 [Triticum aestivum];gi|260401173|gb|ACX37112.1|gamma gliadin [Triticum aestivum];gi|209971935|gb|ACJ03496.1|gamma-gliadin [Triticum urartu];gi|473727023|gb|EMS45054.1|Gamma-gliadin [Triticum urartu]/gi|806627920|gb|AKB95613.1|gamma-glia…		Ta#S36037937	turquoise	nutrient reservoir activity	0.98407	1.65406e-06	0.984395	1.53944e-06	2.8e-54	gi|22797762|emb|CAC94870.1|gamma gliadin [Triticum aestivum];gi|22797764|emb|CAC94871.1|gamma gliadin [Triticum aestivum];gi|4836441|gb|AAD30440.1|AF120267_1gamma-gliadin [Triticum spelta]/gi|118772073|gb|ABL14061.1|gamma-gliadin [Triticum aestivum]/gi|478683587|gb|AGJ50349.1|gamma-gliadin 11 [Triticum aestivum];gi|22797758|emb|CAC94868.1|gamma gliadin [Triticum aestivum];gi|209971873|gb|ACJ03465…
Ta#S13005380	turquoise	nutrient reservoir activity	0.966684	2.15e-05	0.966585	2.1734e-05	4.9e-10	gi|281335544|gb|ADA62375.1|gliadin/Avenin-like seed protein, partial [Triticum aestivum];gi|591401636|gb|AHL38548.1|farinin protein [Brachypodium distachyon];gi|591401640|gb|AHL38550.1|farinin protein [Brachypodium distachyon];gi|591401608|gb|AHL38534.1|farinin protein [Brachypodium distachyon];gi|591401620|gb|AHL38540.1|farinin protein [Brachypodium distachyon];gi|591401616|gb|AHL38538.1|farinin…		Ta#S22521914	turquoise	nutrient reservoir activity	0.983939	1.70207e-06	0.989906	3.36876e-07	1.7e-37	gi|269854581|gb|ACZ51338.1|low molecular weight glutenin subunit B3-2, partial [Triticum aestivum];gi|336092061|gb|AEI00668.1|low-molecular-weight glutenin subunit [Triticum aestivum];gi|85815964|gb|ABC84366.1|LMW-GS P-31 [Triticum aestivum]/gi|336092075|gb|AEI00675.1|low-molecular-weight glutenin subunit [Triticum aestivum]/gi|336092077|gb|AEI00676.1|low-molecular-weight glutenin subunit [Tritic…
Ta#S41658041	turquoise	nutrient reservoir activity	0.966426	2.21e-05	0.965898	2.33237e-05	7.7e-97	gi|126033130|gb|ABN71646.1|truncated high molecular weight glutenin subunit 1By9 [Triticum aestivum subsp. yunnanense];gi|161344745|gb|ABX64443.1|high molecular weight glutenin subunit [Triticum aestivum];gi|874510007|gb|AKP95632.1|high molecular weight glutenin subunit [Triticum aestivum];gi|51493657|gb|AAU04841.1|high molecular weight glutenin subunit 1Dy10.1 [Triticum aestivum];gi|226438082|gb…		Ta#S25791177	turquoise	nutrient reservoir activity	0.983662	1.8063e-06	0.965728	2.37283e-05	2.4e-68	gi|32351721|gb|AAP76393.1|HMW glutenin subunit 1By22*, partial [Triticum dicoccon];gi|584090048|gb|AHI62992.1|high molecular weight glutenin subunit [Triticum aestivum];gi|37575363|gb|AAQ93633.1|HMW-glutenin By subunit [Triticum turgidum];gi|584090046|gb|AHI62991.1|high molecular weight glutenin subunit [Triticum aestivum];gi|22090|emb|CAA43361.1|HMW glutenin subunit 1By9 [Triticum aestivum]/gi|2…
Ta#S12923242	turquoise	cell outer membrane;nutrient reservoir activity;defense response	0.965419	2.45e-05	0.968876	1.69891e-05	0	gi|7548844|gb|AAB27108.2|triticin precursor, partial [Triticum aestivum];gi|171027813|gb|ACB41345.1|triticin [Triticum aestivum]/gi|171027837|gb|ACB41347.1|triticin [Triticum aestivum];gi|171027826|gb|ACB41346.1|triticin [Triticum aestivum];gi|474246751|gb|EMS60011.1|12S seed storage globulin 1 [Triticum urartu];gi|475608251|gb|EMT26971.1|12S seed storage globulin 1 [Aegilops tauschii];gi|3265218…		Ta#S12922888	turquoise	nutrient reservoir activity	0.983588	1.83499e-06	0.971504	1.25086e-05	3.7e-66	gi|121097|sp|P04728.1|GDA8_WHEATRecName: Full=Alpha/beta-gliadin clone PTO-A10 AltName: Full=Prolamin/gi|170728|gb|AAA34284.1|alpha-type gliadin, partial [Triticum aestivum];gi|806627895|gb|AKB95606.1|alpha-gliadin protein [Triticum urartu];gi|282721184|gb|ADA83692.1|alpha-gliadin [Triticum turgidum subsp. durum];gi|807780762|gb|AKC91176.1|alpha-gliadin, partial [Triticum urartu];gi|807780758|gb|…
Ta#S13046262	turquoise	nutrient reservoir activity	0.964323	2.73e-05	0.980439	3.38146e-06	1.6e-58	gi|209972059|gb|ACJ03542.1|gamma-gliadin [Aegilops sharonensis];gi|205363284|gb|ACI04082.1|gamma-gliadin, partial [Triticum aestivum];gi|378940587|gb|AFC75727.1|gamma-gliadin [Triticum aestivum];gi|378940583|gb|AFC75725.1|gamma-gliadin [Aegilops tauschii];gi|378940585|gb|AFC75726.1|gamma-gliadin [Aegilops cylindrica];gi|260401177|gb|ACX37114.1|gamma gliadin [Triticum aestivum];gi|209972047|gb|ACJ…		Ta#S13259791	turquoise	nutrient reservoir activity	0.983332	1.9367e-06	0.959566	4.20684e-05	2.8e-11	gi|23451222|gb|AAN32704.1|AF419254_1alpha/beta-gliadin, partial [Triticum aestivum];gi|376341626|gb|AFB35199.1|alpha-gliadin [Triticum aestivum];gi|74026515|gb|AAZ94420.1|alpha-/beta- gliadin storage protein precursor [Triticum aestivum];gi|807780680|gb|AKC91135.1|alpha-gliadin, partial [Triticum aestivum];gi|807780894|gb|AKC91242.1|alpha-gliadin, partial [Triticum macha];gi|513129822|gb|AGO17662…
Ta#S12923303	turquoise	nutrient reservoir activity	0.963336	3e-05	0.955012	6.08461e-05	1.3e-54	gi|15148389|gb|AAK84775.1|gamma-gliadin, partial [Triticum aestivum];gi|15148400|gb|AAK84780.1|gamma-gliadin, partial [Triticum aestivum];gi|15148393|gb|AAK84777.1|gamma-gliadin [Triticum aestivum];gi|121104|sp|P21292.1|GDBX_WHEATRecName: Full=Gamma-gliadin Flags: Precursor/gi|170702|gb|AAA34272.1|gamma gliadin precursor [Triticum aestivum]/gi|209971819|gb|ACJ03438.1|gamma-gliadin [Triticum turgi…		Ta#S26023114	turquoise	nutrient reservoir activity	0.982808	2.15734e-06	0.945376	0.000118873	1.1e-62	gi|591401593|gb|AHL38528.1|Avenin-like farinin protein [Brachypodium distachyon];gi|1036243756|gb|ANJ76767.1|Avenin-like protein [Aegilops tauschii];gi|338817627|sp|D0EWS4.1|AVLB7_WHEATRecName: Full=Avenin-like b7 AltName: Full=Avenin-like protein s2 Flags: Precursor/gi|260600233|gb|ACX46979.1|Avenin-like protein s2 [Triticum aestivum];gi|363981043|gb|AEW43816.1|Avenin-like protein [Triticum aest…
Ta#S14987603	turquoise	nutrient reservoir activity	0.961633	3.51e-05	0.967986	1.87345e-05	2e-70	gi|32351721|gb|AAP76393.1|HMW glutenin subunit 1By22*, partial [Triticum dicoccon];gi|29569237|gb|AAO74630.1|HMW glutenin, partial [Triticum aestivum];gi|584090048|gb|AHI62992.1|high molecular weight glutenin subunit [Triticum aestivum];gi|146261042|gb|ABQ14771.1|HMW glutenin subunit 1By16 [Triticum aestivum];gi|37575363|gb|AAQ93633.1|HMW-glutenin By subunit [Triticum turgidum];gi|22090|emb|CAA43…		Ta#S17989316	turquoise	nutrient reservoir activity	0.982501	2.2944e-06	0.966684	2.15113e-05	1.3e-24	gi|388462041|gb|AFK32695.1|alpha-gliadin protein [Aegilops tauschii];gi|380084350|gb|AFD33734.1|alpha-gliadin protein [Aegilops tauschii x Secale cereale];gi|545793731|gb|AGW80503.1|alpha-gliadin [Aegilops tauschii];gi|388462053|gb|AFK32701.1|alpha-gliadin protein [Aegilops tauschii];gi|388462021|gb|AFK32685.1|alpha-gliadin protein [Aegilops tauschii x Secale cereale]/gi|388462025|gb|AFK32687.1|a…
Ta#S13074022	turquoise	nutrient reservoir activity	0.959705	4.16e-05	0.96134	3.60169e-05	2.2e-17	gi|24474934|emb|CAC83018.1|HMW glutenin, partial [Triticum aestivum];gi|32187716|gb|AAP73791.1|y-type HMW glutenin subunit, partial [Triticum compactum];gi|595539340|gb|AHM27313.1|high-molecular-weight glutenin subunit [Dasypyrum villosum];gi|188011167|gb|ACD44935.1|HMW glutenin subunit [Triticum aestivum];gi|226438082|gb|ACO56367.1|HMW glutenin subunit [Triticum aestivum];gi|874510009|gb|AKP9563…		Ta#S13071043	turquoise	nutrient reservoir activity	0.982358	2.36059e-06	0.934468	0.000222393	1.8e-12	gi|126033130|gb|ABN71646.1|truncated high molecular weight glutenin subunit 1By9 [Triticum aestivum subsp. yunnanense];gi|446713081|ref|WP_000790425.1|LPXTG cell wall anchor domain-containing protein [Bacillus thuringiensis]/gi|409177037|gb|AFV21341.1|hypothetical protein BTB_502p00050 (plasmid) [Bacillus thuringiensis Bt407];gi|1005568788|ref|WP_061662214.1|hypothetical protein [Bacillus cereus]…
Ta#S12923122	turquoise	nutrient reservoir activity	0.959087	4.38e-05	0.959861	4.10169e-05	1.2e-91	gi|157781847|gb|ABV72249.1|low molecular weight glutenin subunit [Thinopyrum ponticum x Triticum aestivum];gi|17425208|dbj|BAB78759.1|low-molecular-weight glutenin subunit group 8 type IV [Triticum aestivum]/gi|92429655|gb|ABE77189.1|LMW-glutenin P3-6 [Triticum aestivum]/gi|157781841|gb|ABV72246.1|low molecular weight glutenin subunit [Thinopyrum ponticum x Triticum aestivum]/gi|157781849|gb|ABV7…		Ta#S12937651	turquoise	nutrient reservoir activity	0.982137	2.46493e-06	0.960407	3.91177e-05	3.8e-10	gi|334262684|gb|AEG74430.1|alpha-gliadin, partial [Triticum compactum];gi|807780948|gb|AKC91269.1|alpha-gliadin, partial [Triticum spelta];gi|902375942|dbj|BAS02406.1|alpha/beta-gliadin [Triticum aestivum];gi|902376052|dbj|BAS02443.1|alpha/beta-gliadin [Triticum aestivum]/gi|902376077|dbj|BAS02452.1|alpha/beta-gliadin [Triticum aestivum]/gi|902376106|dbj|BAS02462.1|alpha/beta-gliadin [Triticum ae…
Ta#S13026997	turquoise	nutrient reservoir activity	0.956993	5.21e-05	0.956983	5.21178e-05	1.2e-24	gi|205363351|gb|ACI04108.1|gamma-gliadin, partial [Triticum aestivum x Lophopyrum elongatum];gi|4836789|gb|AAD30556.1|AF144104_1gamma-gliadin [Triticum aestivum];gi|34329285|gb|AAQ63859.1|gamma gliadin [Triticum aestivum];gi|363992560|gb|AEW46800.1|gamma prolamin [Elymus stipifolius];gi|205363357|gb|ACI04111.1|gamma-gliadin, partial [Triticum aestivum x Lophopyrum elongatum];gi|508732621|dbj|BAN2…		Ta#S12922886	turquoise	nutrient reservoir activity	0.981866	2.59742e-06	0.982213	2.42884e-06	1.1e-59	gi|121093|sp|P04724.1|GDA4_WHEATRecName: Full=Alpha/beta-gliadin A-IV AltName: Full=Prolamin Flags: Precursor/gi|170724|gb|AAA34282.1|pre-alpha-/beta-gliadin A-IV [Triticum aestivum];gi|388462011|gb|AFK32680.1|alpha-gliadin protein [Aegilops tauschii x Secale cereale];gi|545793744|gb|AGW80507.1|alpha-gliadin [Aegilops tauschii];gi|807781020|gb|AKC91305.1|alpha-gliadin, partial [Aegilops searsii];…
Ta#S12902231	turquoise	nutrient reservoir activity	0.954607	6.28e-05	0.974353	8.67567e-06	2e-34	gi|281335540|gb|ADA62373.1|gliadin/Avenin-like seed protein [Triticum aestivum];gi|475613013|gb|EMT28613.1|hypothetical protein F775_25481 [Aegilops tauschii];gi|328671822|gb|AEB26729.1|alpha-gliadin storage protein [Secale sylvestre];gi|328671824|gb|AEB26730.1|alpha-gliadin storage protein [Secale sylvestre];gi|328671830|gb|AEB26733.1|alpha-gliadin storage protein [Secale strictum subsp. african…		Ta#S22521932	turquoise	nutrient reservoir activity	0.98182	2.62061e-06	0.987924	6.29663e-07	6.8e-19	gi|56480742|gb|AAV91999.1|low molecular weight glutenin [Triticum aestivum]/gi|56480746|gb|AAV92001.1|low molecular weight glutenin [Triticum aestivum]/gi|56480748|gb|AAV92002.1|low molecular weight glutenin [Triticum aestivum];gi|56480744|gb|AAV92000.1|low molecular weight glutenin [Triticum aestivum];gi|56387343|gb|AAV86085.1|low molecular weight glutenin subunit [Secale sylvestre];gi|260594508…
Ta#S12922563	turquoise	nutrient reservoir activity	0.953806	6.67e-05	0.951996	7.61293e-05	1.8e-28	gi|627766414|gb|AHY37816.1|alpha-gliadin [Triticum monococcum];gi|66393346|gb|AAY45922.1|alpha-gliadin storage protein, partial [Triticum monococcum];gi|627766406|gb|AHY37813.1|alpha-gliadin [Triticum aestivum];gi|807780678|gb|AKC91134.1|alpha-gliadin, partial [Triticum aestivum];gi|7209253|emb|CAB76958.1|alpha-gliadin [Triticum aestivum];gi|147883560|gb|ABQ52123.1|alpha-gliadin [Triticum aestivu…		Ta#S38676405	turquoise	nutrient reservoir activity	0.981417	2.82872e-06	0.989477	3.89505e-07	8.9e-42	gi|147883544|gb|ABQ52115.1|alpha-gliadin [Triticum aestivum];gi|513129881|gb|AGO17681.1|alpha-gliadin [Triticum aestivum];gi|282721198|gb|ADA83699.1|alpha-gliadin [Triticum turgidum subsp. durum];gi|282721182|gb|ADA83691.1|alpha-gliadin [Triticum turgidum subsp. durum]/gi|282721194|gb|ADA83697.1|alpha-gliadin [Triticum polonicum];gi|807780838|gb|AKC91214.1|alpha-gliadin, partial [Triticum macha];…
Ta#S12903036	turquoise	nutrient reservoir activity	0.953002	7.08e-05	0.973352	9.91026e-06	1.3e-49	gi|122244839|sp|Q2A784.1|AVLA1_WHEATRecName: Full=Avenin-like a1 AltName: Full=LMW-gliadin 2482 Short=LMGli2482 Short=TaAvlike-a1 Flags: Precursor/gi|89143120|emb|CAJ32654.1|putative Avenin-like a precursor [Triticum aestivum];gi|475609164|gb|EMT27294.1|hypothetical protein F775_27290 [Aegilops tauschii];gi|89143124|emb|CAJ32656.1|putative Avenin-like a precursor [Aegilops cylindrica];gi|89143126…		Ta#S16058509	turquoise	nutrient reservoir activity	0.980452	3.374e-06	0.949869	8.84228e-05	4.3e-53	gi|33414318|emb|CAE00617.1|high-molecular-weight glutenin subunit, partial [Triticum aestivum]/gi|33414320|emb|CAE00618.1|high-molecular-weight glutenin subunit, partial [Triticum spelta]/gi|33414322|emb|CAE00619.1|high-molecular-weight glutenin subunit, partial [Triticum spelta]/gi|33414324|emb|CAE00620.1|high-molecular-weight glutenin subunit, partial [Triticum spelta]/gi|33414326|emb|CAE00621.…
Ta#S13046255	turquoise	nutrient reservoir activity	0.952714	7.23e-05	0.950098	8.70314e-05	6.3e-24	gi|627766410|gb|AHY37815.1|alpha-gliadin [Triticum aestivum];gi|383210744|dbj|BAM08457.1|alpha/beta-gliadin [Triticum aestivum];gi|383210746|dbj|BAM08459.1|alpha/beta-gliadin [Triticum aestivum];gi|383210740|dbj|BAM08453.1|alpha/beta-gliadin [Triticum aestivum];gi|383210742|dbj|BAM08455.1|alpha/beta-gliadin [Triticum aestivum];gi|383210745|dbj|BAM08458.1|alpha/beta-gliadin [Triticum aestivum];gi|…		Ta#S13071657	turquoise	nutrient reservoir activity	0.980423	3.39134e-06	0.987763	6.59443e-07	3.3e-80	gi|7188718|gb|AAF37838.1|AF226698_1y-type high molecular weight glutenin subunit, partial [Aegilops ventricosa];gi|24474920|emb|CAC84118.1|glutenin high molecular weight subunit, partial [Triticum aestivum];gi|46981764|gb|AAT06762.1|HMW glutenin subunit Dty10 [Aegilops tauschii];gi|126033132|gb|ABN71647.1|truncated high molecular weight glutenin subunit 1By9 [Triticum aestivum subsp. tibeticum];g…
Ta#S32678601	turquoise	nutrient reservoir activity	0.950177	8.66e-05	0.951401	7.94386e-05	3.4e-05	gi|217039688|gb|ACJ76936.1|alfa gliadin [Triticum monococcum];gi|807780752|gb|AKC91171.1|alpha-gliadin, partial [Triticum urartu];gi|217039690|gb|ACJ76937.1|alfa gliadin [Triticum monococcum];gi|383210736|dbj|BAM08450.1|alpha/beta-gliadin [Triticum aestivum];gi|902376086|dbj|BAS02455.1|alpha/beta-gliadin [Triticum aestivum];gi|217039686|gb|ACJ76935.1|alfa gliadin [Triticum monococcum];gi|21703969…		Ta#S22521888	turquoise	nutrient reservoir activity	0.980222	3.51408e-06	0.991899	1.56282e-07	5.6e-36	gi|56480892|gb|AAV92074.1|low molecular weight glutenin [Triticum aestivum];gi|157781829|gb|ABV72240.1|low molecular weight glutenin subunit [Thinopyrum ponticum x Triticum aestivum];gi|56480792|gb|AAV92024.1|low molecular weight glutenin [Triticum aestivum]/gi|56480836|gb|AAV92046.1|low molecular weight glutenin [Triticum aestivum]/gi|56480886|gb|AAV92071.1|low molecular weight glutenin [Triticu…
Ta#S13236081	turquoise	nutrient reservoir activity	0.9472	0.000105741	0.949191	9.26114e-05	6.1e-29	gi|220900283|gb|ACL82342.1|high molecular weight glutenin y-type, partial [Triticum aestivum];gi|7188718|gb|AAF37838.1|AF226698_1y-type high molecular weight glutenin subunit, partial [Aegilops ventricosa];gi|24474926|emb|CAC84120.1|glutenin high molecular weight subunit, partial [Triticum aestivum];gi|24474920|emb|CAC84118.1|glutenin high molecular weight subunit, partial [Triticum aestivum];gi|…		Ta#S46915596	turquoise	nutrient reservoir activity	0.979845	3.7528e-06	0.982116	2.47512e-06	1.2e-42	gi|513129906|gb|AGO17691.1|gamma-gliadin [Triticum aestivum];gi|217039733|gb|ACJ76957.1|gamma gliadin, partial [Triticum monococcum];gi|194718421|gb|ACF93462.1|gamma-gliadin [Triticum aestivum]/gi|372292210|gb|AEX91928.1|seed storage protein [Triticum aestivum]/gi|513129928|gb|AGO17702.1|gamma-gliadin [Triticum aestivum];gi|421932673|gb|AFX69671.1|gamma-gliadin [Triticum monococcum];gi|209971931|…
Ta#S12922565	turquoise		0.946345	0.000111761	0.932126	0.000250886	1.2e-11	gi|77864613|gb|ABB05178.1|HMW glutenin protein 1Ax1 [Triticum aestivum]		Ta#S38676379	turquoise	nutrient reservoir activity	0.979817	3.77077e-06	0.992869	1.00111e-07	2.8e-49	gi|147883572|gb|ABQ52129.1|alpha-gliadin [Triticum aestivum];gi|332071054|gb|AED99850.1|alpha-gliadin [Triticum aestivum];gi|147883544|gb|ABQ52115.1|alpha-gliadin [Triticum aestivum];gi|513129881|gb|AGO17681.1|alpha-gliadin [Triticum aestivum];gi|282721182|gb|ADA83691.1|alpha-gliadin [Triticum turgidum subsp. durum]/gi|282721194|gb|ADA83697.1|alpha-gliadin [Triticum polonicum];gi|282721198|gb|ADA…
Ta#S13049611	turquoise	nutrient reservoir activity	0.945055	0.000121295	0.936003	0.000205001	2.4e-94	gi|475609166|gb|EMT27296.1|hypothetical protein F775_27291 [Aegilops tauschii];gi|591401614|gb|AHL38537.1|farinin protein [Brachypodium distachyon];gi|591401626|gb|AHL38543.1|farinin protein [Brachypodium distachyon];gi|591401610|gb|AHL38535.1|farinin protein [Brachypodium distachyon];gi|591401646|gb|AHL38553.1|farinin protein [Brachypodium distachyon];gi|591401636|gb|AHL38548.1|farinin protein […		Ta#S13007038	turquoise	nutrient reservoir activity	0.979723	3.83216e-06	0.94203	0.000145889	9.2e-13	gi|126033130|gb|ABN71646.1|truncated high molecular weight glutenin subunit 1By9 [Triticum aestivum subsp. yunnanense];gi|1005568788|ref|WP_061662214.1|hypothetical protein [Bacillus cereus]/gi|1003855895|gb|KXY50884.1|hypothetical protein AT268_30515 [Bacillus cereus];gi|446713081|ref|WP_000790425.1|LPXTG cell wall anchor domain-containing protein [Bacillus thuringiensis]/gi|409177037|gb|AFV2134…
Ta#S38676379	turquoise	nutrient reservoir activity	0.942306	0.000143508	0.938907	0.00017475	2.8e-49	gi|147883572|gb|ABQ52129.1|alpha-gliadin [Triticum aestivum];gi|332071054|gb|AED99850.1|alpha-gliadin [Triticum aestivum];gi|147883544|gb|ABQ52115.1|alpha-gliadin [Triticum aestivum];gi|513129881|gb|AGO17681.1|alpha-gliadin [Triticum aestivum];gi|282721182|gb|ADA83691.1|alpha-gliadin [Triticum turgidum subsp. durum]/gi|282721194|gb|ADA83697.1|alpha-gliadin [Triticum polonicum];gi|282721198|gb|ADA…		Ta#S12922563	turquoise	nutrient reservoir activity	0.976938	5.99627e-06	0.979446	4.01791e-06	1.8e-28	gi|627766414|gb|AHY37816.1|alpha-gliadin [Triticum monococcum];gi|66393346|gb|AAY45922.1|alpha-gliadin storage protein, partial [Triticum monococcum];gi|627766406|gb|AHY37813.1|alpha-gliadin [Triticum aestivum];gi|807780678|gb|AKC91134.1|alpha-gliadin, partial [Triticum aestivum];gi|7209253|emb|CAB76958.1|alpha-gliadin [Triticum aestivum];gi|147883560|gb|ABQ52123.1|alpha-gliadin [Triticum aestivu…
Ta#S38676405	turquoise	nutrient reservoir activity	0.941581	0.000149809	0.940064	0.000163627	8.9e-42	gi|147883544|gb|ABQ52115.1|alpha-gliadin [Triticum aestivum];gi|513129881|gb|AGO17681.1|alpha-gliadin [Triticum aestivum];gi|282721198|gb|ADA83699.1|alpha-gliadin [Triticum turgidum subsp. durum];gi|282721182|gb|ADA83691.1|alpha-gliadin [Triticum turgidum subsp. durum]/gi|282721194|gb|ADA83697.1|alpha-gliadin [Triticum polonicum];gi|807780838|gb|AKC91214.1|alpha-gliadin, partial [Triticum macha];…		Ta#S13005380	turquoise	nutrient reservoir activity	0.976929	6.00447e-06	0.984144	1.62734e-06	4.9e-10	gi|281335544|gb|ADA62375.1|gliadin/Avenin-like seed protein, partial [Triticum aestivum];gi|591401636|gb|AHL38548.1|farinin protein [Brachypodium distachyon];gi|591401640|gb|AHL38550.1|farinin protein [Brachypodium distachyon];gi|591401608|gb|AHL38534.1|farinin protein [Brachypodium distachyon];gi|591401620|gb|AHL38540.1|farinin protein [Brachypodium distachyon];gi|591401616|gb|AHL38538.1|farinin…
Ta#S36037937	turquoise	nutrient reservoir activity	0.941519	0.000150364	0.94084	0.000156452	2.8e-54	gi|22797762|emb|CAC94870.1|gamma gliadin [Triticum aestivum];gi|22797764|emb|CAC94871.1|gamma gliadin [Triticum aestivum];gi|4836441|gb|AAD30440.1|AF120267_1gamma-gliadin [Triticum spelta]/gi|118772073|gb|ABL14061.1|gamma-gliadin [Triticum aestivum]/gi|478683587|gb|AGJ50349.1|gamma-gliadin 11 [Triticum aestivum];gi|22797758|emb|CAC94868.1|gamma gliadin [Triticum aestivum];gi|209971873|gb|ACJ03465…		Ta#S13071637	turquoise	nutrient reservoir activity	0.975967	6.92084e-06	0.945868	0.000115228	3.7e-12	gi|126033130|gb|ABN71646.1|truncated high molecular weight glutenin subunit 1By9 [Triticum aestivum subsp. yunnanense];gi|446713081|ref|WP_000790425.1|LPXTG cell wall anchor domain-containing protein [Bacillus thuringiensis]/gi|409177037|gb|AFV21341.1|hypothetical protein BTB_502p00050 (plasmid) [Bacillus thuringiensis Bt407];gi|1005568788|ref|WP_061662214.1|hypothetical protein [Bacillus cereus]…
Ta#S12913560	turquoise	nutrient reservoir activity	0.936532	0.000199239	0.933607	0.000232593	3.7e-14	gi|147883548|gb|ABQ52117.1|alpha-gliadin [Triticum aestivum];gi|902375951|dbj|BAS02409.1|pseudo alpha/beta-gliadin [Triticum aestivum];gi|807780648|gb|AKC91119.1|alpha-gliadin, partial [Triticum aestivum];gi|421932454|gb|AFX69605.1|alpha-gliadin [Triticum aestivum];gi|154268848|gb|ABS72161.1|alpha gliadin [Thinopyrum ponticum x Triticum aestivum];gi|807780918|gb|AKC91254.1|alpha-gliadin, partial …		Ta#S14813885	turquoise	nutrient reservoir activity	0.974433	8.58223e-06	0.984508	1.50076e-06	8.4e-19	gi|108885289|gb|ABG23189.1|LMWGS2 [Triticum aestivum];gi|388331283|gb|AFK29758.1|low-molecular-weight glutenin subunit [Triticum aestivum];gi|537846354|gb|AGU91671.1|LMW-m glutenin subunit 17, partial [Triticum aestivum];gi|599126617|gb|AHN55187.1|low-molecular-weight glutenin subunit Glu-B3, partial [Triticum turgidum];gi|514052973|gb|AGO31301.1|low-molecular-weight glutenin subunit Glu-B3, part…
Ta#S46915596	turquoise	nutrient reservoir activity	0.931292	0.000261629	0.915575	0.000529654	1.2e-42	gi|513129906|gb|AGO17691.1|gamma-gliadin [Triticum aestivum];gi|217039733|gb|ACJ76957.1|gamma gliadin, partial [Triticum monococcum];gi|194718421|gb|ACF93462.1|gamma-gliadin [Triticum aestivum]/gi|372292210|gb|AEX91928.1|seed storage protein [Triticum aestivum]/gi|513129928|gb|AGO17702.1|gamma-gliadin [Triticum aestivum];gi|421932673|gb|AFX69671.1|gamma-gliadin [Triticum monococcum];gi|209971931|…		Ta#S13049611	turquoise	nutrient reservoir activity	0.972727	1.07405e-05	0.978072	5.03206e-06	2.4e-94	gi|475609166|gb|EMT27296.1|hypothetical protein F775_27291 [Aegilops tauschii];gi|591401614|gb|AHL38537.1|farinin protein [Brachypodium distachyon];gi|591401626|gb|AHL38543.1|farinin protein [Brachypodium distachyon];gi|591401610|gb|AHL38535.1|farinin protein [Brachypodium distachyon];gi|591401646|gb|AHL38553.1|farinin protein [Brachypodium distachyon];gi|591401636|gb|AHL38548.1|farinin protein […
Ta#S12922888	turquoise	nutrient reservoir activity	0.926352	0.000331955	0.910316	0.000650944	3.7e-66	gi|121097|sp|P04728.1|GDA8_WHEATRecName: Full=Alpha/beta-gliadin clone PTO-A10 AltName: Full=Prolamin/gi|170728|gb|AAA34284.1|alpha-type gliadin, partial [Triticum aestivum];gi|806627895|gb|AKB95606.1|alpha-gliadin protein [Triticum urartu];gi|282721184|gb|ADA83692.1|alpha-gliadin [Triticum turgidum subsp. durum];gi|807780762|gb|AKC91176.1|alpha-gliadin, partial [Triticum urartu];gi|807780758|gb|…		Ta#S13025829	turquoise	defense response	0.972139	1.15658e-05	0.939718	0.000166899	2.2e-26	gi|475627926|gb|EMT33832.1|hypothetical protein F775_27244 [Aegilops tauschii];gi|334262713|gb|AEG74441.1|alpha-gliadin, partial [Triticum compactum];gi|334262675|gb|AEG74427.1|alpha-gliadin, partial [Triticum compactum];gi|807780766|gb|AKC91178.1|alpha-gliadin, partial [Triticum urartu];gi|376341628|gb|AFB35200.1|alpha-gliadin [Triticum aestivum];gi|807780762|gb|AKC91176.1|alpha-gliadin, partial…
Ta#S12922883	turquoise	nutrient reservoir activity	0.923263	0.000382116	0.916541	0.000509227	5e-40	gi|170710|gb|AAA34275.1|alpha-type gliadin precursor protein [Triticum aestivum];gi|121094|sp|P04725.1|GDA5_WHEATRecName: Full=Alpha/beta-gliadin A-V AltName: Full=Prolamin Flags: Precursor/gi|170716|gb|AAA34278.1|pre-alpha-/beta-gliadin A-V [Triticum aestivum];gi|147883544|gb|ABQ52115.1|alpha-gliadin [Triticum aestivum];gi|513129881|gb|AGO17681.1|alpha-gliadin [Triticum aestivum];gi|282721198|gb…		Ta#S13026247	turquoise	nutrient reservoir activity	0.971913	1.1895e-05	0.960065	4.02995e-05	4.1e-28	gi|66393370|gb|AAY45934.1|alpha-gliadin storage protein, partial [Aegilops tauschii];gi|902376006|dbj|BAS02427.1|pseudo alpha/beta-gliadin [Triticum aestivum];gi|66393374|gb|AAY45936.1|alpha-gliadin storage protein, partial [Aegilops tauschii];gi|66393368|gb|AAY45933.1|alpha-gliadin storage protein, partial [Aegilops tauschii];gi|66393372|gb|AAY45935.1|alpha-gliadin storage protein, partial [Aegi…
Ta#S12969902	turquoise	nutrient reservoir activity	0.922537	0.000394631	0.922943	0.000387595	2.8e-23	gi|478683577|gb|AGJ50344.1|gamma-gliadin 5 [Triticum aestivum];gi|363992544|gb|AEW46792.1|gamma prolamin [Psathyrostachys juncea];gi|363992542|gb|AEW46791.1|gamma prolamin [Psathyrostachys juncea]/gi|363992546|gb|AEW46793.1|gamma prolamin [Psathyrostachys juncea];gi|363992548|gb|AEW46794.1|gamma prolamin [Psathyrostachys juncea];gi|513129918|gb|AGO17697.1|gamma-gliadin [Triticum aestivum];gi|2053…		Ta#S14987603	turquoise	nutrient reservoir activity	0.971609	1.23491e-05	0.934642	0.000220369	2e-70	gi|32351721|gb|AAP76393.1|HMW glutenin subunit 1By22*, partial [Triticum dicoccon];gi|29569237|gb|AAO74630.1|HMW glutenin, partial [Triticum aestivum];gi|584090048|gb|AHI62992.1|high molecular weight glutenin subunit [Triticum aestivum];gi|146261042|gb|ABQ14771.1|HMW glutenin subunit 1By16 [Triticum aestivum];gi|37575363|gb|AAQ93633.1|HMW-glutenin By subunit [Triticum turgidum];gi|22090|emb|CAA43…
Ta#S12902370	turquoise	nutrient reservoir activity	0.92251	0.000395104	0.938132	0.000182492	3.3e-19	gi|23451227|gb|AAN32706.1|AF419256_1lmw-gs, partial [Triticum aestivum];gi|112790691|gb|ABI21861.1|low molecular weight glutenin [Triticum aestivum];gi|485475159|gb|AGK83315.1|low-molecular-weight glutenin subunit [Triticum aestivum];gi|336092119|gb|AEI00697.1|low-molecular-weight glutenin subunit [Triticum aestivum];gi|17425164|dbj|BAB78737.1|low-molecular-weight glutenin subunit group 1 type I …		Ta#S13046262	turquoise	nutrient reservoir activity	0.97005	1.48662e-05	0.951958	7.6338e-05	1.6e-58	gi|209972059|gb|ACJ03542.1|gamma-gliadin [Aegilops sharonensis];gi|205363284|gb|ACI04082.1|gamma-gliadin, partial [Triticum aestivum];gi|378940587|gb|AFC75727.1|gamma-gliadin [Triticum aestivum];gi|378940583|gb|AFC75725.1|gamma-gliadin [Aegilops tauschii];gi|378940585|gb|AFC75726.1|gamma-gliadin [Aegilops cylindrica];gi|260401177|gb|ACX37114.1|gamma gliadin [Triticum aestivum];gi|209972047|gb|ACJ…
Ta#S13026247	turquoise	nutrient reservoir activity	0.91596	0.000521455	0.930224	0.000275854	4.1e-28	gi|66393370|gb|AAY45934.1|alpha-gliadin storage protein, partial [Aegilops tauschii];gi|902376006|dbj|BAS02427.1|pseudo alpha/beta-gliadin [Triticum aestivum];gi|66393374|gb|AAY45936.1|alpha-gliadin storage protein, partial [Aegilops tauschii];gi|66393368|gb|AAY45933.1|alpha-gliadin storage protein, partial [Aegilops tauschii];gi|66393372|gb|AAY45935.1|alpha-gliadin storage protein, partial [Aegi…		Ta#S12902231	turquoise	nutrient reservoir activity	0.969761	1.5371e-05	0.945417	0.000118567	2e-34	gi|281335540|gb|ADA62373.1|gliadin/Avenin-like seed protein [Triticum aestivum];gi|475613013|gb|EMT28613.1|hypothetical protein F775_25481 [Aegilops tauschii];gi|328671822|gb|AEB26729.1|alpha-gliadin storage protein [Secale sylvestre];gi|328671824|gb|AEB26730.1|alpha-gliadin storage protein [Secale sylvestre];gi|328671830|gb|AEB26733.1|alpha-gliadin storage protein [Secale strictum subsp. african…
Ta#S12937651	turquoise	nutrient reservoir activity	0.912572	0.000596775	0.909512	0.000671078	3.8e-10	gi|334262684|gb|AEG74430.1|alpha-gliadin, partial [Triticum compactum];gi|807780948|gb|AKC91269.1|alpha-gliadin, partial [Triticum spelta];gi|902375942|dbj|BAS02406.1|alpha/beta-gliadin [Triticum aestivum];gi|902376052|dbj|BAS02443.1|alpha/beta-gliadin [Triticum aestivum]/gi|902376077|dbj|BAS02452.1|alpha/beta-gliadin [Triticum aestivum]/gi|902376106|dbj|BAS02462.1|alpha/beta-gliadin [Triticum ae…		Ta#S43287753	turquoise	cell outer membrane;nutrient reservoir activity;defense response	0.969747	1.53956e-05	0.972945	1.04448e-05	0	gi|171027813|gb|ACB41345.1|triticin [Triticum aestivum]/gi|171027837|gb|ACB41347.1|triticin [Triticum aestivum];gi|171027826|gb|ACB41346.1|triticin [Triticum aestivum];gi|475608251|gb|EMT26971.1|12S seed storage globulin 1 [Aegilops tauschii];gi|474246751|gb|EMS60011.1|12S seed storage globulin 1 [Triticum urartu];gi|326521848|dbj|BAK04052.1|predicted protein [Hordeum vulgare subsp. vulgare];gi|7…
Ta#S13071637	turquoise	nutrient reservoir activity	0.909894	0.000661461	0.900771	0.000918585	3.7e-12	gi|126033130|gb|ABN71646.1|truncated high molecular weight glutenin subunit 1By9 [Triticum aestivum subsp. yunnanense];gi|446713081|ref|WP_000790425.1|LPXTG cell wall anchor domain-containing protein [Bacillus thuringiensis]/gi|409177037|gb|AFV21341.1|hypothetical protein BTB_502p00050 (plasmid) [Bacillus thuringiensis Bt407];gi|1005568788|ref|WP_061662214.1|hypothetical protein [Bacillus cereus]…		Ta#S13074022	turquoise	nutrient reservoir activity	0.968409	1.78884e-05	0.984743	1.42291e-06	2.2e-17	gi|24474934|emb|CAC83018.1|HMW glutenin, partial [Triticum aestivum];gi|32187716|gb|AAP73791.1|y-type HMW glutenin subunit, partial [Triticum compactum];gi|595539340|gb|AHM27313.1|high-molecular-weight glutenin subunit [Dasypyrum villosum];gi|188011167|gb|ACD44935.1|HMW glutenin subunit [Triticum aestivum];gi|226438082|gb|ACO56367.1|HMW glutenin subunit [Triticum aestivum];gi|874510009|gb|AKP9563…
Ta#S38676402	turquoise	nutrient reservoir activity	0.907621	0.000720065	0.895199	0.00110591	2.3e-45	gi|147883550|gb|ABQ52118.1|alpha-gliadin [Triticum aestivum];gi|146762360|gb|ABQ45319.1|alpha-gliadin Gli-Ts5 [Triticum sphaerococcum];gi|146762354|gb|ABQ45316.1|alpha-gliadin Gli-Ts2 [Triticum sphaerococcum];gi|121095|sp|P04726.1|GDA6_WHEATRecName: Full=Alpha/beta-gliadin clone PW1215 AltName: Full=Prolamin Flags: Precursor/gi|21757|emb|CAA26383.1|unnamed protein product [Triticum aestivum]/gi|1…		Ta#S17989577	turquoise	nutrient reservoir activity	0.965165	2.51058e-05	0.941502	0.000150514	1.9e-42	gi|513129871|gb|AGO17678.1|alpha-gliadin [Triticum aestivum];gi|289718578|gb|ADD17012.1|alpha-gliadin [Aegilops tauschii];gi|7209265|emb|CAB76964.1|alpha-gliadin [Triticum aestivum];gi|388462035|gb|AFK32692.1|alpha-gliadin protein [Aegilops tauschii];gi|807780898|gb|AKC91244.1|alpha-gliadin, partial [Triticum macha];gi|147883538|gb|ABQ52112.1|alpha-gliadin [Aegilops tauschii];gi|388462085|gb|AFK3…
Ta#S13025829	turquoise	nutrient reservoir activity;defense response	0.906435	0.000752056	0.91524	0.000536854	2.2e-26	gi|475627926|gb|EMT33832.1|hypothetical protein F775_27244 [Aegilops tauschii];gi|334262713|gb|AEG74441.1|alpha-gliadin, partial [Triticum compactum];gi|334262675|gb|AEG74427.1|alpha-gliadin, partial [Triticum compactum];gi|807780766|gb|AKC91178.1|alpha-gliadin, partial [Triticum urartu];gi|376341628|gb|AFB35200.1|alpha-gliadin [Triticum aestivum];gi|807780762|gb|AKC91176.1|alpha-gliadin, partial…		Ta#S46915595	turquoise	nutrient reservoir activity	0.962235	3.32108e-05	0.926463	0.000330244	5.4e-43	gi|194718423|gb|ACF93463.1|gamma-gliadin [Triticum aestivum];gi|513129906|gb|AGO17691.1|gamma-gliadin [Triticum aestivum];gi|217039733|gb|ACJ76957.1|gamma gliadin, partial [Triticum monococcum];gi|194718421|gb|ACF93462.1|gamma-gliadin [Triticum aestivum]/gi|372292210|gb|AEX91928.1|seed storage protein [Triticum aestivum]/gi|513129928|gb|AGO17702.1|gamma-gliadin [Triticum aestivum];gi|555948560|gb…
Ta#S13005882	turquoise	nutrient reservoir activity	0.905888	0.00076715	0.895103	0.00110934	3.6e-10	gi|807780910|gb|AKC91250.1|alpha-gliadin, partial [Triticum macha];gi|154268816|gb|ABS72145.1|alpha gliadin [Triticum aestivum];gi|282721188|gb|ADA83694.1|alpha-gliadin [Triticum turgidum subsp. durum];gi|601292749|gb|AHN85625.1|alpha-gliadin protein [Aegilops speltoides];gi|311360250|gb|ADP94187.1|alpha-gliadin [Elymus elongatus];gi|194400011|gb|ACF60964.1|alpha-gliadin [Elymus elongatus];gi|194…		Ta#S12969902	turquoise	nutrient reservoir activity	0.96064	3.83252e-05	0.962946	3.1096e-05	2.8e-23	gi|478683577|gb|AGJ50344.1|gamma-gliadin 5 [Triticum aestivum];gi|363992544|gb|AEW46792.1|gamma prolamin [Psathyrostachys juncea];gi|363992542|gb|AEW46791.1|gamma prolamin [Psathyrostachys juncea]/gi|363992546|gb|AEW46793.1|gamma prolamin [Psathyrostachys juncea];gi|363992548|gb|AEW46794.1|gamma prolamin [Psathyrostachys juncea];gi|513129918|gb|AGO17697.1|gamma-gliadin [Triticum aestivum];gi|2053…
Ta#S26023114	turquoise	nutrient reservoir activity	0.899272	0.000966609	0.882957	0.0016079	1.1e-62	gi|591401593|gb|AHL38528.1|Avenin-like farinin protein [Brachypodium distachyon];gi|1036243756|gb|ANJ76767.1|Avenin-like protein [Aegilops tauschii];gi|338817627|sp|D0EWS4.1|AVLB7_WHEATRecName: Full=Avenin-like b7 AltName: Full=Avenin-like protein s2 Flags: Precursor/gi|260600233|gb|ACX46979.1|Avenin-like protein s2 [Triticum aestivum];gi|363981043|gb|AEW43816.1|Avenin-like protein [Triticum aest…		Ta#S13005829	turquoise	nutrient reservoir activity	0.959739	4.14499e-05	0.879672	0.0017656	2e-30	gi|1256788|gb|AAA96523.1|alpha-gliadin storage protein [Triticum aestivum];gi|334262693|gb|AEG74433.1|alpha-gliadin, partial [Triticum compactum];gi|23451225|gb|AAN32705.1|AF419255_1gamma-gliadin, partial [Triticum aestivum];gi|807780828|gb|AKC91209.1|alpha-gliadin, partial [Triticum turgidum subsp. durum];gi|334262691|gb|AEG74432.1|alpha-gliadin, partial [Triticum compactum];gi|334262721|gb|AEG7…
Ta#S13005829	turquoise	nutrient reservoir activity	0.897046	0.00104111	0.874541	0.00203278	2e-30	gi|1256788|gb|AAA96523.1|alpha-gliadin storage protein [Triticum aestivum];gi|334262693|gb|AEG74433.1|alpha-gliadin, partial [Triticum compactum];gi|23451225|gb|AAN32705.1|AF419255_1gamma-gliadin, partial [Triticum aestivum];gi|807780828|gb|AKC91209.1|alpha-gliadin, partial [Triticum turgidum subsp. durum];gi|334262691|gb|AEG74432.1|alpha-gliadin, partial [Triticum compactum];gi|334262721|gb|AEG7…		Ta#S13026997	turquoise	nutrient reservoir activity	0.95409	6.52617e-05	0.890148	0.00129732	1.2e-24	gi|205363351|gb|ACI04108.1|gamma-gliadin, partial [Triticum aestivum x Lophopyrum elongatum];gi|4836789|gb|AAD30556.1|AF144104_1gamma-gliadin [Triticum aestivum];gi|34329285|gb|AAQ63859.1|gamma gliadin [Triticum aestivum];gi|363992560|gb|AEW46800.1|gamma prolamin [Elymus stipifolius];gi|205363357|gb|ACI04111.1|gamma-gliadin, partial [Triticum aestivum x Lophopyrum elongatum];gi|508732621|dbj|BAN2…
Ta#S13048047	turquoise	nutrient reservoir activity	0.895277	0.00110309	0.898812	0.000981672	1.1e-80	gi|170743|gb|AAB02788.1|HMW glutenin subunit Ax2* [Triticum aestivum]/gi|110341791|gb|ABG68031.1|X-type HMW glutenin [Triticum aestivum]/gi|679602845|gb|AIM55124.1|high molecular weight glutenin [Triticum aestivum];gi|269849175|gb|ACZ49742.1|high molecular weight glutenin subunit Ax-dp, partial [Triticum polonicum];gi|24474928|emb|CAC84121.1|glutenin high molecular weight subunit, partial [Tritic…		Ta#S13045794	turquoise	nutrient reservoir activity	0.948725	9.55767e-05	0.970837	1.35537e-05	1.4e-30	gi|485474874|gb|AGK83207.1|low-molecular-weight glutenin subunit, partial [Triticum aestivum]/gi|485475001|gb|AGK83256.1|low-molecular-weight glutenin subunit, partial [Triticum aestivum]/gi|485475322|gb|AGK83376.1|low-molecular-weight glutenin subunit, partial [Triticum aestivum];gi|121455|sp|P10385.1|GLTA_WHEATRecName: Full=glutenin, low molecular weight subunit Flags: Precursor/gi|21783|emb|CA…
Ta#S12941125	turquoise	nutrient reservoir activity	0.89181	0.00123198	0.902205	0.000874204	5e-05	gi|474237037|gb|EMS59625.1|Avenin-3 [Triticum urartu];gi|399227032|gb|AFP36382.1|gamma-gliadin [Triticum monococcum]		Ta#S12913227	turquoise		0.946812	0.000108449	0.963461	2.96237e-05	4.1e-05	gi|154268830|gb|ABS72152.1|alpha gliadin [Elymus elongatus];gi|154268836|gb|ABS72155.1|alpha gliadin [Elymus elongatus]
Ta#S13071043	turquoise	nutrient reservoir activity	0.889882	0.001308	0.879594	0.00176944	1.8e-12	gi|126033130|gb|ABN71646.1|truncated high molecular weight glutenin subunit 1By9 [Triticum aestivum subsp. yunnanense];gi|446713081|ref|WP_000790425.1|LPXTG cell wall anchor domain-containing protein [Bacillus thuringiensis]/gi|409177037|gb|AFV21341.1|hypothetical protein BTB_502p00050 (plasmid) [Bacillus thuringiensis Bt407];gi|1005568788|ref|WP_061662214.1|hypothetical protein [Bacillus cereus]…		Ta#S13236081	turquoise	nutrient reservoir activity	0.945638	0.000116921	0.966047	2.29716e-05	6.1e-29	gi|220900283|gb|ACL82342.1|high molecular weight glutenin y-type, partial [Triticum aestivum];gi|7188718|gb|AAF37838.1|AF226698_1y-type high molecular weight glutenin subunit, partial [Aegilops ventricosa];gi|24474926|emb|CAC84120.1|glutenin high molecular weight subunit, partial [Triticum aestivum];gi|24474920|emb|CAC84118.1|glutenin high molecular weight subunit, partial [Triticum aestivum];gi|…
Ta#S13233910	turquoise	nutrient reservoir activity	0.88529	0.00150205	0.872837	0.00212741	1.5e-17	gi|591401612|gb|AHL38536.1|farinin protein [Brachypodium distachyon];gi|591401618|gb|AHL38539.1|farinin protein [Brachypodium distachyon];gi|591401640|gb|AHL38550.1|farinin protein [Brachypodium distachyon];gi|591401624|gb|AHL38542.1|farinin protein [Brachypodium distachyon];gi|591401608|gb|AHL38534.1|farinin protein [Brachypodium distachyon];gi|591401644|gb|AHL38552.1|farinin protein [Brachypodi…		Ta#S28124283	turquoise	nutrient reservoir activity	0.939378	0.000170161	0.929927	0.000279904	1.9e-17	gi|78059073|gb|ABB17937.1|gamma-gliadin/LMW-glutenin chimera Ch3 precursor, partial [Triticum aestivum];gi|78059077|gb|ABB17939.1|gamma-gliadin/LMW-glutenin chimera Ch5 precursor, partial [Triticum aestivum];gi|376341673|gb|AFB35208.1|LMW-GS [Triticum aestivum];gi|62737742|gb|AAX98171.1|low molecular weight glutenin subunit [Triticum aestivum];gi|421932609|gb|AFX69653.1|low molecular weight glute…
Ta#S12913227	turquoise	nutrient reservoir activity	0.880504	0.00172471	0.879664	0.001766	4.1e-05	gi|154268830|gb|ABS72152.1|alpha gliadin [Elymus elongatus];gi|154268836|gb|ABS72155.1|alpha gliadin [Elymus elongatus]		Ta#S13233910	turquoise	nutrient reservoir activity	0.923342	0.000380771	0.940598	0.00015867	1.5e-17	gi|591401612|gb|AHL38536.1|farinin protein [Brachypodium distachyon];gi|591401618|gb|AHL38539.1|farinin protein [Brachypodium distachyon];gi|591401640|gb|AHL38550.1|farinin protein [Brachypodium distachyon];gi|591401624|gb|AHL38542.1|farinin protein [Brachypodium distachyon];gi|591401608|gb|AHL38534.1|farinin protein [Brachypodium distachyon];gi|591401644|gb|AHL38552.1|farinin protein [Brachypodi…
Ta#S12923306	turquoise	nutrient reservoir activity	0.857766	0.00310038	0.873981	0.00206356	1.7e-56	gi|15148385|gb|AAK84773.1|gamma-gliadin [Triticum aestivum];gi|15148387|gb|AAK84774.1|gamma-gliadin [Triticum aestivum];gi|478683569|gb|AGJ50340.1|gamma-gliadin 1 [Triticum aestivum];gi|260401173|gb|ACX37112.1|gamma gliadin [Triticum aestivum];gi|209971935|gb|ACJ03496.1|gamma-gliadin [Triticum urartu];gi|473727023|gb|EMS45054.1|Gamma-gliadin [Triticum urartu]/gi|806627920|gb|AKB95613.1|gamma-glia…		Ta#S12902370	turquoise	nutrient reservoir activity	0.918885	0.000461986	0.885431	0.00149582	3.3e-19	gi|23451227|gb|AAN32706.1|AF419256_1lmw-gs, partial [Triticum aestivum];gi|112790691|gb|ABI21861.1|low molecular weight glutenin [Triticum aestivum];gi|485475159|gb|AGK83315.1|low-molecular-weight glutenin subunit [Triticum aestivum];gi|336092119|gb|AEI00697.1|low-molecular-weight glutenin subunit [Triticum aestivum];gi|17425164|dbj|BAB78737.1|low-molecular-weight glutenin subunit group 1 type I …
Ta#S46915595	turquoise	nutrient reservoir activity	0.851033	0.00362012	0.860365	0.00291434	5.4e-43	gi|194718423|gb|ACF93463.1|gamma-gliadin [Triticum aestivum];gi|513129906|gb|AGO17691.1|gamma-gliadin [Triticum aestivum];gi|217039733|gb|ACJ76957.1|gamma gliadin, partial [Triticum monococcum];gi|194718421|gb|ACF93462.1|gamma-gliadin [Triticum aestivum]/gi|372292210|gb|AEX91928.1|seed storage protein [Triticum aestivum]/gi|513129928|gb|AGO17702.1|gamma-gliadin [Triticum aestivum];gi|555948560|gb…		Ta#S12941125	turquoise		0.918056	0.000478338	0.957567	4.97104e-05	5e-05	gi|474237037|gb|EMS59625.1|Avenin-3 [Triticum urartu];gi|399227032|gb|AFP36382.1|gamma-gliadin [Triticum monococcum]
Ta#S28124283	turquoise	nutrient reservoir activity	0.831023	0.00551247	0.811139	0.00797032	1.9e-17	gi|78059073|gb|ABB17937.1|gamma-gliadin/LMW-glutenin chimera Ch3 precursor, partial [Triticum aestivum];gi|78059077|gb|ABB17939.1|gamma-gliadin/LMW-glutenin chimera Ch5 precursor, partial [Triticum aestivum];gi|376341673|gb|AFB35208.1|LMW-GS [Triticum aestivum];gi|62737742|gb|AAX98171.1|low molecular weight glutenin subunit [Triticum aestivum];gi|421932609|gb|AFX69653.1|low molecular weight glute…		Ta#S12923306	turquoise	nutrient reservoir activity	0.914852	0.000545299	0.914824	0.000545921	1.7e-56	gi|15148385|gb|AAK84773.1|gamma-gliadin [Triticum aestivum];gi|15148387|gb|AAK84774.1|gamma-gliadin [Triticum aestivum];gi|478683569|gb|AGJ50340.1|gamma-gliadin 1 [Triticum aestivum];gi|260401173|gb|ACX37112.1|gamma gliadin [Triticum aestivum];gi|209971935|gb|ACJ03496.1|gamma-gliadin [Triticum urartu];gi|473727023|gb|EMS45054.1|Gamma-gliadin [Triticum urartu]/gi|806627920|gb|AKB95613.1|gamma-glia…
Ta#S13045794	turquoise	nutrient reservoir activity	0.826907	0.00597138	0.811677	0.00789566	1.4e-30	gi|485474874|gb|AGK83207.1|low-molecular-weight glutenin subunit, partial [Triticum aestivum]/gi|485475001|gb|AGK83256.1|low-molecular-weight glutenin subunit, partial [Triticum aestivum]/gi|485475322|gb|AGK83376.1|low-molecular-weight glutenin subunit, partial [Triticum aestivum];gi|121455|sp|P10385.1|GLTA_WHEATRecName: Full=glutenin, low molecular weight subunit Flags: Precursor/gi|21783|emb|CA…		Ta#S13048047	turquoise	nutrient reservoir activity	0.874363	0.00204257	0.911648	0.000618574	1.1e-80	gi|170743|gb|AAB02788.1|HMW glutenin subunit Ax2* [Triticum aestivum]/gi|110341791|gb|ABG68031.1|X-type HMW glutenin [Triticum aestivum]/gi|679602845|gb|AIM55124.1|high molecular weight glutenin [Triticum aestivum];gi|269849175|gb|ACZ49742.1|high molecular weight glutenin subunit Ax-dp, partial [Triticum polonicum];gi|24474928|emb|CAC84121.1|glutenin high molecular weight subunit, partial [Tritic…
Ta#S13007038	turquoise	nutrient reservoir activity	0.787137	0.0118146	0.767578	0.0157423	9.2e-13	gi|126033130|gb|ABN71646.1|truncated high molecular weight glutenin subunit 1By9 [Triticum aestivum subsp. yunnanense];gi|1005568788|ref|WP_061662214.1|hypothetical protein [Bacillus cereus]/gi|1003855895|gb|KXY50884.1|hypothetical protein AT268_30515 [Bacillus cereus];gi|446713081|ref|WP_000790425.1|LPXTG cell wall anchor domain-containing protein [Bacillus thuringiensis]/gi|409177037|gb|AFV2134…		Ta#S22521869	turquoise	nutrient reservoir activity	0.809632	0.00818226	0.839649	0.00462984	6.2e-36	gi|157781829|gb|ABV72240.1|low molecular weight glutenin subunit [Thinopyrum ponticum x Triticum aestivum];gi|56480892|gb|AAV92074.1|low molecular weight glutenin [Triticum aestivum];gi|56480778|gb|AAV92017.1|low molecular weight glutenin, partial [Triticum aestivum];gi|205364156|gb|ACI04536.1|LMW-m glutenin subunit [Triticum aestivum];gi|56480798|gb|AAV92027.1|low molecular weight glutenin [Trit…
Ta#S22521869	turquoise	nutrient reservoir activity	0.769529	0.0153162	0.782238	0.0127281	6.2e-36	gi|157781829|gb|ABV72240.1|low molecular weight glutenin subunit [Thinopyrum ponticum x Triticum aestivum];gi|56480892|gb|AAV92074.1|low molecular weight glutenin [Triticum aestivum];gi|56480778|gb|AAV92017.1|low molecular weight glutenin, partial [Triticum aestivum];gi|205364156|gb|ACI04536.1|LMW-m glutenin subunit [Triticum aestivum];gi|56480798|gb|AAV92027.1|low molecular weight glutenin [Trit…		Ta#S16230165	turquoise	nutrient reservoir activity	0.728644	0.0259676	0.79208	0.0109386	4.1e-58	gi|217039735|gb|ACJ76958.1|gamma gliadin, partial [Triticum monococcum];gi|399227032|gb|AFP36382.1|gamma-gliadin [Triticum monococcum];gi|474237037|gb|EMS59625.1|Avenin-3 [Triticum urartu];gi|396577062|emb|CCH80658.1|gamma-gliadin [Triticum aestivum];gi|442614138|gb|AGC65440.1|delta gliadin 1 [Aegilops tauschii]/gi|475569534|gb|EMT15787.1|hypothetical protein F775_28751 [Aegilops tauschii];gi|399…
Ta#S16230165	turquoise	cytoplasm;vacuole;nutrient reservoir activity	0.738101	0.0231698	0.716947	0.0297239	4.1e-58	gi|217039735|gb|ACJ76958.1|gamma gliadin, partial [Triticum monococcum];gi|399227032|gb|AFP36382.1|gamma-gliadin [Triticum monococcum];gi|474237037|gb|EMS59625.1|Avenin-3 [Triticum urartu];gi|396577062|emb|CCH80658.1|gamma-gliadin [Triticum aestivum];gi|442614138|gb|AGC65440.1|delta gliadin 1 [Aegilops tauschii]/gi|475569534|gb|EMT15787.1|hypothetical protein F775_28751 [Aegilops tauschii];gi|399…		Ta#S32594136	turquoise		0.994046	5.33154e-08	0.983639	1.81518e-06	1.7e-116	gi|607202|emb|CAA56596.1|15kDa grain softness protein [Triticum aestivum]/gi|61656790|emb|CAH10051.1|GSP-1 Grain softness Protein [Triticum aestivum]/gi|61656795|emb|CAH10059.1|GSP-1 Grain softness Protein [Triticum turgidum]/gi|109450895|emb|CAJ13530.1|unnamed protein product [Triticum aestivum]/gi|109450919|emb|CAJ13571.1|unnamed protein product [Triticum turgidum]/gi|126923801|gb|ABO27924.1|gr…
Ta#S50384070	turquoise		0.995335	2.27e-08	0.986626	8.99107e-07	9.2e-47	gi|47827191|dbj|BAD21119.1|puroindoline b protein [Triticum aestivum]/gi|48093966|gb|AAT40245.1|puroindoline b [Triticum aestivum];gi|61656808|emb|CAH10199.1|Pinb puroindoline-b [Triticum aestivum]/gi|89357193|gb|ABD72480.1|puroindoline b [Triticum aestivum]/gi|109450941|emb|CAJ15420.1|unnamed protein product [Triticum aestivum]/gi|373878169|gb|AEY77818.1|puroindoline b [Triticum aestivum]/gi|566…		Ta#S13074225	turquoise		0.991141	2.13617e-07	0.98346	1.88543e-06	4.5e-86	gi|61656785|emb|CAH10045.1|GSP-1 Grain softness Protein [Triticum aestivum]/gi|109450902|emb|CAJ13541.1|unnamed protein product [Triticum aestivum]/gi|126923622|gb|ABO27843.1|grain softness protein [Triticum dicoccoides]/gi|126923694|gb|ABO27879.1|grain softness protein [Triticum aestivum]/gi|126923716|gb|ABO27890.1|grain softness protein [Triticum aestivum]/gi|126923720|gb|ABO27892.1|grain softn…
Ta#S32594136	turquoise		0.992198	1.37e-07	0.983917	1.70997e-06	1.7e-116	gi|607202|emb|CAA56596.1|15kDa grain softness protein [Triticum aestivum]/gi|61656790|emb|CAH10051.1|GSP-1 Grain softness Protein [Triticum aestivum]/gi|61656795|emb|CAH10059.1|GSP-1 Grain softness Protein [Triticum turgidum]/gi|109450895|emb|CAJ13530.1|unnamed protein product [Triticum aestivum]/gi|109450919|emb|CAJ13571.1|unnamed protein product [Triticum turgidum]/gi|126923801|gb|ABO27924.1|gr…		Ta#S13233559	turquoise		0.991127	2.14812e-07	0.980155	3.55546e-06	1.6e-15	gi|126923686|gb|ABO27875.1|grain softness protein [Triticum aestivum]/gi|126923706|gb|ABO27885.1|grain softness protein [Triticum aestivum]/gi|126923708|gb|ABO27886.1|grain softness protein [Triticum aestivum]/gi|126923712|gb|ABO27888.1|grain softness protein [Triticum aestivum]/gi|126923752|gb|ABO27908.1|grain softness protein [Triticum dicoccoides];gi|61656785|emb|CAH10045.1|GSP-1 Grain softnes…
Ta#S13074225	turquoise		0.990901	2.35e-07	0.984575	1.47851e-06	4.5e-86	gi|61656785|emb|CAH10045.1|GSP-1 Grain softness Protein [Triticum aestivum]/gi|109450902|emb|CAJ13541.1|unnamed protein product [Triticum aestivum]/gi|126923622|gb|ABO27843.1|grain softness protein [Triticum dicoccoides]/gi|126923694|gb|ABO27879.1|grain softness protein [Triticum aestivum]/gi|126923716|gb|ABO27890.1|grain softness protein [Triticum aestivum]/gi|126923720|gb|ABO27892.1|grain softn…		Ta#S50384070	turquoise		0.991114	2.15928e-07	0.987197	7.72231e-07	9.2e-47	gi|47827191|dbj|BAD21119.1|puroindoline b protein [Triticum aestivum]/gi|48093966|gb|AAT40245.1|puroindoline b [Triticum aestivum];gi|61656808|emb|CAH10199.1|Pinb puroindoline-b [Triticum aestivum]/gi|89357193|gb|ABD72480.1|puroindoline b [Triticum aestivum]/gi|109450941|emb|CAJ15420.1|unnamed protein product [Triticum aestivum]/gi|373878169|gb|AEY77818.1|puroindoline b [Triticum aestivum]/gi|566…
Ta#S13233559	turquoise		0.98856	5.21e-07	0.98108	3.0113e-06	1.6e-15	gi|126923686|gb|ABO27875.1|grain softness protein [Triticum aestivum]/gi|126923706|gb|ABO27885.1|grain softness protein [Triticum aestivum]/gi|126923708|gb|ABO27886.1|grain softness protein [Triticum aestivum]/gi|126923712|gb|ABO27888.1|grain softness protein [Triticum aestivum]/gi|126923752|gb|ABO27908.1|grain softness protein [Triticum dicoccoides];gi|61656785|emb|CAH10045.1|GSP-1 Grain softnes…		Ta#S13242387	turquoise		0.988318	5.60942e-07	0.973956	9.15034e-06	7.5e-13	gi|355389810|gb|AER62846.1|puroindoline b [Eremopyrum bonaepartis];gi|47827191|dbj|BAD21119.1|puroindoline b protein [Triticum aestivum]/gi|48093966|gb|AAT40245.1|puroindoline b [Triticum aestivum];gi|355389820|gb|AER62851.1|puroindoline b [Elymus libanoticus]/gi|355389822|gb|AER62852.1|puroindoline b [Elymus libanoticus];gi|61656808|emb|CAH10199.1|Pinb puroindoline-b [Triticum aestivum]/gi|89357…
Ta#S13242387	turquoise		0.976387	6.51e-06	0.972556	1.09764e-05	7.5e-13	gi|355389810|gb|AER62846.1|puroindoline b [Eremopyrum bonaepartis];gi|47827191|dbj|BAD21119.1|puroindoline b protein [Triticum aestivum]/gi|48093966|gb|AAT40245.1|puroindoline b [Triticum aestivum];gi|355389820|gb|AER62851.1|puroindoline b [Elymus libanoticus]/gi|355389822|gb|AER62852.1|puroindoline b [Elymus libanoticus];gi|61656808|emb|CAH10199.1|Pinb puroindoline-b [Triticum aestivum]/gi|89357…		Ta#S12922979	turquoise		0.982115	2.47543e-06	0.955994	5.63747e-05	2.9e-108	gi|607200|emb|CAA56598.1|15kDa grain softness protein [Triticum aestivum];gi|1086237|pir||S48186grain softness protein 1a, 15K (clone TSF69) - wheat [Triticum aestivum]/gi|619308|gb|AAC60577.1|GSP-1a [Triticum]/gi|30027173|gb|AAP06762.1|grain softness protein-1 [Triticum aestivum]/gi|61656805|emb|CAH10195.1|GSP-1 Grain softness Protein [Triticum aestivum]/gi|109450938|emb|CAJ15416.1|unnamed prote…
Ta#S13259940	turquoise		0.969389	1.6e-05	0.966325	2.23254e-05	1.1e-69	gi|167862096|gb|ACA05747.1|grain softness protein, partial [Triticum urartu];gi|60652210|gb|AAX33222.1|grain softness protein-1A, partial [Triticum aestivum];gi|566082128|gb|AHC54597.1|grain softness protein, partial [Triticum aestivum];gi|9957230|gb|AAG09276.1|AF177218_1grain softness protein 1 [Triticum aestivum]/gi|61656800|emb|CAH10067.1|GSP-1 Grain softness Protein [Triticum turgidum]/gi|109…		Ta#S13244303	turquoise		0.970111	1.47622e-05	0.936685	0.000197588	5.4e-63	gi|1086237|pir||S48186grain softness protein 1a, 15K (clone TSF69) - wheat [Triticum aestivum]/gi|619308|gb|AAC60577.1|GSP-1a [Triticum]/gi|30027173|gb|AAP06762.1|grain softness protein-1 [Triticum aestivum]/gi|61656805|emb|CAH10195.1|GSP-1 Grain softness Protein [Triticum aestivum]/gi|109450938|emb|CAJ15416.1|unnamed protein product [Triticum aestivum]/gi|332168729|gb|AEE25799.1|grain softness p…
Ta#S13109227	turquoise		0.964957	2.56e-05	0.95222	7.4911e-05	1.8e-36	gi|315271025|gb|ADU02174.1|puroindoline B2 [Triticum urartu];gi|376372845|gb|AFB35605.1|PINB-2v1-3 [Triticum aestivum]/gi|376372847|gb|AFB35606.1|PINB-2v1-4 [Triticum aestivum];gi|315271027|gb|ADU02175.1|puroindoline B2 [Triticum aestivum];gi|282158172|gb|ADA77645.1|puroindoline b-like protein 2v4, partial [Triticum aestivum];gi|376372839|gb|AFB35602.1|PINB-2v4-2 [Triticum aestivum];gi|475529672|…		Ta#S13259940	turquoise		0.965888	2.33475e-05	0.983707	1.78899e-06	1.1e-69	gi|167862096|gb|ACA05747.1|grain softness protein, partial [Triticum urartu];gi|60652210|gb|AAX33222.1|grain softness protein-1A, partial [Triticum aestivum];gi|566082128|gb|AHC54597.1|grain softness protein, partial [Triticum aestivum];gi|9957230|gb|AAG09276.1|AF177218_1grain softness protein 1 [Triticum aestivum]/gi|61656800|emb|CAH10067.1|GSP-1 Grain softness Protein [Triticum turgidum]/gi|109…
Ta#S12922979	turquoise		0.963017	3.09e-05	0.973215	1.00877e-05	2.9e-108	gi|607200|emb|CAA56598.1|15kDa grain softness protein [Triticum aestivum];gi|1086237|pir||S48186grain softness protein 1a, 15K (clone TSF69) - wheat [Triticum aestivum]/gi|619308|gb|AAC60577.1|GSP-1a [Triticum]/gi|30027173|gb|AAP06762.1|grain softness protein-1 [Triticum aestivum]/gi|61656805|emb|CAH10195.1|GSP-1 Grain softness Protein [Triticum aestivum]/gi|109450938|emb|CAJ15416.1|unnamed prote…		Ta#S13109227	turquoise		0.941351	0.000151851	0.952688	7.24064e-05	1.8e-36	gi|315271025|gb|ADU02174.1|puroindoline B2 [Triticum urartu];gi|376372845|gb|AFB35605.1|PINB-2v1-3 [Triticum aestivum]/gi|376372847|gb|AFB35606.1|PINB-2v1-4 [Triticum aestivum];gi|315271027|gb|ADU02175.1|puroindoline B2 [Triticum aestivum];gi|282158172|gb|ADA77645.1|puroindoline b-like protein 2v4, partial [Triticum aestivum];gi|376372839|gb|AFB35602.1|PINB-2v4-2 [Triticum aestivum];gi|475529672|…
Ta#S13244303	turquoise		0.951867	7.68e-05	0.967951	1.88049e-05	5.4e-63	gi|1086237|pir||S48186grain softness protein 1a, 15K (clone TSF69) - wheat [Triticum aestivum]/gi|619308|gb|AAC60577.1|GSP-1a [Triticum]/gi|30027173|gb|AAP06762.1|grain softness protein-1 [Triticum aestivum]/gi|61656805|emb|CAH10195.1|GSP-1 Grain softness Protein [Triticum aestivum]/gi|109450938|emb|CAJ15416.1|unnamed protein product [Triticum aestivum]/gi|332168729|gb|AEE25799.1|grain softness p…		Ta#S17882559	turquoise		0.776505	0.0138559	0.890482	0.00128399	9.7e-23	gi|473777553|gb|EMS45991.1|hypothetical protein TRIUR3_02298 [Triticum urartu];gi|475588995|gb|EMT21036.1|hypothetical protein F775_31637 [Aegilops tauschii];gi|326506846|dbj|BAJ91464.1|predicted protein [Hordeum vulgare subsp. vulgare];gi|184991891|emb|CAQ43070.2|putative puroindoline b protein [Triticum macha];gi|62945802|gb|AAS77687.2|LacZ-alpha [Shuttle vector pLPV111];gi|64213752|gb|AAY41232…
Ta#S17882559	turquoise		0.784395	0.0123201	0.864426	0.00263925	9.7e-23	gi|473777553|gb|EMS45991.1|hypothetical protein TRIUR3_02298 [Triticum urartu];gi|475588995|gb|EMT21036.1|hypothetical protein F775_31637 [Aegilops tauschii];gi|326506846|dbj|BAJ91464.1|predicted protein [Hordeum vulgare subsp. vulgare];gi|184991891|emb|CAQ43070.2|putative puroindoline b protein [Triticum macha];gi|62945802|gb|AAS77687.2|LacZ-alpha [Shuttle vector pLPV111];gi|64213752|gb|AAY41232…		Ta#S24513252	turquoise		0.770558	0.0150947	0.841334	0.00446959	2.3e-12	gi|475600766|gb|EMT24632.1|hypothetical protein F775_05017 [Aegilops tauschii];gi|184991891|emb|CAQ43070.2|putative puroindoline b protein [Triticum macha];gi|1021149479|gb|ALG05222.2|dihydrodipicolinate synthetase [uncultured bacterium 5E7];gi|330752368|emb|CBL87320.1|hypothetical protein S18_1049_0001 [uncultured Sphingobacteriia bacterium];gi|632078805|gb|KDA51758.1|putative beta-galactosidase…
Ta#S13260187	turquoise	serine-type endopeptidase inhibitor activity;negative regulation of catalytic activity;alpha-amylase inhibitor activity;extracellular region;peptidase inhibitor activity;negative regulation of endopeptidase activity;negative regulation of peptidase activity;nutrient reservoir activity	0.98936	4.05e-07	0.987446	7.20946e-07	2.9e-38	gi|123957|sp|P17314.1|IAAC3_WHEATRecName: Full=Alpha-amylase/trypsin inhibitor CM3 AltName: Full=Chloroform/methanol-soluble protein CM3 Flags: Precursor/gi|100834|pir||S16031alpha-amylase inhibitor, tetrameric, chain CM3 precursor - durum wheat [Triticum turgidum subsp. durum]/gi|21713|emb|CAA35597.1|unnamed protein product [Triticum aestivum]/gi|21922|emb|CAA43367.1|CM3 protein [Triticum turgid…		Ta#S13260187	turquoise	serine-type endopeptidase inhibitor activity;negative regulation of catalytic activity;alpha-amylase inhibitor activity;extracellular region;peptidase inhibitor activity;negative regulation of endopeptidase activity;negative regulation of peptidase activity;nutrient reservoir activity	0.967587	1.95557e-05	0.980963	3.0763e-06	2.9e-38	gi|123957|sp|P17314.1|IAAC3_WHEATRecName: Full=Alpha-amylase/trypsin inhibitor CM3 AltName: Full=Chloroform/methanol-soluble protein CM3 Flags: Precursor/gi|100834|pir||S16031alpha-amylase inhibitor, tetrameric, chain CM3 precursor - durum wheat [Triticum turgidum subsp. durum]/gi|21713|emb|CAA35597.1|unnamed protein product [Triticum aestivum]/gi|21922|emb|CAA43367.1|CM3 protein [Triticum turgid…
Ta#S50383010	turquoise	serine-type endopeptidase inhibitor activity;extracellular space;negative regulation of catalytic activity;alpha-amylase inhibitor activity;negative regulation of endopeptidase activity	0.995851	1.51e-08	0.985532	1.18253e-06	4.7e-71	gi|386877060|gb|AFJ45095.1|dimeric alpha-amylase inhibitor, partial [Aegilops longissima];gi|386877038|gb|AFJ45084.1|dimeric alpha-amylase inhibitor [Triticum aestivum];gi|227809364|gb|ACP40922.1|dimeric alpha-amylase inhibitor [Aegilops tauschii];gi|227809156|gb|ACP40820.1|dimeric alpha-amylase inhibitor [Triticum dicoccoides]/gi|227809180|gb|ACP40832.1|dimeric alpha-amylase inhibitor [Triticum …		Ta#S17894017	turquoise	membrane-IBA;cytosol-IBA;response to water deprivation-IBA;response to stress;cold acclimation-IBA;response to abscisic acid-IBA;response to water	0.746227	0.020931	0.766601	0.0159587	2e-42	gi|1657845|gb|AAB18202.1|cold acclimation protein WCOR410c [Triticum aestivum];gi|399658267|gb|AFP49819.1|LEA protein [Triticum turgidum subsp. durum];gi|532236397|gb|AGT95994.1|dehydrin WZY1-2 [Triticum aestivum];gi|1169018|sp|P46524.1|CO410_WHEATRecName: Full=Dehydrin COR410 AltName: Full=Cold-induced COR410 protein/gi|457389|gb|AAA20189.1|cold acclimation protein [Triticum aestivum]/gi|1571535…
Ta#S50382456	turquoise	serine-type endopeptidase inhibitor activity;negative regulation of catalytic activity;alpha-amylase inhibitor activity;extracellular region;negative regulation of endopeptidase activity;peptidase inhibitor activity;negative regulation of peptidase activity	0.991419	1.91e-07	0.972021	1.17379e-05	2.7e-17	gi|475530535|gb|EMT07915.1|hypothetical protein F775_13286 [Aegilops tauschii];gi|474202113|gb|EMS58545.1|Trypsin/alpha-amylase inhibitor CMX1/CMX3 [Triticum urartu];gi|475546491|gb|EMT10690.1|hypothetical protein F775_31509 [Aegilops tauschii];gi|2130114|pir||S51811trypsin inhibitor CMx precursor - wheat [Triticum aestivum];gi|3913904|sp|Q43723.1|IACX1_WHEATRecName: Full=Trypsin/alpha-amylase in…		Ta#S50383010	turquoise	serine-type endopeptidase inhibitor activity;extracellular space;negative regulation of catalytic activity;alpha-amylase inhibitor activity;negative regulation of endopeptidase activity	0.998037	1.10079e-09	0.973815	9.32381e-06	4.7e-71	gi|386877060|gb|AFJ45095.1|dimeric alpha-amylase inhibitor, partial [Aegilops longissima];gi|386877038|gb|AFJ45084.1|dimeric alpha-amylase inhibitor [Triticum aestivum];gi|227809364|gb|ACP40922.1|dimeric alpha-amylase inhibitor [Aegilops tauschii];gi|227809156|gb|ACP40820.1|dimeric alpha-amylase inhibitor [Triticum dicoccoides]/gi|227809180|gb|ACP40832.1|dimeric alpha-amylase inhibitor [Triticum …
Ta#S16229023	turquoise	extracellular region;defense response	0.989932	3.34e-07	0.977609	5.41132e-06	1.4e-64	gi|475460813|gb|EMT02033.1|Alpha-2-Purothionin [Aegilops tauschii];gi|4007850|emb|CAA65313.1|alpha Purothionin [Triticum aestivum];gi|402485682|gb|AFQ60540.1|alpha Purothionin, partial [Triticum aestivum];gi|401182|sp|P01544.2|THN1_WHEATRecName: Full=Alpha-1-Purothionin AltName: Full=Purothionin A-II Contains: RecName: Full=Alpha-1-Purothionin Contains: RecName: Full=Acidic protein Flags: Precurs…		Ta#S12915933	turquoise	extracellular region;defense response	0.9963	1.01105e-08	0.96943	1.59619e-05	2.4e-41	gi|4007850|emb|CAA65313.1|alpha Purothionin [Triticum aestivum];gi|402485682|gb|AFQ60540.1|alpha Purothionin, partial [Triticum aestivum];gi|401182|sp|P01544.2|THN1_WHEATRecName: Full=Alpha-1-Purothionin AltName: Full=Purothionin A-II Contains: RecName: Full=Alpha-1-Purothionin Contains: RecName: Full=Acidic protein Flags: Precursor/gi|21848|emb|CAA50004.1|alpha2 Purothionin, partial [Triticum ae…
Ta#S13259986	turquoise	extracellular region;defense response	0.989713	3.6e-07	0.97792	5.15468e-06	2e-12	gi|218767004|gb|ACL11908.1|beta Purothionin [Triticum monococcum subsp. aegilopoides];gi|218767008|gb|ACL11910.1|beta Purothionin [Triticum monococcum subsp. monococcum];gi|218767033|gb|ACL11922.1|beta Purothionin [Triticum urartu];gi|474271605|gb|EMS60935.1|Purothionin A-1 [Triticum urartu];gi|2851607|sp|P01543.2|THNB_WHEATRecName: Full=Purothionin A-1 AltName: Full=Beta-Purothionin AltName: Ful…		Ta#S17989754	turquoise	serine-type endopeptidase inhibitor activity;negative regulation of catalytic activity;alpha-amylase inhibitor activity;extracellular region;peptidase inhibitor activity;negative regulation of endopeptidase activity;negative regulation of peptidase activity	0.995019	2.85794e-08	0.981234	2.92697e-06	9.7e-94	gi|123957|sp|P17314.1|IAAC3_WHEATRecName: Full=Alpha-amylase/trypsin inhibitor CM3 AltName: Full=Chloroform/methanol-soluble protein CM3 Flags: Precursor/gi|100834|pir||S16031alpha-amylase inhibitor, tetrameric, chain CM3 precursor - durum wheat [Triticum turgidum subsp. durum]/gi|21713|emb|CAA35597.1|unnamed protein product [Triticum aestivum]/gi|21922|emb|CAA43367.1|CM3 protein [Triticum turgid…
Ta#S17989754	turquoise	serine-type endopeptidase inhibitor activity;negative regulation of catalytic activity;alpha-amylase inhibitor activity;extracellular region;peptidase inhibitor activity;negative regulation of endopeptidase activity;negative regulation of peptidase activity	0.985948	1.07e-06	0.989709	3.60376e-07	9.7e-94	gi|123957|sp|P17314.1|IAAC3_WHEATRecName: Full=Alpha-amylase/trypsin inhibitor CM3 AltName: Full=Chloroform/methanol-soluble protein CM3 Flags: Precursor/gi|100834|pir||S16031alpha-amylase inhibitor, tetrameric, chain CM3 precursor - durum wheat [Triticum turgidum subsp. durum]/gi|21713|emb|CAA35597.1|unnamed protein product [Triticum aestivum]/gi|21922|emb|CAA43367.1|CM3 protein [Triticum turgid…		Ta#S16229023	turquoise	extracellular region;defense response	0.994785	3.35468e-08	0.975825	7.06416e-06	1.4e-64	gi|475460813|gb|EMT02033.1|Alpha-2-Purothionin [Aegilops tauschii];gi|4007850|emb|CAA65313.1|alpha Purothionin [Triticum aestivum];gi|402485682|gb|AFQ60540.1|alpha Purothionin, partial [Triticum aestivum];gi|401182|sp|P01544.2|THN1_WHEATRecName: Full=Alpha-1-Purothionin AltName: Full=Purothionin A-II Contains: RecName: Full=Alpha-1-Purothionin Contains: RecName: Full=Acidic protein Flags: Precurs…
Ta#S21612218	turquoise	serine-type endopeptidase inhibitor activity;negative regulation of catalytic activity;alpha-amylase inhibitor activity;extracellular region;negative regulation of endopeptidase activity;peptidase inhibitor activity;negative regulation of peptidase activity	0.982149	2.46e-06	0.977549	5.4615e-06	1.5e-65	gi|475582216|gb|EMT19062.1|Alpha-amylase/trypsin inhibitor CM1 [Aegilops tauschii];gi|123955|sp|P16850.1|IAAC1_WHEATRecName: Full=Alpha-amylase/trypsin inhibitor CM1 AltName: Full=Chloroform/methanol-soluble protein CM1 Flags: Precursor/gi|21701|emb|CAA35598.1|unnamed protein product [Triticum aestivum];gi|253783731|emb|CAZ76052.1|alpha amylase inhibitor CM1, partial [Triticum aestivum];gi|123956…		Ta#S21612218	turquoise	serine-type endopeptidase inhibitor activity;negative regulation of catalytic activity;alpha-amylase inhibitor activity;extracellular region;negative regulation of endopeptidase activity;peptidase inhibitor activity;negative regulation of peptidase activity	0.994699	3.55246e-08	0.964748	2.61642e-05	1.5e-65	gi|475582216|gb|EMT19062.1|Alpha-amylase/trypsin inhibitor CM1 [Aegilops tauschii];gi|123955|sp|P16850.1|IAAC1_WHEATRecName: Full=Alpha-amylase/trypsin inhibitor CM1 AltName: Full=Chloroform/methanol-soluble protein CM1 Flags: Precursor/gi|21701|emb|CAA35598.1|unnamed protein product [Triticum aestivum];gi|253783731|emb|CAZ76052.1|alpha amylase inhibitor CM1, partial [Triticum aestivum];gi|123956…
Ta#S12922992	turquoise	serine-type endopeptidase inhibitor activity;extracellular space;negative regulation of catalytic activity;alpha-amylase inhibitor activity-IDA;alpha-amylase inhibitor activity;cellular_component-ND;extracellular region;negative regulation of endopeptidase activity	0.981203	2.94e-06	0.979827	3.76402e-06	9.9e-105	gi|2894148|emb|CAA11410.1|monomeric alpha-amylase inhibitor [Triticum aestivum]/gi|229615101|gb|ACQ83727.1|monomeric alpha-amylase inhibitor [Triticum dicoccoides]/gi|229615366|gb|ACQ83859.1|monomeric alpha-amylase inhibitor [Triticum dicoccoides]/gi|229615484|gb|ACQ83918.1|monomeric alpha-amylase inhibitor [Triticum dicoccoides]/gi|229615586|gb|ACQ83969.1|monomeric alpha-amylase inhibitor [Triti…		Ta#S13259986	turquoise	extracellular region;defense response	0.994677	3.6035e-08	0.974626	8.35879e-06	2e-12	gi|218767004|gb|ACL11908.1|beta Purothionin [Triticum monococcum subsp. aegilopoides];gi|218767008|gb|ACL11910.1|beta Purothionin [Triticum monococcum subsp. monococcum];gi|218767033|gb|ACL11922.1|beta Purothionin [Triticum urartu];gi|474271605|gb|EMS60935.1|Purothionin A-1 [Triticum urartu];gi|2851607|sp|P01543.2|THNB_WHEATRecName: Full=Purothionin A-1 AltName: Full=Beta-Purothionin AltName: Ful…
Ta#S12915933	turquoise	extracellular region;defense response	0.981129	2.98e-06	0.97711	5.84246e-06	2.4e-41	gi|4007850|emb|CAA65313.1|alpha Purothionin [Triticum aestivum];gi|402485682|gb|AFQ60540.1|alpha Purothionin, partial [Triticum aestivum];gi|401182|sp|P01544.2|THN1_WHEATRecName: Full=Alpha-1-Purothionin AltName: Full=Purothionin A-II Contains: RecName: Full=Alpha-1-Purothionin Contains: RecName: Full=Acidic protein Flags: Precursor/gi|21848|emb|CAA50004.1|alpha2 Purothionin, partial [Triticum ae…		Ta#S13243073	turquoise	extracellular space;serine-type endopeptidase inhibitor activity;negative regulation of catalytic activity;alpha-amylase inhibitor activity;negative regulation of endopeptidase activity	0.990437	2.78974e-07	0.982678	2.21455e-06	3.2e-46	gi|229615420|gb|ACQ83886.1|monomeric alpha-amylase inhibitor [Triticum dicoccoides];gi|229615147|gb|ACQ83750.1|monomeric alpha-amylase inhibitor [Triticum dicoccoides];gi|229615618|gb|ACQ83985.1|monomeric alpha-amylase inhibitor, partial [Triticum dicoccoides];gi|229615320|gb|ACQ83836.1|monomeric alpha-amylase inhibitor [Triticum dicoccoides];gi|229614993|gb|ACQ83673.1|monomeric alpha-amylase inh…
Ta#S13003944	turquoise	serine-type endopeptidase inhibitor activity;serine-type endopeptidase inhibitor activity-IBA;extracellular space;extracellular space-IBA;negative regulation of endopeptidase activity;peptidase inhibitor activity;negative regulation of peptidase activity	0.981094	3e-06	0.980121	3.57654e-06	4.5e-52	gi|473793747|gb|EMS46390.1|serpin-Z2B [Triticum urartu];gi|379060943|gb|AFC89429.1|serpin-N3.2 [Triticum aestivum]/gi|475621781|gb|EMT31625.1|serpin-Z2B [Aegilops tauschii];gi|75279909|sp|P93692.1|SPZ2B_WHEATRecName: Full=serpin-Z2B AltName: Full=TriaeZ2b AltName: Full=WSZ2b AltName: Full=WZS3/gi|1885346|emb|CAA72274.1|serpin [Triticum aestivum];gi|75282265|sp|Q41593.1|SPZ1A_WHEATRecName: Full=se…		Ta#S22382547	turquoise	aspartic-type endopeptidase activity-IBA;aspartic-type endopeptidase activity;peptidase activity;lipid metabolic process;proteolysis-IBA;proteolysis;protein catabolic process-IBA;vacuole;hydrolase activity	0.988297	5.64443e-07	0.981327	2.87668e-06	1e-87	gi|475610277|gb|EMT27697.1|Aspartic proteinase oryzasin-1 [Aegilops tauschii];gi|474072546|gb|EMS54428.1|Aspartic proteinase oryzasin-1 [Triticum urartu];gi|1070958471|gb|OEL27912.1|Aspartic proteinase oryzasin-1 [Dichanthelium oligosanthes];gi|937897574|dbj|BAS73554.1|Os01g0663400, partial [Oryza sativa Japonica Group];gi|1002836086|ref|XP_015691232.1|PREDICTED: aspartic proteinase oryzasin-1-li…
Ta#S13243073	turquoise	serine-type endopeptidase inhibitor activity;extracellular space;negative regulation of catalytic activity;alpha-amylase inhibitor activity;negative regulation of endopeptidase activity	0.977958	5.12e-06	0.951376	7.95825e-05	3.2e-46	gi|229615420|gb|ACQ83886.1|monomeric alpha-amylase inhibitor [Triticum dicoccoides];gi|229615147|gb|ACQ83750.1|monomeric alpha-amylase inhibitor [Triticum dicoccoides];gi|229615618|gb|ACQ83985.1|monomeric alpha-amylase inhibitor, partial [Triticum dicoccoides];gi|229615320|gb|ACQ83836.1|monomeric alpha-amylase inhibitor [Triticum dicoccoides];gi|229614993|gb|ACQ83673.1|monomeric alpha-amylase inh…		Ta#S13025749	turquoise	extracellular region;defense response	0.984915	1.36807e-06	0.949923	8.80937e-05	8.4e-87	gi|475460813|gb|EMT02033.1|Alpha-2-Purothionin [Aegilops tauschii];gi|1304262|dbj|BAA12336.1|alpha-1 Purothionin [Triticum aestivum];gi|401184|sp|P32032.1|THN2_WHEATRecName: Full=Alpha-2-Purothionin Contains: RecName: Full=Alpha-2-Purothionin Contains: RecName: Full=Acidic protein Flags: Precursor/gi|21846|emb|CAA50003.1|alpha1 Purothionin [Triticum aestivum]/gi|4007848|emb|CAA65315.1|alpha Purot…
Ta#S50384180	turquoise	extracellular region;defense response	0.977889	5.18e-06	0.957027	5.19331e-05	5.3e-46	gi|474271604|gb|EMS60934.1|hypothetical protein TRIUR3_17355 [Triticum urartu];gi|1052819|emb|CAA54191.1|Type V Thionin [Triticum aestivum];gi|1729954|sp|Q05806.1|THN5_WHEATRecName: Full=Type-5 thionin Contains: RecName: Full=Type-5 thionin AltName: Full=Type V thionin Contains: RecName: Full=Acidic protein Flags: Precursor/gi|21885|emb|CAA43844.1|wheat type V thionin [Triticum aestivum]/gi|21887…		Ta#S12922992	turquoise	serine-type endopeptidase inhibitor activity;extracellular space;negative regulation of catalytic activity;alpha-amylase inhibitor activity-IDA;alpha-amylase inhibitor activity;cellular_component-ND;extracellular region;negative regulation of endopeptidase activity	0.984125	1.63419e-06	0.975945	6.94346e-06	9.9e-105	gi|2894148|emb|CAA11410.1|monomeric alpha-amylase inhibitor [Triticum aestivum]/gi|229615101|gb|ACQ83727.1|monomeric alpha-amylase inhibitor [Triticum dicoccoides]/gi|229615366|gb|ACQ83859.1|monomeric alpha-amylase inhibitor [Triticum dicoccoides]/gi|229615484|gb|ACQ83918.1|monomeric alpha-amylase inhibitor [Triticum dicoccoides]/gi|229615586|gb|ACQ83969.1|monomeric alpha-amylase inhibitor [Triti…
Ta#S22382547	turquoise	aspartic-type endopeptidase activity;aspartic-type endopeptidase activity-IBA;peptidase activity;lipid metabolic process;proteolysis;proteolysis-IBA;protein catabolic process-IBA;vacuole;hydrolase activity	0.971689	1.22e-05	0.991145	2.13303e-07	1e-87	gi|475610277|gb|EMT27697.1|Aspartic proteinase oryzasin-1 [Aegilops tauschii];gi|474072546|gb|EMS54428.1|Aspartic proteinase oryzasin-1 [Triticum urartu];gi|1070958471|gb|OEL27912.1|Aspartic proteinase oryzasin-1 [Dichanthelium oligosanthes];gi|937897574|dbj|BAS73554.1|Os01g0663400, partial [Oryza sativa Japonica Group];gi|1002836086|ref|XP_015691232.1|PREDICTED: aspartic proteinase oryzasin-1-li…		Ta#S17989497	turquoise	metabolic process;identical protein binding-IPI;beta-amylase activity;polysaccharide catabolic process;hydrolase activity, acting on glycosyl bonds;hydrolase activity;carbohydrate metabolic process	0.979681	3.86021e-06	0.984751	1.42047e-06	3.7e-115	gi|474451266|gb|EMS68884.1|Beta-amylase [Triticum urartu];gi|475523854|gb|EMT06941.1|Beta-amylase [Aegilops tauschii];gi|550848859|gb|AGY14538.1|beta-amylase [Hordeum vulgare subsp. spontaneum];gi|223930613|gb|ACN24986.1|beta-amylase [Hordeum vulgare subsp. spontaneum];gi|550848843|gb|AGY14530.1|beta-amylase [Hordeum vulgare subsp. spontaneum];gi|464145|dbj|BAA04815.1|beta-amylase [Hordeum vulgar…
Ta#S13025749	turquoise	extracellular region;defense response	0.969066	1.66e-05	0.968865	1.70092e-05	8.4e-87	gi|475460813|gb|EMT02033.1|Alpha-2-Purothionin [Aegilops tauschii];gi|1304262|dbj|BAA12336.1|alpha-1 Purothionin [Triticum aestivum];gi|401184|sp|P32032.1|THN2_WHEATRecName: Full=Alpha-2-Purothionin Contains: RecName: Full=Alpha-2-Purothionin Contains: RecName: Full=Acidic protein Flags: Precursor/gi|21846|emb|CAA50003.1|alpha1 Purothionin [Triticum aestivum]/gi|4007848|emb|CAA65315.1|alpha Purot…		Ta#S16220611	turquoise	serine-type endopeptidase inhibitor activity;alpha-amylase inhibitor activity;extracellular region;negative regulation of endopeptidase activity;peptidase inhibitor activity;negative regulation of peptidase activity	0.977269	5.70282e-06	0.93858	0.000177995	1.9e-58	gi|1771785|emb|CAA68248.1|PUP88 protein member of trypsin/a-amylase inhibitors family from cereals [Triticum aestivum]/gi|475614485|gb|EMT29097.1|Alpha-amylase/trypsin inhibitor [Aegilops tauschii];gi|123979|sp|P16969.1|IAA_HORVURecName: Full=Alpha-amylase/trypsin inhibitor Flags: Precursor/gi|18869|emb|CAA31794.1|alpha-amylase/trypsin inhibitor preprotein [Hordeum vulgare subsp. vulgare];gi|3530…
Ta#S17989497	turquoise	metabolic process;identical protein binding-IPI;beta-amylase activity;polysaccharide catabolic process;hydrolase activity, acting on glycosyl bonds;hydrolase activity;carbohydrate metabolic process	0.963884	2.85e-05	0.972933	1.04611e-05	3.7e-115	gi|474451266|gb|EMS68884.1|Beta-amylase [Triticum urartu];gi|475523854|gb|EMT06941.1|Beta-amylase [Aegilops tauschii];gi|550848859|gb|AGY14538.1|beta-amylase [Hordeum vulgare subsp. spontaneum];gi|223930613|gb|ACN24986.1|beta-amylase [Hordeum vulgare subsp. spontaneum];gi|550848843|gb|AGY14530.1|beta-amylase [Hordeum vulgare subsp. spontaneum];gi|464145|dbj|BAA04815.1|beta-amylase [Hordeum vulgar…		Ta#S50382456	turquoise	serine-type endopeptidase inhibitor activity;negative regulation of catalytic activity;alpha-amylase inhibitor activity;negative regulation of endopeptidase activity	0.97665	6.26113e-06	0.983186	1.99651e-06	2.7e-17	gi|475530535|gb|EMT07915.1|hypothetical protein F775_13286 [Aegilops tauschii];gi|474202113|gb|EMS58545.1|Trypsin/alpha-amylase inhibitor CMX1/CMX3 [Triticum urartu];gi|475546491|gb|EMT10690.1|hypothetical protein F775_31509 [Aegilops tauschii];gi|2130114|pir||S51811trypsin inhibitor CMx precursor - wheat [Triticum aestivum];gi|3913904|sp|Q43723.1|IACX1_WHEATRecName: Full=Trypsin/alpha-amylase in…
Ta#S21612272	turquoise	extracellular space;serine-type endopeptidase inhibitor activity;negative regulation of catalytic activity;alpha-amylase inhibitor activity;negative regulation of endopeptidase activity	0.95149	7.89e-05	0.97006	1.485e-05	1.9e-50	gi|386877068|gb|AFJ45099.1|dimeric alpha-amylase inhibitor, partial [Triticum aestivum];gi|386877038|gb|AFJ45084.1|dimeric alpha-amylase inhibitor [Triticum aestivum];gi|386877048|gb|AFJ45089.1|dimeric alpha-amylase inhibitor, partial [Aegilops kotschyi]/gi|452055912|gb|AGF92145.1|dimeric alpha-amylase inhibitor, partial [Aegilops geniculata];gi|386877062|gb|AFJ45096.1|dimeric alpha-amylase inhib…		Ta#S12923136	turquoise	extracellular region;defense response	0.975785	7.10456e-06	0.934663	0.000220132	2.8e-89	gi|2851607|sp|P01543.2|THNB_WHEATRecName: Full=Purothionin A-1 AltName: Full=Beta-Purothionin AltName: Full=Purothionin A-I Contains: RecName: Full=Purothionin A-1 Contains: RecName: Full=Acidic protein Flags: Precursor/gi|2213880|gb|AAB71137.1|beta Purothionin precursor [Triticum aestivum];gi|218767033|gb|ACL11922.1|beta Purothionin [Triticum urartu];gi|218766968|gb|ACL11893.1|beta Purothionin […
Ta#S16220611	turquoise	serine-type endopeptidase inhibitor activity;alpha-amylase inhibitor activity;extracellular region;negative regulation of endopeptidase activity;peptidase inhibitor activity;negative regulation of peptidase activity	0.951297	8e-05	0.958064	4.77246e-05	1.9e-58	gi|1771785|emb|CAA68248.1|PUP88 protein member of trypsin/a-amylase inhibitors family from cereals [Triticum aestivum]/gi|475614485|gb|EMT29097.1|Alpha-amylase/trypsin inhibitor [Aegilops tauschii];gi|123979|sp|P16969.1|IAA_HORVURecName: Full=Alpha-amylase/trypsin inhibitor Flags: Precursor/gi|18869|emb|CAA31794.1|alpha-amylase/trypsin inhibitor preprotein [Hordeum vulgare subsp. vulgare];gi|3530…		Ta#S21612272	turquoise	extracellular space;serine-type endopeptidase inhibitor activity;negative regulation of catalytic activity;alpha-amylase inhibitor activity;negative regulation of endopeptidase activity	0.962497	3.242e-05	0.960308	3.94551e-05	1.9e-50	gi|386877068|gb|AFJ45099.1|dimeric alpha-amylase inhibitor, partial [Triticum aestivum];gi|386877038|gb|AFJ45084.1|dimeric alpha-amylase inhibitor [Triticum aestivum];gi|386877048|gb|AFJ45089.1|dimeric alpha-amylase inhibitor, partial [Aegilops kotschyi]/gi|452055912|gb|AGF92145.1|dimeric alpha-amylase inhibitor, partial [Aegilops geniculata];gi|386877062|gb|AFJ45096.1|dimeric alpha-amylase inhib…
Ta#S12923136	turquoise	extracellular region;defense response	0.947945	0.000100685	0.950269	8.60078e-05	2.8e-89	gi|2851607|sp|P01543.2|THNB_WHEATRecName: Full=Purothionin A-1 AltName: Full=Beta-Purothionin AltName: Full=Purothionin A-I Contains: RecName: Full=Purothionin A-1 Contains: RecName: Full=Acidic protein Flags: Precursor/gi|2213880|gb|AAB71137.1|beta Purothionin precursor [Triticum aestivum];gi|218767033|gb|ACL11922.1|beta Purothionin [Triticum urartu];gi|218766968|gb|ACL11893.1|beta Purothionin […		Ta#S13003944	turquoise	serine-type endopeptidase inhibitor activity-IBA;serine-type endopeptidase inhibitor activity;extracellular space-IBA;extracellular space;negative regulation of endopeptidase activity;peptidase inhibitor activity;negative regulation of peptidase activity	0.954924	6.1257e-05	0.957839	4.86156e-05	4.5e-52	gi|473793747|gb|EMS46390.1|serpin-Z2B [Triticum urartu];gi|379060943|gb|AFC89429.1|serpin-N3.2 [Triticum aestivum]/gi|475621781|gb|EMT31625.1|serpin-Z2B [Aegilops tauschii];gi|75279909|sp|P93692.1|SPZ2B_WHEATRecName: Full=serpin-Z2B AltName: Full=TriaeZ2b AltName: Full=WSZ2b AltName: Full=WZS3/gi|1885346|emb|CAA72274.1|serpin [Triticum aestivum];gi|75282265|sp|Q41593.1|SPZ1A_WHEATRecName: Full=se…
Ta#S12923099	turquoise	extracellular space;extracellular space-IBA;serine-type endopeptidase inhibitor activity;serine-type endopeptidase inhibitor activity-IBA;peptidase inhibitor activity;negative regulation of endopeptidase activity;negative regulation of peptidase activity	0.929243	0.000289387	0.932073	0.00025157	0	gi|75279910|sp|P93693.1|SPZ1B_WHEATRecName: Full=serpin-Z1B AltName: Full=TriaeZ1b AltName: Full=WSZ1b AltName: Full=WZS2/gi|1885350|emb|CAA72273.1|serpin [Triticum aestivum];gi|475546073|gb|EMT10603.1|serpin-Z1B [Aegilops tauschii];gi|224589270|gb|ACN59485.1|serpin 3 [Triticum aestivum];gi|224589266|gb|ACN59483.1|serpin 1 [Triticum aestivum];gi|379060945|gb|AFC89430.1|serpin-N3.7 [Triticum aesti…		Ta#S50384180	turquoise	extracellular region;defense response	0.940429	0.000160229	0.957933	4.82447e-05	5.3e-46	gi|474271604|gb|EMS60934.1|hypothetical protein TRIUR3_17355 [Triticum urartu];gi|1052819|emb|CAA54191.1|Type V Thionin [Triticum aestivum];gi|1729954|sp|Q05806.1|THN5_WHEATRecName: Full=Type-5 thionin Contains: RecName: Full=Type-5 thionin AltName: Full=Type V thionin Contains: RecName: Full=Acidic protein Flags: Precursor/gi|21885|emb|CAA43844.1|wheat type V thionin [Triticum aestivum]/gi|21887…
Ta#S32633553	turquoise	cytoplasm;protein homooligomerization-IDA	0.889457	0.0013252	0.852207	0.00352548	2.1e-56	gi|388429141|gb|AFK30379.1|small heat shock protein [Triticum aestivum];gi|186886542|emb|CAM96548.1|16.9a kDa heat-shock protein [Triticum monococcum];gi|474071007|gb|EMS54324.1|hypothetical protein TRIUR3_03549 [Triticum urartu];gi|475614914|gb|EMT29243.1|hypothetical protein F775_32309 [Aegilops tauschii];gi|186886520|emb|CAM96537.1|16.9 kDa heat-shock protein [Aegilops longissima];gi|186886540…		Ta#S32637989	turquoise	serine-type endopeptidase inhibitor activity-IDA;serine-type endopeptidase inhibitor activity;negative regulation of catalytic activity;alpha-amylase inhibitor activity;extracellular region;negative regulation of endopeptidase activity;peptidase inhibitor activity;intracellular-IDA;defense response-IDA;negative regulation of peptidase activity	0.905068	0.000790149	0.825242	0.0061642	1.8e-52	gi|474022314|gb|EMS52904.1|Trypsin inhibitor CMe [Triticum urartu];gi|239586498|gb|ACR83573.1|trypsin inhibitor [Triticum monococcum subsp. monococcum];gi|239586496|gb|ACR83572.1|trypsin inhibitor [Triticum monococcum subsp. monococcum];gi|225729|prf||1312252Btrypsin inhibitor [Secale cereale];gi|28375520|emb|CAA67193.1|trypsin inhibitor [Hordeum vulgare];gi|2707918|emb|CAA11027.1|BTI-CMe2.2 prot…
Ta#S32693703	turquoise	late endosome membrane;negative gravitropism;trans-Golgi network;cell division;intracellular membrane-bounded organelle;response to starvation;vacuole organization;embryo development ending in seed dormancy;endosome organization;amyloplast organization;late endosome;vacuole;late endosome to vacuole transport;endoplasmic reticulum;Golgi apparatus;embryonic axis specification;phototropism;protein t…	0.882343	0.0016366	0.929806	0.000281558	5e-103	gi|226501246|ref|NP_001140316.1|uncharacterized protein LOC100272361 [Zea mays]/gi|194698960|gb|ACF83564.1|unknown [Zea mays];gi|937937279|dbj|BAT12193.1|Os10g0575200, partial [Oryza sativa Japonica Group];gi|475611957|gb|EMT28262.1|DnaJ homolog subfamily C member 13 [Aegilops tauschii];gi|12643065|gb|AAK00454.1|AC060755_24unknown protein [Oryza sativa Japonica Group];gi|474114398|gb|EMS55805.1|D…		Ta#S12923099	turquoise	extracellular space-IBA;extracellular space;serine-type endopeptidase inhibitor activity-IBA;serine-type endopeptidase inhibitor activity;peptidase inhibitor activity;negative regulation of endopeptidase activity;negative regulation of peptidase activity	0.87262	0.00213965	0.914644	0.000549857	0	gi|75279910|sp|P93693.1|SPZ1B_WHEATRecName: Full=serpin-Z1B AltName: Full=TriaeZ1b AltName: Full=WSZ1b AltName: Full=WZS2/gi|1885350|emb|CAA72273.1|serpin [Triticum aestivum];gi|475546073|gb|EMT10603.1|serpin-Z1B [Aegilops tauschii];gi|224589270|gb|ACN59485.1|serpin 3 [Triticum aestivum];gi|224589266|gb|ACN59483.1|serpin 1 [Triticum aestivum];gi|379060945|gb|AFC89430.1|serpin-N3.7 [Triticum aesti…
Ta#S32637989	turquoise	serine-type endopeptidase inhibitor activity-IDA;serine-type endopeptidase inhibitor activity;negative regulation of catalytic activity;alpha-amylase inhibitor activity;extracellular region;negative regulation of endopeptidase activity;peptidase inhibitor activity;intracellular-IDA;defense response-IDA;negative regulation of peptidase activity	0.874004	0.00206229	0.880984	0.00170139	1.8e-52	gi|474022314|gb|EMS52904.1|Trypsin inhibitor CMe [Triticum urartu];gi|239586498|gb|ACR83573.1|trypsin inhibitor [Triticum monococcum subsp. monococcum];gi|239586496|gb|ACR83572.1|trypsin inhibitor [Triticum monococcum subsp. monococcum];gi|225729|prf||1312252Btrypsin inhibitor [Secale cereale];gi|28375520|emb|CAA67193.1|trypsin inhibitor [Hordeum vulgare];gi|2707918|emb|CAA11027.1|BTI-CMe2.2 prot…		Ta#S17888158	turquoise	protein binding-IPI;nucleotide binding;cytoplasm;response to stress;unfolded protein binding-RCA;unfolded protein binding;ATP binding-RCA;ATP binding;protein folding	0.866722	0.00249195	0.893371	0.00117273	1.2e-131	gi|294717863|gb|ADF31779.1|heat shock protein 90 [Triticum dicoccoides];gi|294717806|gb|ADF31755.1|heat shock protein 90 [Triticum aestivum]/gi|294717824|gb|ADF31764.1|heat shock protein 90 [Triticum aestivum];gi|937912632|dbj|BAS87551.1|Os04g0107900, partial [Oryza sativa Japonica Group];gi|294717808|gb|ADF31756.1|heat shock protein 90 [Triticum aestivum]/gi|294717826|gb|ADF31765.1|heat shock pr…
Ta#S13004372	turquoise	serine-type endopeptidase inhibitor activity;serine-type endopeptidase inhibitor activity-IBA;extracellular space;extracellular space-IBA;negative regulation of endopeptidase activity;peptidase inhibitor activity;negative regulation of peptidase activity	0.831714	0.00543783	0.81889	0.00693872	5.3e-57	gi|75313847|sp|Q9ST57.1|SPZ2A_WHEATRecName: Full=serpin-Z2A AltName: Full=TriaeZ2a AltName: Full=WSZ2a/gi|5734506|emb|CAB52710.1|serpin [Triticum aestivum];gi|224589270|gb|ACN59485.1|serpin 3 [Triticum aestivum];gi|224589266|gb|ACN59483.1|serpin 1 [Triticum aestivum];gi|475546073|gb|EMT10603.1|serpin-Z1B [Aegilops tauschii];gi|379060945|gb|AFC89430.1|serpin-N3.7 [Triticum aestivum];gi|473793747|g…		Ta#S18006620	turquoise	serine-type endopeptidase inhibitor activity;peptidase activity;proteolysis;extracellular region;peptidase inhibitor activity;negative regulation of endopeptidase activity;negative regulation of peptidase activity	0.767719	0.0157113	0.681332	0.0432933	2.4e-36	gi|162319712|gb|ABX84382.1|Bowman-Birk trypsin inhibitor-like protein [Triticum aestivum]/gi|475519424|gb|EMT06349.1|Bowman-Birk type trypsin inhibitor [Aegilops tauschii];gi|326526379|dbj|BAJ97206.1|predicted protein [Hordeum vulgare subsp. vulgare];gi|162319710|gb|ABX84381.1|Bowman-Birk trypsin inhibitor-like protein [Triticum aestivum];gi|162319706|gb|ABX84379.1|Bowman-Birk trypsin inhibitor-l…
Ta#S12923101	turquoise	serine-type endopeptidase inhibitor activity;serine-type endopeptidase inhibitor activity-IBA;extracellular space;extracellular space-IBA;negative regulation of endopeptidase activity;peptidase inhibitor activity;negative regulation of peptidase activity	0.825055	0.00618608	0.815589	0.00736628	0	gi|75313847|sp|Q9ST57.1|SPZ2A_WHEATRecName: Full=serpin-Z2A AltName: Full=TriaeZ2a AltName: Full=WSZ2a/gi|5734506|emb|CAB52710.1|serpin [Triticum aestivum];gi|379060943|gb|AFC89429.1|serpin-N3.2 [Triticum aestivum]/gi|475621781|gb|EMT31625.1|serpin-Z2B [Aegilops tauschii];gi|473793747|gb|EMS46390.1|serpin-Z2B [Triticum urartu];gi|75279909|sp|P93692.1|SPZ2B_WHEATRecName: Full=serpin-Z2B AltName: F…		Ta#S12923101	turquoise	serine-type endopeptidase inhibitor activity-IBA;serine-type endopeptidase inhibitor activity;extracellular space-IBA;extracellular space;negative regulation of endopeptidase activity;peptidase inhibitor activity;negative regulation of peptidase activity	0.756418	0.018332	0.785984	0.0120254	0	gi|75313847|sp|Q9ST57.1|SPZ2A_WHEATRecName: Full=serpin-Z2A AltName: Full=TriaeZ2a AltName: Full=WSZ2a/gi|5734506|emb|CAB52710.1|serpin [Triticum aestivum];gi|379060943|gb|AFC89429.1|serpin-N3.2 [Triticum aestivum]/gi|475621781|gb|EMT31625.1|serpin-Z2B [Aegilops tauschii];gi|473793747|gb|EMS46390.1|serpin-Z2B [Triticum urartu];gi|75279909|sp|P93692.1|SPZ2B_WHEATRecName: Full=serpin-Z2B AltName: F…
Ta#S32658996	turquoise	extracellular space-IBA;peptidase activity;proteolysis;cysteine-type endopeptidase activity-IBA;cysteine-type peptidase activity;proteolysis involved in cellular protein catabolic process-IBA;lysosome-IBA;hydrolase activity	0.7946	0.0105093	0.818504	0.00698781	3.8e-64	gi|475329218|gb|EMT00304.1|Vignain [Aegilops tauschii];gi|194352770|emb|CAQ00113.1|papain-like cysteine proteinase, partial [Hordeum vulgare subsp. vulgare];gi|357153071|ref|XP_003576329.1|PREDICTED: ervatamin-B-like [Brachypodium distachyon]/gi|944051044|gb|KQJ86682.1|hypothetical protein BRADI_4g07130 [Brachypodium distachyon];gi|194352760|emb|CAQ00108.1|papain-like cysteine proteinase [Hordeum…		Ta#S13004372	turquoise	extracellular space-IBA;extracellular space;serine-type endopeptidase inhibitor activity-IBA;serine-type endopeptidase inhibitor activity;peptidase inhibitor activity;negative regulation of endopeptidase activity;negative regulation of peptidase activity;nutrient reservoir activity;defense response	0.74462	0.0213618	0.802063	0.00930484	5.3e-57	gi|75313847|sp|Q9ST57.1|SPZ2A_WHEATRecName: Full=serpin-Z2A AltName: Full=TriaeZ2a AltName: Full=WSZ2a/gi|5734506|emb|CAB52710.1|serpin [Triticum aestivum];gi|224589270|gb|ACN59485.1|serpin 3 [Triticum aestivum];gi|224589266|gb|ACN59483.1|serpin 1 [Triticum aestivum];gi|475546073|gb|EMT10603.1|serpin-Z1B [Aegilops tauschii];gi|379060945|gb|AFC89430.1|serpin-N3.7 [Triticum aestivum];gi|473793747|g…
Ta#S37910017	turquoise	oxidoreductase activity, acting on NAD(P)H, oxygen as acceptor;peroxidase activity;oxidoreductase activity;membrane-RCA;membrane;calcium ion binding-RCA;calcium ion binding;integral component of membrane;oxidation-reduction process;electron transport chain-RCA;cellular oxidant detoxification	0.789311	0.0114237	0.833285	0.00527078	2.6e-37	gi|474250017|gb|EMS60146.1|Putative respiratory burst oxidase-like protein J [Triticum urartu];gi|475605563|gb|EMT26124.1|Putative respiratory burst oxidase-H-like protein [Aegilops tauschii];gi|326515370|dbj|BAK03598.1|predicted protein [Hordeum vulgare subsp. vulgare];gi|685509670|gb|AIO11762.1|respiratory burst NADPH oxidase, partial [Festuca arundinacea];gi|670430443|ref|XP_008655963.1|PREDIC…		Ta#S32631292	turquoise	nucleotide binding;chloroplast;mitochondrion-RCA;peptidase activity;proteolysis;ATP binding;protein metabolic process;plastid	0.68384	0.0422285	0.752547	0.0192924	1.8e-167	gi|473787307|gb|EMS46268.1|ATP-dependent Clp protease ATP-binding subunit clpA-like protein CD4B, chloroplastic [Triticum urartu];gi|218194777|gb|EEC77204.1|hypothetical protein OsI_15716 [Oryza sativa Indica Group];gi|475615829|gb|EMT29575.1|ATP-dependent Clp protease ATP-binding subunit clpA-like CD4B protein, chloroplastic [Aegilops tauschii];gi|38347158|emb|CAE05148.2|OSJNBa0039C07.4 [Oryza s…
Ta#S17888158	turquoise	protein binding-IPI;nucleotide binding;cytoplasm;response to stress;unfolded protein binding-RCA;unfolded protein binding;ATP binding-RCA;ATP binding;protein folding	0.710628	0.0318932	0.723842	0.0274695	1.2e-131	gi|294717863|gb|ADF31779.1|heat shock protein 90 [Triticum dicoccoides];gi|294717806|gb|ADF31755.1|heat shock protein 90 [Triticum aestivum]/gi|294717824|gb|ADF31764.1|heat shock protein 90 [Triticum aestivum];gi|937912632|dbj|BAS87551.1|Os04g0107900, partial [Oryza sativa Japonica Group];gi|294717808|gb|ADF31756.1|heat shock protein 90 [Triticum aestivum]/gi|294717826|gb|ADF31765.1|heat shock pr…		Ta#S17896912	turquoise	proteolysis;serine-type endopeptidase activity	0.649673	0.0582423	0.603242	0.0854748	7.2e-13	gi|646702906|gb|KDR11874.1|Chymotrypsin BI [Zootermopsis nevadensis];gi|184991891|emb|CAQ43070.2|putative puroindoline b protein [Triticum macha];gi|543446646|dbj|GAD76053.1|hypothetical protein VAZ01S_035_00610 [Vibrio azureus NBRC 104587];gi|696454592|ref|WP_033003753.1|serine protease [Vibrio azureus];gi|354496964|ref|XP_003510593.1|PREDICTED: mannan-binding lectin serine protease 2-like isofo…
Ta#S17974437	turquoise	aspartic-type endopeptidase activity-RCA;aspartic-type endopeptidase activity;aspartic-type endopeptidase activity-IBA;peptidase activity;proteolysis-RCA;proteolysis;proteolysis-IBA;lipid metabolic process;protein catabolic process-IBA;vacuole;lysosome;hydrolase activity;sphingolipid metabolic process	0.670886	0.0479148	0.742492	0.0219414	7.1e-72	gi|475576951|gb|EMT17680.1|Phytepsin [Aegilops tauschii];gi|5822248|pdb|1QDM|AChain A, Crystal Structure Of Prophytepsin, A Zymogen Of A Barley Vacuolar Aspartic proteinase./gi|5822249|pdb|1QDM|BChain B, Crystal Structure Of Prophytepsin, A Zymogen Of A Barley Vacuolar Aspartic proteinase./gi|5822250|pdb|1QDM|CChain C, Crystal Structure Of Prophytepsin, A Zymogen Of A Barley Vacuolar Aspartic pro…		Ta#S17974437	turquoise	aspartic-type endopeptidase activity-RCA;aspartic-type endopeptidase activity-IBA;aspartic-type endopeptidase activity;peptidase activity;lipid metabolic process;proteolysis-RCA;proteolysis-IBA;proteolysis;protein catabolic process-IBA;vacuole;lysosome;hydrolase activity;sphingolipid metabolic process	0.632385	0.0676231	0.736502	0.0236281	7.1e-72	gi|475576951|gb|EMT17680.1|Phytepsin [Aegilops tauschii];gi|5822248|pdb|1QDM|AChain A, Crystal Structure Of Prophytepsin, A Zymogen Of A Barley Vacuolar Aspartic proteinase./gi|5822249|pdb|1QDM|BChain B, Crystal Structure Of Prophytepsin, A Zymogen Of A Barley Vacuolar Aspartic proteinase./gi|5822250|pdb|1QDM|CChain C, Crystal Structure Of Prophytepsin, A Zymogen Of A Barley Vacuolar Aspartic pro…
Ta#S18008133	turquoise	killing of cells of other organism;extracellular region;defense response;defense response to fungus	0.644225	0.0611032	0.6033	0.0854371	5.4e-12	gi|32400845|gb|AAP80654.1|AF479035_1proteinase inhibitor Rgpi9, partial [Triticum aestivum];gi|475488317|gb|EMT03364.1|Defensin SD2 [Aegilops tauschii]/gi|641739949|gb|AIA67006.1|Defensin [Triticum aestivum];gi|474390888|gb|EMS65297.1|Defensin SD2 [Triticum urartu]/gi|641739947|gb|AIA67005.1|Defensin [Triticum aestivum];gi|380853712|gb|AFE88173.1|g-thionin [Panax ginseng];gi|922382801|ref|XP_0134…		Ta#S32668979	turquoise	nucleotide binding;cytoplasm;response to stress;unfolded protein binding;ATP binding;protein folding	0.608892	0.0818101	0.743145	0.0217626	2.2e-177	gi|294717810|gb|ADF31757.1|heat shock protein 90 [Triticum aestivum]/gi|294717828|gb|ADF31766.1|heat shock protein 90 [Triticum aestivum]/gi|294717865|gb|ADF31780.1|heat shock protein 90 [Triticum dicoccoides];gi|294717812|gb|ADF31758.1|heat shock protein 90 [Triticum aestivum]/gi|294717830|gb|ADF31767.1|heat shock protein 90 [Triticum aestivum];gi|294717867|gb|ADF31781.1|heat shock protein 90 [T…
Ta#S32622559	turquoise	response to oxidative stress;peroxidase activity;peroxidase activity-IBA;metal ion binding;oxidoreductase activity;heme binding;oxidation-reduction process;cellular oxidant detoxification;plant-type cell wall organization-IBA;extracellular region;plant-type cell wall-IBA;hydrogen peroxide catabolic process	0.603755	0.0851385	0.592015	0.0930532	6.7e-141	gi|326498205|dbj|BAJ98530.1|predicted protein [Hordeum vulgare subsp. vulgare];gi|326528843|dbj|BAJ97443.1|predicted protein [Hordeum vulgare subsp. vulgare];gi|474193924|gb|EMS58277.1|peroxidase 2 [Triticum urartu];gi|475543333|gb|EMT10130.1|peroxidase 2 [Aegilops tauschii];gi|474193923|gb|EMS58276.1|peroxidase 2 [Triticum urartu];gi|573945249|ref|XP_006654964.1|PREDICTED: peroxidase 2-like [Ory…		Ta#S37910017	turquoise	oxidoreductase activity, acting on NAD(P)H, oxygen as acceptor;peroxidase activity;oxidoreductase activity;membrane-RCA;membrane;calcium ion binding-RCA;calcium ion binding;integral component of membrane;oxidation-reduction process;electron transport chain-RCA;cellular oxidant detoxification	0.565321	0.112677	0.677037	0.0451572	2.6e-37	gi|474250017|gb|EMS60146.1|Putative respiratory burst oxidase-like protein J [Triticum urartu];gi|475605563|gb|EMT26124.1|Putative respiratory burst oxidase-H-like protein [Aegilops tauschii];gi|326515370|dbj|BAK03598.1|predicted protein [Hordeum vulgare subsp. vulgare];gi|685509670|gb|AIO11762.1|respiratory burst NADPH oxidase, partial [Festuca arundinacea];gi|670430443|ref|XP_008655963.1|PREDIC…
Ta#S18006569	turquoise	peptidase activity;proteolysis;serine-type endopeptidase activity	0.562297	0.115045	0.656818	0.0546199	2e-70	gi|473892771|gb|EMS48865.1|protease Do-like 9 [Triticum urartu];gi|475579967|gb|EMT18472.1|protease Do-like protein 9 [Aegilops tauschii];gi|326525393|dbj|BAK07966.1|predicted protein [Hordeum vulgare subsp. vulgare];gi|222623661|gb|EEE57793.1|hypothetical protein OsJ_08344 [Oryza sativa Japonica Group];gi|1002246120|ref|XP_015627239.1|PREDICTED: protease Do-like 9 [Oryza sativa Japonica Group]/g…		Ta#S32597485	turquoise	peptidase activity;membrane-RCA;membrane;proteolysis;integral component of membrane;serine-type endopeptidase activity;oxidation-reduction process	0.509654	0.161044	0.64499	0.0606961	1.3e-108	gi|669030676|emb|CDM85284.1|unnamed protein product [Triticum aestivum];gi|475566730|gb|EMT15095.1|Rhomboid protein 2 [Aegilops tauschii];gi|326529769|dbj|BAK04831.1|predicted protein [Hordeum vulgare subsp. vulgare];gi|473886055|gb|EMS48116.1|NEDD8-specific protease 1 [Triticum urartu];gi|357126318|ref|XP_003564835.1|PREDICTED: RHOMBOID-like protein 13 [Brachypodium distachyon]/gi|944075522|gb|K…
Ta#S26020406	turquoise	peptidase activity;proteolysis;serine-type endopeptidase activity	0.547536	0.127026	0.646547	0.0598735	2.9e-77	gi|326493038|dbj|BAJ84980.1|predicted protein, partial [Hordeum vulgare subsp. vulgare];gi|326494366|dbj|BAJ90452.1|predicted protein [Hordeum vulgare subsp. vulgare];gi|326529609|dbj|BAK04751.1|predicted protein [Hordeum vulgare subsp. vulgare];gi|473807391|gb|EMS46695.1|putative serine protease do-like protein [Triticum urartu];gi|475515293|gb|EMT05825.1|Putative serine protease do-like protein…		Ta#S32682842	turquoise	response to heat-IEP;membrane-RCA;endoplasmic reticulum	0.461763	0.210832	0.564747	0.113124	2.7e-86	gi|473979984|gb|EMS51510.1|hypothetical protein TRIUR3_31593 [Triticum urartu];gi|357163736|ref|XP_003579829.1|PREDICTED: 23.2 kDa heat shock protein-like [Brachypodium distachyon]/gi|944047171|gb|KQJ82812.1|hypothetical protein BRADI_5g11110 [Brachypodium distachyon];gi|836007285|ref|XP_012703263.1|PREDICTED: 23.2 kDa heat shock protein-like [Setaria italica]/gi|836007290|ref|XP_012703264.1|PRED…
Ta#S17989207	turquoise	response to oxidative stress;peroxidase activity-RCA;peroxidase activity;peroxidase activity-IBA;metal ion binding;oxidoreductase activity;heme binding;oxidation-reduction process;cellular oxidant detoxification;plant-type cell wall organization-IBA;extracellular region;plant-type cell wall-IBA;hydrogen peroxide catabolic process	0.504756	0.165789	0.520435	0.150881	3e-38	gi|474004598|gb|EMS52349.1|Cationic peroxidase SPC4 [Triticum urartu];gi|326494642|dbj|BAJ94440.1|predicted protein [Hordeum vulgare subsp. vulgare]/gi|326495784|dbj|BAJ85988.1|predicted protein [Hordeum vulgare subsp. vulgare];gi|326516688|dbj|BAJ96336.1|predicted protein [Hordeum vulgare subsp. vulgare];gi|357166838|ref|XP_003580876.1|PREDICTED: cationic peroxidase SPC4-like [Brachypodium dista…		Ta#S26021376	turquoise	aspartic-type endopeptidase activity-RCA;aspartic-type endopeptidase activity-IBA;aspartic-type endopeptidase activity;DNA binding;peptidase activity;proteolysis-RCA;proteolysis-IBA;proteolysis;protein catabolic process-IBA;hydrolase activity	0.392173	0.296513	0.364899	0.334255	5.1e-105	gi|326504502|dbj|BAJ91083.1|predicted protein [Hordeum vulgare subsp. vulgare];gi|242094226|ref|XP_002437603.1|hypothetical protein SORBIDRAFT_10g030330 [Sorghum bicolor]/gi|241915826|gb|EER88970.1|hypothetical protein SORBI_010G268400 [Sorghum bicolor];gi|514768378|ref|XP_004966476.1|PREDICTED: aspartic proteinase-like protein 1 [Setaria italica]/gi|944247960|gb|KQL12254.1|hypothetical protein S…
Ta#S13012420	turquoise	zinc ion binding;peptidase activity;cell wall-IBA;metal ion binding;proteolysis;serine-type endopeptidase activity;serine-type endopeptidase activity-IBA;serine-type peptidase activity;hydrolase activity	0.483812	0.186969	0.51095	0.159802	6.2e-125	gi|475623230|gb|EMT32146.1|Subtilisin-like protease [Aegilops tauschii];gi|326494506|dbj|BAJ90522.1|predicted protein, partial [Hordeum vulgare subsp. vulgare];gi|326525623|dbj|BAJ88858.1|predicted protein [Hordeum vulgare subsp. vulgare];gi|960473415|ref|XP_014755522.1|PREDICTED: subtilisin-like protease SBT1.6 [Brachypodium distachyon]/gi|944062941|gb|KQJ98531.1|hypothetical protein BRADI_3g374…		Ta#S32738723	turquoise	thylakoid lumen;chloroplast;proteolysis;glucosinolate biosynthetic process;PSII associated light-harvesting complex II catabolic process;photosystem II repair;peptidase activity;protein catabolic process;thylakoid;serine-type peptidase activity;serine-type endopeptidase activity;chloroplast thylakoid;nucleus;response to cytokinin;plastid-RCA	0.250026	0.516445	0.448206	0.226297	8.3e-178	gi|473912635|gb|EMS49623.1|protease Do-like 1, chloroplastic [Triticum urartu];gi|326509937|dbj|BAJ87184.1|predicted protein [Hordeum vulgare subsp. vulgare];gi|475610084|gb|EMT27614.1|protease Do-like 1, chloroplastic [Aegilops tauschii];gi|721635438|ref|XP_010231009.1|PREDICTED: protease Do-like 1, chloroplastic [Brachypodium distachyon]/gi|944069310|gb|KQK04794.1|hypothetical protein BRADI_2g1…
Ta#S17980494	turquoise	cell wall-IBA;peptidase activity;proteolysis;serine-type endopeptidase activity;serine-type endopeptidase activity-IBA	0.350049	0.355747	0.441897	0.233699	1.5e-78	gi|475486410|gb|EMT03236.1|Subtilisin-like protease [Aegilops tauschii];gi|475486411|gb|EMT03237.1|Subtilisin-like protease [Aegilops tauschii];gi|326529787|dbj|BAK04840.1|predicted protein [Hordeum vulgare subsp. vulgare];gi|326522126|dbj|BAK04191.1|predicted protein [Hordeum vulgare subsp. vulgare];gi|475568375|gb|EMT15470.1|Subtilisin-like protease [Aegilops tauschii];gi|473762973|gb|EMS45855.…		Ta#S16203410	turquoise	response to stress	0.920635	0.000428781	0.959403	4.26571e-05	2.3e-80	gi|475605573|gb|EMT26129.1|Universal stress protein A-like protein [Aegilops tauschii];gi|55792398|gb|AAV65310.1|universal stress protein [Hordeum vulgare subsp. vulgare];gi|473986473|gb|EMS51706.1|Universal stress protein A-like protein [Triticum urartu];gi|473986472|gb|EMS51705.1|Universal stress protein A-like protein [Triticum urartu];gi|475489685|gb|EMT03450.1|Universal stress protein A-like…
Ta#S32526385	turquoise	response to oxidative stress;peroxidase activity;peroxidase activity-IBA;oxidoreductase activity;metal ion binding;membrane-RCA;membrane;integral component of membrane;oxidation-reduction process;cellular oxidant detoxification;heme binding;plant-type cell wall organization-IBA;extracellular region;plant-type cell wall-IBA;hydrogen peroxide catabolic process	0.326482	0.391176	0.303255	0.427621	1.2e-167	gi|474261569|gb|EMS60543.1|peroxidase 1 [Triticum urartu];gi|475609972|gb|EMT27564.1|peroxidase 1 [Aegilops tauschii];gi|326508456|dbj|BAJ99495.1|predicted protein [Hordeum vulgare subsp. vulgare];gi|721671807|ref|XP_010236877.1|PREDICTED: peroxidase 1-like [Brachypodium distachyon]/gi|944065851|gb|KQK01442.1|hypothetical protein BRADI_3g55850 [Brachypodium distachyon];gi|670421972|ref|XP_0086519…		Ta#S26019378	turquoise	membrane;integral component of membrane	0.854971	0.00330944	0.889901	0.00130722	1.1e-05	gi|284518928|gb|ADB92599.1|ozone-responsive stress-related protein [Triticum aestivum]/gi|473906571|gb|EMS49390.1|hypothetical protein TRIUR3_03641 [Triticum urartu];gi|475441972|gb|EMT01457.1|hypothetical protein F775_28172 [Aegilops tauschii];gi|721618372|ref|XP_010228076.1|PREDICTED: uncharacterized protein LOC100841062 [Brachypodium distachyon]/gi|944084439|gb|KQK19791.1|hypothetical protein …
Ta#S50378853	turquoise	response to molecule of fungal origin;response to stress	0.952406	7.39e-05	0.955772	5.73661e-05	1.8e-40	gi|475564456|gb|EMT14537.1|Universal stress protein A-like protein [Aegilops tauschii];gi|283970968|gb|ADB54810.1|universal stress protein 23267 [Hordeum vulgare subsp. vulgare]/gi|326507524|dbj|BAK03155.1|predicted protein [Hordeum vulgare subsp. vulgare];gi|357166488|ref|XP_003580727.1|PREDICTED: universal stress protein A-like protein [Brachypodium distachyon]/gi|944049424|gb|KQJ85065.1|hypoth…		Ta#S18008975	turquoise	response to stress	0.776055	0.0139472	0.735981	0.0237788	1.5e-87	gi|302179463|gb|ADK98522.1|hypothetical protein [Triticum aestivum];gi|475606711|gb|EMT26478.1|Abscisic stress-ripening protein 2 [Aegilops tauschii];gi|357163453|ref|XP_003579736.1|PREDICTED: RNA-binding protein FUS-like [Brachypodium distachyon]/gi|944046965|gb|KQJ82606.1|hypothetical protein BRADI_5g10027 [Brachypodium distachyon];gi|473848174|gb|EMS47440.1|Abscisic stress-ripening protein 2 […
Ta#S16203410	turquoise	response to stress	0.88841	0.00136816	0.85004	0.00370149	2.3e-80	gi|475605573|gb|EMT26129.1|Universal stress protein A-like protein [Aegilops tauschii];gi|55792398|gb|AAV65310.1|universal stress protein [Hordeum vulgare subsp. vulgare];gi|473986473|gb|EMS51706.1|Universal stress protein A-like protein [Triticum urartu];gi|473986472|gb|EMS51705.1|Universal stress protein A-like protein [Triticum urartu];gi|475489685|gb|EMT03450.1|Universal stress protein A-like…		Ta#S17976520	turquoise	response to biotic stimulus;cytoplasm-IBA;regulation of protein serine/threonine phosphatase activity-IBA;abscisic acid-activated signaling pathway-IBA;negative regulation of catalytic activity;abscisic acid binding-IBA;receptor activity-IBA;protein phosphatase inhibitor activity-IBA;nucleus-IBA;defense response	0.637626	0.0646859	0.55337	0.122206	3.8e-45	gi|162414848|gb|ABX89061.1|pathogenesis-related protein [Triticum aestivum];gi|196051131|gb|ACG68733.1|pathogenesis related protein 10 [Triticum aestivum]/gi|329665844|gb|AEB96227.1|pathogen-related protein 10 [Elaeis guineensis];gi|195640234|gb|ACG39585.1|pathogenesis-related protein 1 [Zea mays];gi|212275926|ref|NP_001131012.1|uncharacterized protein LOC100192117 [Zea mays]/gi|927669073|ref|NP_…
Ta#S18008975	turquoise	response to stress	0.870784	0.00224533	0.849583	0.00373932	1.5e-87	gi|302179463|gb|ADK98522.1|hypothetical protein [Triticum aestivum];gi|475606711|gb|EMT26478.1|Abscisic stress-ripening protein 2 [Aegilops tauschii];gi|357163453|ref|XP_003579736.1|PREDICTED: RNA-binding protein FUS-like [Brachypodium distachyon]/gi|944046965|gb|KQJ82606.1|hypothetical protein BRADI_5g10027 [Brachypodium distachyon];gi|473848174|gb|EMS47440.1|Abscisic stress-ripening protein 2 […		Ta#S26026998	turquoise	membrane;integral component of membrane	0.476243	0.19498	0.455773	0.21759	1.3e-100	gi|326520762|dbj|BAJ92744.1|predicted protein [Hordeum vulgare subsp. vulgare];gi|326506482|dbj|BAJ86559.1|predicted protein [Hordeum vulgare subsp. vulgare];gi|670366322|ref|XP_008664601.1|PREDICTED: thaumatin-like protein 1b [Zea mays]/gi|414870192|tpg|DAA48749.1|TPA: putative thaumatin domain family protein [Zea mays];gi|1070962101|gb|OEL28955.1|Pathogenesis-related protein 5 [Dichanthelium ol…
Ta#S12902221	turquoise	killing of cells of other organism;defense response;defense response to fungus	0.868074	0.00240786	0.838158	0.0047749	1.4e-35	gi|641739963|gb|AIA67013.1|Defensin [Triticum aestivum];gi|475605663|gb|EMT26158.1|Defensin-like protein [Aegilops tauschii];gi|669031100|emb|CDM85870.1|unnamed protein product [Triticum aestivum]/gi|669031102|emb|CDM85874.1|unnamed protein product [Triticum aestivum];gi|242043466|ref|XP_002459604.1|hypothetical protein SORBIDRAFT_02g007400 [Sorghum bicolor]/gi|241922981|gb|EER96125.1|hypothetica…		Ta#S15881108	turquoise	potassium ion binding;magnesium ion binding;catalytic activity;glycolytic process;phosphorylation;transferase activity;kinase activity;pyruvate kinase activity;plastid-RCA	0.461771	0.210823	0.438948	0.237203	8.4e-91	gi|473891032|gb|EMS48677.1|Pyruvate kinase, cytosolic isozyme [Triticum urartu];gi|475566157|gb|EMT14971.1|Pyruvate kinase, cytosolic isozyme [Aegilops tauschii];gi|326527025|dbj|BAK04454.1|predicted protein [Hordeum vulgare subsp. vulgare];gi|357112421|ref|XP_003558007.1|PREDICTED: pyruvate kinase, cytosolic isozyme-like [Brachypodium distachyon]/gi|944086532|gb|KQK21884.1|hypothetical protein B…
Ta#S37770968	turquoise	cytoplasm;diphosphate-fructose-6-phosphate 1-phosphotransferase activity;glycolytic process;glycolytic process through fructose-6-phosphate;phosphorylation;fructose 6-phosphate metabolic process;kinase activity;6-phosphofructokinase activity;ATP binding;carbohydrate phosphorylation	0.988898	4.7e-07	0.996394	9.23876e-09	4.9e-164	gi|326495446|dbj|BAJ85819.1|predicted protein, partial [Hordeum vulgare subsp. vulgare];gi|326498033|dbj|BAJ94879.1|predicted protein [Hordeum vulgare subsp. vulgare];gi|992275773|gb|KXG34348.1|hypothetical protein SORBI_002G026300 [Sorghum bicolor];gi|357145857|ref|XP_003573791.1|PREDICTED: pyrophosphate--fructose 6-phosphate 1-phosphotransferase subunit alpha-like [Brachypodium distachyon]/gi|9…		Ta#S12923276	turquoise	magnesium ion binding;sucrose-phosphate phosphatase activity;dephosphorylation;sucrose biosynthetic process;hydrolase activity;plastid-RCA	0.717803	0.0294377	0.847184	0.00394253	0	gi|12958607|gb|AAK09372.1|AF321557_1sucrose-6F-phosphate phosphohydrolase SPP2 [Triticum aestivum];gi|13641245|gb|AAK31789.1|sucrose-6F-phosphate phosphohydrolase SPP3 [Triticum aestivum];gi|12958605|gb|AAK09371.1|AF321556_1sucrose-6F-phosphate phosphohydrolase SPP1 [Triticum aestivum];gi|28190679|gb|AAO33156.1|AF493559_1sucrose-phosphatase [Aegilops speltoides];gi|28190681|gb|AAO33157.1|AF493560…
Ta#S22384325	turquoise	nucleotide binding;phosphoglucan, water dikinase activity;chloroplast;catalytic activity;metal ion binding;starch biosynthetic process;phosphorylation;transferase activity;kinase activity;carbohydrate binding;protein autophosphorylation;starch metabolic process;starch binding;plant-type cell wall organization;starch catabolic process;ATP binding;carbohydrate metabolic process;plastid	0.918627	0.000467034	0.861858	0.00281103	1.3e-110	gi|475481259|gb|EMT02873.1|Phosphoglucan, water dikinase, chloroplastic [Aegilops tauschii];gi|474072659|gb|EMS54440.1|Phosphoglucan, water dikinase, chloroplastic [Triticum urartu];gi|721618387|ref|XP_010228078.1|PREDICTED: phosphoglucan, water dikinase, chloroplastic [Brachypodium distachyon]/gi|944084447|gb|KQK19799.1|hypothetical protein BRADI_1g50530 [Brachypodium distachyon];gi|226509642|re…		Ta#S16234262	turquoise	protein serine/threonine phosphatase activity-RCA;metal ion binding;response to cadmium ion;cytosol;dephosphorylation;hydrolase activity;phosphate ion homeostasis;protein serine/threonine phosphatase complex-RCA;protein dephosphorylation-RCA;vacuole;response to osmotic stress;acid phosphatase activity;plant-type cell wall	0.688145	0.0404398	0.707599	0.0329686	2.4e-69	gi|944081426|gb|KQK16778.1|hypothetical protein BRADI_1g30527 [Brachypodium distachyon];gi|326514072|dbj|BAJ92186.1|predicted protein [Hordeum vulgare subsp. vulgare];gi|721613076|ref|XP_003563304.2|PREDICTED: phosphoenolpyruvate phosphatase [Brachypodium distachyon];gi|1002279349|ref|XP_015643989.1|PREDICTED: phosphoenolpyruvate phosphatase [Oryza sativa Japonica Group]/gi|1002279351|ref|XP_0156…
Ta#S16227636	turquoise	nucleotide binding;glycogen biosynthetic process-RCA;glycogen biosynthetic process;chloroplast;catalytic activity;starch biosynthetic process;starch biosynthetic process-IC;cytosol-IC;transferase activity;metabolic process;nucleotidyltransferase activity;biosynthetic process;amyloplast;starch metabolic process-RCA;starch metabolic process-IEP;glucose-1-phosphate adenylyltransferase activity-RCA;g…	0.97912	4.24e-06	0.988754	4.91192e-07	3.4e-37	gi|4467846|emb|CAB37840.1|ADP-glucose pyrophosphorylase small subunit, partial [Hordeum vulgare subsp. vulgare];gi|573955664|ref|XP_006660072.1|PREDICTED: glucose-1-phosphate adenylyltransferase small subunit, chloroplastic/amyloplastic [Oryza brachyantha];gi|169761|gb|AAA33891.1|ADPglucose pyrophosphorylase [Oryza sativa];gi|291212883|dbj|BAI82599.1|ADP-glucose pyrophosphorylase small subunit [O…		Ta#S24623202	turquoise	response to cold-IGI;catalytic activity;response to salt stress-IGI;trehalose-phosphatase activity-IDA;trehalose-phosphatase activity;trehalose biosynthetic process-IDA;trehalose biosynthetic process;dephosphorylation;hydrolase activity	0.511802	0.158989	0.58761	0.0961353	9.6e-148	gi|475549213|gb|EMT11215.1|Trehalose-phosphate phosphatase [Aegilops tauschii];gi|474369519|gb|EMS63759.1|Trehalose-phosphate phosphatase [Triticum urartu];gi|357136889|ref|XP_003570035.1|PREDICTED: probable trehalose-phosphate phosphatase 1 [Brachypodium distachyon]/gi|960473825|ref|XP_014755586.1|PREDICTED: probable trehalose-phosphate phosphatase 1 [Brachypodium distachyon]/gi|944065049|gb|KQK…
Ta#S12922948	turquoise	nucleotide binding;glycogen biosynthetic process-RCA;glycogen biosynthetic process;chloroplast;catalytic activity;starch biosynthetic process;starch biosynthetic process-IC;cytosol-IC;transferase activity;metabolic process;nucleotidyltransferase activity;biosynthetic process;amyloplast;starch metabolic process-RCA;starch metabolic process-IEP;glucose-1-phosphate adenylyltransferase activity-RCA;g…	0.964344	2.72e-05	0.988932	4.64597e-07	0	gi|232172|sp|P30523.1|GLGS_WHEATRecName: Full=Glucose-1-phosphate adenylyltransferase small subunit, chloroplastic/amyloplastic AltName: Full=ADP-glucose pyrophosphorylase AltName: Full=ADP-glucose synthase AltName: Full=AGPase B AltName: Full=Alpha-D-glucose-1-phosphate adenyl transferase Flags: Precursor/gi|21687|emb|CAA46879.1|ADP-glucose pyrophosphorylase [Triticum aestivum]/gi|469952290|gb|A…		Ta#S16227636	turquoise	nucleotide binding;glycogen biosynthetic process-RCA;glycogen biosynthetic process;chloroplast;catalytic activity;starch biosynthetic process;starch biosynthetic process-IC;cytosol-IC;transferase activity;metabolic process;nucleotidyltransferase activity;biosynthetic process;amyloplast;starch metabolic process-IEP;starch metabolic process-RCA;glucose-1-phosphate adenylyltransferase activity-RCA;g…	0.987519	7.06458e-07	0.969139	1.64958e-05	3.4e-37	gi|4467846|emb|CAB37840.1|ADP-glucose pyrophosphorylase small subunit, partial [Hordeum vulgare subsp. vulgare];gi|573955664|ref|XP_006660072.1|PREDICTED: glucose-1-phosphate adenylyltransferase small subunit, chloroplastic/amyloplastic [Oryza brachyantha];gi|169761|gb|AAA33891.1|ADPglucose pyrophosphorylase [Oryza sativa];gi|291212883|dbj|BAI82599.1|ADP-glucose pyrophosphorylase small subunit [O…
Ta#S16230640	turquoise	catalytic activity;aldose 1-epimerase activity;carbohydrate binding;isomerase activity;carbohydrate metabolic process;hexose metabolic process	0.964665	2.64e-05	0.953474	6.83365e-05	1e-116	gi|326529733|dbj|BAK04813.1|predicted protein [Hordeum vulgare subsp. vulgare];gi|1002244984|ref|XP_015626682.1|PREDICTED: aldose 1-epimerase [Oryza sativa Japonica Group]/gi|50725243|dbj|BAD34245.1|putative non-cell-autonomous protein pathway2 plasmodesmal receptor [Oryza sativa Japonica Group]/gi|50725828|dbj|BAD33358.1|putative non-cell-autonomous protein pathway2 plasmodesmal receptor [Oryza …		Ta#S12922948	turquoise	nucleotide binding;glycogen biosynthetic process-RCA;glycogen biosynthetic process;chloroplast;catalytic activity;starch biosynthetic process;starch biosynthetic process-IC;cytosol-IC;transferase activity;metabolic process;nucleotidyltransferase activity;biosynthetic process;amyloplast;starch metabolic process-IEP;starch metabolic process-RCA;glucose-1-phosphate adenylyltransferase activity-RCA;g…	0.957429	5.02706e-05	0.97619	6.70077e-06	0	gi|232172|sp|P30523.1|GLGS_WHEATRecName: Full=Glucose-1-phosphate adenylyltransferase small subunit, chloroplastic/amyloplastic AltName: Full=ADP-glucose pyrophosphorylase AltName: Full=ADP-glucose synthase AltName: Full=AGPase B AltName: Full=Alpha-D-glucose-1-phosphate adenyl transferase Flags: Precursor/gi|21687|emb|CAA46879.1|ADP-glucose pyrophosphorylase [Triticum aestivum]/gi|469952290|gb|A…
Ta#S24623202	turquoise	response to cold-IGI;catalytic activity;response to salt stress-IGI;trehalose-phosphatase activity-IDA;trehalose-phosphatase activity;trehalose biosynthetic process-IDA;trehalose biosynthetic process;dephosphorylation;hydrolase activity	0.788454	0.0115767	0.742606	0.0219102	9.6e-148	gi|475549213|gb|EMT11215.1|Trehalose-phosphate phosphatase [Aegilops tauschii];gi|474369519|gb|EMS63759.1|Trehalose-phosphate phosphatase [Triticum urartu];gi|357136889|ref|XP_003570035.1|PREDICTED: probable trehalose-phosphate phosphatase 1 [Brachypodium distachyon]/gi|960473825|ref|XP_014755586.1|PREDICTED: probable trehalose-phosphate phosphatase 1 [Brachypodium distachyon]/gi|944065049|gb|KQK…		Ta#S32636506	turquoise	cation transport;metal ion binding;cation transmembrane transport;cytosol;membrane;UDP-D-galactose metabolic process;UDP-glucuronate metabolic process;integral component of membrane;metal ion transport;UDP-L-arabinose metabolic process;zinc II ion transmembrane transport;uridylyltransferase activity;pollen tube;hydrolase activity;metabolic process;UDP-glucose metabolic process;UTP:arabinose-1-pho…	0.626953	0.0707548	0.744354	0.0214337	1.3e-111	gi|474320464|gb|EMS62248.1|UDP-sugar pyrophosphorylase [Triticum urartu];gi|475553746|gb|EMT12090.1|UDP-sugar pyrophosphorylase [Aegilops tauschii];gi|326528637|dbj|BAJ97340.1|predicted protein [Hordeum vulgare subsp. vulgare];gi|375152330|gb|AFA36623.1|UDP-sugar pyrophospharylase, partial [Lolium perenne];gi|960456110|ref|XP_003563510.2|PREDICTED: UDP-sugar pyrophosphorylase [Brachypodium distac…
Ta#S17889538	turquoise	metabolic process;oxidoreductase activity, acting on the CH-OH group of donors, NAD or NADP as acceptor;NAD binding;oxidoreductase activity;phosphoglycerate dehydrogenase activity;phosphoglycerate dehydrogenase activity-IBA;L-serine biosynthetic process;oxidation-reduction process;cellular amino acid biosynthetic process;amino acid binding;serine family amino acid biosynthetic process-IBA;plastid…	0.703535	0.0344481	0.785337	0.0121449	0	gi|474429568|gb|EMS67906.1|D-3-phosphoglycerate dehydrogenase, chloroplastic [Triticum urartu];gi|326505978|dbj|BAJ91228.1|predicted protein [Hordeum vulgare subsp. vulgare]/gi|326514850|dbj|BAJ99786.1|predicted protein [Hordeum vulgare subsp. vulgare];gi|475544750|gb|EMT10384.1|D-3-phosphoglycerate dehydrogenase, chloroplastic [Aegilops tauschii];gi|357166417|ref|XP_003580703.1|PREDICTED: D-3-ph…		Ta#S13146596	turquoise	cytoplasm;oxidoreductase activity;NAD binding;NADP binding;glycolytic process;oxidation-reduction process;glyceraldehyde-3-phosphate dehydrogenase (NAD+) (phosphorylating) activity;oxidoreductase activity, acting on the aldehyde or oxo group of donors, NAD or NADP as acceptor;glucose metabolic process	0.594801	0.0911361	0.7444	0.0214214	2.2e-55	gi|944266107|gb|KQL30347.1|hypothetical protein SETIT_017082mg [Setaria italica];gi|162462949|ref|NP_001105385.1|glyceraldehyde-3-phosphate dehydrogenase 3, cytosolic [Zea mays]/gi|6166167|sp|Q43247.1|G3PC3_MAIZERecName: Full=Glyceraldehyde-3-phosphate dehydrogenase 3, cytosolic/gi|1184774|gb|AAA87579.1|cytosolic glyceroldehyde-3-phosphate dehydrogenase GAPC3 [Zea mays]/gi|413922928|gb|AFW62860.1…
Ta#S32434851	turquoise	DNA binding;transcription, DNA-templated;regulation of transcription, DNA-templated;nucleus	0.967704	1.93e-05	0.966327	2.23223e-05	1.2e-61	gi|474195388|gb|EMS58308.1|NAC domain-containing protein 77 [Triticum urartu];gi|475596584|gb|EMT23410.1|Protein CUP-SHAPED COTYLEDON 2 [Aegilops tauschii];gi|371924999|tpe|CBZ41160.1|TPA: NAC Transcription factor [Hordeum vulgare subsp. vulgare];gi|930283255|gb|ADE34618.2|NAC Transcription factor NAM [Triticum aestivum]/gi|930296857|gb|ALF46508.1|NAM like-protein Transcription factor [Triticum a…		Ta#S17887398	turquoise	nucleotide binding;glycogen biosynthetic process;chloroplast;catalytic activity;starch biosynthetic process;transferase activity;metabolic process;nucleotidyltransferase activity;biosynthetic process;amyloplast;glucose-1-phosphate adenylyltransferase activity;ATP binding;plastid	0.57242	0.107235	0.657545	0.0542599	2.9e-05	gi|937930120|dbj|BAT05036.1|Os08g0345800, partial [Oryza sativa Japonica Group];gi|62319112|dbj|BAD94267.1|ADPG pyrophosphorylase small subunit [Arabidopsis thaliana];gi|357145851|ref|XP_003573789.1|PREDICTED: glucose-1-phosphate adenylyltransferase small subunit, chloroplastic/amyloplastic [Brachypodium distachyon]/gi|944060703|gb|KQJ96293.1|hypothetical protein BRADI_3g22330 [Brachypodium dista…
Ta#S12973513	turquoise	DNA binding;transcription, DNA-templated;regulation of transcription, DNA-templated;nucleus	0.954494	6.33e-05	0.939507	0.000168922	2.4e-46	gi|475590172|gb|EMT21398.1|Protein CUP-SHAPED COTYLEDON 2 [Aegilops tauschii];gi|371924993|tpe|CBZ41155.1|TPA: NAC Transcription factor [Hordeum vulgare subsp. vulgare];gi|475590174|gb|EMT21400.1|Protein CUP-SHAPED COTYLEDON 2 [Aegilops tauschii];gi|371924991|tpe|CBZ41154.1|TPA: NAC Transcription factor [Hordeum vulgare subsp. vulgare];gi|475523864|gb|EMT06951.1|Protein CUP-SHAPED COTYLEDON 1 [Ae…		Ta#S24623164	turquoise	membrane-RCA;membrane;integral component of membrane-IBA;integral component of membrane;carbohydrate transport-IBA;carbohydrate transport;transport;sugar transmembrane transporter activity-ISS;sugar transmembrane transporter activity-IBA;carbohydrate transmembrane transport;integral component of plasma membrane-ISS;plasma membrane	0.507254	0.163358	0.623104	0.073027	8e-53	gi|474124856|gb|EMS56172.1|Bidirectional sugar transporter SWEET4 [Triticum urartu];gi|475559421|gb|EMT13331.1|Protein RUPTURED POLLEN GRAIN 1 [Aegilops tauschii];gi|357142197|ref|XP_003572491.1|PREDICTED: bidirectional sugar transporter SWEET4-like [Brachypodium distachyon]/gi|944058803|gb|KQJ94393.1|hypothetical protein BRADI_3g10270 [Brachypodium distachyon];gi|514711547|ref|XP_004952305.1|PRE…
Ta#S39327916	turquoise	DNA binding;transcription factor activity, sequence-specific DNA binding;root development;mitochondrion-RCA;protein dimerization activity;cytosol-IBA;regulation of transcription, DNA-templated;regulation of transcription, DNA-templated-IBA;protein serine/threonine kinase activity-IBA;intracellular signal transduction-IBA;nucleus;protein phosphorylation-IBA	0.905186	0.000786783	0.93446	0.00022249	3.3e-174	gi|326506730|dbj|BAJ91406.1|predicted protein, partial [Hordeum vulgare subsp. vulgare];gi|475579170|gb|EMT18281.1|Putative basic helix-loop-helix protein [Aegilops tauschii];gi|944065144|gb|KQK00735.1|hypothetical protein BRADI_3g51490 [Brachypodium distachyon];gi|357136986|ref|XP_003570083.1|PREDICTED: Transcription factor EMB1444-like [Brachypodium distachyon]/gi|944065143|gb|KQK00734.1|hypoth…		Ta#S32434851	turquoise	DNA binding;transcription, DNA-templated;regulation of transcription, DNA-templated;nucleus	0.950728	8.33023e-05	0.964967	2.56036e-05	1.2e-61	gi|474195388|gb|EMS58308.1|NAC domain-containing protein 77 [Triticum urartu];gi|475596584|gb|EMT23410.1|Protein CUP-SHAPED COTYLEDON 2 [Aegilops tauschii];gi|371924999|tpe|CBZ41160.1|TPA: NAC Transcription factor [Hordeum vulgare subsp. vulgare];gi|930283255|gb|ADE34618.2|NAC Transcription factor NAM [Triticum aestivum]/gi|930296857|gb|ALF46508.1|NAM like-protein Transcription factor [Triticum a…
Ta#S36162740	turquoise	transcription factor activity, sequence-specific DNA binding;regulation of transcription, DNA-templated;sequence-specific DNA binding;plastid-RCA	0.872518	0.00214542	0.917447	0.000490582	2e-65	gi|474419310|gb|EMS67413.1|putative WRKY Transcription factor 70 [Triticum urartu];gi|475584802|gb|EMT19878.1|Putative WRKY Transcription factor 70 [Aegilops tauschii]/gi|960885238|gb|ALR88710.1|WRKY Transcription factor 1 [Triticum aestivum];gi|1047210019|dbj|BAV31410.1|WRKY transcriptional factor 70, partial [Triticum aestivum];gi|118154054|gb|ABK63976.1|WRKY protein, partial [Triticum aestivum…		Ta#S12973513	turquoise	DNA binding;transcription, DNA-templated;regulation of transcription, DNA-templated;nucleus	0.903607	0.000832289	0.935931	0.000205796	2.4e-46	gi|475590172|gb|EMT21398.1|Protein CUP-SHAPED COTYLEDON 2 [Aegilops tauschii];gi|371924993|tpe|CBZ41155.1|TPA: NAC Transcription factor [Hordeum vulgare subsp. vulgare];gi|475590174|gb|EMT21400.1|Protein CUP-SHAPED COTYLEDON 2 [Aegilops tauschii];gi|371924991|tpe|CBZ41154.1|TPA: NAC Transcription factor [Hordeum vulgare subsp. vulgare];gi|475523864|gb|EMT06951.1|Protein CUP-SHAPED COTYLEDON 1 [Ae…
Ta#S16215154	turquoise	DNA binding	0.871742	0.00218975	0.901573	0.000893557	3.9e-46	gi|669029648|emb|CDM83926.1|unnamed protein product [Triticum aestivum];gi|474236675|gb|EMS59588.1|hypothetical protein TRIUR3_32292 [Triticum urartu]/gi|475615871|gb|EMT29591.1|hypothetical protein F775_24420 [Aegilops tauschii];gi|326497871|dbj|BAJ94798.1|predicted protein [Hordeum vulgare subsp. vulgare];gi|357135905|ref|XP_003569548.1|PREDICTED: trihelix Transcription factor ASIL2-like [Brach…		Ta#S32432155	turquoise	structural constituent of ribosome;translation elongation factor activity;membrane;cellulose synthase (UDP-forming) activity;regulation of DNA-templated transcription, elongation;cellulose biosynthetic process;transcription, DNA-templated;regulation of transcription, DNA-templated;translational elongation;ribosome;regulation of transcription from RNA polymerase II promoter;nucleus;translation;int…	0.893885	0.00115365	0.897079	0.00103997	5e-151	gi|326516394|dbj|BAJ92352.1|predicted protein, partial [Hordeum vulgare subsp. vulgare];gi|475569805|gb|EMT15857.1|Putative transcription elongation factor SPT5-1-like protein [Aegilops tauschii];gi|721617109|ref|XP_003564120.2|PREDICTED: putative transcription elongation factor SPT5 homolog 1 [Brachypodium distachyon]/gi|944083713|gb|KQK19065.1|hypothetical protein BRADI_1g46230 [Brachypodium di…
Ta#S22390838	turquoise	DNA binding;transcription, DNA-templated;regulation of transcription, DNA-templated;nucleus;plastid-RCA	0.822409	0.00650198	0.828601	0.00577946	9.4e-112	gi|475551972|gb|EMT11720.1|Putative Myb family Transcription factor [Aegilops tauschii];gi|326530984|dbj|BAK04843.1|predicted protein [Hordeum vulgare subsp. vulgare];gi|475539098|gb|EMT09351.1|Putative Myb family Transcription factor [Aegilops tauschii];gi|357155559|ref|XP_003577159.1|PREDICTED: two-component response regulator ARR18-like isoform X1 [Brachypodium distachyon]/gi|944056998|gb|KQJ9…		Ta#S16215154	turquoise	DNA binding	0.863934	0.00267158	0.847476	0.0039174	3.9e-46	gi|669029648|emb|CDM83926.1|unnamed protein product [Triticum aestivum];gi|474236675|gb|EMS59588.1|hypothetical protein TRIUR3_32292 [Triticum urartu]/gi|475615871|gb|EMT29591.1|hypothetical protein F775_24420 [Aegilops tauschii];gi|326497871|dbj|BAJ94798.1|predicted protein [Hordeum vulgare subsp. vulgare];gi|357135905|ref|XP_003569548.1|PREDICTED: trihelix Transcription factor ASIL2-like [Brach…
Ta#S26023435	turquoise	DNA binding;embryo sac egg cell differentiation;positive regulation of transcription, DNA-templated;positive regulation of seed germination;regulation of transcription, DNA-templated;nucleus	0.794932	0.0104535	0.828857	0.00575082	0	gi|473809061|gb|EMS46792.1|Transcription factor GTE1 [Triticum urartu];gi|475445833|gb|EMT01547.1|hypothetical protein F775_15646 [Aegilops tauschii];gi|326490245|dbj|BAJ84786.1|predicted protein [Hordeum vulgare subsp. vulgare];gi|474431758|gb|EMS68004.1|Transcription factor GTE1 [Triticum urartu];gi|721618617|ref|XP_003561205.2|PREDICTED: Transcription factor GTE1-like [Brachypodium distachyon]…		Ta#S32496766	turquoise	membrane;integral component of membrane	0.844494	0.00417925	0.836738	0.004916	3.7e-41	gi|475509759|gb|EMT05215.1|hypothetical protein F775_09756 [Aegilops tauschii];gi|114848906|gb|ABI83667.1|GSK1 Transcription factor 1 [Triticum aestivum];gi|326504306|dbj|BAJ90985.1|predicted protein [Hordeum vulgare subsp. vulgare];gi|474377022|gb|EMS64252.1|hypothetical protein TRIUR3_00436 [Triticum urartu];gi|326489685|dbj|BAK01823.1|predicted protein [Hordeum vulgare subsp. vulgare];gi|35716…
Ta#S12951068	turquoise		0.764191	0.0165007	0.836199	0.00497024	2.8e-48	gi|721655957|ref|XP_010234272.1|PREDICTED: Transcription factor GTE9-like isoform X1 [Brachypodium distachyon]/gi|944059341|gb|KQJ94931.1|hypothetical protein BRADI_3g14160 [Brachypodium distachyon];gi|721655960|ref|XP_010234273.1|PREDICTED: Transcription factor GTE9-like isoform X2 [Brachypodium distachyon]/gi|944059340|gb|KQJ94930.1|hypothetical protein BRADI_3g14160 [Brachypodium distachyon];g…		Ta#S26023435	turquoise	DNA binding;embryo sac egg cell differentiation;positive regulation of transcription, DNA-templated;positive regulation of seed germination;regulation of transcription, DNA-templated;nucleus	0.826646	0.00600134	0.902069	0.000878362	0	gi|473809061|gb|EMS46792.1|Transcription factor GTE1 [Triticum urartu];gi|475445833|gb|EMT01547.1|hypothetical protein F775_15646 [Aegilops tauschii];gi|326490245|dbj|BAJ84786.1|predicted protein [Hordeum vulgare subsp. vulgare];gi|474431758|gb|EMS68004.1|Transcription factor GTE1 [Triticum urartu];gi|721618617|ref|XP_003561205.2|PREDICTED: Transcription factor GTE1-like [Brachypodium distachyon]…
Ta#S32521785	turquoise	nuclear telomere cap complex-IBA;DNA binding;telomeric loop formation-IBA;double-stranded telomeric DNA binding-IBA	0.752366	0.0193381	0.726792	0.0265405	4.4e-92	gi|475417222|gb|EMT01009.1|hypothetical protein F775_07781 [Aegilops tauschii];gi|944224504|gb|KQK88908.1|hypothetical protein SETIT_038928mg, partial [Setaria italica];gi|514823781|ref|XP_004986549.1|PREDICTED: uncharacterized protein LOC101754485 [Setaria italica]/gi|836024822|ref|XP_012698082.1|PREDICTED: uncharacterized protein LOC101754485 [Setaria italica];gi|1070971632|gb|OEL31993.1|hypoth…		Ta#S37443274	turquoise	DNA binding;transcription factor activity, sequence-specific DNA binding;metal ion binding;RNA polymerase II transcription factor binding-IBA;membrane;integral component of membrane;cell differentiation-IBA;zinc ion binding;transcription, DNA-templated;transcription from RNA polymerase II promoter;regulation of transcription, DNA-templated;RNA polymerase II regulatory region sequence-specific DNA…	0.810068	0.00812057	0.853174	0.00344883	2.6e-126	gi|475572651|gb|EMT16558.1|GATA Transcription factor 25 [Aegilops tauschii];gi|326525250|dbj|BAK07895.1|predicted protein [Hordeum vulgare subsp. vulgare];gi|473817903|gb|EMS46937.1|GATA Transcription factor 28 [Triticum urartu];gi|126506754|gb|ABO14802.1|GATA-type zinc finger protein [Triticum aestivum];gi|357115359|ref|XP_003559456.1|PREDICTED: GATA Transcription factor 28-like isoform X1 [Brac…
Ta#S37443274	turquoise	DNA binding;transcription factor activity, sequence-specific DNA binding;metal ion binding;RNA polymerase II transcription factor binding-IBA;membrane;integral component of membrane;cell differentiation-IBA;zinc ion binding;transcription, DNA-templated;transcription from RNA polymerase II promoter;regulation of transcription, DNA-templated;RNA polymerase II regulatory region sequence-specific DNA…	0.733652	0.0244599	0.74116	0.0223093	2.6e-126	gi|475572651|gb|EMT16558.1|GATA Transcription factor 25 [Aegilops tauschii];gi|326525250|dbj|BAK07895.1|predicted protein [Hordeum vulgare subsp. vulgare];gi|473817903|gb|EMS46937.1|GATA Transcription factor 28 [Triticum urartu];gi|126506754|gb|ABO14802.1|GATA-type zinc finger protein [Triticum aestivum];gi|357115359|ref|XP_003559456.1|PREDICTED: GATA Transcription factor 28-like isoform X1 [Brac…		Ta#S37223553	turquoise	DNA binding;transcription factor activity, sequence-specific DNA binding;regulation of transcription, DNA-templated;sequence-specific DNA binding;plastid-RCA	0.772466	0.0146896	0.836499	0.00494004	6.5e-148	gi|326521314|dbj|BAJ96860.1|predicted protein, partial [Hordeum vulgare subsp. vulgare];gi|125491399|gb|ABN43186.1|WRKY Transcription factor [Triticum aestivum];gi|475613980|gb|EMT28936.1|WRKY Transcription factor 55 [Aegilops tauschii];gi|189172005|gb|ACD80358.1|WRKY13 Transcription factor [Triticum aestivum];gi|112145313|gb|ABI13400.1|WRKY Transcription factor 34, partial [Hordeum vulgare subsp…
Ta#S22387931	turquoise	transcription factor activity, sequence-specific DNA binding;transcription factor activity, sequence-specific DNA binding-IBA;regulation of transcription, DNA-templated;sequence-specific DNA binding;nucleus-IBA	0.730872	0.0252898	0.740437	0.0225107	1.2e-21	gi|473755188|gb|EMS45709.1|Transcription factor VIP1 [Triticum urartu];gi|619504452|gb|AHY03428.1|VIP1 [Triticum aestivum];gi|514807805|ref|XP_004978752.1|PREDICTED: Transcription factor VIP1-like [Setaria italica]/gi|944229309|gb|KQK93695.1|hypothetical protein SETIT_026605mg [Setaria italica];gi|218185297|gb|EEC67724.1|hypothetical protein OsI_35211 [Oryza sativa Indica Group];gi|226499778|ref|…		Ta#S17988852	turquoise	DNA binding;transcription, DNA-templated;regulation of transcription, DNA-templated;nucleus	0.695508	0.0374958	0.75268	0.0192589	8.9e-75	gi|475605290|gb|EMT26018.1|B3 domain-containing protein [Aegilops tauschii];gi|326526225|dbj|BAJ97129.1|predicted protein [Hordeum vulgare subsp. vulgare];gi|944053421|gb|KQJ89059.1|hypothetical protein BRADI_4g23270 [Brachypodium distachyon];gi|357152696|ref|XP_003576206.1|PREDICTED: B3 domain-containing protein Os11g0197600-like isoform X1 [Brachypodium distachyon]/gi|944053420|gb|KQJ89058.1|hy…
Ta#S16057818	turquoise	DNA binding;CCAAT-binding factor complex;transcription factor activity, sequence-specific DNA binding;regulation of transcription, DNA-templated	0.721746	0.0281426	0.789447	0.0113995	1.9e-133	gi|732449937|gb|AIZ68353.1|CCAAT-binding Transcription factor B [Triticum aestivum];gi|475569501|gb|EMT15779.1|Nuclear Transcription factor Y subunit A-7 [Aegilops tauschii];gi|473981251|gb|EMS51589.1|Nuclear Transcription factor Y subunit A-7 [Triticum urartu];gi|326500942|dbj|BAJ95137.1|predicted protein [Hordeum vulgare subsp. vulgare];gi|721672572|ref|XP_010237027.1|PREDICTED: nuclear Transcr…		Ta#S15902476	turquoise	DNA binding	0.642114	0.0622352	0.663351	0.0514365	4.8e-33	gi|326534050|dbj|BAJ89375.1|predicted protein, partial [Hordeum vulgare subsp. vulgare];gi|573944818|ref|XP_006654754.1|PREDICTED: Transcription factor RAX1-like [Oryza brachyantha];gi|1002267098|ref|XP_015637875.1|PREDICTED: Transcription factor RAX2 [Oryza sativa Japonica Group]/gi|49328024|gb|AAT58725.1|putative myb transctiption factor [Oryza sativa Japonica Group]/gi|50878426|gb|AAT85200.1|p…
Ta#S17974340	turquoise	DNA binding;translation initiation factor activity;transcription, DNA-templated;regulation of transcription, DNA-templated;transcription initiation from RNA polymerase II promoter;transcription factor TFIIE complex;nucleus;translational initiation	0.695231	0.0376039	0.751979	0.0194361	1.6e-13	gi|474136502|gb|EMS56352.1|Transcription initiation factor IIE subunit beta [Triticum urartu]/gi|475627022|gb|EMT33545.1|Transcription initiation factor IIE subunit beta [Aegilops tauschii];gi|357113796|ref|XP_003558687.1|PREDICTED: uncharacterized protein LOC100841072 [Brachypodium distachyon]/gi|944088002|gb|KQK23354.1|hypothetical protein BRADI_1g72900 [Brachypodium distachyon];gi|695018770|re…		Ta#S16057818	turquoise	DNA binding;CCAAT-binding factor complex;transcription factor activity, sequence-specific DNA binding;regulation of transcription, DNA-templated	0.642052	0.062269	0.789701	0.0113546	1.9e-133	gi|732449937|gb|AIZ68353.1|CCAAT-binding Transcription factor B [Triticum aestivum];gi|475569501|gb|EMT15779.1|Nuclear Transcription factor Y subunit A-7 [Aegilops tauschii];gi|473981251|gb|EMS51589.1|Nuclear Transcription factor Y subunit A-7 [Triticum urartu];gi|326500942|dbj|BAJ95137.1|predicted protein [Hordeum vulgare subsp. vulgare];gi|721672572|ref|XP_010237027.1|PREDICTED: nuclear Transcr…
Ta#S32501283	turquoise	DNA binding;transcription factor activity, sequence-specific DNA binding;multicellular organism development;transcription, DNA-templated;regulation of transcription, DNA-templated;nucleus;plastid-RCA	0.69067	0.0394139	0.685148	0.04168	5.2e-133	gi|474022058|gb|EMS52893.1|Ethylene-responsive Transcription factor WRI1 [Triticum urartu];gi|475611570|gb|EMT28129.1|Ethylene-responsive Transcription factor WRI1 [Aegilops tauschii];gi|326507768|dbj|BAJ86627.1|predicted protein [Hordeum vulgare subsp. vulgare];gi|357161154|ref|XP_003578997.1|PREDICTED: Ethylene-responsive Transcription factor WRI1-like [Brachypodium distachyon]/gi|944056836|gb|…		Ta#S37781390	turquoise	DNA binding;transcription factor activity, sequence-specific DNA binding;positive regulation of syringal lignin biosynthetic process;positive regulation of transcription, DNA-templated;regulation of transcription, DNA-templated;nucleus;regulation of secondary cell wall biogenesis	0.599881	0.0877023	0.664197	0.0510332	1.9e-47	gi|475614379|gb|EMT29059.1|Transcription factor MYB86 [Aegilops tauschii];gi|473905012|gb|EMS49344.1|Transcription factor MYB86 [Triticum urartu];gi|1070953307|gb|OEL26413.1|Transcription factor MYB26 [Dichanthelium oligosanthes];gi|944236471|gb|KQL00809.1|hypothetical protein SETIT_015546mg [Setaria italica];gi|514793594|ref|XP_004972853.1|PREDICTED: myb-related protein Zm38 [Setaria italica];gi…
Ta#S37781390	turquoise	DNA binding;transcription factor activity, sequence-specific DNA binding;positive regulation of syringal lignin biosynthetic process;positive regulation of transcription, DNA-templated;regulation of transcription, DNA-templated;regulation of secondary cell wall biogenesis;nucleus	0.665598	0.0503696	0.660174	0.0529697	1.9e-47	gi|475614379|gb|EMT29059.1|Transcription factor MYB86 [Aegilops tauschii];gi|473905012|gb|EMS49344.1|Transcription factor MYB86 [Triticum urartu];gi|1070953307|gb|OEL26413.1|Transcription factor MYB26 [Dichanthelium oligosanthes];gi|944236471|gb|KQL00809.1|hypothetical protein SETIT_015546mg [Setaria italica];gi|514793594|ref|XP_004972853.1|PREDICTED: myb-related protein Zm38 [Setaria italica];gi…		Ta#S12951068	turquoise		0.591345	0.0935181	0.697521	0.0367155	2.8e-48	gi|721655957|ref|XP_010234272.1|PREDICTED: Transcription factor GTE9-like isoform X1 [Brachypodium distachyon]/gi|944059341|gb|KQJ94931.1|hypothetical protein BRADI_3g14160 [Brachypodium distachyon];gi|721655960|ref|XP_010234273.1|PREDICTED: Transcription factor GTE9-like isoform X2 [Brachypodium distachyon]/gi|944059340|gb|KQJ94930.1|hypothetical protein BRADI_3g14160 [Brachypodium distachyon];g…
Ta#S50387970	turquoise	protein dimerization activity	0.640051	0.0633548	0.684958	0.0417594	8.9e-86	gi|475613477|gb|EMT28781.1|Transcription factor ILR3 [Aegilops tauschii];gi|474234374|gb|EMS59536.1|Transcription factor ILR3 [Triticum urartu];gi|326509615|dbj|BAJ87023.1|predicted protein [Hordeum vulgare subsp. vulgare]/gi|326512918|dbj|BAK03366.1|predicted protein [Hordeum vulgare subsp. vulgare];gi|357133431|ref|XP_003568328.1|PREDICTED: Transcription factor ILR3 [Brachypodium distachyon]/gi…		Ta#S17971989	turquoise	DNA binding;metal ion binding	0.505176	0.165378	0.549046	0.125768	2e-57	gi|60100212|gb|AAX13275.1|putative Zn-finger Transcription factor, partial [Triticum aestivum];gi|406655330|gb|AFS49947.1|ZnFP [Triticum aestivum]/gi|669031929|emb|CDM87149.1|unnamed protein product [Triticum aestivum];gi|474404380|gb|EMS66332.1|hypothetical protein TRIUR3_20406 [Triticum urartu];gi|475550915|gb|EMT11555.1|hypothetical protein F775_31604 [Aegilops tauschii];gi|357151616|ref|XP_00…
Ta#S17988852	turquoise	DNA binding;transcription, DNA-templated;regulation of transcription, DNA-templated;nucleus	0.63026	0.0688376	0.696297	0.0371886	8.9e-75	gi|475605290|gb|EMT26018.1|B3 domain-containing protein [Aegilops tauschii];gi|326526225|dbj|BAJ97129.1|predicted protein [Hordeum vulgare subsp. vulgare];gi|944053421|gb|KQJ89059.1|hypothetical protein BRADI_4g23270 [Brachypodium distachyon];gi|357152696|ref|XP_003576206.1|PREDICTED: B3 domain-containing protein Os11g0197600-like isoform X1 [Brachypodium distachyon]/gi|944053420|gb|KQJ89058.1|hy…		Ta#S50380560	turquoise	core promoter sequence-specific DNA binding-IBA;protein dimerization activity;transcription from RNA polymerase II promoter-IBA;transcriptional activator activity, RNA polymerase II transcription regulatory region sequence-specific binding-IBA;nucleus-IBA;positive regulation of transcription from RNA polymerase II promoter	0.480735	0.190203	0.5682	0.11045	1.1e-36	gi|326495514|dbj|BAJ85853.1|predicted protein [Hordeum vulgare subsp. vulgare];gi|357148389|ref|XP_003574744.1|PREDICTED: Transcription factor bHLH130-like [Brachypodium distachyon]/gi|944063323|gb|KQJ98913.1|hypothetical protein BRADI_3g39927 [Brachypodium distachyon];gi|514797715|ref|XP_004973867.1|PREDICTED: Transcription factor bHLH130-like [Setaria italica]/gi|944238087|gb|KQL02425.1|hypothe…
Ta#S26020001	turquoise		0.615911	0.0773953	0.624368	0.072276	2e-41	gi|669028711|emb|CDM82621.1|unnamed protein product [Triticum aestivum];gi|326532740|dbj|BAJ89215.1|predicted protein [Hordeum vulgare subsp. vulgare];gi|721633535|ref|XP_010230730.1|PREDICTED: Transcription factor Pur-alpha 1 [Brachypodium distachyon]/gi|944068233|gb|KQK03717.1|hypothetical protein BRADI_2g09470 [Brachypodium distachyon];gi|226497542|ref|NP_001141920.1|uncharacterized protein LO…		Ta#S44692903	turquoise	DNA binding;transcription factor activity, sequence-specific DNA binding;regulation of transcription, DNA-templated;sequence-specific DNA binding;plastid-RCA	0.432723	0.244693	0.491209	0.179323	2.3e-24	gi|189172059|gb|ACD80385.1|WRKY38 Transcription factor, partial [Triticum aestivum];gi|125553129|gb|EAY98838.1|hypothetical protein OsI_20783 [Oryza sativa Indica Group];gi|573944728|ref|XP_006654710.1|PREDICTED: probable WRKY Transcription factor 26 [Oryza brachyantha];gi|1002267118|ref|XP_015637886.1|PREDICTED: probable WRKY Transcription factor 50 [Oryza sativa Japonica Group]/gi|46394268|tpg|…
Ta#S16058012	turquoise	DNA binding;transcription factor activity, sequence-specific DNA binding;vegetative phase change;transcription, DNA-templated;positive regulation of transcription, DNA-templated;regulation of transcription, DNA-templated;sequence-specific DNA binding;nucleus	0.609088	0.0816851	0.676963	0.0451897	0	gi|294653502|gb|ADF28625.1|WRKY78 Transcription factor [Triticum aestivum];gi|189172011|gb|ACD80361.1|WRKY17 Transcription factor [Triticum aestivum];gi|475591712|gb|EMT21861.1|Putative WRKY Transcription factor 20 [Aegilops tauschii];gi|75129732|sp|Q6VWJ6.1|WRK46_HORVURecName: Full=WRKY Transcription factor SUSIBA2 AltName: Full=Sugar signaling in barley 2 AltName: Full=WRKY Transcription factor…		Ta#S22390838	turquoise	DNA binding;transcription, DNA-templated;regulation of transcription, DNA-templated;nucleus;plastid-RCA	0.396722	0.29044	0.506825	0.163775	9.4e-112	gi|475551972|gb|EMT11720.1|Putative Myb family Transcription factor [Aegilops tauschii];gi|326530984|dbj|BAK04843.1|predicted protein [Hordeum vulgare subsp. vulgare];gi|475539098|gb|EMT09351.1|Putative Myb family Transcription factor [Aegilops tauschii];gi|357155559|ref|XP_003577159.1|PREDICTED: two-component response regulator ARR18-like isoform X1 [Brachypodium distachyon]/gi|944056998|gb|KQJ9…
Ta#S32624955	turquoise	DNA binding;transcription factor activity, sequence-specific DNA binding;regulation of transcription, DNA-templated;sequence-specific DNA binding	0.538219	0.134955	0.594515	0.0913317	8.8e-97	gi|924501750|gb|ALC04262.1|WRKY45 transcriptional factor [Triticum aestivum];gi|150953423|gb|ABR87003.1|WRKY Transcription factor 6, partial [Hordeum vulgare subsp. vulgare];gi|357140093|ref|XP_003571606.1|PREDICTED: probable WRKY Transcription factor 32 [Brachypodium distachyon]/gi|944060302|gb|KQJ95892.1|hypothetical protein BRADI_3g19640 [Brachypodium distachyon];gi|944060300|gb|KQJ95890.1|hyp…		Ta#S22387931	turquoise	transcription factor activity, sequence-specific DNA binding-IBA;transcription factor activity, sequence-specific DNA binding;regulation of transcription, DNA-templated;sequence-specific DNA binding;nucleus-IBA	0.280947	0.463982	0.488734	0.181861	1.2e-21	gi|473755188|gb|EMS45709.1|Transcription factor VIP1 [Triticum urartu];gi|619504452|gb|AHY03428.1|VIP1 [Triticum aestivum];gi|514807805|ref|XP_004978752.1|PREDICTED: Transcription factor VIP1-like [Setaria italica]/gi|944229309|gb|KQK93695.1|hypothetical protein SETIT_026605mg [Setaria italica];gi|218185297|gb|EEC67724.1|hypothetical protein OsI_35211 [Oryza sativa Indica Group];gi|226499778|ref|…
Ta#S29895633	turquoise	DNA binding;transcription factor activity, sequence-specific DNA binding;transcription, DNA-templated;regulation of transcription, DNA-templated;nucleus	0.448582	0.22586	0.378471	0.315189	0	gi|60100216|gb|AAX13277.1|DREB Transcription factor 3A [Triticum aestivum];gi|306486921|gb|ADM93286.1|DRE-binding Transcription factor 1.3 [Triticum dicoccoides];gi|254682210|gb|ACT78964.1|dehydration responsive factor 1 variant 1.1 [Triticum turgidum subsp. durum];gi|306476390|gb|ADM89078.1|DREB2 Transcription factor alpha isoform [Triticum aestivum];gi|225904476|gb|ACO35586.1|dehydration respon…		Ta#S13027762	turquoise	DNA binding;transcription, DNA-templated;regulation of transcription, DNA-templated;nucleus	0.680925	0.0434681	0.779479	0.0132629	8.1e-43	gi|473890510|gb|EMS48623.1|NAC domain-containing protein 78 [Triticum urartu];gi|475526837|gb|EMT07371.1|NAC domain-containing protein 78 [Aegilops tauschii];gi|242040125|ref|XP_002467457.1|hypothetical protein SORBIDRAFT_01g028450 [Sorghum bicolor]/gi|241921311|gb|EER94455.1|hypothetical protein SORBI_001G290400 [Sorghum bicolor]
Ta#S46915088	turquoise	DNA binding;transcription factor activity, sequence-specific DNA binding-IDA;transcription factor activity, sequence-specific DNA binding;gibberellin metabolic process-IEP;regulation of transcription, DNA-templated;sequence-specific DNA binding;sequence-specific DNA binding-IC;nucleus-IDA;defense response-IMP	0.445738	0.229177	0.448446	0.226019	0	gi|189172019|gb|ACD80365.1|WRKY4 Transcription factor, partial [Triticum aestivum];gi|84686837|gb|ABC61128.1|WRKY8 Transcription factor [Triticum aestivum];gi|960885240|gb|ALR88711.1|WRKY Transcription factor 33 [Triticum aestivum]/gi|1035787614|gb|ANJ45142.1|WRKY Transcription factor, partial [Triticum aestivum];gi|414081448|gb|AFW98256.1|WRKY80 Transcription factor [Triticum aestivum];gi|125491…		Ta#S22366758	turquoise	nucleotide binding;cytoplasm-IBA;abscisic acid-activated signaling pathway;phosphorylation;protein kinase activity;transferase activity;kinase activity;protein serine/threonine kinase activity-IBA;protein serine/threonine kinase activity;intracellular signal transduction-IBA;ATP binding;nucleus-IBA;protein phosphorylation-IBA;protein phosphorylation	0.925194	0.000350182	0.87267	0.00213681	6.9e-149	gi|326526115|dbj|BAJ93234.1|predicted protein [Hordeum vulgare subsp. vulgare];gi|473895765|gb|EMS48966.1|Serine/threonine-protein kinase SAPK5 [Triticum urartu];gi|961441434|ref|NP_001304794.1|serine/threonine-protein kinase SAPK5-like [Brachypodium distachyon]/gi|764696580|gb|AJR27161.1|SAPK5 [Brachypodium distachyon]/gi|944049850|gb|KQJ85491.1|hypothetical protein BRADI_5g27430 [Brachypodium d…
Ta#S37916994	turquoise	RNA polymerase II transcription factor activity, sequence-specific DNA binding;RNA polymerase II transcription factor activity, sequence-specific DNA binding-IBA;DNA binding;aromatic amino acid family catabolic process-IBA;zinc ion binding;regulation of transcription, DNA-templated;regulation of transcription from RNA polymerase II promoter;nucleus;nucleus-IBA;positive regulation of transcription…	0.291267	0.447	0.32301	0.39653	2.3e-122	gi|521773847|gb|EPQ65163.1|Zinc finger transcriptional activator of the Zn2Cys6 family, partial [Blumeria graminis f. sp. tritici 96224];gi|528300874|emb|CCU75203.1|Fungal Zn binuclear cluster domain containing protein/C6 Transcription factor [Blumeria graminis f. sp. hordei DH14];gi|1069168582|ref|XP_018076466.1|hypothetical protein LY89DRAFT_638317 [Phialocephala scopiformis]/gi|972545497|gb|KU…		Ta#S43837861	turquoise	nucleotide binding;cytoplasm-IBA;abscisic acid-activated signaling pathway-IBA;calmodulin binding-IBA;metal ion binding;membrane;calcium ion binding-RCA;calcium ion binding;phosphorylation;transferase activity;kinase activity;intracellular signal transduction-IBA;peptidyl-serine phosphorylation-IBA;protein autophosphorylation-IBA;calcium-dependent protein serine/threonine kinase activity-IBA;calm…	0.905856	0.000768033	0.95895	4.43259e-05	0	gi|164472644|gb|ABY59004.1|calcium-dependent protein kinase [Triticum aestivum];gi|474353900|gb|EMS63097.1|Calcium-dependent protein kinase isoform 11 [Triticum urartu];gi|118139676|gb|ABK63287.1|calcium dependent protein kinase [Triticum aestivum];gi|332015685|gb|AED99726.1|stress-related calcium-dependent protein kinase, partial [Elymus elongatus];gi|429459483|gb|AFZ84665.1|CDPK, partial [Triti…
Ta#S43837861	turquoise	nucleotide binding;cytoplasm-IBA;abscisic acid-activated signaling pathway-IBA;calmodulin binding-IBA;metal ion binding;membrane;calcium ion binding-RCA;calcium ion binding;phosphorylation;transferase activity;kinase activity;intracellular signal transduction-IBA;peptidyl-serine phosphorylation-IBA;protein autophosphorylation-IBA;calcium-dependent protein serine/threonine kinase activity-IBA;calm…	0.967093	2.06e-05	0.988568	5.20222e-07	0	gi|164472644|gb|ABY59004.1|calcium-dependent protein kinase [Triticum aestivum];gi|474353900|gb|EMS63097.1|Calcium-dependent protein kinase isoform 11 [Triticum urartu];gi|118139676|gb|ABK63287.1|calcium dependent protein kinase [Triticum aestivum];gi|332015685|gb|AED99726.1|stress-related calcium-dependent protein kinase, partial [Elymus elongatus];gi|429459483|gb|AFZ84665.1|CDPK, partial [Triti…		Ta#S17979706	turquoise	protein serine/threonine phosphatase activity;catalytic activity;metal ion binding;protein dephosphorylation;hydrolase activity;phosphoprotein phosphatase activity	0.550896	0.124237	0.545384	0.128833	8.3e-73	gi|125558831|gb|EAZ04367.1|hypothetical protein OsI_26509 [Oryza sativa Indica Group];gi|1002286283|ref|XP_015647442.1|PREDICTED: probable protein phosphatase 2C 64 [Oryza sativa Japonica Group]/gi|75152457|sp|Q8H4S6.2|P2C64_ORYSJRecName: Full=Probable protein phosphatase 2C 64 Short=OsPP2C64/gi|33146759|dbj|BAC79670.1|putative protein phosphatase 2C [Oryza sativa Japonica Group]/gi|113611552|dbj…
Ta#S22366758	turquoise	nucleotide binding;cytoplasm-IBA;abscisic acid-activated signaling pathway;phosphorylation;protein kinase activity;transferase activity;kinase activity;protein serine/threonine kinase activity;protein serine/threonine kinase activity-IBA;intracellular signal transduction-IBA;ATP binding;nucleus-IBA;protein phosphorylation;protein phosphorylation-IBA	0.885253	0.00150369	0.841627	0.00444207	6.9e-149	gi|326526115|dbj|BAJ93234.1|predicted protein [Hordeum vulgare subsp. vulgare];gi|473895765|gb|EMS48966.1|Serine/threonine-protein kinase SAPK5 [Triticum urartu];gi|961441434|ref|NP_001304794.1|serine/threonine-protein kinase SAPK5-like [Brachypodium distachyon]/gi|764696580|gb|AJR27161.1|SAPK5 [Brachypodium distachyon]/gi|944049850|gb|KQJ85491.1|hypothetical protein BRADI_5g27430 [Brachypodium d…		Ta#S17890065	turquoise	GTP diphosphokinase activity-IBA;chloroplast-IBA;guanosine-3',5'-bis(diphosphate) 3'-diphosphatase activity-IBA;mitochondrion-RCA;response to starvation-IBA;guanosine tetraphosphate metabolic process-IBA;guanosine tetraphosphate metabolic process;phosphorylation;kinase activity	0.963474	2.95871e-05	0.983448	1.89034e-06	9.6e-112	gi|474247449|gb|EMS60076.1|GTP pyrophosphokinase [Triticum urartu];gi|326495622|dbj|BAJ85907.1|predicted protein [Hordeum vulgare subsp. vulgare];gi|721666629|ref|XP_010235847.1|PREDICTED: uncharacterized protein LOC100839209 [Brachypodium distachyon]/gi|944065292|gb|KQK00883.1|hypothetical protein BRADI_3g52437 [Brachypodium distachyon];gi|937905391|dbj|BAS80445.1|Os02g0699400 [Oryza sativa Japo…
Ta#S18006228	turquoise	protein serine/threonine phosphatase activity;metal ion binding;catalytic activity;membrane;protein dephosphorylation;integral component of membrane;cation binding;phosphoprotein phosphatase activity;hydrolase activity	0.613345	0.0789914	0.619658	0.0751004	7e-80	gi|669030452|emb|CDM84982.1|unnamed protein product [Triticum aestivum];gi|474422523|gb|EMS67545.1|putative protein phosphatase 2C 9 [Triticum urartu];gi|326489129|dbj|BAK01548.1|predicted protein [Hordeum vulgare subsp. vulgare];gi|944075062|gb|KQK10546.1|hypothetical protein BRADI_2g54810 [Brachypodium distachyon];gi|357125842|ref|XP_003564598.1|PREDICTED: probable protein phosphatase 2C 9 [Bra…		Ta#S17977974	turquoise	nucleotide binding;protein tyrosine kinase activity-RCA;membrane;integral component of membrane;phosphorylation;protein kinase activity;kinase activity;protein serine/threonine kinase activity-RCA;protein serine/threonine kinase activity;ATP binding-RCA;ATP binding;protein phosphorylation-RCA;protein phosphorylation;plastid-RCA	0.903207	0.000844096	0.886032	0.00146942	4.8e-91	gi|669026919|emb|CDM80036.1|unnamed protein product [Triticum aestivum];gi|326493420|dbj|BAJ85171.1|predicted protein [Hordeum vulgare subsp. vulgare];gi|357128352|ref|XP_003565837.1|PREDICTED: proline-rich receptor-like protein kinase PERK9 [Brachypodium distachyon]/gi|721631038|ref|XP_010230347.1|PREDICTED: proline-rich receptor-like protein kinase PERK9 [Brachypodium distachyon]/gi|944066858|g…
Ta#S16058056	turquoise	phosphorylation;kinase activity	0.877996	0.00185004	0.788934	0.0114909	4.3e-125	gi|326492632|dbj|BAJ90172.1|predicted protein [Hordeum vulgare subsp. vulgare]/gi|326510847|dbj|BAJ91771.1|predicted protein [Hordeum vulgare subsp. vulgare];gi|669028424|emb|CDM82223.1|unnamed protein product [Triticum aestivum];gi|475609826|gb|EMT27524.1|Somatic embryogenesis receptor kinase 2 [Aegilops tauschii];gi|326513812|dbj|BAJ87924.1|predicted protein [Hordeum vulgare subsp. vulgare];gi|…		Ta#S15902679	turquoise	nucleotide binding;recognition of pollen;membrane;integral component of membrane;phosphorylation;protein kinase activity;transferase activity;kinase activity;protein serine/threonine kinase activity;ATP binding;protein phosphorylation	0.894131	0.00114463	0.908421	0.000699061	1.7e-49	gi|992155140|gb|KXG19245.1|hypothetical protein SORBI_010G028600 [Sorghum bicolor];gi|992155141|gb|KXG19246.1|hypothetical protein SORBI_010G028600 [Sorghum bicolor];gi|992155142|gb|KXG19247.1|hypothetical protein SORBI_010G028600 [Sorghum bicolor];gi|992155143|gb|KXG19248.1|hypothetical protein SORBI_010G028600 [Sorghum bicolor];gi|848897258|ref|XP_012848705.1|PREDICTED: G-type lectin S-receptor…
Ta#S17890065	turquoise	GTP diphosphokinase activity-IBA;chloroplast-IBA;guanosine-3',5'-bis(diphosphate) 3'-diphosphatase activity-IBA;mitochondrion-RCA;response to starvation-IBA;guanosine tetraphosphate metabolic process;guanosine tetraphosphate metabolic process-IBA;phosphorylation;kinase activity	0.846057	0.0040406	0.902515	0.000864819	9.6e-112	gi|474247449|gb|EMS60076.1|GTP pyrophosphokinase [Triticum urartu];gi|326495622|dbj|BAJ85907.1|predicted protein [Hordeum vulgare subsp. vulgare];gi|721666629|ref|XP_010235847.1|PREDICTED: uncharacterized protein LOC100839209 [Brachypodium distachyon]/gi|944065292|gb|KQK00883.1|hypothetical protein BRADI_3g52437 [Brachypodium distachyon];gi|937905391|dbj|BAS80445.1|Os02g0699400 [Oryza sativa Japo…		Ta#S13006635	turquoise	DNA binding;nucleotide binding;transcription, DNA-templated;regulation of transcription, DNA-templated;phosphorylation;protein kinase activity;kinase activity;protein serine/threonine kinase activity;ATP binding;nucleus;protein phosphorylation	0.824288	0.00627656	0.890134	0.00129787	1.6e-153	gi|475623614|gb|EMT32291.1|Serine/threonine-protein kinase PBS1 [Aegilops tauschii];gi|326522494|dbj|BAK07709.1|predicted protein [Hordeum vulgare subsp. vulgare];gi|474447946|gb|EMS68686.1|Serine/threonine-protein kinase PBS1 [Triticum urartu];gi|357120051|ref|XP_003561744.1|PREDICTED: serine/threonine-protein kinase CDL1 [Brachypodium distachyon]/gi|944086869|gb|KQK22221.1|hypothetical protein …
Ta#S17977974	turquoise	nucleotide binding;protein tyrosine kinase activity-RCA;membrane;integral component of membrane;phosphorylation;protein kinase activity;kinase activity;protein serine/threonine kinase activity-RCA;protein serine/threonine kinase activity;ATP binding-RCA;ATP binding;protein phosphorylation-RCA;protein phosphorylation;plastid-RCA	0.845628	0.00407833	0.819816	0.00682193	4.8e-91	gi|669026919|emb|CDM80036.1|unnamed protein product [Triticum aestivum];gi|326493420|dbj|BAJ85171.1|predicted protein [Hordeum vulgare subsp. vulgare];gi|357128352|ref|XP_003565837.1|PREDICTED: proline-rich receptor-like protein kinase PERK9 [Brachypodium distachyon]/gi|721631038|ref|XP_010230347.1|PREDICTED: proline-rich receptor-like protein kinase PERK9 [Brachypodium distachyon]/gi|944066858|g…		Ta#S12932114	turquoise	mitochondrion-RCA;phosphorylation;protein kinase activity;kinase activity;ATP binding;protein phosphorylation	0.796915	0.010125	0.873418	0.00209481	3.6e-96	gi|669028324|emb|CDM82087.1|unnamed protein product [Triticum aestivum]/gi|669028365|emb|CDM82137.1|unnamed protein product [Triticum aestivum];gi|475536050|gb|EMT08854.1|Serine/threonine-protein kinase HT1 [Aegilops tauschii];gi|473886244|gb|EMS48127.1|Serine/threonine-protein kinase HT1 [Triticum urartu];gi|125524806|gb|EAY72920.1|hypothetical protein OsI_00793 [Oryza sativa Indica Group];gi|10…
Ta#S12939197	turquoise	phosphorylation;kinase activity	0.845535	0.00408657	0.828427	0.00579899	7.8e-115	gi|475583108|gb|EMT19358.1|Mps one binder kinase activator-like protein 1 [Aegilops tauschii];gi|474428834|gb|EMS67845.1|hypothetical protein TRIUR3_34909 [Triticum urartu];gi|326525130|dbj|BAK07835.1|predicted protein [Hordeum vulgare subsp. vulgare];gi|242035505|ref|XP_002465147.1|hypothetical protein SORBIDRAFT_01g032780 [Sorghum bicolor]/gi|241919001|gb|EER92145.1|hypothetical protein SORBI_0…		Ta#S22380242	turquoise	vitamin B6 metabolic process-IBA;pyridoxal 5'-phosphate salvage-IBA;pyridoxal 5'-phosphate salvage;cytosol-IBA;pyridoxal kinase activity-IBA;pyridoxal kinase activity;phosphorylation;kinase activity	0.764347	0.0164651	0.82645	0.00602388	9.9e-59	gi|670384187|ref|XP_008672911.1|PREDICTED: pyridoxal kinase isoform X2 [Zea mays]/gi|414877924|tpg|DAA55055.1|TPA: pyridoxal kinase [Zea mays];gi|326529087|dbj|BAK00937.1|predicted protein [Hordeum vulgare subsp. vulgare]/gi|326529089|dbj|BAK00938.1|predicted protein [Hordeum vulgare subsp. vulgare];gi|37695546|gb|AAR00318.1|pyridoxal kinase [Triticum aestivum]/gi|304561310|gb|ADM43601.1|pyridoxa…
Ta#S12932114	turquoise	mitochondrion-RCA;phosphorylation;protein kinase activity;kinase activity;ATP binding;protein phosphorylation	0.793575	0.0106824	0.867406	0.00244914	3.6e-96	gi|669028324|emb|CDM82087.1|unnamed protein product [Triticum aestivum]/gi|669028365|emb|CDM82137.1|unnamed protein product [Triticum aestivum];gi|475536050|gb|EMT08854.1|Serine/threonine-protein kinase HT1 [Aegilops tauschii];gi|473886244|gb|EMS48127.1|Serine/threonine-protein kinase HT1 [Triticum urartu];gi|125524806|gb|EAY72920.1|hypothetical protein OsI_00793 [Oryza sativa Indica Group];gi|10…		Ta#S26024140	turquoise	nucleotide binding;membrane;integral component of membrane;phosphorylation;protein kinase activity;kinase activity;ATP binding;protein phosphorylation	0.758357	0.0178631	0.781183	0.0129308	7.6e-131	gi|473881758|gb|EMS47992.1|hypothetical protein TRIUR3_03167 [Triticum urartu];gi|475600033|gb|EMT24407.1|Putative LRR receptor-like serine/threonine-protein kinase [Aegilops tauschii];gi|669031803|emb|CDM86967.1|unnamed protein product [Triticum aestivum];gi|944076350|gb|KQK11834.1|hypothetical protein BRADI_2g62680 [Brachypodium distachyon];gi|721651573|ref|XP_003567556.2|PREDICTED: uncharacter…
Ta#S50384093	turquoise	phosphorylation;kinase activity	0.790448	0.0112227	0.734859	0.0241053	9.7e-72	gi|475583109|gb|EMT19359.1|Mps one binder kinase activator-like protein 1 [Aegilops tauschii];gi|474428834|gb|EMS67845.1|hypothetical protein TRIUR3_34909 [Triticum urartu];gi|326525130|dbj|BAK07835.1|predicted protein [Hordeum vulgare subsp. vulgare];gi|475583108|gb|EMT19358.1|Mps one binder kinase activator-like protein 1 [Aegilops tauschii];gi|242035505|ref|XP_002465147.1|hypothetical protein …		Ta#S22217940	turquoise	early endosome;trans-Golgi network;cytosol;kinase activity;trans-Golgi network transport vesicle membrane;regulation of salicylic acid mediated signaling pathway;protein autophosphorylation;negative regulation of abscisic acid-activated signaling pathway;regulation of defense response to bacterium;protein kinase activity;response to fungus;endoplasmic reticulum;cell death;protein serine/threonine…	0.703105	0.034607	0.783782	0.0124352	0	gi|78771847|gb|AAU89661.2|EDR1 [Triticum aestivum];gi|326513524|dbj|BAJ87781.1|predicted protein [Hordeum vulgare subsp. vulgare];gi|11127923|gb|AAG31142.1|AF305912_1EDR1 [Hordeum vulgare subsp. vulgare];gi|357146315|ref|XP_003573947.1|PREDICTED: serine/threonine-protein kinase EDR1-like [Brachypodium distachyon]/gi|944061198|gb|KQJ96788.1|hypothetical protein BRADI_3g27120 [Brachypodium distachy…
Ta#S17888913	turquoise		0.764784	0.0163661	0.706623	0.0333202	2e-157	gi|475602989|gb|EMT25285.1|hypothetical protein F775_08683 [Aegilops tauschii];gi|474387609|gb|EMS65066.1|hypothetical protein TRIUR3_33131 [Triticum urartu];gi|326516892|dbj|BAJ96438.1|predicted protein [Hordeum vulgare subsp. vulgare];gi|1002293876|ref|XP_015651266.1|PREDICTED: N-acetyl-D-glucosamine kinase [Oryza sativa Japonica Group]/gi|47848455|dbj|BAD22311.1|Transcriptional regulators of N…		Ta#S26027866	turquoise	nucleotide binding;phosphorylation;protein kinase activity;kinase activity;protein serine/threonine kinase activity;ATP binding;protein phosphorylation	0.686161	0.041258	0.83239	0.00536547	1.4e-115	gi|326533344|dbj|BAJ93644.1|predicted protein [Hordeum vulgare subsp. vulgare];gi|474253037|gb|EMS60256.1|Serine/threonine-protein kinase HT1 [Triticum urartu];gi|944266045|gb|KQL30285.1|hypothetical protein SETIT_017658mg [Setaria italica];gi|357149906|ref|XP_003575273.1|PREDICTED: serine/threonine-protein kinase HT1-like [Brachypodium distachyon]/gi|721665046|ref|XP_010235630.1|PREDICTED: serin…
Ta#S26021375	turquoise	membrane;integral component of membrane;phosphorylation;kinase activity	0.760307	0.0173997	0.806191	0.00868049	1.2e-75	gi|474077684|gb|EMS54628.1|LRR receptor-like serine/threonine-protein kinase FLS2 [Triticum urartu];gi|326507690|dbj|BAK03238.1|predicted protein [Hordeum vulgare subsp. vulgare];gi|475475049|gb|EMT02553.1|LRR receptor-like serine/threonine-protein kinase FLS2 [Aegilops tauschii];gi|475475050|gb|EMT02554.1|LRR receptor-like serine/threonine-protein kinase FLS2 [Aegilops tauschii];gi|960477724|ref…		Ta#S17888913	turquoise		0.677778	0.0448321	0.778912	0.0133747	2e-157	gi|475602989|gb|EMT25285.1|hypothetical protein F775_08683 [Aegilops tauschii];gi|474387609|gb|EMS65066.1|hypothetical protein TRIUR3_33131 [Triticum urartu];gi|326516892|dbj|BAJ96438.1|predicted protein [Hordeum vulgare subsp. vulgare];gi|1002293876|ref|XP_015651266.1|PREDICTED: N-acetyl-D-glucosamine kinase [Oryza sativa Japonica Group]/gi|47848455|dbj|BAD22311.1|Transcriptional regulators of N…
Ta#S26029114	turquoise	nucleotide binding;phosphorylation;protein kinase activity;kinase activity;protein serine/threonine kinase activity;ATP binding;protein phosphorylation;plastid-RCA	0.754131	0.0188954	0.733543	0.024492	6.1e-165	gi|475599483|gb|EMT24247.1|Putative serine/threonine-protein kinase Cx32, chloroplastic [Aegilops tauschii];gi|326510823|dbj|BAJ91759.1|predicted protein, partial [Hordeum vulgare subsp. vulgare];gi|1070935841|gb|OEL21677.1|putative serine/threonine-protein kinase Cx32, chloroplastic [Dichanthelium oligosanthes];gi|1002242920|ref|XP_015625683.1|PREDICTED: probable serine/threonine-protein kinase …		Ta#S17987732	turquoise	nucleotide binding;phosphorylation;protein kinase activity;kinase activity;protein serine/threonine kinase activity;ATP binding;protein phosphorylation	0.628455	0.0698799	0.713634	0.0308489	1.2e-43	gi|326529849|dbj|BAK08204.1|predicted protein [Hordeum vulgare subsp. vulgare];gi|514743343|ref|XP_004960361.1|PREDICTED: serine/threonine-protein kinase CDL1-like [Setaria italica]/gi|944248900|gb|KQL13163.1|hypothetical protein SETIT_024538mg [Setaria italica];gi|242086751|ref|XP_002439208.1|hypothetical protein SORBIDRAFT_09g002250 [Sorghum bicolor]/gi|241944493|gb|EES17638.1|hypothetical prot…
Ta#S17986853	turquoise	membrane;integral component of membrane;calcium ion binding-IBA;phosphorylation;kinase activity;calcium-dependent phospholipid binding-IBA;plastid-RCA;plasma membrane-IBA	0.681259	0.0433247	0.763701	0.0166122	0	gi|475564714|gb|EMT14584.1|Inhibitor of Bruton tyrosine kinase [Aegilops tauschii];gi|474268606|gb|EMS60805.1|Inhibitor of Bruton tyrosine kinase [Triticum urartu];gi|326519524|dbj|BAK00135.1|predicted protein [Hordeum vulgare subsp. vulgare];gi|357111495|ref|XP_003557548.1|PREDICTED: uncharacterized protein LOC100828625 [Brachypodium distachyon]/gi|944085393|gb|KQK20745.1|hypothetical protein BR…		Ta#S32616342	turquoise	nucleotide binding;signal transduction;membrane;integral component of membrane;phosphorylation;protein kinase activity;transferase activity;kinase activity;protein serine/threonine kinase activity;ATP binding;protein phosphorylation;plastid-RCA	0.545682	0.128581	0.707665	0.0329449	3.9e-69	gi|3928519|dbj|BAA34675.1|wpk4 protein kinase [Triticum aestivum];gi|405113254|gb|AFR90217.1|CBL-interacting protein kinase 19 [Triticum aestivum];gi|474239323|gb|EMS59744.1|CBL-interacting protein kinase 19 [Triticum urartu];gi|326493110|dbj|BAJ85016.1|predicted protein [Hordeum vulgare subsp. vulgare];gi|944074350|gb|KQK09834.1|hypothetical protein BRADI_2g50440 [Brachypodium distachyon];gi|960…
Ta#S22380242	turquoise	vitamin B6 metabolic process-IBA;pyridoxal 5'-phosphate salvage;pyridoxal 5'-phosphate salvage-IBA;cytosol-IBA;pyridoxal kinase activity;pyridoxal kinase activity-IBA;phosphorylation;kinase activity	0.673264	0.0468362	0.707163	0.0331252	9.9e-59	gi|670384187|ref|XP_008672911.1|PREDICTED: pyridoxal kinase isoform X2 [Zea mays]/gi|414877924|tpg|DAA55055.1|TPA: pyridoxal kinase [Zea mays];gi|326529087|dbj|BAK00937.1|predicted protein [Hordeum vulgare subsp. vulgare]/gi|326529089|dbj|BAK00938.1|predicted protein [Hordeum vulgare subsp. vulgare];gi|37695546|gb|AAR00318.1|pyridoxal kinase [Triticum aestivum]/gi|304561310|gb|ADM43601.1|pyridoxa…		Ta#S17986131	turquoise	regulation of protein kinase activity;protein kinase CK2 complex;phosphorylation;kinase activity;protein kinase regulator activity	0.482418	0.18843	0.566485	0.111774	4.8e-80	gi|357165059|ref|XP_003580256.1|PREDICTED: casein kinase II subunit beta [Brachypodium distachyon]/gi|944048228|gb|KQJ83869.1|hypothetical protein BRADI_5g17260 [Brachypodium distachyon];gi|593787128|ref|XP_007156603.1|hypothetical protein PHAVU_002G002500g [Phaseolus vulgaris]/gi|561030018|gb|ESW28597.1|hypothetical protein PHAVU_002G002500g [Phaseolus vulgaris];gi|695005621|ref|XP_009389270.1|P…
Ta#S32616342	turquoise	nucleotide binding;signal transduction;membrane;integral component of membrane;phosphorylation;transferase activity;protein kinase activity;kinase activity;protein serine/threonine kinase activity;ATP binding;protein phosphorylation;plastid-RCA	0.593275	0.0921831	0.590014	0.0944454	3.9e-69	gi|3928519|dbj|BAA34675.1|wpk4 protein kinase [Triticum aestivum];gi|405113254|gb|AFR90217.1|CBL-interacting protein kinase 19 [Triticum aestivum];gi|474239323|gb|EMS59744.1|CBL-interacting protein kinase 19 [Triticum urartu];gi|326493110|dbj|BAJ85016.1|predicted protein [Hordeum vulgare subsp. vulgare];gi|944074350|gb|KQK09834.1|hypothetical protein BRADI_2g50440 [Brachypodium distachyon];gi|960…		Ta#S13567757	turquoise	protein binding-IPI;nucleotide binding;cytoplasm-ISM;cytoplasm-IBA;negative regulation of apoptotic process;viral process;phosphorylation;kinase activity;intracellular signal transduction-IBA;regulation of defense response to virus;protein autophosphorylation-IDA;protein kinase activity-IDA;protein kinase activity-ISS;protein kinase activity;protein serine/threonine kinase activity-IDA;protein se…	0.440877	0.234907	0.459484	0.21339	4.9e-125	gi|18958196|emb|CAD24070.1|SNF1-related protein kinase, partial [Triticum aestivum];gi|641853842|gb|KDO72660.1|hypothetical protein CISIN_1g010208mg [Citrus sinensis];gi|567877263|ref|XP_006431221.1|hypothetical protein CICLE_v100116001mg, partial [Citrus clementina]/gi|557533278|gb|ESR44461.1|hypothetical protein CICLE_v100116001mg, partial [Citrus clementina];gi|731314742|ref|XP_010688198.1|PRE…
Ta#S17985991	turquoise	nucleotide binding;cell division;regulation of cell cycle;phosphorylation;transferase activity;kinase activity;stomatal lineage progression;RNA polymerase II carboxy-terminal domain kinase activity;cyclin-dependent protein serine/threonine kinase activity;DNA endoreduplication;protein kinase activity;negative regulation of cyclin-dependent protein serine/threonine kinase activity;protein serine/t…	0.577952	0.103107	0.626714	0.0708946	3.5e-88	gi|326517340|dbj|BAK00037.1|predicted protein [Hordeum vulgare subsp. vulgare];gi|110289667|gb|ABB48044.2|protein kinase domain containing protein, expressed [Oryza sativa Japonica Group];gi|357145786|ref|XP_003573765.1|PREDICTED: cyclin-dependent kinase E-1 [Brachypodium distachyon]/gi|944060634|gb|KQJ96224.1|hypothetical protein BRADI_3g21650 [Brachypodium distachyon];gi|1002302003|ref|XP_01561…		Ta#S16058105	turquoise	fatty acid beta-oxidation using acyl-CoA dehydrogenase-IBA;kinase activity;metabolic process;isovaleryl-CoA dehydrogenase activity-IBA;isovaleryl-CoA dehydrogenase activity;oxidoreductase activity, acting on the CH-CH group of donors;lipid homeostasis-IBA;response to sucrose;oxidoreductase activity, acting on the CH-CH group of donors, with a flavin as acceptor-IBA;protein kinase activity;leucine…	0.423075	0.256547	0.562801	0.114648	1.6e-108	gi|326529849|dbj|BAK08204.1|predicted protein [Hordeum vulgare subsp. vulgare];gi|475623051|gb|EMT32077.1|Serine/threonine-protein kinase PBS1 [Aegilops tauschii];gi|721650453|ref|XP_010233378.1|PREDICTED: serine/threonine-protein kinase CDL1-like [Brachypodium distachyon]/gi|944072379|gb|KQK07863.1|hypothetical protein BRADI_2g38090 [Brachypodium distachyon];gi|514743343|ref|XP_004960361.1|PREDI…
Ta#S26027866	turquoise	nucleotide binding;phosphorylation;protein kinase activity;kinase activity;protein serine/threonine kinase activity;ATP binding;protein phosphorylation	0.537352	0.135708	0.63918	0.0638307	1.4e-115	gi|326533344|dbj|BAJ93644.1|predicted protein [Hordeum vulgare subsp. vulgare];gi|474253037|gb|EMS60256.1|Serine/threonine-protein kinase HT1 [Triticum urartu];gi|944266045|gb|KQL30285.1|hypothetical protein SETIT_017658mg [Setaria italica];gi|357149906|ref|XP_003575273.1|PREDICTED: serine/threonine-protein kinase HT1-like [Brachypodium distachyon]/gi|721665046|ref|XP_010235630.1|PREDICTED: serin…		Ta#S32535886	turquoise	inactivation of MAPK activity;protein tyrosine phosphatase activity;response to cold;cytosol;phosphatase activity;phosphorylation;dephosphorylation;peptidyl-tyrosine dephosphorylation;kinase activity;amino acid import;MAP kinase tyrosine/serine/threonine phosphatase activity;intracellular signal transduction;plant ovule development;response to UV-C;hydrolase activity;response to UV-B;stomatal com…	0.194275	0.616463	0.313718	0.411022	7.2e-135	gi|169908387|gb|ACB05479.1|MAP kinase phosphatase [Triticum turgidum subsp. durum];gi|475626393|gb|EMT33326.1|Dual specificity protein phosphatase 4 [Aegilops tauschii];gi|326497055|dbj|BAK02112.1|predicted protein [Hordeum vulgare subsp. vulgare];gi|357134813|ref|XP_003569010.1|PREDICTED: protein-tyrosine-phosphatase MKP1 [Brachypodium distachyon]/gi|944072269|gb|KQK07753.1|hypothetical protein …
Ta#S36363476	turquoise	cytoplasm-ISM;protein tyrosine kinase activity-RCA;phosphorylation;phosphorylation-ISS;protein kinase activity;kinase activity;kinase activity-ISS;protein serine/threonine kinase activity-RCA;protein serine/threonine kinase activity;ATP binding-RCA;ATP binding;protein phosphorylation	0.486054	0.184632	0.607757	0.0825386	1.3e-51	gi|669028996|emb|CDM83007.1|unnamed protein product [Triticum aestivum];gi|357128117|ref|XP_003565722.1|PREDICTED: pto-interacting protein 1 [Brachypodium distachyon]/gi|944068693|gb|KQK04177.1|hypothetical protein BRADI_2g12130 [Brachypodium distachyon];gi|473886324|gb|EMS48133.1|Pto-interacting protein 1 [Triticum urartu];gi|944240691|gb|KQL04999.1|hypothetical protein SETIT_001994mg [Setaria i…		Ta#S17985161	turquoise	protein dephosphorylation;phosphatase activity;protein tyrosine/serine/threonine phosphatase activity;dephosphorylation	0.929351	0.000287864	0.975412	7.49234e-06	6.6e-81	gi|475623574|gb|EMT32272.1|Dual specificity protein phosphatase 19 [Aegilops tauschii];gi|326503842|dbj|BAK02707.1|predicted protein [Hordeum vulgare subsp. vulgare];gi|573912991|ref|XP_006644194.1|PREDICTED: dual specificity protein phosphatase 1B-like isoform X2 [Oryza brachyantha];gi|514825161|ref|XP_004987236.1|PREDICTED: dual specificity protein phosphatase 1B-like isoform X2 [Setaria italic…
Ta#S12906562	turquoise	metabolic process;NAD metabolic process;NADP biosynthetic process;phosphorylation;transferase activity;kinase activity;NAD+ kinase activity	0.448926	0.225461	0.473378	0.198061	3.9e-32	gi|413925553|gb|AFW65485.1|hypothetical protein ZEAMMB73_908010 [Zea mays]/gi|414588351|tpg|DAA38922.1|TPA: hypothetical protein ZEAMMB73_594683 [Zea mays];gi|629105196|gb|KCW70665.1|hypothetical protein EUGRSUZ_F038402, partial [Eucalyptus grandis];gi|924834312|gb|ALC74885.1|NAD kinase 3 [Triticum aestivum];gi|474253692|gb|EMS60307.1|putative NAD kinase 2, chloroplastic [Triticum urartu];gi|3265…		Ta#S26028929	turquoise	cytoplasm;metal ion binding;protein dephosphorylation;phosphoprotein phosphatase activity;hydrolase activity	0.786412	0.0119468	0.841024	0.00449875	3.1e-160	gi|357159120|ref|XP_003578345.1|PREDICTED: serine/threonine-protein phosphatase PP2A-2 catalytic subunit-like [Brachypodium distachyon]/gi|944055169|gb|KQJ90807.1|hypothetical protein BRADI_4g34000 [Brachypodium distachyon];gi|473846830|gb|EMS47396.1|Serine/threonine-protein phosphatase PP2A-2 catalytic subunit [Triticum urartu];gi|226499620|ref|NP_001148686.1|uncharacterized protein LOC100282302…
Ta#S26027129	turquoise	catalytic activity;phosphorylation;kinase activity	0.386411	0.304296	0.442463	0.23303	4.2e-178	gi|475594327|gb|EMT22662.1|hypothetical protein F775_27948 [Aegilops tauschii];gi|326513878|dbj|BAJ87957.1|predicted protein [Hordeum vulgare subsp. vulgare];gi|587651882|dbj|BAO51912.1|SnRK1 gamma subunit [Hordeum vulgare subsp. vulgare];gi|960493834|ref|XP_014751552.1|PREDICTED: SNF1-related protein kinase regulatory subunit gamma-1 isoform X2 [Brachypodium distachyon]/gi|944046606|gb|KQJ82247.…		Ta#S50382548	turquoise	calcium ion binding	0.462383	0.210139	0.607875	0.0824625	1.9e-49	gi|413934038|gb|AFW68589.1|hypothetical protein ZEAMMB73_277032 [Zea mays]/gi|413934039|gb|AFW68590.1|hypothetical protein ZEAMMB73_277032 [Zea mays];gi|670406448|ref|XP_008644784.1|PREDICTED: serine/threonine protein phosphatase 2A regulatory subunit B''alpha-like, partial [Zea mays];gi|761895511|gb|AJP74834.1|TaPP2AbB''-alpha [Triticum aestivum];gi|475529509|gb|EMT07773.1|Serine/threonine-prote…
Ta#S22367383	turquoise	nucleotide binding;cytoplasm-IBA;phosphorylation;protein kinase activity;transferase activity;kinase activity;intracellular signal transduction-IBA;protein serine/threonine kinase activity;protein serine/threonine kinase activity-IBA;ribosome;nucleus-IBA;ATP binding;protein phosphorylation	0.31205	0.413649	0.399039	0.287373	9.1e-90	gi|326506592|dbj|BAJ91337.1|predicted protein [Hordeum vulgare subsp. vulgare];gi|475499057|gb|EMT04132.1|Serine/threonine-protein kinase AtPK19 [Aegilops tauschii];gi|721608896|ref|XP_010233883.1|PREDICTED: serine/threonine-protein kinase AtPK2/AtPK19-like isoform X2 [Brachypodium distachyon]/gi|960449128|ref|XP_014754732.1|PREDICTED: serine/threonine-protein kinase AtPK2/AtPK19-like isoform X2 …		Ta#S17978506	turquoise	phosphatidate phosphatase activity;chloroplast-IBA;chloroplast;dolichyldiphosphatase activity-IBA;membrane-RCA;membrane;integral component of membrane;protein N-linked glycosylation-IBA;pollen tube development;integral component of endoplasmic reticulum membrane-IBA;dephosphorylation;diacylglycerol biosynthetic process-IBA;diacylglycerol biosynthetic process	0.426779	0.251961	0.477792	0.193325	3.8e-59	gi|475589471|gb|EMT21170.1|Dolichyldiphosphatase 1 [Aegilops tauschii];gi|326499111|dbj|BAK06046.1|predicted protein [Hordeum vulgare subsp. vulgare];gi|474099568|gb|EMS55181.1|Dolichyldiphosphatase 1 [Triticum urartu];gi|357112740|ref|XP_003558165.1|PREDICTED: lipid phosphate phosphatase gamma, chloroplastic [Brachypodium distachyon]/gi|944086828|gb|KQK22180.1|hypothetical protein BRADI_1g65657 …
Ta#S17977323	turquoise	protein serine/threonine/tyrosine kinase activity;response to cold;kinase activity;intracellular signal transduction;defense response to fungus;hyperosmotic salinity response;signal transduction;negative regulation of programmed cell death;brassinosteroid mediated signaling pathway;salicylic acid mediated signaling pathway;protein kinase activity;protein targeting to membrane;protein serine/threo…	0.253287	0.510803	0.336393	0.376083	2e-58	gi|473930031|gb|EMS49920.1|Dual specificity protein kinase pyk1 [Triticum urartu];gi|475543168|gb|EMT10098.1|Dual specificity protein kinase pyk1 [Aegilops tauschii];gi|326488489|dbj|BAJ93913.1|predicted protein [Hordeum vulgare subsp. vulgare];gi|944079709|gb|KQK15061.1|hypothetical protein BRADI_1g20390 [Brachypodium distachyon];gi|721610019|ref|XP_010235132.1|PREDICTED: serine/threonine-protei…		Ta#S16057969	turquoise		0.399654	0.286561	0.567465	0.111017	0	gi|328775741|gb|AEB40165.1|protein phosphatase 2A structural subunit [Triticum aestivum]/gi|328775743|gb|AEB40166.1|protein phosphatase 2A structural subunit [Triticum aestivum]/gi|328775745|gb|AEB40167.1|protein phosphatase 2A structural subunit [Triticum aestivum]/gi|475576318|gb|EMT17513.1|Serine/threonine-protein phosphatase 2A 65 kDa regulatory subunit A beta isoform [Aegilops tauschii];gi|3…
Ta#S26028929	turquoise	cytoplasm;metal ion binding;protein dephosphorylation;phosphoprotein phosphatase activity;hydrolase activity	0.837108	0.00487892	0.890806	0.00127116	3.1e-160	gi|357159120|ref|XP_003578345.1|PREDICTED: serine/threonine-protein phosphatase PP2A-2 catalytic subunit-like [Brachypodium distachyon]/gi|944055169|gb|KQJ90807.1|hypothetical protein BRADI_4g34000 [Brachypodium distachyon];gi|473846830|gb|EMS47396.1|Serine/threonine-protein phosphatase PP2A-2 catalytic subunit [Triticum urartu];gi|226499620|ref|NP_001148686.1|uncharacterized protein LOC100282302…		Ta#S13072313	turquoise	nutrient reservoir activity	0.988552	5.22692e-07	0.959032	4.40217e-05	5.8e-06	gi|126033130|gb|ABN71646.1|truncated high molecular weight glutenin subunit 1By9 [Triticum aestivum subsp. yunnanense];gi|446713081|ref|WP_000790425.1|LPXTG cell wall anchor domain-containing protein [Bacillus thuringiensis]/gi|409177037|gb|AFV21341.1|hypothetical protein BTB_502p00050 (plasmid) [Bacillus thuringiensis Bt407]
Ta#S17985161	turquoise	protein dephosphorylation;phosphatase activity;protein tyrosine/serine/threonine phosphatase activity;dephosphorylation	0.700662	0.0355195	0.767801	0.0156933	6.6e-81	gi|475623574|gb|EMT32272.1|Dual specificity protein phosphatase 19 [Aegilops tauschii];gi|326503842|dbj|BAK02707.1|predicted protein [Hordeum vulgare subsp. vulgare];gi|573912991|ref|XP_006644194.1|PREDICTED: dual specificity protein phosphatase 1B-like isoform X2 [Oryza brachyantha];gi|514825161|ref|XP_004987236.1|PREDICTED: dual specificity protein phosphatase 1B-like isoform X2 [Setaria italic…		Ta#S12942229	turquoise	nutrient reservoir activity	0.985154	1.29393e-06	0.960379	3.92136e-05	4.3e-11	gi|446713081|ref|WP_000790425.1|LPXTG cell wall anchor domain-containing protein [Bacillus thuringiensis]/gi|409177037|gb|AFV21341.1|hypothetical protein BTB_502p00050 (plasmid) [Bacillus thuringiensis Bt407];gi|1005568788|ref|WP_061662214.1|hypothetical protein [Bacillus cereus]/gi|1003855895|gb|KXY50884.1|hypothetical protein AT268_30515 [Bacillus cereus];gi|126033130|gb|ABN71646.1|truncated hi…
Ta#S50382548	turquoise	calcium ion binding	0.585902	0.0973465	0.656236	0.0549096	1.9e-49	gi|413934038|gb|AFW68589.1|hypothetical protein ZEAMMB73_277032 [Zea mays]/gi|413934039|gb|AFW68590.1|hypothetical protein ZEAMMB73_277032 [Zea mays];gi|670406448|ref|XP_008644784.1|PREDICTED: serine/threonine protein phosphatase 2A regulatory subunit B''alpha-like, partial [Zea mays];gi|761895511|gb|AJP74834.1|TaPP2AbB''-alpha [Triticum aestivum];gi|475529509|gb|EMT07773.1|Serine/threonine-prote…		Ta#S24513574	turquoise	zinc ion binding;NAD binding;oxidoreductase activity;metal ion binding;oxidation-reduction process	0.729248	0.0257826	0.770426	0.0151229	7.5e-34	gi|2071947|gb|AAB53629.1|beta-galactosidase [Expression vector pBSII-LUCINT];gi|499099|gb|AAA73434.1|beta-galactosidase alpha-peptide (plasmid) [Cloning vector pDB31];gi|18766963|gb|AAL79196.1|AF480833_2beta galactosidase alpha [Cloning vector pNOT218];gi|1021149479|gb|ALG05222.2|dihydrodipicolinate synthetase [uncultured bacterium 5E7];gi|155733607|gb|ABU39931.1|beta-galactosidase [Cloning vecto…
Ta#S24513143	turquoise	regulation of protein phosphatase type 2A activity;protein phosphatase type 2A complex	0.564008	0.113701	0.620814	0.0744009	1.2e-139	gi|326508836|dbj|BAJ86811.1|predicted protein [Hordeum vulgare subsp. vulgare];gi|326491501|dbj|BAJ94228.1|predicted protein [Hordeum vulgare subsp. vulgare];gi|357124095|ref|XP_003563742.1|PREDICTED: serine/threonine protein phosphatase 2A 55 kDa regulatory subunit B alpha isoform isoform X1 [Brachypodium distachyon]/gi|944082602|gb|KQK17954.1|hypothetical protein BRADI_1g37760 [Brachypodium dis…		Ta#S32693088	turquoise	peptidase activity;proteolysis;serine-type endopeptidase activity;plastid-RCA	0.300196	0.43253	0.494178	0.176304	5.8e-100	gi|474291626|gb|EMS61340.1|hypothetical protein TRIUR3_25781 [Triticum urartu];gi|475515291|gb|EMT05823.1|hypothetical protein F775_14247 [Aegilops tauschii];gi|326529609|dbj|BAK04751.1|predicted protein [Hordeum vulgare subsp. vulgare];gi|326494366|dbj|BAJ90452.1|predicted protein [Hordeum vulgare subsp. vulgare];gi|473799152|gb|EMS46556.1|hypothetical protein TRIUR3_13678 [Triticum urartu];gi|4…
Ta#S17989462	turquoise	vacuole organization;phosphoric ester hydrolase activity;phosphatidylinositol-3-phosphate biosynthetic process	0.538275	0.134907	0.579272	0.102137	5.8e-19	gi|475617751|gb|EMT30242.1|hypothetical protein F775_06981 [Aegilops tauschii];gi|474117086|gb|EMS55900.1|Polyphosphoinositide phosphatase [Triticum urartu];gi|357113744|ref|XP_003558661.1|PREDICTED: phosphoinositide phosphatase SAC2 [Brachypodium distachyon]/gi|944087939|gb|KQK23291.1|hypothetical protein BRADI_1g72490 [Brachypodium distachyon];gi|573923872|ref|XP_006649506.1|PREDICTED: phosphoi…		Ta#S26022957	turquoise	membrane;integral component of membrane	0.706608	0.0333256	0.803639	0.00906306	8.2e-116	gi|475530125|gb|EMT07860.1|hypothetical protein F775_29107 [Aegilops tauschii];gi|326500096|dbj|BAJ90883.1|predicted protein [Hordeum vulgare subsp. vulgare];gi|326531510|dbj|BAJ97759.1|predicted protein [Hordeum vulgare subsp. vulgare];gi|357148494|ref|XP_003574786.1|PREDICTED: uncharacterized protein LOC100832879 [Brachypodium distachyon]/gi|944063423|gb|KQJ99013.1|hypothetical protein BRADI_3g…
Ta#S12942229	turquoise	virion	0.992715	1.08e-07	0.992658	1.10847e-07	4.3e-11	gi|446713081|ref|WP_000790425.1|LPXTG cell wall anchor domain-containing protein [Bacillus thuringiensis]/gi|409177037|gb|AFV21341.1|hypothetical protein BTB_502p00050 (plasmid) [Bacillus thuringiensis Bt407];gi|1005568788|ref|WP_061662214.1|hypothetical protein [Bacillus cereus]/gi|1003855895|gb|KXY50884.1|hypothetical protein AT268_30515 [Bacillus cereus];gi|126033130|gb|ABN71646.1|truncated hi…		Ta#S18006046	turquoise	plastid-RCA	0.768561	0.0155267	0.72029	0.0286165	8.1e-160	gi|669028598|emb|CDM82463.1|unnamed protein product [Triticum aestivum];gi|475582961|gb|EMT19303.1|hypothetical protein F775_29714 [Aegilops tauschii];gi|326497187|dbj|BAK02178.1|predicted protein [Hordeum vulgare subsp. vulgare];gi|474311014|gb|EMS61885.1|hypothetical protein TRIUR3_23546 [Triticum urartu];gi|721633255|ref|XP_010230688.1|PREDICTED: uncharacterized protein LOC104582530 [Brachypod…
Ta#S24513574	turquoise	metabolic process;catalytic activity;lyase activity;transferase activity	0.754568	0.0187868	0.71362	0.0308537	7.5e-34	gi|2071947|gb|AAB53629.1|beta-galactosidase [Expression vector pBSII-LUCINT];gi|499099|gb|AAA73434.1|beta-galactosidase alpha-peptide (plasmid) [Cloning vector pDB31];gi|18766963|gb|AAL79196.1|AF480833_2beta galactosidase alpha [Cloning vector pNOT218];gi|1021149479|gb|ALG05222.2|dihydrodipicolinate synthetase [uncultured bacterium 5E7];gi|155733607|gb|ABU39931.1|beta-galactosidase [Cloning vecto…		Ta#S37927429	turquoise	DNA binding;nucleus	0.66787	0.0493054	0.670728	0.0479872	1.6e-46	gi|475624138|gb|EMT32489.1|hypothetical protein F775_12961 [Aegilops tauschii];gi|473898471|gb|EMS49079.1|hypothetical protein TRIUR3_15905 [Triticum urartu];gi|475624137|gb|EMT32488.1|hypothetical protein F775_12960 [Aegilops tauschii];gi|473799699|gb|EMS46582.1|hypothetical protein TRIUR3_05651 [Triticum urartu];gi|326532410|dbj|BAK05134.1|predicted protein [Hordeum vulgare subsp. vulgare];gi|4…
Ta#S17885356	turquoise	metabolic process;catalytic activity;lyase activity;transferase activity	0.360666	0.340315	0.467837	0.204099	1.1e-06	gi|1021149479|gb|ALG05222.2|dihydrodipicolinate synthetase [uncultured bacterium 5E7];gi|330752368|emb|CBL87320.1|hypothetical protein S18_1049_0001 [uncultured Sphingobacteriia bacterium];gi|330752782|emb|CBL88301.1|hypothetical protein S18_841_0001, partial [uncultured Dokdonia sp.];gi|848288848|gb|KMK99129.1|hypothetical protein VL06_21990, partial [Bacillus marisflavi];gi|632078805|gb|KDA5175…		Ta#S18006228	turquoise	protein serine/threonine phosphatase activity;metal ion binding;catalytic activity;membrane;protein dephosphorylation;integral component of membrane;cation binding;phosphoprotein phosphatase activity;hydrolase activity	0.706996	0.0331854	0.810006	0.00812933	7e-80	gi|669030452|emb|CDM84982.1|unnamed protein product [Triticum aestivum];gi|474422523|gb|EMS67545.1|putative protein phosphatase 2C 9 [Triticum urartu];gi|326489129|dbj|BAK01548.1|predicted protein [Hordeum vulgare subsp. vulgare];gi|944075062|gb|KQK10546.1|hypothetical protein BRADI_2g54810 [Brachypodium distachyon];gi|357125842|ref|XP_003564598.1|PREDICTED: probable protein phosphatase 2C 9 [Bra…
Ta#S16057985	turquoise	nucleotide binding;cell division;chloroplast;metal ion binding;mitochondrion-IBA;proteolysis;proteolysis-IBA;membrane;integral component of membrane;photoinhibition-IBA;PSII associated light-harvesting complex II catabolic process-IBA;photosystem II repair-IBA;thylakoid membrane organization-IBA;hydrolase activity;peptidase activity;metallopeptidase activity;metallopeptidase activity-IBA;thylakoi…	0.77667	0.0138226	0.844317	0.00419516	0	gi|475542357|gb|EMT09942.1|Cell division protease ftsH-like protein, chloroplastic [Aegilops tauschii];gi|357123105|ref|XP_003563253.1|PREDICTED: ATP-dependent zinc metalloprotease FTSH 1, chloroplastic [Brachypodium distachyon]/gi|944081323|gb|KQK16675.1|hypothetical protein BRADI_1g29900 [Brachypodium distachyon];gi|992156984|gb|KXG20934.1|hypothetical protein SORBI_010G272800 [Sorghum bicolor]…		Ta#S37770968	turquoise	cytoplasm;diphosphate-fructose-6-phosphate 1-phosphotransferase activity;glycolytic process;glycolytic process through fructose-6-phosphate;phosphorylation;fructose 6-phosphate metabolic process;kinase activity;6-phosphofructokinase activity;ATP binding;carbohydrate phosphorylation	0.9806	3.2854e-06	0.990987	2.26861e-07	4.9e-164	gi|326495446|dbj|BAJ85819.1|predicted protein, partial [Hordeum vulgare subsp. vulgare];gi|326498033|dbj|BAJ94879.1|predicted protein [Hordeum vulgare subsp. vulgare];gi|992275773|gb|KXG34348.1|hypothetical protein SORBI_002G026300 [Sorghum bicolor];gi|357145857|ref|XP_003573791.1|PREDICTED: pyrophosphate--fructose 6-phosphate 1-phosphotransferase subunit alpha-like [Brachypodium distachyon]/gi|9…
Ta#S15903192	turquoise	nucleotide binding;cytoplasm;cytosol;proteolysis;cytosolic proteasome complex-IBA;nuclear proteasome complex-IBA;TBP-class protein binding-IBA;proteasome-activating ATPase activity-IBA;ER-associated ubiquitin-dependent protein catabolic process-IBA;hydrolase activity;peptidase activity;proteasome regulatory particle, base subcomplex-IBA;protein catabolic process;proteasome complex;positive regula…	0.650619	0.0577542	0.700109	0.0357285	8.5e-121	gi|149392223|gb|ABR25957.1|26S protease regulatory subunit 7, partial [Oryza sativa Indica Group];gi|937906206|dbj|BAS81260.1|Os02g0784700, partial [Oryza sativa Japonica Group];gi|89114282|gb|ABD61729.1|26S proteasome ATPase subunit, partial [Lupinus albus];gi|147853717|emb|CAN80220.1|hypothetical protein VITISV_027893 [Vitis vinifera];gi|17298143|dbj|BAB78493.1|26S proteasome regulatory particl…		Ta#S37758317	turquoise	dUTP metabolic process;phosphorylation;kinase activity;hydrolase activity	0.847518	0.00391383	0.839089	0.004684	1.3e-38	gi|474323290|gb|EMS62343.1|Deoxyuridine 5'-triphosphate nucleotidohydrolase [Triticum urartu];gi|475626071|gb|EMT33184.1|hypothetical protein F775_28288 [Aegilops tauschii];gi|473996564|gb|EMS52076.1|Deoxyuridine 5'-triphosphate nucleotidohydrolase [Triticum urartu];gi|475618053|gb|EMT30326.1|Cyclin-dependent kinase B1-1 [Aegilops tauschii];gi|475610817|gb|EMT27864.1|Deoxyuridine 5'-triphosphate …
Ta#S37927429	turquoise	DNA binding;nucleus	0.853552	0.00341912	0.838081	0.00478254	1.6e-46	gi|475624138|gb|EMT32489.1|hypothetical protein F775_12961 [Aegilops tauschii];gi|473898471|gb|EMS49079.1|hypothetical protein TRIUR3_15905 [Triticum urartu];gi|475624137|gb|EMT32488.1|hypothetical protein F775_12960 [Aegilops tauschii];gi|473799699|gb|EMS46582.1|hypothetical protein TRIUR3_05651 [Triticum urartu];gi|326532410|dbj|BAK05134.1|predicted protein [Hordeum vulgare subsp. vulgare];gi|4…		Ta#S37778962	turquoise	SAGA-type complex;protein kinase activity;ATP binding;protein phosphorylation	0.675186	0.0459759	0.807615	0.00847191	6.6e-44	gi|475479747|gb|EMT02805.1|hypothetical protein F775_17064 [Aegilops tauschii];gi|473887361|gb|EMS48244.1|hypothetical protein TRIUR3_19622 [Triticum urartu];gi|326496797|dbj|BAJ98425.1|predicted protein [Hordeum vulgare subsp. vulgare];gi|721689918|ref|XP_010239751.1|PREDICTED: uncharacterized protein LOC100835172 [Brachypodium distachyon]/gi|960493487|ref|XP_014751486.1|PREDICTED: uncharacteriz…
Ta#S37853896	turquoise	cytoplasm-IBA;zinc ion binding;metal ion binding;negative regulation of mRNA splicing, via spliceosome-IBA;regulation of apoptotic process-IBA;ATP binding	0.683689	0.0422921	0.751905	0.0194548	2.1e-180	gi|669030069|emb|CDM84470.1|unnamed protein product [Triticum aestivum];gi|326531768|dbj|BAJ97888.1|predicted protein [Hordeum vulgare subsp. vulgare];gi|960468321|ref|XP_014754585.1|PREDICTED: uncharacterized ATP-dependent helicase C23E6.02-like [Brachypodium distachyon]/gi|944074582|gb|KQK10066.1|hypothetical protein BRADI_2g51727 [Brachypodium distachyon];gi|473776869|gb|EMS45958.1|Putative SW…		Ta#S17987914	turquoise	DNA binding;metal ion binding;mitochondrion-RCA	0.571693	0.107785	0.693841	0.0381497	4.3e-160	gi|475476883|gb|EMT02648.1|Zinc finger CCCH domain-containing protein 13 [Aegilops tauschii];gi|944057862|gb|KQJ93452.1|hypothetical protein BRADI_3g04650 [Brachypodium distachyon]/gi|944057863|gb|KQJ93453.1|hypothetical protein BRADI_3g04650 [Brachypodium distachyon];gi|357148577|ref|XP_003574819.1|PREDICTED: zinc finger CCCH domain-containing protein 13-like isoform X1 [Brachypodium distachyon]…
Ta#S18006046	turquoise	plastid-RCA	0.492106	0.178408	0.488674	0.181923	8.1e-160	gi|669028598|emb|CDM82463.1|unnamed protein product [Triticum aestivum];gi|475582961|gb|EMT19303.1|hypothetical protein F775_29714 [Aegilops tauschii];gi|326497187|dbj|BAK02178.1|predicted protein [Hordeum vulgare subsp. vulgare];gi|474311014|gb|EMS61885.1|hypothetical protein TRIUR3_23546 [Triticum urartu];gi|721633255|ref|XP_010230688.1|PREDICTED: uncharacterized protein LOC104582530 [Brachypod…		Ta#S16058028	turquoise	nucleic acid phosphodiester bond hydrolysis;exonuclease activity;endonuclease activity	0.472552	0.198955	0.572773	0.106969	0	gi|326499027|dbj|BAK06004.1|predicted protein [Hordeum vulgare subsp. vulgare];gi|357146215|ref|XP_003573914.1|PREDICTED: carbon catabolite repressor protein 4 homolog 1-like [Brachypodium distachyon]/gi|944061075|gb|KQJ96665.1|hypothetical protein BRADI_3g26410 [Brachypodium distachyon];gi|944061076|gb|KQJ96666.1|hypothetical protein BRADI_3g26410 [Brachypodium distachyon];gi|937935909|dbj|BAT10…
Ta#S32601409	turquoise	membrane;integral component of membrane;microsporogenesis-IDA;microsporogenesis;nuclear chromosome-IDA;nuclear chromosome;nuclear chromosome-IGI;megasporogenesis-IDA;megasporogenesis;zygotene-IDA;synapsis-IDA;synapsis;leptotene-IDA;nucleus-IDA;nucleus	0.503248	0.167265	0.522648	0.148843	2.2e-119	gi|148970484|gb|ABR20128.1|asynapsis 1 [Triticum aestivum];gi|473892427|gb|EMS48843.1|HORMA domain-containing protein 1 [Triticum urartu];gi|400202063|gb|AFP73615.1|asynapsis 1 [Hordeum vulgare subsp. vulgare];gi|475472943|gb|EMT02464.1|HORMA domain-containing protein 1 [Aegilops tauschii];gi|1002297685|ref|XP_015612273.1|PREDICTED: HORMA domain-containing protein 1 isoform X2 [Oryza sativa Japon…		Ta#S17987352	turquoise	Cul3-RING ubiquitin ligase complex-IBA;nucleus-IBA;ubiquitin-protein transferase activity-IBA;protein ubiquitination;response to red light-IBA	0.649966	0.0580904	0.670142	0.0482555	7.1e-165	gi|326530832|dbj|BAK01214.1|predicted protein [Hordeum vulgare subsp. vulgare];gi|326511872|dbj|BAJ92080.1|predicted protein, partial [Hordeum vulgare subsp. vulgare];gi|475622204|gb|EMT31790.1|Kelch-like protein 26 [Aegilops tauschii];gi|326505638|dbj|BAJ95490.1|predicted protein [Hordeum vulgare subsp. vulgare];gi|474262593|gb|EMS60606.1|BTB/POZ domain-containing protein POB1 [Triticum urartu];…
Ta#S37778962	turquoise	SAGA-type complex;protein kinase activity;ATP binding;protein phosphorylation	0.485578	0.185127	0.568782	0.110003	6.6e-44	gi|475479747|gb|EMT02805.1|hypothetical protein F775_17064 [Aegilops tauschii];gi|473887361|gb|EMS48244.1|hypothetical protein TRIUR3_19622 [Triticum urartu];gi|326496797|dbj|BAJ98425.1|predicted protein [Hordeum vulgare subsp. vulgare];gi|721689918|ref|XP_010239751.1|PREDICTED: uncharacterized protein LOC100835172 [Brachypodium distachyon]/gi|960493487|ref|XP_014751486.1|PREDICTED: uncharacteriz…		Ta#S12913252	turquoise		0.99681	6.01634e-09	0.975177	7.74507e-06		No significant hit
Ta#S17987388	turquoise	nucleic acid binding	0.243624	0.52759	0.31091	0.415447	1.9e-65	gi|475530200|gb|EMT07875.1|Pin2-interacting protein X1 [Aegilops tauschii];gi|326491281|dbj|BAK05740.1|predicted protein [Hordeum vulgare subsp. vulgare]/gi|326523555|dbj|BAJ92948.1|predicted protein [Hordeum vulgare subsp. vulgare];gi|721626268|ref|XP_010229284.1|PREDICTED: PIN2/TERF1-interacting telomerase inhibitor 1 isoform X2 [Brachypodium distachyon]/gi|944088547|gb|KQK23899.1|hypothetical …		Ta#S13237866	turquoise		0.995256	2.41026e-08	0.981287	2.89789e-06		No significant hit
Ta#S12913252	turquoise		0.996193	1.12e-08	0.98937	4.03566e-07		No significant hit		Ta#S13094900	turquoise		0.993946	5.65248e-08	0.977566	5.44793e-06		No significant hit
Ta#S13237866	turquoise		0.991042	2.22e-07	0.994848	3.21634e-08		No significant hit		Ta#S12894136	turquoise	extracellular region;defense response	0.993326	7.94269e-08	0.968319	1.80659e-05		No significant hit
Ta#S13252760	turquoise		0.990804	2.43e-07	0.984929	1.36357e-06		No significant hit		Ta#S24455932	turquoise		0.993186	8.54154e-08	0.95134	7.97816e-05	0.00027	gi|222538185|gb|ACM63362.1|unknown [Psathyrostachys huashanica]
Ta#S12894136	turquoise		0.990334	2.9e-07	0.973673	9.50063e-06		No significant hit		Ta#S13252760	turquoise		0.992646	1.11522e-07	0.966431	2.20822e-05		No significant hit
Ta#S12922676	turquoise		0.982992	2.08e-06	0.983989	1.68367e-06		No significant hit		Ta#S15880080	turquoise		0.99212	1.41912e-07	0.956064	5.60655e-05	5.1e-08	gi|222538185|gb|ACM63362.1|unknown [Psathyrostachys huashanica]
Ta#S13094900	turquoise		0.980147	3.56e-06	0.982537	2.2778e-06		No significant hit		Ta#S12915720	turquoise		0.990632	2.59625e-07	0.965308	2.47512e-05		No significant hit
Ta#S16219853	turquoise	membrane;integral component of membrane	0.979121	4.24e-06	0.958466	4.61632e-05	1.2e-67	gi|475583189|gb|EMT19395.1|hypothetical protein F775_28490 [Aegilops tauschii];gi|475607047|gb|EMT26575.1|hypothetical protein F775_09929 [Aegilops tauschii];gi|475594527|gb|EMT22708.1|hypothetical protein F775_43604 [Aegilops tauschii]		Ta#S12915435	turquoise		0.989778	3.52017e-07	0.982101	2.4824e-06		No significant hit
Ta#S12915435	turquoise		0.977728	5.31e-06	0.977158	5.79996e-06		No significant hit		Ta#S12922676	turquoise		0.987975	6.20535e-07	0.985287	1.254e-06		No significant hit
Ta#S32426897	turquoise	membrane;integral component of membrane	0.977528	5.48e-06	0.949675	8.96069e-05	2.8e-64	gi|475580817|gb|EMT18700.1|hypothetical protein F775_05178 [Aegilops tauschii];gi|357167753|ref|XP_003581316.1|PREDICTED: cell number regulator 2 [Brachypodium distachyon]/gi|944047346|gb|KQJ82987.1|hypothetical protein BRADI_5g12460 [Brachypodium distachyon];gi|113564568|dbj|BAF14911.1|Os04g0461600, partial [Oryza sativa Japonica Group]/gi|937914636|dbj|BAS89555.1|Os04g0461600, partial [Oryza sa…		Ta#S13244370	turquoise		0.985916	1.07685e-06	0.941298	0.000152326		No significant hit
Ta#S16224354	turquoise	dioxygenase activity;oxidoreductase activity;gibberellin metabolic process-IC;metal ion binding;gibberellic acid mediated signaling pathway-IBA;gibberellin 3-beta-dioxygenase activity;gibberellin 3-beta-dioxygenase activity-IBA;oxidation-reduction process;gibberellin biosynthetic process-IBA;response to light stimulus-IBA	0.976477	6.42e-06	0.951694	7.78e-05	2.8e-78	gi|326502098|dbj|BAK06541.1|predicted protein [Hordeum vulgare subsp. vulgare];gi|49065950|gb|AAT49060.1|GA 3-oxidase 1 [Hordeum vulgare subsp. vulgare];gi|1001621791|emb|CFV04514.1|GA3ox-B3 [Triticum aestivum];gi|1001621789|emb|CFV04508.1|GA3ox-A3 [Triticum aestivum];gi|85540947|sp|Q3I410.1|G3O22_WHEATRecName: Full=Gibberellin 3-beta-dioxygenase 2-2 AltName: Full=Gibberellin 3 beta-hydroxylase 2…		Ta#S13006894	turquoise		0.982735	2.1893e-06	0.959401	4.26636e-05		No significant hit
Ta#S13263199	turquoise		0.976271	6.62e-06	0.970869	1.3503e-05		No significant hit		Ta#S13006607	turquoise		0.97999	3.65976e-06	0.956836	5.27325e-05	1.4e-09	gi|1005568788|ref|WP_061662214.1|hypothetical protein [Bacillus cereus]/gi|1003855895|gb|KXY50884.1|hypothetical protein AT268_30515 [Bacillus cereus];gi|446713081|ref|WP_000790425.1|LPXTG cell wall anchor domain-containing protein [Bacillus thuringiensis]/gi|409177037|gb|AFV21341.1|hypothetical protein BTB_502p00050 (plasmid) [Bacillus thuringiensis Bt407];gi|311978070|ref|YP_003987190.1|collage…
Ta#S15880080	turquoise		0.976079	6.81e-06	0.981215	2.93695e-06	5.1e-08	gi|222538185|gb|ACM63362.1|unknown [Psathyrostachys huashanica]		Ta#S13131393	turquoise		0.979204	4.18452e-06	0.941717	0.000148616		No significant hit
Ta#S13244370	turquoise		0.975845	7.04e-06	0.968388	1.79312e-05		No significant hit		Ta#S13071082	turquoise		0.97821	4.92289e-06	0.952403	7.39283e-05	1.3e-09	gi|446713081|ref|WP_000790425.1|LPXTG cell wall anchor domain-containing protein [Bacillus thuringiensis]/gi|409177037|gb|AFV21341.1|hypothetical protein BTB_502p00050 (plasmid) [Bacillus thuringiensis Bt407];gi|1005568788|ref|WP_061662214.1|hypothetical protein [Bacillus cereus]/gi|1003855895|gb|KXY50884.1|hypothetical protein AT268_30515 [Bacillus cereus]
Ta#S13208264	turquoise		0.974356	8.67e-06	0.957224	5.1115e-05		No significant hit		Ta#S32426897	turquoise	membrane;integral component of membrane	0.975267	7.64759e-06	0.98335	1.92931e-06	2.8e-64	gi|475580817|gb|EMT18700.1|hypothetical protein F775_05178 [Aegilops tauschii];gi|357167753|ref|XP_003581316.1|PREDICTED: cell number regulator 2 [Brachypodium distachyon]/gi|944047346|gb|KQJ82987.1|hypothetical protein BRADI_5g12460 [Brachypodium distachyon];gi|113564568|dbj|BAF14911.1|Os04g0461600, partial [Oryza sativa Japonica Group]/gi|937914636|dbj|BAS89555.1|Os04g0461600, partial [Oryza sa…
Ta#S13006894	turquoise		0.966559	2.18e-05	0.975168	7.75486e-06		No significant hit		Ta#S12936749	turquoise	nutrient reservoir activity	0.97272	1.07507e-05	0.9742	8.85631e-06		No significant hit
Ta#S22391706	turquoise		0.960038	4.04e-05	0.985431	1.21173e-06	1.5e-102	gi|474425841|gb|EMS67734.1|hypothetical protein TRIUR3_06986 [Triticum urartu];gi|475594658|gb|EMT22756.1|hypothetical protein F775_09856 [Aegilops tauschii];gi|721692126|ref|XP_010240043.1|PREDICTED: F-box protein SKIP14 [Brachypodium distachyon]/gi|944047599|gb|KQJ83240.1|hypothetical protein BRADI_5g13890 [Brachypodium distachyon];gi|90265125|emb|CAC09492.2|H0811E11.8 [Oryza sativa Indica Grou…		Ta#S16229783	turquoise		0.969151	1.64733e-05	0.933105	0.000238681		No significant hit
Ta#S16229783	turquoise		0.959801	4.12e-05	0.965534	2.41971e-05		No significant hit		Ta#S16219853	turquoise	membrane;integral component of membrane	0.968098	1.85077e-05	0.956437	5.4441e-05	1.2e-67	gi|475583189|gb|EMT19395.1|hypothetical protein F775_28490 [Aegilops tauschii];gi|475607047|gb|EMT26575.1|hypothetical protein F775_09929 [Aegilops tauschii];gi|475594527|gb|EMT22708.1|hypothetical protein F775_43604 [Aegilops tauschii]
Ta#S13235509	turquoise		0.953416	6.86e-05	0.921157	0.000419219	4.3e-12	gi|326527243|dbj|BAK04563.1|predicted protein [Hordeum vulgare subsp. vulgare]		Ta#S13109293	turquoise	RNA-directed DNA polymerase activity;RNA-dependent DNA biosynthetic process	0.967695	1.93317e-05	0.972142	1.15628e-05	1.1e-64	gi|1049561567|gb|OCR40908.1|hypothetical protein AC239_22870 [Bacteroides fragilis];gi|674267870|emb|CDI96482.1|hypothetical protein EmuJ_000005500 [Echinococcus multilocularis];gi|1037167001|emb|SBT01807.1|reticulocyte binding protein homologue 1 (RH1), partial [Plasmodium ovale curtisi];gi|210151265|gb|EEA82273.1|hypothetical protein CLONEX_01831 [Tyzzerella nexilis DSM 1787];gi|56502202|emb|CA…
Ta#S22388786	turquoise	membrane;integral component of membrane;transferase activity;galactosylgalactosylxylosylprotein 3-beta-glucuronosyltransferase activity	0.952907	7.13e-05	0.914308	0.00055728	7.1e-19	gi|326500574|dbj|BAK06376.1|predicted protein [Hordeum vulgare subsp. vulgare];gi|63087730|emb|CAI93180.1|glycosyltransferase, partial [Triticum aestivum];gi|960464178|ref|XP_014753722.1|PREDICTED: protein TsetseEP-like isoform X2 [Brachypodium distachyon];gi|357128024|ref|XP_003565676.1|PREDICTED: protein TsetseEP-like isoform X1 [Brachypodium distachyon];gi|944068498|gb|KQK03982.1|hypothetical …		Ta#S13263199	turquoise		0.96761	1.95078e-05	0.970415	1.4248e-05		No significant hit
Ta#S13109293	turquoise	membrane;integral component of membrane	0.952725	7.22e-05	0.932762	0.00024292	1.1e-64	gi|1049561567|gb|OCR40908.1|hypothetical protein AC239_22870 [Bacteroides fragilis];gi|674267870|emb|CDI96482.1|hypothetical protein EmuJ_000005500 [Echinococcus multilocularis];gi|1037167001|emb|SBT01807.1|reticulocyte binding protein homologue 1 (RH1), partial [Plasmodium ovale curtisi];gi|210151265|gb|EEA82273.1|hypothetical protein CLONEX_01831 [Tyzzerella nexilis DSM 1787];gi|56502202|emb|CA…		Ta#S12949763	turquoise	carbon-sulfur lyase activity;catalytic activity;mitochondrion-RCA;membrane;integral component of membrane;transaminase activity;lyase activity;transferase activity	0.967092	2.06124e-05	0.972858	1.05629e-05	3e-80	gi|473804236|gb|EMS46661.1|Tryptophan aminotransferase 1 [Triticum urartu];gi|357134476|ref|XP_003568843.1|PREDICTED: L-tryptophan--pyruvate aminotransferase 1-like [Brachypodium distachyon]/gi|944071817|gb|KQK07301.1|hypothetical protein BRADI_2g34400 [Brachypodium distachyon];gi|514745121|ref|XP_004960803.1|PREDICTED: tryptophan aminotransferase-related protein 1-like [Setaria italica]/gi|94424…
Ta#S17978399	turquoise	potassium ion transmembrane transport;potassium ion transport;potassium ion transmembrane transporter activity;potassium ion transmembrane transporter activity-IBA;membrane-RCA;membrane;membrane-IBA;integral component of membrane;transport;ion transport	0.949629	8.99e-05	0.935889	0.000206265	7.5e-154	gi|475527887|gb|EMT07546.1|Putative potassium transporter 13 [Aegilops tauschii];gi|474311987|gb|EMS61957.1|putative potassium transporter 13 [Triticum urartu];gi|944247747|gb|KQL12041.1|hypothetical protein SETIT_008073mg [Setaria italica];gi|514771483|ref|XP_004967262.1|PREDICTED: probable potassium transporter 13 [Setaria italica];gi|357123393|ref|XP_003563395.1|PREDICTED: probable potassium t…		Ta#S13259813	turquoise		0.958863	4.46546e-05	0.957262	5.09563e-05		No significant hit
Ta#S24455932	turquoise		0.948304	9.83e-05	0.955561	5.83174e-05	0.00027	gi|222538185|gb|ACM63362.1|unknown [Psathyrostachys huashanica]		Ta#S16218889	turquoise		0.95854	4.58775e-05	0.906003	0.000763955	1.9e-75	gi|474404631|gb|EMS66383.1|hypothetical protein TRIUR3_11086 [Triticum urartu];gi|475606006|gb|EMT26253.1|hypothetical protein F775_30947 [Aegilops tauschii];gi|475500442|gb|EMT04259.1|hypothetical protein F775_28674 [Aegilops tauschii];gi|475511304|gb|EMT05379.1|hypothetical protein F775_27143 [Aegilops tauschii];gi|475579283|gb|EMT18306.1|hypothetical protein F775_30642 [Aegilops tauschii];gi|3…
Ta#S32643402	turquoise	oxidoreductase activity;flavin adenine dinucleotide binding;NADP binding;oxidation-reduction process;oxidation-reduction process-IBA;monooxygenase activity;monooxygenase activity-IBA;N,N-dimethylaniline monooxygenase activity;plastid-RCA	0.942572	0.000141244	0.914677	0.000549137	2.4e-102	gi|475537929|gb|EMT09167.1|hypothetical protein F775_08014 [Aegilops tauschii];gi|475602239|gb|EMT25067.1|Flavin-containing monooxygenase FMO GS-OX5 [Aegilops tauschii];gi|357121040|ref|XP_003562230.1|PREDICTED: flavin-containing monooxygenase FMO GS-OX-like 4 [Brachypodium distachyon]/gi|193848567|gb|ACF22752.1|FMO-like protein [Brachypodium distachyon]/gi|944088775|gb|KQK24127.1|hypothetical pr…		Ta#S22388786	turquoise	membrane;integral component of membrane;transferase activity;galactosylgalactosylxylosylprotein 3-beta-glucuronosyltransferase activity	0.957215	5.11505e-05	0.92604	0.000336803	7.1e-19	gi|326500574|dbj|BAK06376.1|predicted protein [Hordeum vulgare subsp. vulgare];gi|63087730|emb|CAI93180.1|glycosyltransferase, partial [Triticum aestivum];gi|960464178|ref|XP_014753722.1|PREDICTED: protein TsetseEP-like isoform X2 [Brachypodium distachyon];gi|357128024|ref|XP_003565676.1|PREDICTED: protein TsetseEP-like isoform X1 [Brachypodium distachyon];gi|944068498|gb|KQK03982.1|hypothetical …
Ta#S12915720	turquoise		0.940808	0.000156747	0.935486	0.000210746		No significant hit		Ta#S16224354	turquoise	dioxygenase activity;oxidoreductase activity;gibberellin metabolic process-IC;metal ion binding;gibberellic acid mediated signaling pathway-IBA;gibberellin 3-beta-dioxygenase activity-IBA;gibberellin 3-beta-dioxygenase activity;oxidation-reduction process;gibberellin biosynthetic process-IBA;response to light stimulus-IBA	0.944622	0.00012462	0.908067	0.000708295	2.8e-78	gi|326502098|dbj|BAK06541.1|predicted protein [Hordeum vulgare subsp. vulgare];gi|49065950|gb|AAT49060.1|GA 3-oxidase 1 [Hordeum vulgare subsp. vulgare];gi|1001621791|emb|CFV04514.1|GA3ox-B3 [Triticum aestivum];gi|1001621789|emb|CFV04508.1|GA3ox-A3 [Triticum aestivum];gi|85540947|sp|Q3I410.1|G3O22_WHEATRecName: Full=Gibberellin 3-beta-dioxygenase 2-2 AltName: Full=Gibberellin 3 beta-hydroxylase 2…
Ta#S17985630	turquoise	membrane-RCA;membrane;integral component of membrane;carbohydrate transport	0.936366	0.000201033	0.91757	0.0004881	4.7e-91	gi|474240896|gb|EMS59777.1|hypothetical protein TRIUR3_17345 [Triticum urartu];gi|475558988|gb|EMT13240.1|hypothetical protein F775_06308 [Aegilops tauschii];gi|1002287195|ref|XP_015647907.1|PREDICTED: major facilitator superfamily domain-containing protein 12 isoform X2 [Oryza sativa Japonica Group];gi|357122255|ref|XP_003562831.1|PREDICTED: major facilitator superfamily domain-containing protei…		Ta#S32696924	turquoise	membrane;integral component of membrane;cellulose microfibril organization;cell growth;anchored component of membrane	0.938857	0.000175244	0.881121	0.00169477	9.8e-14	gi|475482998|gb|EMT03018.1|hypothetical protein F775_23746 [Aegilops tauschii]
Ta#S16221995	turquoise	cytoplasm-IBA;cellular transition metal ion homeostasis-IBA;metal ion binding;metal ion transport;metal ion transport-IBA;transition metal ion binding-IBA	0.934419	0.000222967	0.931129	0.000263767	2.4e-128	gi|475595017|gb|EMT22884.1|hypothetical protein F775_05934 [Aegilops tauschii];gi|474399288|gb|EMS65967.1|hypothetical protein TRIUR3_13108 [Triticum urartu];gi|326522170|dbj|BAK04213.1|predicted protein [Hordeum vulgare subsp. vulgare];gi|721614012|ref|XP_010227396.1|PREDICTED: uncharacterized protein LOC100841592 [Brachypodium distachyon]/gi|944081961|gb|KQK17313.1|hypothetical protein BRADI_1g…		Ta#S22389310	turquoise	iron ion binding;oxidoreductase activity;oxidoreductase activity, acting on paired donors, with incorporation or reduction of molecular oxygen;metal ion binding;membrane;integral component of membrane;heme binding;oxidation-reduction process;monooxygenase activity	0.936956	0.0001947	0.897197	0.00103594	1.9e-75	gi|475581302|gb|EMT18793.1|Cytochrome P450 704C1 [Aegilops tauschii];gi|357168232|ref|XP_003581548.1|PREDICTED: cytochrome P450 704C1-like [Brachypodium distachyon]/gi|944048495|gb|KQJ84136.1|hypothetical protein BRADI_5g18920 [Brachypodium distachyon];gi|669027936|emb|CDM81564.1|unnamed protein product [Triticum aestivum];gi|475620884|gb|EMT31267.1|Cytochrome P450 704C1 [Aegilops tauschii];gi|66…
Ta#S32696924	turquoise	cellulose microfibril organization;cell growth;anchored component of membrane	0.931836	0.000254591	0.95251	7.33555e-05	9.8e-14	gi|475482998|gb|EMT03018.1|hypothetical protein F775_23746 [Aegilops tauschii]		Ta#S50382420	turquoise	nucleotide binding;mitochondrion-RCA;nucleic acid binding	0.931949	0.000253142	0.917449	0.000490547	1.6e-06	gi|326514404|dbj|BAJ96189.1|predicted protein [Hordeum vulgare subsp. vulgare];gi|721655842|ref|XP_010234260.1|PREDICTED: polyadenylate-binding protein-interacting protein 11-like [Brachypodium distachyon]/gi|944059280|gb|KQJ94870.1|hypothetical protein BRADI_3g13740 [Brachypodium distachyon];gi|1063046920|gb|JAT61617.1|Splicing regulatory glutamine/lysine-rich protein 1 [Anthurium amnicola];gi|4…
Ta#S50382420	turquoise	nucleotide binding;mitochondrion-RCA;nucleic acid binding	0.931466	0.000259361	0.950471	8.48072e-05	1.6e-06	gi|326514404|dbj|BAJ96189.1|predicted protein [Hordeum vulgare subsp. vulgare];gi|721655842|ref|XP_010234260.1|PREDICTED: polyadenylate-binding protein-interacting protein 11-like [Brachypodium distachyon]/gi|944059280|gb|KQJ94870.1|hypothetical protein BRADI_3g13740 [Brachypodium distachyon];gi|1063046920|gb|JAT61617.1|Splicing regulatory glutamine/lysine-rich protein 1 [Anthurium amnicola];gi|4…		Ta#S13235509	turquoise		0.931184	0.000263041	0.930209	0.000276059	4.3e-12	gi|326527243|dbj|BAK04563.1|predicted protein [Hordeum vulgare subsp. vulgare]
Ta#S16237811	turquoise	DNA integration;nucleic acid binding	0.930031	0.000278481	0.925597	0.000343769	8.2e-07	gi|835926971|ref|XP_012699124.1|PREDICTED: uncharacterized protein LOC105913785 [Setaria italica];gi|848895534|ref|XP_012847817.1|PREDICTED: uncharacterized protein LOC105967747 [Erythranthe guttata];gi|848864673|ref|XP_012833075.1|PREDICTED: uncharacterized protein LOC105953940 [Erythranthe guttata];gi|835927140|ref|XP_012699143.1|PREDICTED: uncharacterized protein LOC105913792 [Setaria italica]…		Ta#S13111355	turquoise		0.92957	0.000284818	0.896507	0.00105974	1e-130	gi|242066746|ref|XP_002454662.1|hypothetical protein SORBIDRAFT_04g035070 [Sorghum bicolor]/gi|241934493|gb|EES07638.1|hypothetical protein SORBI_004G320100 [Sorghum bicolor];gi|1070950717|gb|OEL25721.1|hypothetical protein BAE44_0013259 [Dichanthelium oligosanthes];gi|514719011|ref|XP_004954135.1|PREDICTED: uncharacterized protein LOC101784363 [Setaria italica]/gi|944267554|gb|KQL31794.1|hypothe…
Ta#S13131393	turquoise		0.929726	0.00028266	0.934766	0.000218941		No significant hit		Ta#S18006591	turquoise	transferase activity, transferring acyl groups other than amino-acyl groups;transferase activity	0.929147	0.000290723	0.875531	0.00197921	1.6e-104	gi|326504868|dbj|BAK06725.1|predicted protein [Hordeum vulgare subsp. vulgare]/gi|326531672|dbj|BAJ97840.1|predicted protein [Hordeum vulgare subsp. vulgare];gi|357158464|ref|XP_003578136.1|PREDICTED: shikimate O-hydroxycinnamoyltransferase-like [Brachypodium distachyon]/gi|944054645|gb|KQJ90283.1|hypothetical protein BRADI_4g30530 [Brachypodium distachyon];gi|944260269|gb|KQL24526.1|hypothetical…
Ta#S12949763	turquoise	carbon-sulfur lyase activity;catalytic activity;mitochondrion-RCA;membrane;integral component of membrane;transaminase activity;lyase activity;transferase activity	0.929625	0.000284055	0.936888	0.000195422	3e-80	gi|473804236|gb|EMS46661.1|Tryptophan aminotransferase 1 [Triticum urartu];gi|357134476|ref|XP_003568843.1|PREDICTED: L-tryptophan--pyruvate aminotransferase 1-like [Brachypodium distachyon]/gi|944071817|gb|KQK07301.1|hypothetical protein BRADI_2g34400 [Brachypodium distachyon];gi|514745121|ref|XP_004960803.1|PREDICTED: tryptophan aminotransferase-related protein 1-like [Setaria italica]/gi|94424…		Ta#S17886814	turquoise	nucleotide binding;nucleic acid binding	0.928389	0.000301526	0.967677	1.93693e-05	2.5e-64	gi|326506974|dbj|BAJ95564.1|predicted protein [Hordeum vulgare subsp. vulgare];gi|960461365|ref|XP_014753236.1|PREDICTED: protein WHI3 isoform X2 [Brachypodium distachyon]/gi|944084267|gb|KQK19619.1|hypothetical protein BRADI_1g49340 [Brachypodium distachyon];gi|474015933|gb|EMS52701.1|Cell wall integrity protein scw1 [Triticum urartu];gi|960461363|ref|XP_014753235.1|PREDICTED: protein WHI3 isofo…
Ta#S50379263	turquoise	metal ion binding;mismatched DNA binding;cobalt ion binding;hydrolase activity;ureide catabolic process;hydrolase activity, acting on carbon-nitrogen (but not peptide) bonds;zinc ion binding;purine nucleobase metabolic process;mismatch repair;purine nucleobase catabolic process;endoplasmic reticulum;ATP binding;allantoin catabolic process;allantoinase activity	0.928554	0.000299163	0.918109	0.000477271	5.7e-59	gi|475597900|gb|EMT23755.1|Allantoinase [Aegilops tauschii];gi|474213550|gb|EMS58955.1|Allantoinase [Triticum urartu];gi|326519184|dbj|BAJ96591.1|predicted protein [Hordeum vulgare subsp. vulgare];gi|944049698|gb|KQJ85339.1|hypothetical protein BRADI_5g26410 [Brachypodium distachyon];gi|944049697|gb|KQJ85338.1|hypothetical protein BRADI_5g26410 [Brachypodium distachyon];gi|1070908217|gb|OEL16853.…		Ta#S32545908	turquoise	actin nucleation;hydrogen peroxide biosynthetic process;positive regulation of organelle organization;root hair cell differentiation;cell wall organization;vegetative to reproductive phase transition of meristem;cell adhesion;protein desumoylation;regulation of chromosome organization;trichome morphogenesis;animal organ morphogenesis;cell wall macromolecule metabolic process;cell wall biogenesis;…	0.921877	0.000406262	0.944342	0.000126805		No significant hit
Ta#S32657779	turquoise		0.921327	0.000416129	0.924014	0.000369463		No significant hit		Ta#S13002660	turquoise		0.921085	0.000420526	0.919017	0.00045943	3.8e-15	gi|475612131|gb|EMT28310.1|hypothetical protein F775_24835 [Aegilops tauschii];gi|474397403|gb|EMS65791.1|hypothetical protein TRIUR3_15667 [Triticum urartu]
Ta#S13179634	turquoise	transferase activity;sulfotransferase activity	0.920816	0.00042546	0.89243	0.00120821	1.4e-27	gi|473905088|gb|EMS49357.1|Flavonol 4'-sulfotransferase [Triticum urartu];gi|475442016|gb|EMT01459.1|Sulfotransferase 16 [Aegilops tauschii];gi|475522688|gb|EMT06790.1|Sulfotransferase 17 [Aegilops tauschii];gi|475497284|gb|EMT03994.1|Sulfotransferase 17 [Aegilops tauschii];gi|475442015|gb|EMT01458.1|Flavonol 4'-sulfotransferase [Aegilops tauschii];gi|357150835|ref|XP_003575593.1|PREDICTED: cytos…		Ta#S16237811	turquoise	DNA integration;nucleic acid binding	0.918018	0.000479095	0.968125	1.84527e-05	8.2e-07	gi|835926971|ref|XP_012699124.1|PREDICTED: uncharacterized protein LOC105913785 [Setaria italica];gi|848895534|ref|XP_012847817.1|PREDICTED: uncharacterized protein LOC105967747 [Erythranthe guttata];gi|848864673|ref|XP_012833075.1|PREDICTED: uncharacterized protein LOC105953940 [Erythranthe guttata];gi|835927140|ref|XP_012699143.1|PREDICTED: uncharacterized protein LOC105913792 [Setaria italica]…
Ta#S37807591	turquoise	exocyst;exocytosis	0.918381	0.000471883	0.924814	0.000356311	1.7e-75	gi|474085268|gb|EMS54650.1|Exocyst complex component 7 [Triticum urartu];gi|475626507|gb|EMT33365.1|Exocyst complex component 7 [Aegilops tauschii];gi|326512010|dbj|BAJ95986.1|predicted protein [Hordeum vulgare subsp. vulgare];gi|326487326|dbj|BAJ89647.1|predicted protein [Hordeum vulgare subsp. vulgare];gi|1002842031|ref|XP_006648656.2|PREDICTED: exocyst complex component EXO70B1-like [Oryza bra…		Ta#S16247010	turquoise	tRNA aminoacylation for protein translation;aminoacyl-tRNA ligase activity;nuclease activity;membrane;integral component of membrane;endonuclease activity;tRNA processing;lyase activity;mRNA processing;tRNA-intron endonuclease complex-IBA;tRNA-type intron splice site recognition and cleavage-IBA;tRNA-intron endonuclease activity-IBA;tRNA-intron endonuclease activity;ATP binding;threonyl-tRNA amin…	0.915827	0.000524264	0.938095	0.000182868	5e-131	gi|475534656|gb|EMT08614.1|Putative tRNA-splicing endonuclease subunit Sen2 [Aegilops tauschii];gi|474174645|gb|EMS57725.1|putative tRNA-splicing endonuclease subunit Sen2 [Triticum urartu];gi|326533506|dbj|BAK05284.1|predicted protein [Hordeum vulgare subsp. vulgare];gi|721612849|ref|XP_010239503.1|PREDICTED: probable tRNA-splicing endonuclease subunit Sen2 [Brachypodium distachyon]/gi|721612852…
Ta#S13139397	turquoise		0.916857	0.000502676	0.856212	0.00321542	5.7e-07	gi|475492919|gb|EMT03681.1|hypothetical protein F775_32714 [Aegilops tauschii]		Ta#S16058250	turquoise	S-adenosylmethionine cycle-IBA;cytosol-IBA;one-carbon metabolic process;adenosylhomocysteinase activity-IBA;adenosylhomocysteinase activity;hydrolase activity	0.913729	0.000570258	0.851064	0.0036176	0	gi|1002623414|ref|NP_001148534.2|adenosylhomocysteinase [Zea mays]/gi|224031309|gb|ACN34730.1|unknown [Zea mays]/gi|413920900|gb|AFW60832.1|adenosyl homocysteine hydrolase1 isoform 1 [Zea mays]/gi|413920901|gb|AFW60833.1|adenosyl homocysteine hydrolase1 isoform 2 [Zea mays];gi|195620086|gb|ACG31873.1|adenosylhomocysteinase [Zea mays];gi|530278697|gb|AGT16642.1|Adenosylhomocysteinase [Saccharum hy…
Ta#S16236392	turquoise	membrane;integral component of membrane	0.915634	0.000528384	0.917113	0.000497412	3.1e-133	gi|326516026|dbj|BAJ88036.1|predicted protein [Hordeum vulgare subsp. vulgare];gi|944075034|gb|KQK10518.1|hypothetical protein BRADI_2g54630 [Brachypodium distachyon];gi|357125819|ref|XP_003564587.1|PREDICTED: uncharacterized protein At1g04910-like [Brachypodium distachyon]/gi|944075033|gb|KQK10517.1|hypothetical protein BRADI_2g54630 [Brachypodium distachyon];gi|113534296|dbj|BAF06679.1|Os01g084…		Ta#S16221995	turquoise	cytoplasm-IBA;cellular transition metal ion homeostasis-IBA;metal ion binding;metal ion transport-IBA;metal ion transport;transition metal ion binding-IBA	0.9102	0.000653839	0.951859	7.6883e-05	2.4e-128	gi|475595017|gb|EMT22884.1|hypothetical protein F775_05934 [Aegilops tauschii];gi|474399288|gb|EMS65967.1|hypothetical protein TRIUR3_13108 [Triticum urartu];gi|326522170|dbj|BAK04213.1|predicted protein [Hordeum vulgare subsp. vulgare];gi|721614012|ref|XP_010227396.1|PREDICTED: uncharacterized protein LOC100841592 [Brachypodium distachyon]/gi|944081961|gb|KQK17313.1|hypothetical protein BRADI_1g…
Ta#S16058258	turquoise	catalytic activity;hydroxymethylglutaryl-CoA lyase activity;lyase activity	0.915383	0.000533768	0.897214	0.00103536	1.1e-101	gi|475566388|gb|EMT15018.1|Hydroxymethylglutaryl-CoA lyase [Aegilops tauschii];gi|474299038|gb|EMS61546.1|Hydroxymethylglutaryl-CoA lyase, mitochondrial [Triticum urartu];gi|669028820|emb|CDM82754.1|unnamed protein product [Triticum aestivum];gi|1070941592|gb|OEL23205.1|Hydroxymethylglutaryl-CoA lyase, mitochondrial [Dichanthelium oligosanthes];gi|514773396|ref|XP_004967725.1|PREDICTED: hydroxyme…		Ta#S37940960	turquoise		0.906709	0.000744591	0.905595	0.000775303	5.6e-173	gi|472903224|gb|EMS35724.1|hypothetical protein TRIUR3_34222 [Triticum urartu];gi|475550459|gb|EMT11447.1|hypothetical protein F775_19898 [Aegilops tauschii];gi|475519019|gb|EMT06275.1|hypothetical protein F775_14418 [Aegilops tauschii];gi|721641249|ref|XP_010231832.1|PREDICTED: probable F-box protein At4g22165 [Brachypodium distachyon]/gi|944072507|gb|KQK07991.1|hypothetical protein BRADI_2g3885…
Ta#S32612422	turquoise		0.91341	0.000577468	0.879293	0.00178445		No significant hit		Ta#S32643877	turquoise	metabolic process;indole-3-glycerol-phosphate synthase activity-IBA;indole-3-glycerol-phosphate synthase activity;catalytic activity;tryptophan biosynthetic process-IBA;phosphoribosylanthranilate isomerase activity-IBA;tryptophan metabolic process;plastid-RCA	0.906039	0.00076295	0.892582	0.00120244	5.6e-139	gi|474402760|gb|EMS66182.1|Indole-3-glycerol phosphate synthase, chloroplastic [Triticum urartu];gi|475615037|gb|EMT29307.1|Indole-3-glycerol phosphate synthase, chloroplastic [Aegilops tauschii];gi|326495858|dbj|BAJ90551.1|predicted protein [Hordeum vulgare subsp. vulgare];gi|944051351|gb|KQJ86989.1|hypothetical protein BRADI_4g08830 [Brachypodium distachyon];gi|721674566|ref|XP_003577133.2|PRED…
Ta#S13259813	turquoise		0.910997	0.000634253	0.896841	0.00104817		No significant hit		Ta#S13170354	turquoise	membrane-RCA;membrane;integral component of membrane;glycerol transport;cellular water homeostasis-IBA;glycerol channel activity-IBA;ion transmembrane transport-IBA;water channel activity-IBA;vacuole-IBA;transport;plasmodesma-IBA;water transport;integral component of plasma membrane-IBA;transporter activity;plasma membrane	0.904171	0.000815841	0.9043	0.000812098	5.2e-08	gi|475542096|gb|EMT09900.1|Putative aquaporin PIP2-2 [Aegilops tauschii];gi|474144566|gb|EMS56715.1|putative aquaporin PIP2-2 [Triticum urartu];gi|345649019|gb|AEO13898.1|aquaporin 7 [Triticum aestivum];gi|125540383|gb|EAY86778.1|hypothetical protein OsI_08158 [Oryza sativa Indica Group];gi|125582955|gb|EAZ23886.1|hypothetical protein OsJ_07605 [Oryza sativa Japonica Group];gi|750929729|gb|AJF348…
Ta#S13142159	turquoise	asparagine biosynthetic process-IBA;protein homodimerization activity-IBA;cytosol-IBA;asparagine synthase (glutamine-hydrolyzing) activity-IBA;glutamine metabolic process-IBA;plasma membrane	0.908056	0.000708592	0.899529	0.00095823	6.1e-46	gi|474060775|gb|EMS53992.1|hypothetical protein TRIUR3_30100 [Triticum urartu];gi|326518963|dbj|BAJ92642.1|predicted protein [Hordeum vulgare subsp. vulgare];gi|451193|gb|AAC37416.1|wali7, partial [Triticum aestivum]/gi|1090845|prf||2019486Bwali7 gene [Triticum aestivum];gi|357160946|ref|XP_003578927.1|PREDICTED: stem-specific protein TSJT1 [Brachypodium distachyon]/gi|944056686|gb|KQJ92324.1|hyp…		Ta#S13205940	turquoise		0.903597	0.000832596	0.947066	0.000106673		No significant hit
Ta#S32545908	turquoise		0.907033	0.000735803	0.908898	0.000686708		No significant hit		Ta#S13046617	turquoise	cytoplasm;response to salicylic acid-IEP;cellular protein modification process-ISS;cellular protein modification process-TAS;nucleus;ubiquitin-dependent protein catabolic process-ISS;intracellular-TAS;aging-IEP	0.900722	0.000920115	0.935502	0.000210568	3.8e-94	gi|319996466|dbj|BAJ61942.1|ubiquitin, partial [Nymphaea hybrid cultivar];gi|1026087184|ref|XP_016542733.1|PREDICTED: polyubiquitin 11-like isoform X1 [Capsicum annuum];gi|1025036193|ref|XP_016443954.1|PREDICTED: polyubiquitin 11, partial [Nicotiana tabacum];gi|502132943|ref|XP_004501591.1|PREDICTED: polyubiquitin [Cicer arietinum];gi|568885930|ref|XP_006495477.1|PREDICTED: polyubiquitin 11-like,…
Ta#S17988472	turquoise	transcription factor TFIID complex-IBA;translation initiation factor activity;transcription coactivator activity-IBA;protein heterodimerization activity;transcription factor binding-IBA;RNA polymerase II transcriptional preinitiation complex assembly-IBA;transcription initiation from RNA polymerase II promoter;nucleus;translational initiation;regulation of nucleic acid-templated transcription	0.905996	0.000764142	0.915646	0.000528133	4.2e-56	gi|357135940|ref|XP_003569565.1|PREDICTED: transcription initiation factor TFIID subunit 11 [Brachypodium distachyon]/gi|944073711|gb|KQK09195.1|hypothetical protein BRADI_2g46610 [Brachypodium distachyon];gi|1002836291|ref|XP_006644523.2|PREDICTED: transcription initiation factor TFIID subunit 11 [Oryza brachyantha];gi|1002230093|ref|XP_015647178.1|PREDICTED: transcription initiation factor TFII…		Ta#S22378481	turquoise		0.899003	0.000975401	0.809162	0.00824915		No significant hit
Ta#S13006607	turquoise	virion;nutrient reservoir activity	0.905611	0.000774859	0.908139	0.000706424	1.4e-09	gi|1005568788|ref|WP_061662214.1|hypothetical protein [Bacillus cereus]/gi|1003855895|gb|KXY50884.1|hypothetical protein AT268_30515 [Bacillus cereus];gi|446713081|ref|WP_000790425.1|LPXTG cell wall anchor domain-containing protein [Bacillus thuringiensis]/gi|409177037|gb|AFV21341.1|hypothetical protein BTB_502p00050 (plasmid) [Bacillus thuringiensis Bt407];gi|311978070|ref|YP_003987190.1|collage…		Ta#S37779122	turquoise		0.898929	0.000977837	0.958099	4.75867e-05	1.6e-45	gi|947068921|gb|KRH17812.1|hypothetical protein GLYMA_13G0180002, partial [Glycine max];gi|242070913|ref|XP_002450733.1|hypothetical protein SORBIDRAFT_05g016477, partial [Sorghum bicolor];gi|253761550|ref|XP_002489152.1|hypothetical protein SORBIDRAFT_0016s002240, partial [Sorghum bicolor];gi|403333060|gb|EJY65597.1|hypothetical protein OXYTRI_14248 [Oxytricha trifallax];gi|403334965|gb|EJY66653…
Ta#S13046617	turquoise	cytoplasm;response to salicylic acid-IEP;cellular protein modification process-TAS;cellular protein modification process-ISS;nucleus;ubiquitin-dependent protein catabolic process-ISS;intracellular-TAS;aging-IEP	0.903965	0.000821827	0.901897	0.000883608	3.8e-94	gi|319996466|dbj|BAJ61942.1|ubiquitin, partial [Nymphaea hybrid cultivar];gi|1026087184|ref|XP_016542733.1|PREDICTED: polyubiquitin 11-like isoform X1 [Capsicum annuum];gi|1025036193|ref|XP_016443954.1|PREDICTED: polyubiquitin 11, partial [Nicotiana tabacum];gi|502132943|ref|XP_004501591.1|PREDICTED: polyubiquitin [Cicer arietinum];gi|568885930|ref|XP_006495477.1|PREDICTED: polyubiquitin 11-like,…		Ta#S17987448	turquoise	membrane;integral component of membrane	0.898887	0.000979221	0.935564	0.000209871	1.6e-46	gi|475613715|gb|EMT28852.1|hypothetical protein F775_31775 [Aegilops tauschii];gi|474089324|gb|EMS54821.1|hypothetical protein TRIUR3_05079 [Triticum urartu];gi|357159019|ref|XP_003578313.1|PREDICTED: uncharacterized protein LOC100845945 [Brachypodium distachyon]/gi|944055077|gb|KQJ90715.1|hypothetical protein BRADI_4g33460 [Brachypodium distachyon];gi|573957066|ref|XP_006660753.1|PREDICTED: unch…
Ta#S32507406	turquoise		0.901321	0.000901385	0.890047	0.00130137	1.4e-102	gi|474394918|gb|EMS65623.1|hypothetical protein TRIUR3_16709 [Triticum urartu];gi|326521780|dbj|BAK00466.1|predicted protein [Hordeum vulgare subsp. vulgare];gi|669028323|emb|CDM82086.1|unnamed protein product [Triticum aestivum];gi|475617046|gb|EMT29971.1|hypothetical protein F775_52707 [Aegilops tauschii];gi|475548077|gb|EMT10998.1|hypothetical protein F775_12291 [Aegilops tauschii];gi|35712761…		Ta#S17973182	turquoise		0.89486	0.00111807	0.843144	0.00430161		No significant hit
Ta#S32709677	turquoise		0.897764	0.00101665	0.896284	0.0010675	3.8e-08	gi|1002269375|ref|XP_015639031.1|PREDICTED: uncharacterized protein LOC4339507 [Oryza sativa Japonica Group]/gi|48475123|gb|AAT44192.1|unknown protein [Oryza sativa Japonica Group]/gi|113579773|dbj|BAF18136.1|Os05g0547600 [Oryza sativa Japonica Group]/gi|215717066|dbj|BAG95429.1|unnamed protein product [Oryza sativa Japonica Group]/gi|222632450|gb|EEE64582.1|hypothetical protein OsJ_19434 [Oryza …		Ta#S13112680	turquoise		0.894395	0.00113494	0.818501	0.0069882		No significant hit
Ta#S32709563	turquoise	mitochondrion-RCA	0.897541	0.00102422	0.858213	0.0030678	1.2e-125	gi|475556442|gb|EMT12650.1|hypothetical protein F775_16549 [Aegilops tauschii];gi|473861132|gb|EMS47540.1|hypothetical protein TRIUR3_32747 [Triticum urartu];gi|475497705|gb|EMT04027.1|hypothetical protein F775_52077 [Aegilops tauschii];gi|357111715|ref|XP_003557657.1|PREDICTED: uncharacterized protein LOC100837110 [Brachypodium distachyon]/gi|944077414|gb|KQK12766.1|hypothetical protein BRADI_1g…		Ta#S13111216	turquoise	metabolic process-RCA;metabolic process;aldehyde dehydrogenase (NAD) activity-IDA;aldehyde dehydrogenase (NAD) activity-IBA;aldehyde dehydrogenase (NAD) activity;oxidoreductase activity-RCA;oxidoreductase activity;mitochondrion-RCA;oxidation-reduction process;oxidoreductase activity, acting on the aldehyde or oxo group of donors, NAD or NADP as acceptor	0.893252	0.00117719	0.869034	0.00234943	2.8e-31	gi|149390979|gb|ABR25507.1|mitochondrial aldehyde dehydrogenase precursor, partial [Oryza sativa Indica Group];gi|359357839|gb|AEV40467.1|mitochondrial aldehyde dehydrogenase, partial [Miscanthus sinensis];gi|20530131|dbj|BAB92019.1|mitochondrial aldehyde dehydrogenase [Sorghum bicolor]/gi|992155726|gb|KXG19773.1|hypothetical protein SORBI_010G113000 [Sorghum bicolor];gi|992155725|gb|KXG19772.1|h…
Ta#S37884493	turquoise	nucleotide binding;ATPase activity, coupled to transmembrane movement of substances;transmembrane transport;membrane-RCA;membrane;integral component of membrane;transport;ATP binding;ATPase activity	0.891517	0.00124333	0.927487	0.000314761	1.7e-166	gi|326500210|dbj|BAK06194.1|predicted protein [Hordeum vulgare subsp. vulgare];gi|475498331|gb|EMT04081.1|hypothetical protein F775_52475 [Aegilops tauschii];gi|1002854709|ref|XP_015692506.1|PREDICTED: ABC transporter C family member 8-like [Oryza brachyantha];gi|960468032|ref|XP_010231619.2|PREDICTED: ABC transporter C family member 8-like [Brachypodium distachyon];gi|944071638|gb|KQK07122.1|hyp…		Ta#S17986862	turquoise	metal ion binding;plastid-RCA	0.890277	0.00129215	0.901691	0.000889938	1.7e-112	gi|475584997|gb|EMT19940.1|hypothetical protein F775_05505 [Aegilops tauschii];gi|326490001|dbj|BAJ94074.1|predicted protein [Hordeum vulgare subsp. vulgare];gi|473907461|gb|EMS49434.1|hypothetical protein TRIUR3_15238 [Triticum urartu];gi|721629369|ref|XP_010229994.1|PREDICTED: uncharacterized protein LOC100845960, partial [Brachypodium distachyon];gi|944084755|gb|KQK20107.1|hypothetical protein…
Ta#S16218889	turquoise		0.891453	0.00124581	0.889224	0.00133465	1.9e-75	gi|474404631|gb|EMS66383.1|hypothetical protein TRIUR3_11086 [Triticum urartu];gi|475606006|gb|EMT26253.1|hypothetical protein F775_30947 [Aegilops tauschii];gi|475500442|gb|EMT04259.1|hypothetical protein F775_28674 [Aegilops tauschii];gi|475511304|gb|EMT05379.1|hypothetical protein F775_27143 [Aegilops tauschii];gi|475579283|gb|EMT18306.1|hypothetical protein F775_30642 [Aegilops tauschii];gi|3…		Ta#S16230640	turquoise	catalytic activity;aldose 1-epimerase activity;carbohydrate binding;isomerase activity;carbohydrate metabolic process;hexose metabolic process	0.889638	0.00131786	0.917367	0.000492211	1e-116	gi|326529733|dbj|BAK04813.1|predicted protein [Hordeum vulgare subsp. vulgare];gi|1002244984|ref|XP_015626682.1|PREDICTED: aldose 1-epimerase [Oryza sativa Japonica Group]/gi|50725243|dbj|BAD34245.1|putative non-cell-autonomous protein pathway2 plasmodesmal receptor [Oryza sativa Japonica Group]/gi|50725828|dbj|BAD33358.1|putative non-cell-autonomous protein pathway2 plasmodesmal receptor [Oryza …
Ta#S32570673	turquoise		0.890054	0.00130109	0.876607	0.00192205	2.6e-81	gi|357140537|ref|XP_003571822.1|PREDICTED: putative nuclease HARBI1 [Brachypodium distachyon]/gi|960474743|ref|XP_014755716.1|PREDICTED: putative nuclease HARBI1 [Brachypodium distachyon];gi|835904274|ref|XP_012700446.1|PREDICTED: uncharacterized protein LOC101772316 [Setaria italica];gi|242061070|ref|XP_002451824.1|hypothetical protein SORBIDRAFT_04g008290 [Sorghum bicolor];gi|219363385|ref|NP_0…		Ta#S12940609	turquoise	nucleotidyltransferase activity;RNA binding;cytoplasm;membrane;integral component of membrane;RNA polyadenylation;RNA 3'-end processing;polynucleotide adenylyltransferase activity;nucleus	0.889311	0.00133112	0.863204	0.00272003	7e-07	gi|326508888|dbj|BAJ86837.1|predicted protein [Hordeum vulgare subsp. vulgare]
Ta#S32497463	turquoise		0.889898	0.00130733	0.873718	0.00207811	7.3e-16	gi|475569934|gb|EMT15875.1|hypothetical protein F775_18374 [Aegilops tauschii];gi|326500204|dbj|BAK06191.1|predicted protein [Hordeum vulgare subsp. vulgare];gi|326488109|dbj|BAJ89893.1|predicted protein [Hordeum vulgare subsp. vulgare]/gi|326494538|dbj|BAJ94388.1|predicted protein [Hordeum vulgare subsp. vulgare];gi|357161908|ref|XP_003579244.1|PREDICTED: uncharacterized protein LOC100828848 [Br…		Ta#S13142159	turquoise	asparagine biosynthetic process-IBA;protein homodimerization activity-IBA;cytosol-IBA;asparagine synthase (glutamine-hydrolyzing) activity-IBA;glutamine metabolic process-IBA;plasma membrane	0.888806	0.00135181	0.804807	0.00888654	6.1e-46	gi|474060775|gb|EMS53992.1|hypothetical protein TRIUR3_30100 [Triticum urartu];gi|326518963|dbj|BAJ92642.1|predicted protein [Hordeum vulgare subsp. vulgare];gi|451193|gb|AAC37416.1|wali7, partial [Triticum aestivum]/gi|1090845|prf||2019486Bwali7 gene [Triticum aestivum];gi|357160946|ref|XP_003578927.1|PREDICTED: stem-specific protein TSJT1 [Brachypodium distachyon]/gi|944056686|gb|KQJ92324.1|hyp…
Ta#S12963315	turquoise	sepal formation;petal formation;zinc ion binding;metal ion binding;ligase activity	0.887431	0.00140926	0.890901	0.00126742	3.3e-28	gi|475548340|gb|EMT11059.1|hypothetical protein F775_08253 [Aegilops tauschii];gi|326525945|dbj|BAJ93149.1|predicted protein [Hordeum vulgare subsp. vulgare];gi|357147768|ref|XP_003574477.1|PREDICTED: uncharacterized protein LOC100840339 [Brachypodium distachyon]/gi|944062675|gb|KQJ98265.1|hypothetical protein BRADI_3g35790 [Brachypodium distachyon];gi|514795928|ref|XP_004973423.1|PREDICTED: unch…		Ta#S37803538	turquoise		0.886168	0.00146352	0.828254	0.00581839	5.6e-09	gi|473744819|gb|EMS45476.1|hypothetical protein TRIUR3_25413 [Triticum urartu];gi|326489977|dbj|BAJ94062.1|predicted protein [Hordeum vulgare subsp. vulgare];gi|475607306|gb|EMT26667.1|Beta-1,3-galactosyltransferase 7 [Aegilops tauschii]
Ta#S13002660	turquoise		0.886524	0.00144805	0.850523	0.00366171	3.8e-15	gi|475612131|gb|EMT28310.1|hypothetical protein F775_24835 [Aegilops tauschii];gi|474397403|gb|EMS65791.1|hypothetical protein TRIUR3_15667 [Triticum urartu]		Ta#S17887975	turquoise	mitochondrion-RCA;plasma membrane	0.884878	0.0015204	0.780331	0.0130962	3.7e-78	gi|475550869|gb|EMT11529.1|Tetratricopeptide repeat protein 7A [Aegilops tauschii];gi|326531358|dbj|BAK05030.1|predicted protein [Hordeum vulgare subsp. vulgare];gi|474241959|gb|EMS59861.1|Tetratricopeptide repeat protein 7B [Triticum urartu];gi|357114133|ref|XP_003558855.1|PREDICTED: tetratricopeptide repeat protein 7A [Brachypodium distachyon]/gi|721625965|ref|XP_010229237.1|PREDICTED: tetratri…
Ta#S18008778	turquoise		0.885975	0.00147191	0.856098	0.00322399	1.3e-23	gi|474240767|gb|EMS59774.1|hypothetical protein TRIUR3_02295 [Triticum urartu];gi|475528779|gb|EMT07671.1|hypothetical protein F775_23698 [Aegilops tauschii]		Ta#S24623194	turquoise	chloroplast outer membrane;chloroplast;membrane;integral component of membrane;integral component of mitochondrial inner membrane-IBA;protein channel activity-IBA;protein import into mitochondrial matrix-IBA;chloroplast envelope;protein import into chloroplast stroma-IBA;protein import into chloroplast stroma;vacuole;amino acid transmembrane transporter activity;plastid outer membrane;amino acid …	0.882425	0.00163277	0.911236	0.00062847	1.3e-89	gi|326534342|dbj|BAJ89521.1|predicted protein [Hordeum vulgare subsp. vulgare];gi|475605507|gb|EMT26096.1|hypothetical protein F775_31816 [Aegilops tauschii];gi|3758827|emb|CAA09867.1|amino acid selective channel protein [Hordeum vulgare subsp. vulgare];gi|475605508|gb|EMT26097.1|hypothetical protein F775_31817 [Aegilops tauschii];gi|474048220|gb|EMS53533.1|hypothetical protein TRIUR3_34729 [Trit…
Ta#S37866896	turquoise		0.885523	0.00149178	0.925363	0.00034748		No significant hit		Ta#S16057835	turquoise	chorismate synthase activity-IBA;chorismate synthase activity;chorismate synthase activity-IC;coumarin biosynthetic process;chloroplast;cytosol-IBA;shikimate biosynthetic process-IC;chloroplast stroma;aromatic amino acid family biosynthetic process-IBA;aromatic amino acid family biosynthetic process;FMN binding-IBA;lyase activity;response to wounding;N-terminal protein myristoylation;chorismate b…	0.880705	0.0017149	0.874682	0.00202512	1.4e-175	gi|194268461|gb|ACF36173.1|chorismate synthase [Hordeum vulgare subsp. vulgare]/gi|326505106|dbj|BAK02940.1|predicted protein [Hordeum vulgare subsp. vulgare];gi|326508210|dbj|BAJ99372.1|predicted protein [Hordeum vulgare subsp. vulgare];gi|475598886|gb|EMT24068.1|Chorismate synthase 1, chloroplastic [Aegilops tauschii];gi|357113065|ref|XP_003558325.1|PREDICTED: chorismate synthase 2, chloroplast…
Ta#S26026067	turquoise	glutathione metabolic process-IBA;cytoplasm-IBA;protein disulfide oxidoreductase activity;cell redox homeostasis;membrane;electron carrier activity;integral component of membrane;oxidation-reduction process;transferase activity;glutathione transferase activity-IBA;cell	0.883124	0.00160015	0.80565	0.00876065	6.6e-86	gi|326493566|dbj|BAJ85244.1|predicted protein [Hordeum vulgare subsp. vulgare];gi|475533578|gb|EMT08405.1|hypothetical protein F775_05940 [Aegilops tauschii];gi|219884567|gb|ACL52658.1|unknown [Zea mays];gi|414870095|tpg|DAA48652.1|TPA: hypothetical protein ZEAMMB73_598758 [Zea mays]/gi|414870096|tpg|DAA48653.1|TPA: hypothetical protein ZEAMMB73_598758 [Zea mays];gi|414870089|tpg|DAA48646.1|TPA: …		Ta#S13146284	turquoise		0.879171	0.00179053	0.845418	0.00409686		No significant hit
Ta#S17986862	turquoise	metal ion binding;plastid-RCA	0.882794	0.00161548	0.862715	0.00275288	1.7e-112	gi|475584997|gb|EMT19940.1|hypothetical protein F775_05505 [Aegilops tauschii];gi|326490001|dbj|BAJ94074.1|predicted protein [Hordeum vulgare subsp. vulgare];gi|473907461|gb|EMS49434.1|hypothetical protein TRIUR3_15238 [Triticum urartu];gi|721629369|ref|XP_010229994.1|PREDICTED: uncharacterized protein LOC100845960, partial [Brachypodium distachyon];gi|944084755|gb|KQK20107.1|hypothetical protein…		Ta#S22387041	turquoise	RNA methylation;maturation of LSU-rRNA from tricistronic rRNA transcript (SSU-rRNA, 5.8S rRNA, LSU-rRNA);protein import into nucleus;protein targeting to mitochondrion;ribonucleoprotein complex binding;ribosomal large subunit biogenesis;preribosome, large subunit precursor;protein maturation;ribosome biogenesis;rRNA processing;nucleoplasm;plasmodesma;nucleolus;endonucleolytic cleavage involved in…	0.878995	0.00179938	0.816864	0.0071991	3.8e-149	gi|475574637|gb|EMT17040.1|hypothetical protein F775_31318 [Aegilops tauschii];gi|474238980|gb|EMS59693.1|Ribosome biogenesis protein WDR12-like protein [Triticum urartu];gi|326496689|dbj|BAJ98371.1|predicted protein [Hordeum vulgare subsp. vulgare];gi|357122085|ref|XP_003562746.1|PREDICTED: ribosome biogenesis protein WDR12 homolog [Brachypodium distachyon]/gi|944080024|gb|KQK15376.1|hypothetica…
Ta#S16228703	turquoise	zinc ion binding;ligase activity;nucleus;nucleic acid binding	0.882235	0.00164167	0.876579	0.00192356	1.3e-42	gi|475471428|gb|EMT02426.1|Retinoblastoma-binding protein 6 [Aegilops tauschii];gi|670021000|emb|CDJ26377.1|unnamed protein product [Triticum aestivum];gi|474144878|gb|EMS56750.1|E3 ubiquitin-protein ligase RBBP6 [Triticum urartu];gi|326522444|dbj|BAK07684.1|predicted protein [Hordeum vulgare subsp. vulgare]		Ta#S32541154	turquoise		0.875085	0.00200322	0.917065	0.000498389		No significant hit
Ta#S13130890	turquoise	L-arabinose metabolic process;mitochondrion;metal ion binding;protein transport;alpha-L-arabinofuranosidase activity;transport	0.88077	0.00171173	0.895004	0.00111289	1.2e-05	gi|326523723|dbj|BAJ93032.1|predicted protein [Hordeum vulgare subsp. vulgare];gi|474207230|gb|EMS58726.1|Mitochondrial import inner membrane translocase subunit Tim8 [Triticum urartu];gi|346703125|emb|CBX25224.1|hypothetical_protein [Oryza brachyantha];gi|1002872100|ref|XP_015697769.1|PREDICTED: mitochondrial import inner membrane translocase subunit TIM8 [Oryza brachyantha];gi|357157654|ref|XP_…		Ta#S13109234	turquoise	RNA-directed DNA polymerase activity;RNA-dependent DNA biosynthetic process	0.872907	0.00212344	0.801741	0.00935481	2e-20	gi|238955487|emb|CAZ39590.1|hypothetical protein, partial [Erwinia phage phiAT1];gi|67581120|ref|XP_664835.1|LacOPZ-alpha peptide from pUC9 [Cryptosporidium hominis TU502];gi|392621938|gb|EIY16078.1|hypothetical protein HMPREF1063_05178, partial [Bacteroides dorei CL02T00C15];gi|118132570|gb|ABK60177.1|putative reverse transcriptase [Zingiber officinale]/gi|291343216|gb|EFE70172.1|conserved hypot…
Ta#S12913517	turquoise	endosome-IBA;cytoplasm;actin binding-IBA;plant-type vacuole membrane;negative regulation of embryonic development;endosomal transport-IBA;regulation of vacuole fusion, non-autophagic-IBA;vesicle fusion with vacuole;HOPS complex-IBA;regulation of SNARE complex assembly-IBA;vacuole organization;protein complex;intracellular protein transport;lysosomal membrane-IBA	0.87908	0.0017951	0.894998	0.0011131	1.9e-144	gi|326527763|dbj|BAJ97322.1|predicted protein, partial [Hordeum vulgare subsp. vulgare];gi|1002230964|ref|XP_015651417.1|PREDICTED: protein VACUOLELESS1 [Oryza sativa Japonica Group]/gi|937897602|dbj|BAS73582.1|Os01g0666800 [Oryza sativa Japonica Group];gi|721643214|ref|XP_010232114.1|PREDICTED: protein VACUOLELESS1 [Brachypodium distachyon]/gi|944073606|gb|KQK09090.1|hypothetical protein BRADI_2…		Ta#S13194979	turquoise		0.869819	0.00230231	0.812885	0.00772953	1e-20	gi|475495334|gb|EMT03834.1|hypothetical protein F775_24731 [Aegilops tauschii]
Ta#S26024611	turquoise	mitochondrion-RCA	0.878905	0.0018039	0.882358	0.00163592	1.3e-40	gi|475530638|gb|EMT07934.1|hypothetical protein F775_13839 [Aegilops tauschii];gi|474355150|gb|EMS63123.1|hypothetical protein TRIUR3_09957 [Triticum urartu];gi|475530636|gb|EMT07932.1|hypothetical protein F775_28045 [Aegilops tauschii];gi|413926913|gb|AFW66845.1|hypothetical protein ZEAMMB73_933749 [Zea mays];gi|242060552|ref|XP_002451565.1|hypothetical protein SORBIDRAFT_04g003965, partial [Sor…		Ta#S32690310	turquoise		0.869057	0.002348	0.910756	0.000640134		No significant hit
Ta#S22379000	turquoise	tRNA aminoacylation for protein translation;nucleotide binding;cytoplasm;cytoplasm-IBA;RNA binding-IBA;aminoacyl-tRNA ligase activity;mitochondrion-RCA;nuclease activity;membrane;integral component of membrane;threonine-tRNA ligase activity;threonine-tRNA ligase activity-IBA;ligase activity, forming aminoacyl-tRNA and related compounds;nucleic acid phosphodiester bond hydrolysis;RNA phosphodieste…	0.875072	0.00200395	0.835489	0.00504237	1.8e-66	gi|669027670|emb|CDM81189.1|unnamed protein product [Triticum aestivum];gi|326533164|dbj|BAJ93554.1|predicted protein [Hordeum vulgare subsp. vulgare];gi|475549416|gb|EMT11254.1|Threonyl-tRNA synthetase, mitochondrial [Aegilops tauschii];gi|474221371|gb|EMS59266.1|Threonyl-tRNA synthetase, mitochondrial [Triticum urartu];gi|357145515|ref|XP_003573669.1|PREDICTED: threonine--tRNA ligase, mitochond…		Ta#S32507406	turquoise		0.867637	0.00243482	0.901755	0.000887971	1.4e-102	gi|474394918|gb|EMS65623.1|hypothetical protein TRIUR3_16709 [Triticum urartu];gi|326521780|dbj|BAK00466.1|predicted protein [Hordeum vulgare subsp. vulgare];gi|669028323|emb|CDM82086.1|unnamed protein product [Triticum aestivum];gi|475617046|gb|EMT29971.1|hypothetical protein F775_52707 [Aegilops tauschii];gi|475548077|gb|EMT10998.1|hypothetical protein F775_12291 [Aegilops tauschii];gi|35712761…
Ta#S22379964	turquoise	metal ion binding;regulation of transcription, DNA-templated	0.874421	0.00203936	0.886573	0.00144596	1.5e-66	gi|573924399|ref|XP_006649764.1|PREDICTED: uncharacterized protein LOC102713884 [Oryza brachyantha];gi|108707238|gb|ABF95033.1|FAR1 family protein, expressed [Oryza sativa Japonica Group];gi|960459318|ref|XP_014752890.1|PREDICTED: uncharacterized protein LOC100841807 [Brachypodium distachyon]/gi|944087160|gb|KQK22512.1|hypothetical protein BRADI_1g67740 [Brachypodium distachyon];gi|414865888|tpg|…		Ta#S16261107	turquoise	structural constituent of ribosome-IBA;structural constituent of ribosome;cytosolic small ribosomal subunit-IBA;intracellular ribonucleoprotein complex;ribosome;translation-IBA;translation;intracellular	0.863499	0.00270039	0.937913	0.000184727	1.6e-109	gi|326487436|dbj|BAJ89702.1|predicted protein [Hordeum vulgare subsp. vulgare];gi|357150113|ref|XP_003575346.1|PREDICTED: 40S ribosomal protein S11-like [Brachypodium distachyon]/gi|944064721|gb|KQK00312.1|hypothetical protein BRADI_3g48600 [Brachypodium distachyon];gi|475515718|gb|EMT05895.1|40S ribosomal protein S11 [Aegilops tauschii];gi|242065758|ref|XP_002454168.1|hypothetical protein SORBID…
Ta#S13109234	turquoise	RNA-directed DNA polymerase activity;RNA-dependent DNA biosynthetic process	0.870182	0.00228077	0.884758	0.00152575	2e-20	gi|238955487|emb|CAZ39590.1|hypothetical protein, partial [Erwinia phage phiAT1];gi|67581120|ref|XP_664835.1|LacOPZ-alpha peptide from pUC9 [Cryptosporidium hominis TU502];gi|392621938|gb|EIY16078.1|hypothetical protein HMPREF1063_05178, partial [Bacteroides dorei CL02T00C15];gi|118132570|gb|ABK60177.1|putative reverse transcriptase [Zingiber officinale]/gi|291343216|gb|EFE70172.1|conserved hypot…		Ta#S26027533	turquoise	metal ion binding;proteolysis;aminopeptidase activity;hydrolase activity	0.862993	0.00273416	0.908524	0.000696385	0	gi|475574867|gb|EMT17098.1|Putative peptidase [Aegilops tauschii];gi|326519428|dbj|BAJ96713.1|predicted protein [Hordeum vulgare subsp. vulgare];gi|326498965|dbj|BAK02468.1|predicted protein [Hordeum vulgare subsp. vulgare];gi|357156565|ref|XP_003577500.1|PREDICTED: probable Xaa-Pro aminopeptidase P [Brachypodium distachyon]/gi|944052677|gb|KQJ88315.1|hypothetical protein BRADI_4g16980 [Brachypod…
Ta#S13116027	turquoise		0.869163	0.00234162	0.884404	0.00154169	5.5e-07	gi|475584973|gb|EMT19935.1|hypothetical protein F775_29912 [Aegilops tauschii];gi|473787316|gb|EMS46270.1|hypothetical protein TRIUR3_27384 [Triticum urartu]		Ta#S13134428	turquoise	endosome;chloroplast;xyloglucan biosynthetic process;trans-Golgi network;unidimensional cell growth;membrane;integral component of membrane;transferase activity;kinase activity;endomembrane system organization;hydrolase activity, acting on ester bonds;signal transduction;fucose biosynthetic process;salicylic acid mediated signaling pathway;protein kinase activity;protein serine/threonine kinase a…	0.862041	0.00279854	0.778494	0.0134573	1.2e-08	gi|475489016|gb|EMT03401.1|Phytosulfokine receptor 1 [Aegilops tauschii];gi|473983273|gb|EMS51613.1|Phytosulfokine receptor 1 [Triticum urartu];gi|475606088|gb|EMT26274.1|Xyloglucan galactosyltransferase KATAMARI1-like protein [Aegilops tauschii]
Ta#S16244530	turquoise		0.868701	0.00236957	0.883836	0.00156746		No significant hit		Ta#S13012418	turquoise		0.859145	0.00300065	0.840154	0.00458144		No significant hit
Ta#S17974036	turquoise		0.868651	0.00237259	0.906295	0.000755887	0.00015	gi|473754862|gb|EMS45690.1|hypothetical protein TRIUR3_18915 [Triticum urartu];gi|475537624|gb|EMT09103.1|hypothetical protein F775_26446 [Aegilops tauschii]		Ta#S26022871	turquoise	photoperiodism, flowering;protein transport	0.85699	0.00315748	0.895749	0.00108633	0	gi|669029610|emb|CDM83872.1|unnamed protein product [Triticum aestivum]/gi|669029611|emb|CDM83875.1|unnamed protein product [Triticum aestivum];gi|475527330|gb|EMT07440.1|hypothetical protein F775_26144 [Aegilops tauschii];gi|473741033|gb|EMS45366.1|hypothetical protein TRIUR3_03192 [Triticum urartu];gi|357135986|ref|XP_003569587.1|PREDICTED: IST1-like protein [Brachypodium distachyon]/gi|9440737…
Ta#S13047413	turquoise	mitochondrial genome maintenance;apoplast;DNA replication;mitochondrion;positive regulation of transcription, DNA-templated;regulation of transcription, DNA-templated;post-translational protein modification;single-stranded DNA binding;negative regulation of DNA recombination	0.8682	0.00240016	0.898357	0.000996754	5e-126	gi|326527599|dbj|BAK08074.1|predicted protein [Hordeum vulgare subsp. vulgare];gi|475600149|gb|EMT24457.1|Protein OSB1, mitochondrial [Aegilops tauschii];gi|357115813|ref|XP_003559680.1|PREDICTED: protein OSB1, mitochondrial-like [Brachypodium distachyon]/gi|944078848|gb|KQK14200.1|hypothetical protein BRADI_1g14690 [Brachypodium distachyon];gi|473731942|gb|EMS45176.1|hypothetical protein TRIUR3_…		Ta#S32570673	turquoise		0.856376	0.00320318	0.890077	0.00130016	2.6e-81	gi|357140537|ref|XP_003571822.1|PREDICTED: putative nuclease HARBI1 [Brachypodium distachyon]/gi|960474743|ref|XP_014755716.1|PREDICTED: putative nuclease HARBI1 [Brachypodium distachyon];gi|835904274|ref|XP_012700446.1|PREDICTED: uncharacterized protein LOC101772316 [Setaria italica];gi|242061070|ref|XP_002451824.1|hypothetical protein SORBIDRAFT_04g008290 [Sorghum bicolor];gi|219363385|ref|NP_0…
Ta#S13146284	turquoise		0.8682	0.00240017	0.887339	0.00141317		No significant hit		Ta#S50383003	turquoise		0.856041	0.0032283	0.785566	0.0121025	1.2e-59	gi|167859887|gb|ACA04813.1|endosperm transfer cell specific PR60 precursor [Triticum aestivum];gi|474253291|gb|EMS60276.1|hypothetical protein TRIUR3_15065 [Triticum urartu];gi|472903602|gb|EMS35731.1|hypothetical protein TRIUR3_28913 [Triticum urartu];gi|475601667|gb|EMT24886.1|hypothetical protein F775_27738 [Aegilops tauschii];gi|827354912|gb|AKJ77990.1|endosperm transfer cell specific PR60 pr…
Ta#S32631489	turquoise		0.867662	0.00243326	0.823366	0.0063865		No significant hit		Ta#S13047430	turquoise	translation initiation factor activity;cytosol;translational initiation	0.855975	0.00323322	0.894382	0.00113544	1.4e-139	gi|475550160|gb|EMT11409.1|hypothetical protein F775_29326 [Aegilops tauschii];gi|669029404|emb|CDM83587.1|unnamed protein product [Triticum aestivum];gi|357135763|ref|XP_003569478.1|PREDICTED: zinc finger CCCH domain-containing protein 13 [Brachypodium distachyon]/gi|944073522|gb|KQK09006.1|hypothetical protein BRADI_2g45437 [Brachypodium distachyon];gi|514779443|ref|XP_004969351.1|PREDICTED: ni…
Ta#S37779122	turquoise		0.865313	0.00258163	0.864525	0.00263276	1.6e-45	gi|947068921|gb|KRH17812.1|hypothetical protein GLYMA_13G0180002, partial [Glycine max];gi|242070913|ref|XP_002450733.1|hypothetical protein SORBIDRAFT_05g016477, partial [Sorghum bicolor];gi|253761550|ref|XP_002489152.1|hypothetical protein SORBIDRAFT_0016s002240, partial [Sorghum bicolor];gi|403333060|gb|EJY65597.1|hypothetical protein OXYTRI_14248 [Oxytricha trifallax];gi|403334965|gb|EJY66653…		Ta#S32663880	turquoise	zinc ion binding;regulation of transcription, DNA-templated;ubiquitin-dependent protein catabolic process;nucleic acid binding	0.853279	0.00344053	0.834089	0.00518661	1.2e-07	gi|475598804|gb|EMT24042.1|hypothetical protein F775_07094 [Aegilops tauschii];gi|474217246|gb|EMS59129.1|hypothetical protein TRIUR3_20554 [Triticum urartu]
Ta#S13205940	turquoise		0.864629	0.002626	0.846996	0.0039588		No significant hit		Ta#S32689800	turquoise	nucleic acid phosphodiester bond hydrolysis;DNA repair;membrane;endonuclease activity;integral component of membrane	0.851336	0.00359551	0.932449	0.00024682	1.3e-105	gi|475618772|gb|EMT30532.1|Putative endonuclease [Aegilops tauschii];gi|326497295|dbj|BAK02232.1|predicted protein [Hordeum vulgare subsp. vulgare];gi|944081634|gb|KQK16986.1|hypothetical protein BRADI_1g31767 [Brachypodium distachyon];gi|357123328|ref|XP_003563363.1|PREDICTED: endonuclease V [Brachypodium distachyon]/gi|944081632|gb|KQK16984.1|hypothetical protein BRADI_1g31767 [Brachypodium dis…
Ta#S17893558	turquoise	retrograde vesicle-mediated transport, Golgi to ER;membrane-RCA;membrane;proteolysis;integral component of membrane;serine-type endopeptidase activity;Golgi apparatus;intracellular	0.864402	0.00264083	0.835167	0.00507527	6.4e-45	gi|357166814|ref|XP_003580864.1|PREDICTED: rhomboid-like protein 19 [Brachypodium distachyon]/gi|944046053|gb|KQJ81694.1|hypothetical protein BRADI_5g02330 [Brachypodium distachyon];gi|573939253|ref|XP_006652062.1|PREDICTED: rhomboid-like protein 19 [Oryza brachyantha];gi|1070976320|gb|OEL33367.1|Rhomboid-like protein 19 [Dichanthelium oligosanthes];gi|1002265044|ref|XP_015636851.1|PREDICTED: rho…		Ta#S50379263	turquoise	metal ion binding;mismatched DNA binding;hydrolase activity;cobalt ion binding;ureide catabolic process;hydrolase activity, acting on carbon-nitrogen (but not peptide) bonds;zinc ion binding;purine nucleobase metabolic process;mismatch repair;endoplasmic reticulum;purine nucleobase catabolic process;ATP binding;allantoin catabolic process;allantoinase activity	0.850517	0.00366223	0.901399	0.000898959	5.7e-59	gi|475597900|gb|EMT23755.1|Allantoinase [Aegilops tauschii];gi|474213550|gb|EMS58955.1|Allantoinase [Triticum urartu];gi|326519184|dbj|BAJ96591.1|predicted protein [Hordeum vulgare subsp. vulgare];gi|944049698|gb|KQJ85339.1|hypothetical protein BRADI_5g26410 [Brachypodium distachyon];gi|944049697|gb|KQJ85338.1|hypothetical protein BRADI_5g26410 [Brachypodium distachyon];gi|1070908217|gb|OEL16853.…
Ta#S17890445	turquoise	RNA binding;plastid-RCA	0.862182	0.00278891	0.845921	0.00405255	0	gi|475551728|gb|EMT11689.1|hypothetical protein F775_05116 [Aegilops tauschii];gi|326499796|dbj|BAJ90733.1|predicted protein, partial [Hordeum vulgare subsp. vulgare];gi|474144904|gb|EMS56751.1|hypothetical protein TRIUR3_16773 [Triticum urartu];gi|357137846|ref|XP_003570510.1|PREDICTED: APO protein 2, chloroplastic [Brachypodium distachyon]/gi|944065997|gb|KQK01588.1|hypothetical protein BRADI_3…		Ta#S17987196	turquoise	cytoplasm;mitochondrion-RCA;proteolysis;proteasome core complex;proteasome core complex, alpha-subunit complex;proteolysis involved in cellular protein catabolic process;hydrolase activity;peptidase activity;endopeptidase activity;threonine-type endopeptidase activity;proteasome complex;ubiquitin-dependent protein catabolic process;nucleus	0.847543	0.00391167	0.940615	0.00015851	3.4e-166	gi|960450619|ref|XP_003564227.2|PREDICTED: proteasome subunit alpha type-4-1 [Brachypodium distachyon]/gi|944084007|gb|KQK19359.1|hypothetical protein BRADI_1g47880 [Brachypodium distachyon];gi|514761240|ref|XP_004964738.1|PREDICTED: proteasome subunit alpha type-4-2 [Setaria italica]/gi|944245285|gb|KQL09579.1|hypothetical protein SETIT_007154mg [Setaria italica];gi|357125152|ref|XP_003564259.1|…
Ta#S17974004	turquoise		0.861607	0.00282821	0.857102	0.00314921		No significant hit		Ta#S17988050	turquoise	membrane-RCA;membrane;integral component of membrane;plasma membrane	0.845799	0.00406327	0.883963	0.00156165	3e-80	gi|474188946|gb|EMS58034.1|hypothetical protein TRIUR3_16970 [Triticum urartu];gi|475586681|gb|EMT20358.1|hypothetical protein F775_31337 [Aegilops tauschii];gi|357134853|ref|XP_003569030.1|PREDICTED: uncharacterized protein LOC100828595 [Brachypodium distachyon]/gi|944072329|gb|KQK07813.1|hypothetical protein BRADI_2g37770 [Brachypodium distachyon];gi|573943211|ref|XP_006653985.1|PREDICTED: unch…
Ta#S13170354	turquoise	membrane-RCA;membrane;integral component of membrane;glycerol transport;cellular water homeostasis-IBA;glycerol channel activity-IBA;ion transmembrane transport-IBA;water channel activity-IBA;vacuole-IBA;transport;plasmodesma-IBA;water transport;integral component of plasma membrane-IBA;transporter activity;plasma membrane	0.859226	0.00299489	0.815845	0.00733242	5.2e-08	gi|475542096|gb|EMT09900.1|Putative aquaporin PIP2-2 [Aegilops tauschii];gi|474144566|gb|EMS56715.1|putative aquaporin PIP2-2 [Triticum urartu];gi|345649019|gb|AEO13898.1|aquaporin 7 [Triticum aestivum];gi|125540383|gb|EAY86778.1|hypothetical protein OsI_08158 [Oryza sativa Indica Group];gi|125582955|gb|EAZ23886.1|hypothetical protein OsJ_07605 [Oryza sativa Japonica Group];gi|750929729|gb|AJF348…		Ta#S50378437	turquoise	cytoplasm-IBA;regulation of protein serine/threonine phosphatase activity-IBA;abscisic acid-activated signaling pathway-IBA;negative regulation of catalytic activity;abscisic acid binding-IBA;receptor activity-IBA;nucleus-IBA;protein phosphatase inhibitor activity-IBA	0.844786	0.00415312	0.777855	0.0135846	5.5e-106	gi|669028527|emb|CDM82373.1|unnamed protein product [Triticum aestivum];gi|473923551|gb|EMS49786.1|hypothetical protein TRIUR3_20204 [Triticum urartu];gi|475588881|gb|EMT21006.1|hypothetical protein F775_27746 [Aegilops tauschii];gi|1070952274|gb|OEL26125.1|Abscisic acid receptor PYL2 [Dichanthelium oligosanthes];gi|514707975|ref|XP_004951427.1|PREDICTED: abscisic acid receptor PYL2 [Setaria ital…
Ta#S17979855	turquoise	ATPase activity, coupled to transmembrane movement of substances;nucleotide binding;transmembrane transport;drug export;cellular response to drug-IMP;membrane;integral component of membrane;transport;ATP binding;ATPase activity;plasma membrane-IDA	0.858893	0.00301873	0.792193	0.010919	7.5e-17	gi|302912273|ref|XP_003050675.1|hypothetical protein NECHADRAFT_48689 [Nectria haematococca mpVI 77-13-4]/gi|256731612|gb|EEU44962.1|hypothetical protein NECHADRAFT_48689 [Nectria haematococca mpVI 77-13-4];gi|695131023|gb|AIS92133.1|PDR1 [Sclerotinia homoeocarpa];gi|695131021|gb|AIS92132.1|PDR1 [Sclerotinia homoeocarpa];gi|818161311|gb|KKP01412.1|hypothetical protein THAR02_06490 [Trichoderma ha…		Ta#S50389079	turquoise	NAD+ diphosphatase activity;multicellular organism development;guanosine-3',5'-bis(diphosphate) 3'-diphosphatase activity;CoA pyrophosphatase activity;cytosol;malonyl-CoA catabolic process;coenzyme A biosynthetic process;hydrolase activity;nucleoside phosphate metabolic process	0.843195	0.00429694	0.878002	0.00184971	5.8e-132	gi|669028041|emb|CDM81702.1|unnamed protein product [Triticum aestivum];gi|326490794|dbj|BAJ90064.1|predicted protein [Hordeum vulgare subsp. vulgare];gi|357134279|ref|XP_003568745.1|PREDICTED: nudix hydrolase 15, mitochondrial-like [Brachypodium distachyon]/gi|944071565|gb|KQK07049.1|hypothetical protein BRADI_2g32550 [Brachypodium distachyon];gi|514744366|ref|XP_004960616.1|PREDICTED: nudix hyd…
Ta#S37768336	turquoise	sepal development;petal development;carpel development;regulation of vernalization response;regulation of timing of transition from vegetative to reproductive phase;mediator complex;mediator complex-IBA;negative regulation of transcription, DNA-templated;stamen development;core mediator complex-IBA;specification of floral organ number;regulation of transcription from RNA polymerase II promoter;RN…	0.857015	0.00315565	0.923441	0.000379091	3.1e-120	gi|326494100|dbj|BAJ85512.1|predicted protein [Hordeum vulgare subsp. vulgare]/gi|326516632|dbj|BAJ92471.1|predicted protein [Hordeum vulgare subsp. vulgare];gi|944058222|gb|KQJ93812.1|hypothetical protein BRADI_3g06860 [Brachypodium distachyon];gi|721653808|ref|XP_010233966.1|PREDICTED: SWI/SNF complex subunit SWI3B [Brachypodium distachyon];gi|514708669|ref|XP_004951594.1|PREDICTED: mediator of…		Ta#S17888774	turquoise		0.84306	0.00430929	0.888347	0.00137078	5.8e-133	gi|475385861|gb|EMT00676.1|hypothetical protein F775_32177 [Aegilops tauschii];gi|473909947|gb|EMS49495.1|hypothetical protein TRIUR3_13085 [Triticum urartu];gi|944047783|gb|KQJ83424.1|hypothetical protein BRADI_5g14870 [Brachypodium distachyon];gi|357164542|ref|XP_003580088.1|PREDICTED: leucine-rich repeat-containing G-protein coupled receptor 4 [Brachypodium distachyon]/gi|721692428|ref|XP_0102…
Ta#S17987448	turquoise	membrane;integral component of membrane	0.855315	0.00328315	0.841493	0.00445465	1.6e-46	gi|475613715|gb|EMT28852.1|hypothetical protein F775_31775 [Aegilops tauschii];gi|474089324|gb|EMS54821.1|hypothetical protein TRIUR3_05079 [Triticum urartu];gi|357159019|ref|XP_003578313.1|PREDICTED: uncharacterized protein LOC100845945 [Brachypodium distachyon]/gi|944055077|gb|KQJ90715.1|hypothetical protein BRADI_4g33460 [Brachypodium distachyon];gi|573957066|ref|XP_006660753.1|PREDICTED: unch…		Ta#S13142602	turquoise	oxidoreductase activity, acting on CH-OH group of donors;flavin adenine dinucleotide binding;catalytic activity;oxidoreductase activity;oxidation-reduction process;plastid-RCA	0.842883	0.00432559	0.754508	0.0188017	3.3e-53	gi|195627114|gb|ACG35387.1|hypothetical protein [Zea mays];gi|414881857|tpg|DAA58988.1|TPA: hypothetical protein ZEAMMB73_205276 [Zea mays];gi|212276298|ref|NP_001130394.1|uncharacterized protein LOC100191490 [Zea mays]/gi|194689016|gb|ACF78592.1|unknown [Zea mays]/gi|238014318|gb|ACR38194.1|unknown [Zea mays]/gi|414881856|tpg|DAA58987.1|TPA: hypothetical protein ZEAMMB73_205276 [Zea mays];gi|242…
Ta#S32560588	turquoise		0.853422	0.00342931	0.848903	0.00379621		No significant hit		Ta#S17893256	turquoise	DNA repair-IBA;nucleotide binding;ubiquitin protein ligase activity-IBA;cytoplasm-IBA;ubiquitin protein ligase binding-IBA;proteasome-mediated ubiquitin-dependent protein catabolic process-IBA;protein polyubiquitination-IBA;histone ubiquitination-IBA;ligase activity;ATP binding	0.84188	0.00441848	0.931047	0.000264847	8e-103	gi|473786394|gb|EMS46192.1|Ubiquitin-conjugating enzyme E2 2 [Triticum urartu];gi|406657708|gb|AFS50012.1|ubiquitin-conjugating enzyme E2 2-like protein [Dendrobium catenatum]/gi|902550515|gb|AKR76261.1|ubiquiting-conjugating protein [Dendrobium catenatum];gi|300808465|gb|ADK35365.1|ubiquitin carrier protein Rad6 [Hordeum vulgare subsp. vulgare]/gi|326496028|dbj|BAJ90635.1|predicted protein [Hord…
Ta#S24623194	turquoise	chloroplast outer membrane;chloroplast;membrane;integral component of membrane;integral component of mitochondrial inner membrane-IBA;protein channel activity-IBA;protein import into mitochondrial matrix-IBA;chloroplast envelope;protein import into chloroplast stroma;protein import into chloroplast stroma-IBA;vacuole;amino acid transmembrane transporter activity;plastid outer membrane;amino acid …	0.851557	0.00357767	0.911008	0.000633996	1.3e-89	gi|326534342|dbj|BAJ89521.1|predicted protein [Hordeum vulgare subsp. vulgare];gi|475605507|gb|EMT26096.1|hypothetical protein F775_31816 [Aegilops tauschii];gi|3758827|emb|CAA09867.1|amino acid selective channel protein [Hordeum vulgare subsp. vulgare];gi|475605508|gb|EMT26097.1|hypothetical protein F775_31817 [Aegilops tauschii];gi|474048220|gb|EMS53533.1|hypothetical protein TRIUR3_34729 [Trit…		Ta#S22391706	turquoise		0.841841	0.00442204	0.895986	0.00107796	1.5e-102	gi|474425841|gb|EMS67734.1|hypothetical protein TRIUR3_06986 [Triticum urartu];gi|475594658|gb|EMT22756.1|hypothetical protein F775_09856 [Aegilops tauschii];gi|721692126|ref|XP_010240043.1|PREDICTED: F-box protein SKIP14 [Brachypodium distachyon]/gi|944047599|gb|KQJ83240.1|hypothetical protein BRADI_5g13890 [Brachypodium distachyon];gi|90265125|emb|CAC09492.2|H0811E11.8 [Oryza sativa Indica Grou…
Ta#S37778989	turquoise	protein oligomerization;heat acclimation;cell redox homeostasis;oxidoreductase activity, acting on a sulfur group of donors, disulfide as acceptor;oxidation-reduction process;Hsp70 protein binding;cell;protein folding	0.850994	0.00362324	0.868586	0.00237657	0	gi|475585305|gb|EMT20027.1|FAM10 family protein [Aegilops tauschii];gi|474288202|gb|EMS61214.1|TPR repeat-containing thioredoxin TDX [Triticum urartu];gi|326524093|dbj|BAJ97057.1|predicted protein [Hordeum vulgare subsp. vulgare];gi|357158319|ref|XP_003578089.1|PREDICTED: TPR repeat-containing thioredoxin TDX [Brachypodium distachyon]/gi|721679904|ref|XP_010238150.1|PREDICTED: TPR repeat-containi…		Ta#S32720452	turquoise	zinc ion binding;histone binding;histone methylation;chromosome;histone-lysine N-methyltransferase activity;methyltransferase activity;transferase activity;histone lysine methylation;methylation;nucleus	0.841821	0.00442395	0.878187	0.00184025	6e-101	gi|475602971|gb|EMT25277.1|Histone-lysine N-methyltransferase, H3 lysine-9 specific SUVH6 [Aegilops tauschii];gi|357153402|ref|XP_003576441.1|PREDICTED: uncharacterized protein LOC100843697 [Brachypodium distachyon]/gi|944054282|gb|KQJ89920.1|hypothetical protein BRADI_4g28460 [Brachypodium distachyon];gi|474186309|gb|EMS57938.1|Histone-lysine N-methyltransferase, H3 lysine-9 specific SUVH6 [Trit…
Ta#S16229076	turquoise		0.849213	0.0037702	0.843692	0.00425171		No significant hit		Ta#S13006579	turquoise	positive regulation of seed germination;response to abscisic acid;nucleus	0.840591	0.00453979	0.924817	0.000356263	0.00023	gi|414587561|tpg|DAA38132.1|TPA: hypothetical protein ZEAMMB73_425554 [Zea mays]/gi|414876634|tpg|DAA53765.1|TPA: hypothetical protein ZEAMMB73_882242 [Zea mays];gi|983176590|gb|AMB21805.1|FT05 [Lolium perenne];gi|1070964779|gb|OEL29790.1|Protein MOTHER of FT and TFL1-like protein 1 [Dichanthelium oligosanthes];gi|125597331|gb|EAZ37111.1|hypothetical protein OsJ_21449 [Oryza sativa Japonica Group…
Ta#S17985897	turquoise	ubiquitin protein ligase activity-IBA;ubiquitin protein ligase binding;ubiquitin protein ligase binding-IBA;cullin-RING ubiquitin ligase complex;cullin-RING ubiquitin ligase complex-IBA;protein ubiquitination involved in ubiquitin-dependent protein catabolic process-IBA;ubiquitin-dependent protein catabolic process	0.845387	0.00409961	0.891503	0.00124388	0	gi|357134651|ref|XP_003568930.1|PREDICTED: cullin-1-like [Brachypodium distachyon]/gi|944072014|gb|KQK07498.1|hypothetical protein BRADI_2g35820 [Brachypodium distachyon];gi|242052965|ref|XP_002455628.1|hypothetical protein SORBIDRAFT_03g015000 [Sorghum bicolor]/gi|241927603|gb|EES00748.1|hypothetical protein SORBI_003G164200 [Sorghum bicolor];gi|944240857|gb|KQL05165.1|hypothetical protein SETIT…		Ta#S18008778	turquoise		0.839646	0.00463018	0.831244	0.00548846	1.3e-23	gi|474240767|gb|EMS59774.1|hypothetical protein TRIUR3_02295 [Triticum urartu];gi|475528779|gb|EMT07671.1|hypothetical protein F775_23698 [Aegilops tauschii]
Ta#S18006207	turquoise	nucleotide binding;cytoplasm-ISM;transferase activity;ATP binding;ubiquitin-dependent protein catabolic process-IDA;ubiquitin-protein transferase activity-IDA;ubiquitin-protein transferase activity-ISS;protein ubiquitination;plasma membrane-IDA	0.845116	0.00412372	0.896497	0.00106008	8.7e-99	gi|721695592|ref|XP_010240579.1|PREDICTED: ubiquitin-conjugating enzyme E2 28 [Brachypodium distachyon]/gi|52548244|gb|AAU82109.1|ubiquitin-conjugating enzyme [Triticum aestivum]/gi|474413037|gb|EMS66952.1|Ubiquitin-conjugating enzyme E2 28 [Triticum urartu]/gi|944049544|gb|KQJ85185.1|hypothetical protein BRADI_5g25460 [Brachypodium distachyon];gi|326516736|dbj|BAJ96360.1|predicted protein [Horde…		Ta#S12997703	turquoise	membrane fusion-IBA;syntaxin binding-IBA;soluble NSF attachment protein activity-IBA;SNARE complex-IBA;vacuolar membrane-IBA;intracellular;plasma membrane;intracellular protein transport-IBA;intracellular protein transport	0.838464	0.00474491	0.927569	0.00031354	1.4e-35	gi|474396563|gb|EMS65754.1|Gamma-soluble NSF attachment protein [Triticum urartu];gi|475625038|gb|EMT32834.1|Gamma-soluble NSF attachment protein [Aegilops tauschii];gi|440577341|emb|CCI55347.1|PH01B019A14.16 [Phyllostachys edulis];gi|514803895|ref|XP_004976828.1|PREDICTED: gamma-soluble NSF attachment protein [Setaria italica];gi|960492097|ref|XP_014751228.1|PREDICTED: gamma-soluble NSF attachme…
Ta#S22388739	turquoise		0.844329	0.00419405	0.78082	0.0130012	0.00021	gi|475566651|gb|EMT15071.1|hypothetical protein F775_42704 [Aegilops tauschii]		Ta#S13132521	turquoise		0.835465	0.00504477	0.774497	0.0142664		No significant hit
Ta#S17888495	turquoise	transferase activity, transferring acyl groups other than amino-acyl groups;transferase activity	0.841412	0.00446227	0.814142	0.00755917	1.8e-37	gi|326517729|dbj|BAK03783.1|predicted protein [Hordeum vulgare subsp. vulgare];gi|357118728|ref|XP_003561102.1|PREDICTED: rosmarinate synthase-like [Brachypodium distachyon]/gi|944084268|gb|KQK19620.1|hypothetical protein BRADI_1g49350 [Brachypodium distachyon];gi|514761624|ref|XP_004964835.1|PREDICTED: anthranilate N-benzoyltransferase protein 1-like [Setaria italica];gi|944245447|gb|KQL09741.1|…		Ta#S12930998	turquoise		0.833528	0.0052453	0.857048	0.00315315		No significant hit
Ta#S13071082	turquoise		0.840563	0.00454244	0.840493	0.00454909	1.3e-09	gi|446713081|ref|WP_000790425.1|LPXTG cell wall anchor domain-containing protein [Bacillus thuringiensis]/gi|409177037|gb|AFV21341.1|hypothetical protein BTB_502p00050 (plasmid) [Bacillus thuringiensis Bt407];gi|1005568788|ref|WP_061662214.1|hypothetical protein [Bacillus cereus]/gi|1003855895|gb|KXY50884.1|hypothetical protein AT268_30515 [Bacillus cereus]		Ta#S32734469	turquoise	response to oxidative stress;protein disulfide isomerase activity-IBA;protein disulfide isomerase activity;chloroplast;mitochondrion;cell redox homeostasis;endoplasmic reticulum-IBA;endoplasmic reticulum;vacuolar membrane;isomerase activity;protein folding-IBA;response to endoplasmic reticulum stress-IBA	0.831652	0.00544455	0.84575	0.00406757		No significant hit
Ta#S50378437	turquoise	cytoplasm-IBA;regulation of protein serine/threonine phosphatase activity-IBA;abscisic acid-activated signaling pathway-IBA;negative regulation of catalytic activity;abscisic acid binding-IBA;receptor activity-IBA;nucleus-IBA;protein phosphatase inhibitor activity-IBA	0.839249	0.00466846	0.773455	0.0144825	5.5e-106	gi|669028527|emb|CDM82373.1|unnamed protein product [Triticum aestivum];gi|473923551|gb|EMS49786.1|hypothetical protein TRIUR3_20204 [Triticum urartu];gi|475588881|gb|EMT21006.1|hypothetical protein F775_27746 [Aegilops tauschii];gi|1070952274|gb|OEL26125.1|Abscisic acid receptor PYL2 [Dichanthelium oligosanthes];gi|514707975|ref|XP_004951427.1|PREDICTED: abscisic acid receptor PYL2 [Setaria ital…		Ta#S33889777	turquoise	zinc ion binding;mitochondrion-RCA;membrane;integral component of membrane	0.831187	0.00549467	0.918666	0.000466266	2.6e-76	gi|475584889|gb|EMT19901.1|hypothetical protein F775_18075 [Aegilops tauschii];gi|473880430|gb|EMS47961.1|hypothetical protein TRIUR3_18816 [Triticum urartu];gi|937941502|dbj|BAT16414.1|Os12g0228350 [Oryza sativa Japonica Group];gi|1002250269|ref|XP_015629338.1|PREDICTED: uncharacterized protein LOC107276254 [Oryza sativa Japonica Group]/gi|937906963|dbj|BAS81883.1|Os03g0107500 [Oryza sativa Japo…
Ta#S17979661	turquoise	dioxygenase activity-IBA;oxidoreductase activity;metal ion binding;oxidation-reduction process;plastid-RCA	0.833822	0.00521451	0.808675	0.00831891	1.3e-91	gi|326530804|dbj|BAK01200.1|predicted protein [Hordeum vulgare subsp. vulgare];gi|326509887|dbj|BAJ87159.1|predicted protein [Hordeum vulgare subsp. vulgare]/gi|326526125|dbj|BAJ93239.1|predicted protein [Hordeum vulgare subsp. vulgare]/gi|326528441|dbj|BAJ93409.1|predicted protein [Hordeum vulgare subsp. vulgare];gi|326487550|dbj|BAK05447.1|predicted protein [Hordeum vulgare subsp. vulgare];gi|3…		Ta#S26026425	turquoise	mRNA splicing, via spliceosome-IBA;mRNA splicing, via spliceosome;nucleotide binding;RNA binding;cytoplasm;intracellular ribonucleoprotein complex;U1 snRNA binding-IBA;snRNA stem-loop binding-IBA;snRNA binding;RNA splicing;spliceosomal complex;Cajal body-ISS;Cajal body;mRNA processing;U1 snRNP-IBA;nucleoplasm-ISS;nucleoplasm;U2 snRNP-ISS;nucleolus-ISS;nucleus;nucleic acid binding	0.829782	0.00564815	0.90615	0.000759881	2.2e-135	gi|326512082|dbj|BAJ96022.1|predicted protein [Hordeum vulgare subsp. vulgare];gi|357112644|ref|XP_003558118.1|PREDICTED: U2 small nuclear ribonucleoprotein B'' [Brachypodium distachyon]/gi|944086722|gb|KQK22074.1|hypothetical protein BRADI_1g65000 [Brachypodium distachyon];gi|293333676|ref|NP_001169386.1|uncharacterized protein LOC100383254 [Zea mays]/gi|224029017|gb|ACN33584.1|unknown [Zea mays…
Ta#S22364747	turquoise	protein binding-IPI;iron ion binding;metal ion binding;membrane;viral process;integral component of membrane;host cell cytoplasm;oxidation-reduction process;transferase activity;galactosylgalactosylxylosylprotein 3-beta-glucuronosyltransferase activity;suppression by virus of host gene expression;transcription, DNA-templated;oxidoreductase activity, acting on paired donors, with incorporation or …	0.833521	0.00524602	0.810347	0.00808134	1.2e-09	gi|63087730|emb|CAI93180.1|glycosyltransferase, partial [Triticum aestivum];gi|270268957|dbj|BAI50644.1|diphtheria toxin A [Targeting vector pTgKCNQ2];gi|149243190|pdb|2PKG|CChain C, Structure Of A Complex Between The A Subunit Of Protein phosphatase 2a And The Small T Antigen Of Sv40/gi|149243191|pdb|2PKG|DChain D, Structure Of A Complex Between The A Subunit Of Protein phosphatase 2a And The Sm…		Ta#S13111313	turquoise	structural constituent of ribosome-IBA;structural constituent of ribosome;ribosomal large subunit biogenesis-IBA;cytosolic large ribosomal subunit-IBA;ribosome;translation-IBA;translation;intracellular	0.829522	0.00567693	0.823716	0.00634459	6.1e-44	gi|514715008|ref|XP_004953139.1|PREDICTED: 60S ribosomal protein L14-1-like [Setaria italica]/gi|944266311|gb|KQL30551.1|hypothetical protein SETIT_018671mg [Setaria italica];gi|242045490|ref|XP_002460616.1|hypothetical protein SORBIDRAFT_02g031930 [Sorghum bicolor]/gi|241923993|gb|EER97137.1|hypothetical protein SORBI_002G286900 [Sorghum bicolor];gi|195637822|gb|ACG38379.1|60 ribosomal protein L…
Ta#S32729197	turquoise	metal ion binding;membrane-RCA;membrane;integral component of membrane	0.83348	0.00525033	0.78726	0.0117922	3.3e-111	gi|1002224256|ref|XP_015633512.1|PREDICTED: zinc finger CCCH domain-containing protein 17-like [Oryza sativa Japonica Group]/gi|215767093|dbj|BAG99321.1|unnamed protein product [Oryza sativa Japonica Group];gi|474390368|gb|EMS65257.1|Zinc finger CCCH domain-containing protein 17 [Triticum urartu];gi|218187658|gb|EEC70085.1|hypothetical protein OsI_00706 [Oryza sativa Indica Group];gi|357127559|re…		Ta#S17879339	turquoise	nucleotide binding;GTP binding;cytoplasm;translation elongation factor activity;GTPase activity;membrane;integral component of membrane;translational elongation;translation	0.829517	0.00567748	0.894181	0.00114279	1.3e-62	gi|944086838|gb|KQK22190.1|hypothetical protein BRADI_1g65725 [Brachypodium distachyon];gi|399414|sp|Q03033.1|EF1A_WHEATRecName: Full=Elongation factor 1-alpha Short=EF-1-alpha/gi|170776|gb|AAA34306.1|translation elongation factor 1 alpha-subunit [Triticum aestivum]/gi|949878|emb|CAA90651.1|elongation factor 1-alpha [Hordeum vulgare subsp. vulgare]/gi|326493962|dbj|BAJ85443.1|predicted protein [H…
Ta#S16057835	turquoise	chorismate synthase activity;chorismate synthase activity-IBA;chorismate synthase activity-IC;coumarin biosynthetic process;chloroplast;cytosol-IBA;shikimate biosynthetic process-IC;chloroplast stroma;aromatic amino acid family biosynthetic process;aromatic amino acid family biosynthetic process-IBA;FMN binding-IBA;lyase activity;response to wounding;N-terminal protein myristoylation;chorismate b…	0.829306	0.00570088	0.868415	0.00238697	1.4e-175	gi|194268461|gb|ACF36173.1|chorismate synthase [Hordeum vulgare subsp. vulgare]/gi|326505106|dbj|BAK02940.1|predicted protein [Hordeum vulgare subsp. vulgare];gi|326508210|dbj|BAJ99372.1|predicted protein [Hordeum vulgare subsp. vulgare];gi|475598886|gb|EMT24068.1|Chorismate synthase 1, chloroplastic [Aegilops tauschii];gi|357113065|ref|XP_003558325.1|PREDICTED: chorismate synthase 2, chloroplast…		Ta#S12996527	turquoise		0.828713	0.00576696	0.748435	0.0203485	8e-09	gi|474219339|gb|EMS59168.1|hypothetical protein TRIUR3_21455 [Triticum urartu];gi|475601667|gb|EMT24886.1|hypothetical protein F775_27738 [Aegilops tauschii];gi|472903602|gb|EMS35731.1|hypothetical protein TRIUR3_28913 [Triticum urartu];gi|827354912|gb|AKJ77990.1|endosperm transfer cell specific PR60 precursor [Triticum aestivum];gi|66840998|emb|CAI64398.1|5a2 protein, partial [Triticum aestivum]…
Ta#S22370256	turquoise		0.829067	0.00572739	0.807064	0.00855225		No significant hit		Ta#S17890551	turquoise	nucleus	0.827419	0.00591295	0.783302	0.0125258	7.9e-54	gi|13624653|emb|CAC36956.1|putative nuclear protein [Hordeum vulgare subsp. vulgare];gi|238802278|emb|CAP74530.1|putative TdS40 protein, partial [Triticum turgidum subsp. durum];gi|721636207|ref|XP_010231127.1|PREDICTED: uncharacterized protein LOC104582605 [Brachypodium distachyon]/gi|944069756|gb|KQK05240.1|hypothetical protein BRADI_2g18930 [Brachypodium distachyon];gi|944250352|gb|KQL14615.1|…
Ta#S22378330	turquoise	nucleotide binding;ATP binding	0.827925	0.0058555	0.798901	0.00980309	5.4e-67	gi|475615412|gb|EMT29435.1|Putative mitochondrial chaperone bcs1 [Aegilops tauschii];gi|326497381|dbj|BAK02275.1|predicted protein [Hordeum vulgare subsp. vulgare];gi|669029053|emb|CDM83105.1|unnamed protein product [Triticum aestivum];gi|474373721|gb|EMS64027.1|putative mitochondrial chaperone bcs1 [Triticum urartu];gi|357135434|ref|XP_003569314.1|PREDICTED: AAA-ATPase At3g50940-like [Brachypodi…		Ta#S17896238	turquoise	DNA binding;negative regulation of transcription from RNA polymerase II promoter-IBA;zinc ion binding;nucleus-IBA;nucleus;methylation-dependent chromatin silencing-IBA;methyl-CpG binding-IBA	0.825416	0.00614388	0.901134	0.000907195	1.6e-46	gi|475574995|gb|EMT17137.1|hypothetical protein F775_29593 [Aegilops tauschii];gi|474195877|gb|EMS58357.1|Methyl-CpG-binding domain-containing protein 1 [Triticum urartu];gi|134285524|gb|ABO69707.1|MBD1 [Triticum aestivum];gi|326519819|dbj|BAK00282.1|predicted protein [Hordeum vulgare subsp. vulgare];gi|326494492|dbj|BAJ90515.1|predicted protein [Hordeum vulgare subsp. vulgare];gi|357133777|ref|X…
Ta#S12925015	turquoise		0.82781	0.00586856	0.755655	0.0185188		No significant hit		Ta#S32709677	turquoise		0.824756	0.00622132	0.864709	0.00262073	3.8e-08	gi|1002269375|ref|XP_015639031.1|PREDICTED: uncharacterized protein LOC4339507 [Oryza sativa Japonica Group]/gi|48475123|gb|AAT44192.1|unknown protein [Oryza sativa Japonica Group]/gi|113579773|dbj|BAF18136.1|Os05g0547600 [Oryza sativa Japonica Group]/gi|215717066|dbj|BAG95429.1|unnamed protein product [Oryza sativa Japonica Group]/gi|222632450|gb|EEE64582.1|hypothetical protein OsJ_19434 [Oryza …
Ta#S17973182	turquoise		0.827214	0.00593626	0.820467	0.0067406		No significant hit		Ta#S22371322	turquoise	membrane-RCA;membrane;integral component of membrane;transport;transporter activity	0.823793	0.00633548	0.875204	0.00199681	5.6e-91	gi|326491221|dbj|BAK05710.1|predicted protein [Hordeum vulgare subsp. vulgare];gi|475563480|gb|EMT14288.1|Peptide transporter PTR3-A [Aegilops tauschii];gi|474147005|gb|EMS56786.1|Peptide transporter PTR3-A [Triticum urartu];gi|357114125|ref|XP_003558851.1|PREDICTED: protein NRT1/ PTR FAMILY 5.2-like [Brachypodium distachyon]/gi|944088394|gb|KQK23746.1|hypothetical protein BRADI_1g75820 [Brachypo…
Ta#S13112680	turquoise		0.826374	0.00603267	0.864709	0.00262074		No significant hit		Ta#S12891730	turquoise	membrane-RCA;membrane;integral component of membrane;protein transport	0.822771	0.00645806	0.72846	0.0260243	3.6e-28	gi|413956579|gb|AFW89228.1|hypothetical protein ZEAMMB73_841109 [Zea mays];gi|743765337|ref|XP_010912887.1|PREDICTED: uncharacterized protein LOC105038721 [Elaeis guineensis];gi|414865502|tpg|DAA44059.1|TPA: hypothetical protein ZEAMMB73_205158 [Zea mays];gi|226528621|ref|NP_001146689.1|uncharacterized protein LOC100280289 [Zea mays]/gi|219888321|gb|ACL54535.1|unknown [Zea mays];gi|695027609|ref|…
Ta#S12997703	turquoise	membrane fusion-IBA;syntaxin binding-IBA;soluble NSF attachment protein activity-IBA;SNARE complex-IBA;vacuolar membrane-IBA;intracellular;intracellular protein transport;intracellular protein transport-IBA;plasma membrane	0.823791	0.00633566	0.899329	0.000964741	1.4e-35	gi|474396563|gb|EMS65754.1|Gamma-soluble NSF attachment protein [Triticum urartu];gi|475625038|gb|EMT32834.1|Gamma-soluble NSF attachment protein [Aegilops tauschii];gi|440577341|emb|CCI55347.1|PH01B019A14.16 [Phyllostachys edulis];gi|514803895|ref|XP_004976828.1|PREDICTED: gamma-soluble NSF attachment protein [Setaria italica];gi|960492097|ref|XP_014751228.1|PREDICTED: gamma-soluble NSF attachme…		Ta#S16058258	turquoise	catalytic activity;hydroxymethylglutaryl-CoA lyase activity;lyase activity	0.82108	0.00666468	0.847678	0.0039001	1.1e-101	gi|475566388|gb|EMT15018.1|Hydroxymethylglutaryl-CoA lyase [Aegilops tauschii];gi|474299038|gb|EMS61546.1|Hydroxymethylglutaryl-CoA lyase, mitochondrial [Triticum urartu];gi|669028820|emb|CDM82754.1|unnamed protein product [Triticum aestivum];gi|1070941592|gb|OEL23205.1|Hydroxymethylglutaryl-CoA lyase, mitochondrial [Dichanthelium oligosanthes];gi|514773396|ref|XP_004967725.1|PREDICTED: hydroxyme…
Ta#S16261107	turquoise	structural constituent of ribosome;structural constituent of ribosome-IBA;cytosolic small ribosomal subunit-IBA;intracellular ribonucleoprotein complex;ribosome;translation;translation-IBA;intracellular	0.823673	0.00634972	0.881997	0.00165296	1.6e-109	gi|326487436|dbj|BAJ89702.1|predicted protein [Hordeum vulgare subsp. vulgare];gi|357150113|ref|XP_003575346.1|PREDICTED: 40S ribosomal protein S11-like [Brachypodium distachyon]/gi|944064721|gb|KQK00312.1|hypothetical protein BRADI_3g48600 [Brachypodium distachyon];gi|475515718|gb|EMT05895.1|40S ribosomal protein S11 [Aegilops tauschii];gi|242065758|ref|XP_002454168.1|hypothetical protein SORBID…		Ta#S13235497	turquoise		0.820983	0.0066767	0.7388	0.0229715	9.2e-13	gi|475611493|gb|EMT28105.1|hypothetical protein F775_14277 [Aegilops tauschii];gi|474068765|gb|EMS54217.1|hypothetical protein TRIUR3_28183 [Triticum urartu]
Ta#S13140225	turquoise	cytoplasm;mitochondrial intermembrane space;metal ion binding;mitochondrion;calcium ion binding;calcium ion binding-IBA;electron carrier activity;negative regulation of apoptotic process;2 iron, 2 sulfur cluster binding;iron-sulfur cluster assembly;iron-sulfur cluster binding	0.822688	0.00646811	0.76937	0.0153507	8.3e-19	gi|474238781|gb|EMS59683.1|hypothetical protein TRIUR3_05529 [Triticum urartu];gi|573957078|ref|XP_006660759.1|PREDICTED: uncharacterized protein LOC102707798 [Oryza brachyantha];gi|1002296982|ref|XP_015611926.1|PREDICTED: uncharacterized protein LOC4347412 [Oryza sativa Japonica Group]/gi|113631743|dbj|BAF25424.1|Os09g0483500 [Oryza sativa Japonica Group]/gi|125564164|gb|EAZ09544.1|hypothetical …		Ta#S16224597	turquoise	DNA binding;structural constituent of ribosome-IBA;transcription, DNA-templated;membrane;integral component of membrane;regulation of transcription, DNA-templated;cytosolic large ribosomal subunit-IBA;ribosome;translation-IBA;nucleus	0.81439	0.00752585	0.84287	0.0043268	3.7e-42	gi|326512652|dbj|BAJ99681.1|predicted protein [Hordeum vulgare subsp. vulgare]/gi|326533074|dbj|BAJ93509.1|predicted protein [Hordeum vulgare subsp. vulgare];gi|670432344|ref|XP_008656728.1|PREDICTED: 60S ribosomal protein L18a-like protein [Zea mays]/gi|413950851|gb|AFW83500.1|hypothetical protein ZEAMMB73_680171 [Zea mays];gi|573913618|ref|XP_006644489.1|PREDICTED: 60S ribosomal protein L18a-li…
Ta#S50389079	turquoise	NAD+ diphosphatase activity;multicellular organism development;guanosine-3',5'-bis(diphosphate) 3'-diphosphatase activity;CoA pyrophosphatase activity;cytosol;malonyl-CoA catabolic process;coenzyme A biosynthetic process;hydrolase activity;nucleoside phosphate metabolic process	0.820641	0.00671898	0.781387	0.0128915	5.8e-132	gi|669028041|emb|CDM81702.1|unnamed protein product [Triticum aestivum];gi|326490794|dbj|BAJ90064.1|predicted protein [Hordeum vulgare subsp. vulgare];gi|357134279|ref|XP_003568745.1|PREDICTED: nudix hydrolase 15, mitochondrial-like [Brachypodium distachyon]/gi|944071565|gb|KQK07049.1|hypothetical protein BRADI_2g32550 [Brachypodium distachyon];gi|514744366|ref|XP_004960616.1|PREDICTED: nudix hyd…		Ta#S32729197	turquoise	metal ion binding;membrane-RCA;membrane;integral component of membrane	0.813996	0.00757877	0.876496	0.00192792	3.3e-111	gi|1002224256|ref|XP_015633512.1|PREDICTED: zinc finger CCCH domain-containing protein 17-like [Oryza sativa Japonica Group]/gi|215767093|dbj|BAG99321.1|unnamed protein product [Oryza sativa Japonica Group];gi|474390368|gb|EMS65257.1|Zinc finger CCCH domain-containing protein 17 [Triticum urartu];gi|218187658|gb|EEC70085.1|hypothetical protein OsI_00706 [Oryza sativa Indica Group];gi|357127559|re…
Ta#S13134428	turquoise	transferase activity, transferring glycosyl groups;membrane;integral component of membrane;transferase activity	0.820041	0.00679373	0.769341	0.015357	1.2e-08	gi|475489016|gb|EMT03401.1|Phytosulfokine receptor 1 [Aegilops tauschii];gi|473983273|gb|EMS51613.1|Phytosulfokine receptor 1 [Triticum urartu];gi|475606088|gb|EMT26274.1|Xyloglucan galactosyltransferase KATAMARI1-like protein [Aegilops tauschii]		Ta#S13208646	turquoise		0.811197	0.00796229	0.846428	0.00400812		No significant hit
Ta#S13221702	turquoise	cytoskeleton;protein binding-IPI;autophagy;autophagy-ISS;cytoplasm;cytoplasm-ISS;membrane;cytoplasmic vesicle;Atg8 ligase activity-ISS;Atg8-specific protease activity-ISS;Atg8 activating enzyme activity-ISS;Cvt vesicle membrane;protein transport;vacuole;transport;microtubule;vacuolar lumen-ISS;vacuolar membrane;cellular response to nitrogen starvation-IBA;autophagosome membrane;autophagosome-ISS	0.818966	0.00692918	0.905902	0.000766745	2.3e-45	gi|32401365|gb|AAP80854.1|autophagy [Triticum aestivum]/gi|224994906|gb|ACN76572.1|ATG8 [Triticum aestivum]/gi|354515013|gb|AER27507.1|ATG8 [Triticum dicoccoides]/gi|475534245|gb|EMT08533.1|hypothetical protein F775_27762 [Aegilops tauschii]/gi|545911867|gb|AGW81795.1|autophagy-related protein 8g [Triticum aestivum]/gi|665510723|gb|AIF75111.1|autophagy-related protein 8g [Triticum aestivum]/gi|66…		Ta#S50382389	turquoise		0.809978	0.00813332	0.867464	0.00244556		No significant hit
Ta#S32635846	turquoise		0.818062	0.00704442	0.897711	0.00101845	6.7e-91	gi|473742692|gb|EMS45447.1|WD repeat-containing protein wat1 [Triticum urartu];gi|475470580|gb|EMT02367.1|hypothetical protein F775_10514 [Aegilops tauschii];gi|326522763|dbj|BAJ88427.1|predicted protein [Hordeum vulgare subsp. vulgare];gi|357126774|ref|XP_003565062.1|PREDICTED: protein LST8 homolog [Brachypodium distachyon]/gi|944076049|gb|KQK11533.1|hypothetical protein BRADI_2g60690 [Brachypod…		Ta#S17980579	turquoise	transferase activity;sulfotransferase activity	0.809344	0.00822329	0.75922	0.0176571	9.1e-40	gi|1002862988|ref|XP_006658788.2|PREDICTED: flavonol sulfotransferase-like [Oryza brachyantha];gi|721610478|ref|XP_003562722.2|PREDICTED: flavonol 3-sulfotransferase-like [Brachypodium distachyon]/gi|944079971|gb|KQK15323.1|hypothetical protein BRADI_1g21921 [Brachypodium distachyon];gi|1070891569|gb|OEL14247.1|Cytosolic sulfotransferase 5 [Dichanthelium oligosanthes];gi|475600552|gb|EMT24568.1|F…
Ta#S22389879	turquoise	leucine biosynthetic process;magnesium ion binding;cytoplasm;oxidoreductase activity, acting on the CH-OH group of donors, NAD or NADP as acceptor;NAD binding;oxidoreductase activity;metal ion binding;oxidation-reduction process;branched-chain amino acid biosynthetic process;3-isopropylmalate dehydrogenase activity;plastid-RCA	0.816582	0.00723584	0.781647	0.0128414	6.7e-142	gi|326492592|dbj|BAJ90152.1|predicted protein [Hordeum vulgare subsp. vulgare]/gi|326511579|dbj|BAJ91934.1|predicted protein [Hordeum vulgare subsp. vulgare];gi|357166806|ref|XP_003580860.1|PREDICTED: 3-isopropylmalate dehydrogenase 2, chloroplastic-like [Brachypodium distachyon]/gi|944049774|gb|KQJ85415.1|hypothetical protein BRADI_5g26890 [Brachypodium distachyon];gi|669026947|emb|CDM80073.1|un…		Ta#S37778989	turquoise	protein oligomerization;heat acclimation;cell redox homeostasis;oxidoreductase activity, acting on a sulfur group of donors, disulfide as acceptor;oxidation-reduction process;Hsp70 protein binding;cell;protein folding	0.809044	0.00826605	0.914995	0.000542174	0	gi|475585305|gb|EMT20027.1|FAM10 family protein [Aegilops tauschii];gi|474288202|gb|EMS61214.1|TPR repeat-containing thioredoxin TDX [Triticum urartu];gi|326524093|dbj|BAJ97057.1|predicted protein [Hordeum vulgare subsp. vulgare];gi|357158319|ref|XP_003578089.1|PREDICTED: TPR repeat-containing thioredoxin TDX [Brachypodium distachyon]/gi|721679904|ref|XP_010238150.1|PREDICTED: TPR repeat-containi…
Ta#S32689800	turquoise	nucleic acid phosphodiester bond hydrolysis;DNA repair;membrane;endonuclease activity;integral component of membrane	0.816186	0.00728761	0.876614	0.00192171	1.3e-105	gi|475618772|gb|EMT30532.1|Putative endonuclease [Aegilops tauschii];gi|326497295|dbj|BAK02232.1|predicted protein [Hordeum vulgare subsp. vulgare];gi|944081634|gb|KQK16986.1|hypothetical protein BRADI_1g31767 [Brachypodium distachyon];gi|357123328|ref|XP_003563363.1|PREDICTED: endonuclease V [Brachypodium distachyon]/gi|944081632|gb|KQK16984.1|hypothetical protein BRADI_1g31767 [Brachypodium dis…		Ta#S17889513	turquoise	membrane-RCA;membrane;proteolysis;integral component of membrane;serine-type endopeptidase activity	0.807653	0.00846639	0.857815	0.00309682	1.6e-115	gi|326496206|dbj|BAJ94565.1|predicted protein [Hordeum vulgare subsp. vulgare];gi|669028819|emb|CDM82752.1|unnamed protein product [Triticum aestivum];gi|357130441|ref|XP_003566857.1|PREDICTED: rhomboid-like protein 20 [Brachypodium distachyon]/gi|944068347|gb|KQK03831.1|hypothetical protein BRADI_2g10080 [Brachypodium distachyon];gi|514773416|ref|XP_004967730.1|PREDICTED: rhomboid-like protein 2…
Ta#S32521644	turquoise	metal ion binding	0.816142	0.00729338	0.818032	0.00704815	4.7e-78	gi|475436774|gb|EMT01329.1|hypothetical protein F775_18671 [Aegilops tauschii];gi|474234472|gb|EMS59548.1|WW domain-containing oxidoreductase [Triticum urartu];gi|326509833|dbj|BAJ87132.1|predicted protein [Hordeum vulgare subsp. vulgare];gi|944055986|gb|KQJ91624.1|hypothetical protein BRADI_4g38720 [Brachypodium distachyon];gi|944055985|gb|KQJ91623.1|hypothetical protein BRADI_4g38720 [Brachypod…		Ta#S32631489	turquoise		0.805675	0.00875696	0.844488	0.0041798		No significant hit
Ta#S17988615	turquoise	DNA methylation;positive regulation of transcription, DNA-templated;gene silencing by RNA;regulation of cell cycle;somatic cell DNA recombination;DNA replication initiation;DNA replication;DNA strand elongation involved in DNA replication;regulation of DNA replication;regulation of transcription, DNA-templated;post-translational protein modification;pollen development;nucleus;mitotic cell cycle	0.81517	0.00742176	0.788315	0.0116016	3.2e-163	gi|669028315|emb|CDM82075.1|unnamed protein product [Triticum aestivum];gi|357127108|ref|XP_003565227.1|PREDICTED: protein IWS1 homolog A [Brachypodium distachyon]/gi|944067744|gb|KQK03228.1|hypothetical protein BRADI_2g06430 [Brachypodium distachyon];gi|514776851|ref|XP_004968568.1|PREDICTED: protein IWS1 homolog A [Setaria italica]/gi|944240582|gb|KQL04890.1|hypothetical protein SETIT_001051mg …		Ta#S17977362	turquoise	transmembrane transport;structural constituent of ribosome-IBA;mitochondrion;membrane;integral component of membrane;transport;coenzyme A transmembrane transporter activity;translation-IBA;coenzyme A transmembrane transport;mitochondrial inner membrane;plastid-RCA	0.805251	0.00882008	0.801197	0.00943955	4e-81	gi|475623531|gb|EMT32257.1|Mitochondrial substrate carrier family protein B [Aegilops tauschii];gi|474412078|gb|EMS66914.1|Mitochondrial substrate carrier family protein B [Triticum urartu];gi|326499914|dbj|BAJ90792.1|predicted protein, partial [Hordeum vulgare subsp. vulgare];gi|326514310|dbj|BAJ96142.1|predicted protein, partial [Hordeum vulgare subsp. vulgare];gi|721654394|ref|XP_010234056.1|P…
Ta#S17889169	turquoise	small-subunit processome-IBA;snoRNA binding-IBA;pseudouridine synthesis;rRNA modification-IBA;RNA binding;box C/D snoRNP complex-IBA;mitochondrion-RCA;pseudouridine synthase activity;membrane;integral component of membrane;RNA modification;one-carbon metabolic process	0.811986	0.00785285	0.836253	0.0049648	5e-100	gi|475499723|gb|EMT04195.1|tRNA pseudouridine synthase 3 [Aegilops tauschii];gi|670021222|emb|CDJ26273.1|unnamed protein product [Triticum aestivum];gi|937903811|dbj|BAS78865.1|Os02g0511800, partial [Oryza sativa Japonica Group];gi|1002239397|ref|XP_015623936.1|PREDICTED: uncharacterized protein LOC4329457 [Oryza sativa Japonica Group];gi|473947733|gb|EMS50575.1|hypothetical protein TRIUR3_00178 …		Ta#S37935452	turquoise	membrane;integral component of membrane	0.803848	0.00903137	0.834817	0.00511131	1.1e-135	gi|669028556|emb|CDM82409.1|unnamed protein product [Triticum aestivum];gi|474097311|gb|EMS55142.1|hypothetical protein TRIUR3_13385 [Triticum urartu];gi|669028557|emb|CDM82410.1|unnamed protein product [Triticum aestivum];gi|475524355|gb|EMT07007.1|hypothetical protein F775_04535 [Aegilops tauschii];gi|474160128|gb|EMS57265.1|hypothetical protein TRIUR3_34355 [Triticum urartu];gi|473954653|gb|EM…
Ta#S13148232	turquoise	cytoskeleton;nucleotide binding;GTP binding;cytoplasm;GTPase activity;structural constituent of cytoskeleton;microtubule;microtubule-based process	0.811892	0.00786588	0.857035	0.00315412	2e-66	gi|413933194|gb|AFW67745.1|alpha tubulin4 [Zea mays];gi|521025663|gb|EPQ07451.1|Tubulin alpha-1C chain [Myotis brandtii];gi|414872553|tpg|DAA51110.1|TPA: alpha-tubulin, partial [Zea mays]/gi|414872559|tpg|DAA51116.1|TPA: alpha-tubulin, partial [Zea mays];gi|586695310|gb|AHJ80818.1|Tua1, partial [Eragrostis tef];gi|414872552|tpg|DAA51109.1|TPA: alpha tubulin [Zea mays];gi|1063008025|gb|JAT42170.1|…		Ta#S26023539	turquoise	membrane;integral component of membrane	0.803099	0.00914534	0.862101	0.00279444	0	gi|475627900|gb|EMT33823.1|hypothetical protein F775_31125 [Aegilops tauschii];gi|326527173|dbj|BAK04528.1|predicted protein [Hordeum vulgare subsp. vulgare];gi|474367784|gb|EMS63599.1|hypothetical protein TRIUR3_23386 [Triticum urartu];gi|357146980|ref|XP_003574179.1|PREDICTED: UPF0496 protein 4 [Brachypodium distachyon]/gi|944061809|gb|KQJ97399.1|hypothetical protein BRADI_3g30530 [Brachypodium…
Ta#S17974851	turquoise	cytoplasm-IBA;proteasome-mediated ubiquitin-dependent protein catabolic process-IBA;metal ion binding;apoptotic process-IBA;ligase activity;protein ubiquitination;ubiquitin protein ligase activity-IBA;zinc ion binding;multicellular organism development;protein ubiquitination involved in ubiquitin-dependent protein catabolic process-IBA;nucleus;nucleus-IBA;ubiquitin-dependent protein catabolic pro…	0.811359	0.00793972	0.830146	0.00560814	8.4e-23	gi|218187827|gb|EEC70254.1|hypothetical protein OsI_01052 [Oryza sativa Indica Group]/gi|222618057|gb|EEE54189.1|hypothetical protein OsJ_01019 [Oryza sativa Japonica Group];gi|1029099789|ref|XP_016709240.1|PREDICTED: E3 ubiquitin-protein ligase SINAT3-like [Gossypium hirsutum];gi|356506069|ref|XP_003521810.1|PREDICTED: E3 ubiquitin-protein ligase SINAT3 isoform X2 [Glycine max]/gi|947120669|gb|K…		Ta#S32589133	turquoise		0.801811	0.00934387	0.815541	0.00737265	5.6e-39	gi|326528445|dbj|BAJ93411.1|predicted protein [Hordeum vulgare subsp. vulgare];gi|326488801|dbj|BAJ98012.1|predicted protein [Hordeum vulgare subsp. vulgare];gi|1002863947|ref|XP_006657680.2|PREDICTED: uncharacterized protein LOC102703984, partial [Oryza brachyantha];gi|960458969|ref|XP_014752826.1|PREDICTED: uncharacterized protein LOC100842085 [Brachypodium distachyon]/gi|944080985|gb|KQK16337.…
Ta#S42528208	turquoise	GTP binding-IBA;cytoplasm;cytoplasm-IBA;zinc ion binding-IBA;GTP cyclohydrolase I activity;GTP cyclohydrolase I activity-IBA;mitochondrion-RCA;tetrahydrobiopterin biosynthetic process-IBA;tetrahydrofolate biosynthetic process;hydrolase activity;7,8-dihydroneopterin 3'-triphosphate biosynthetic process	0.809401	0.00821519	0.822684	0.00646862	0	gi|121483256|gb|ABM54074.1|GTP cyclohydrolase 1 isoform TaA [Triticum aestivum];gi|326505598|dbj|BAJ95470.1|predicted protein [Hordeum vulgare subsp. vulgare]/gi|326528417|dbj|BAJ93397.1|predicted protein [Hordeum vulgare subsp. vulgare];gi|121483254|gb|ABM54073.1|GTP cyclohydrolase 1 isoform TaC [Triticum aestivum];gi|169666636|gb|ACA63886.1|GTP cyclohydrolase 1 isoform TaA [Hordeum vulgare];gi|…		Ta#S17976554	turquoise		0.798153	0.00992348	0.860618	0.00289665	7.3e-67	gi|568252490|gb|ETN61808.1|Ubiquitin-5E [Anopheles darlingi];gi|1036041666|ref|XP_016923247.1|PREDICTED: polyubiquitin [Drosophila suzukii]/gi|1036816796|ref|XP_017089719.1|PREDICTED: polyubiquitin [Drosophila bipectinata]/gi|1036965159|ref|XP_016962911.1|PREDICTED: polyubiquitin [Drosophila biarmipes]/gi|1037011045|ref|XP_017054794.1|PREDICTED: polyubiquitin isoform X2 [Drosophila ficusphila];gi…
[truncated: 308 more rows]
